# Supplementary material for: Metatranscriptomes Reveal That All Three Domains of Life Are Active but Are Dominated by Bacteria in the Fennoscandian Crystalline Granitic Continental Deep Biosphere
Source: mBio. 2018 Nov 20;9(6):e01792-18. doi: 10.1128/mBio.01792-18 (PMC6247080; doi:10.1128/mBio.01792-18)
Supplement: DATA SET S1 [file mbo006184180sd1.txt]

(Bacteria_CPR_Saccharibacteria_TM7_RIFCSPHIGHO2_12_FULL_Saccharibacteria_47_16b:0.15662[I0],(Bacteria_CPR_Saccharibacteria_TM7_DOLZORAL124_TM7_51_29:0.09873[I2],((((((((((QUERY___KA3385A-2R_merged_00117.1:0.20701,(((((((((((((((((Archaea_Korarchaeota_Candidatus_Korarchaeum_cryptofilum_OPF8:0.21367[I29],((Archaea_Nanoarchaeota_Nanoarchaeum_equitans_Kin4_M:0.29922[I32],(Archaea_Euryarchaeota_Methanopyri_Methanopyrales_Methanopyraceae_Methanopyrus_kandleri_AV19:0.13499[I34],((Archaea_Euryarchaeota_Methanobacteria_Methanobacteriales_Methanothermaceae_Methanothermus_Methanothermus_fervidus_DSM_2088:0.03828[I37],(Archaea_Euryarchaeota_Methanobacteria_Methanobacteriales_Methanobacteriaceae_Methanothermobacter_thermautotrophicus_Delta_H:0.02313[I39],((QUERY___SA1229A-2R_merged_03879.1:0.25571,Archaea_Euryarchaeota_Methanobacteria_Methanobacteriales_Methanobacteriaceae_Methanobacterium_Methanobacterium_sp_SWAN_1:0.01876[I41]):0.01876[I41],(Archaea_Euryarchaeota_Methanobacteria_Methanobacteriales_Methanobacteriaceae_Methanosphaera_stadtmanae_DSM_3091:0.09246[I43],Archaea_Euryarchaeota_Methanobacteria_Methanobacteriales_Methanobacteriaceae_Methanobrevibacter_Methanobrevibacter_smithii_PS_ATCC_35061:0.07421[I44]):0.02369[I42]):0.04114[I40]):0.09435[I38]):0.08758[I36],((((Archaea_Euryarchaeota_Methanococci_Methanococcales_Methanocaldococcaceae_Methanotorris_Methanotorris_igneus_Kol_5:0.01741[I49],(Archaea_Euryarchaeota_Methanococci_Methanococcales_Methanococcaceae_Methanococcus_Methanococcus_maripaludis_S2:0.05383[I51],Archaea_Euryarchaeota_Methanococci_Methanococcales_Methanococcaceae_Methanothermococcus_Methanothermococcus_okinawensis_IH1:0.03155[I52]):0.07146[I50]):0.04167[I48],Archaea_Euryarchaeota_Methanococci_Methanococcales_Methanocaldococcaceae_Methanocaldococcus_jannaschii_DSM_2661:0.03735[I53]):0.06963[I47],((((((QUERY___SA1229A-2R_merged_04673.1:0.21897,QUERY___SA1229A-2R_merged_04730.1:0.60341):0.00000,Archaea_Aenigmarchaeota_archaeon_JGI_0000106_F11_GBS_C_001_281_JGI_named_Eury_DHVEG:0.08697[I58]):0.08697[I58],(Archaea_Aenigmarchaeota_Candidatus_Aenigmarchaeum_subterraneum_archaeon_SAG_AAA011_O16_Dusel_001_271:0.21985[I60],(QUERY___SA1229A-2R_merged_04502.1:0.31549,Archaea_DPANN_Aenigmarchaeota_AR5_:0.10895[I61]):0.10895[I61]):0.08623[I59]):0.09483[I57],((Archaea_Euryarchaeotaunclassified_Euryarchaeota_Aciduliprofundum_Aciduliprofundum_boonei_T469:0.07541[I64],(Archaea_Euryarchaeota_Thermoplasmata_Thermoplasmatales_Thermoplasmataceae_Thermoplasma_acidophilum_DSM_1728:0.07119[I66],(Archaea_Euryarchaeota_Thermoplasmata_Thermoplasmatales_Ferroplasmaceae_Ferroplasma_acidarmanus_Fer1:0.09850[I68],Archaea_Euryarchaeota_Thermoplasmata_Thermoplasmatales_Picrophilaceae_Picrophilus_torridus_DSM_9790:0.04263[I69]):0.04835[I67]):0.12776[I65]):0.05765[I63],(((Archaea_Thaumarchaeota_unclassified_Thaumarchaeota_Marine_Group_I_Marine_Group_III_euryarchaeote_sp._SCGC_AAA288_E19:0.18356[I73],(Archaea_Euryarchaeota_Thermoplasmata_Thermoplasmatales_Thermoplasmatales_archaeon_SCGC_AB_539_N05:0.04514[I75],((QUERY___SA1229A-2R_merged_05117.1:0.04145,Archaea_Euryarchaeota_Thermoplasmata_Thermoplasmatales_archaeon_SCGC_AB_540_F20:0.02090[I77]):0.02090[I77],Archaea_Euryarchaeota_Thermoplasmata_Thermoplasmatales_Thermoplasmatales_archaeon_SCGC_AB_539_C06:0.02573[I78]):0.01797[I76]):0.12100[I74]):0.04071[I72],(Archaea_Euryarchaeota_Methanomicrobiaunclassified_Methanomicrobia_Methanomassiliicoccus_Candidatus_Methanomassiliicoccus_intestinalis_Issoire_Mx1:0.08434[I80],Archaea_Euryarchaeota_Thermoplasmata_Thermoplasmatales_Thermoplasmatales_archaeon_BRNA1:0.11629[I81]):0.06395[I79]):0.02883[I71],(Archaea_Euryarchaeota_Thermoplasmata_Thermoplasmata_archaeon_JGI_0000113_B15:0.13098[I83],Archaea_Euryarchaeota_unclassified_Euryarchaeota_Marine_Group_II_uncultured_marine_group_II_euryarchaeote:0.10433[I84]):0.11634[I82]):0.08282[I70]):0.06847[I62]):0.03761[I56],(((Archaea_Nanohaloarchaeota_Nanohaloarchaea_uncultured_halophilic_archaeon_J0756AB_J07NFR56:0.12020[I88],((Archaea_uncultured_halophilic_archaeon_J07A43:0.00805[I91],Archaea_uncultured_halophilic_archaeon_J07AB43_J07NFR43:0.00431[I92]):0.10555[I90],Archaea_Nanohaloarchaeota_Nanohaloarchaea_SW_7_Nanohaloarchaea_43_15:0.07801[I93]):0.02755[I89]):0.28012[I87],(((Archaea_Euryarchaeota_Halobacteria_Natrialbales_Natrialbaceae_Salinarchaeum_sp._Harcht_Bsk1:0.10666[I97],(Archaea_uncultured_halophilic_archaeon_J07ABHX64:0.44006[I99],Archaea_uncultured_halophilic_archaeon_J07HX5:0.03561[I100]):0.01614[I98]):0.02096[I96],(((Archaea_Euryarchaeota_Halobacteria_Halobacteriales_Halobacteriaceae_Halorhabdus_Halorhabdus_utahensis_DSM_12940:0.05057[I104],Archaea_Euryarchaeota_Halobacteria_Halobacteriales_Halobacteriaceae_Halomicrobium_Halomicrobium_mukohataei_DSM_12286:0.04924[I105]):0.00879[I103],((((((((Archaea_uncultured_archaeon_J07ABHN6_version_2:0.00868[I114],(Archaea_Euryarchaeota_Halobacteria_Halobacteriales_Halobacteriaceae_Halonotius_sp._J07ABHN4_version_2:0.05015[I116],Archaea_Euryarchaeota_Halobacteria_Halobacteriales_Halobacteriaceae_Halonotius_sp._A07HN63:0.01044[I117]):0.00745[I115]):0.04671[I113],Archaea_Euryarchaeota_Halobacteria_Haloferacales_Haloferacaceae_Halohasta_litchfieldiae_tADL___Hlit_replicon_OLD_NAME_halophilic_archaeon_sp._True_ADL:0.04273[I118]):0.07873[I112],Archaea_Euryarchaeota_Halobacteria_halophilic_archaeon_sp._DL31___DL31_replicon_1_OLD_NAME__halophilic_archaeon_sp._DL31:0.09872[I119]):0.03257[I111],(Archaea_Euryarchaeota_Halobacteria_Halobacteriales_haloarchaeon_3A1_DGR:0.04742[I121],(Archaea_Euryarchaeota_Halobacteria_Halobacteriales_Halobacteriaceae_Halorubrum_sp._A07HR60:0.09178[I123],(Archaea_Euryarchaeota_Halobacteria_Halobacteriales_Halobacteriaceae_Halorubrum_sp._A07HR67:0.03460[I125],Archaea_Euryarchaeota_Halobacteria_Halobacteriales_Halobacteriaceae_Halorubrum_Halorubrum_lacusprofundi_ATCC_49239:0.03035[I126]):0.03138[I124]):0.02001[I122]):0.04888[I120]):0.02164[I110],((Archaea_Euryarchaeota_Halobacteria_Halobacteriales_Halobacteriaceae_Haloplanus_natans_RE_101__DSM_17983:0.08231[I129],(Archaea_Euryarchaeota_Halobacteria_Halobacteriales_Halobacteriaceae_Haloquadratum_walsbyi_HBSQ001__DSM_16790:0.08240[I131],Archaea_Euryarchaeota_Halobacteria_Halobacteriales_Halobacteriaceae_Halogeometricum_Halogeometricum_borinquense_DSM_11551:0.04214[I132]):0.03531[I130]):0.01495[I128],(Archaea_Euryarchaeota_Halobacteria_Halobacteriales_Halobacteriaceae_Halobaculum_sp._A07HB70:0.08749[I134],Archaea_Euryarchaeota_Halobacteria_Halobacteriales_Halobacteriaceae_Halogranum_Halogranum_salarium_B_1:0.05889[I135]):0.01447[I133]):0.01067[I127]):0.01931[I109],Archaea_uncultured_halophilic_archaeon_J07ABHX67_version_2:0.09068[I136]):0.03035[I108],(((Archaea_Euryarchaeota_Halobacteria_Halobacteriales_Halobacteriaceae_Natronobacterium_gregoryi_SP2__DSM_3393:0.04445[I140],((Archaea_Euryarchaeota_Halobacteria_Halobacteriales_Halobacteriaceae_Halostagnicola_larsenii_XH_48__DSM_176:0.04277[I143],(Archaea_Euryarchaeota_Halobacteria_Halobacteriales_Halobacteriaceae_Halovivax_ruber_XH_70__DSM_18193:0.04037[I145],Archaea_Euryarchaeota_Halobacteria_Halobacteriales_Halobacteriaceae_Natronococcus_occultus_SP4__DSM_3396:0.03361[I146]):0.01580[I144]):0.01977[I142],(Archaea_Euryarchaeota_Halobacteria_Halobacteriales_Halobacteriaceae_Natrialba_Natrialba_magadii_ATCC_43099:0.02293[I148],(Archaea_Euryarchaeota_Halobacteria_Halobacteriales_Halobacteriaceae_Natrinema_pellirubrum_157__JCM_10476:0.01895[I150],Archaea_Euryarchaeota_Halobacteria_Halobacteriales_Halobacteriaceae_Haloterrigena_Haloterrigena_turkmenica_DSM_5511:0.01763[I151]):0.01791[I149]):0.01576[I147]):0.00744[I141]):0.01270[I139],Archaea_Euryarchaeota_Halobacteria_Halobacteriales_Halobacteriaceae_Halopiger_Halopiger_xanaduensis_SH_6:0.03827[I152]):0.03375[I138],(Archaea_Euryarchaeota_Halobacteria_Halobacteriales_Halobacteriaceae_Halalkalicoccus_Halalkalicoccus_jeotgali_B3:0.05410[I154],Archaea_Euryarchaeota_Halobacteria_Halobacteriales_Halobacteriaceae_Haladaptatus_paucihalophilus_DX253__DSM_18195:0.07345[I155]):0.01489[I153]):0.01870[I137]):0.01158[I107],(Archaea_Euryarchaeota_Halobacteria_Halobacteriales_Halobacteriaceae_Haloarcula_marismortui_ATCC_43049:0.10031[I157],Archaea_Euryarchaeota_Halobacteria_Halobacteriales_Halobacteriaceae_Natronomonas_pharaonis_Gabara__DSM_2160:0.06832[I158]):0.01456[I156]):0.03014[I106]):0.00790[I102],Archaea_Euryarchaeota_Halobacteria_Halobacteriales_Halobacteriaceae_Halosimplex_Halosimplex_carlsbadense_2_9_1:0.05748[I159]):0.01089[I101]):0.02745[I95],Archaea_Euryarchaeota_Halobacteria_Halobacteriales_Halobacteriaceae_Halobacterium_sp._NRC_1:0.05852[I160]):0.11852[I94]):0.09695[I86],(Archaea_Euryarchaeota_Methanomicrobia_Methanocellales_Methanoflorens_stordalenmirensis_Draft_v4.3.2:0.08662[I162],(Archaea_Euryarchaeota_Methanomicrobia_Methanocellales_Methanocellaceae_Methanocella_sp._RC_I_Manual_curation_by_Zhe_Lv:0.16233[I164],((Archaea_Euryarchaeota_Methanomicrobia_Methanosarcinales_Methermicoccaceae_Methermicoccus_shengliensis_DSM_18856:0.06164[I167],(((Archaea_Euryarchaeota_Methanomicrobia_Methanosarcinales_Methanosarcinaceae_Methanohalobium_Methanohalobium_evestigatum_Z_7303:0.05042[I171],(Archaea_Euryarchaeota_Methanomicrobia_Methanosarcinales_Methanosarcinaceae_Methanosalsum_zhilinae_WeN5__DSM_404017:0.02502[I173],((Archaea_Euryarchaeota_Methanomicrobia_Methanosarcinales_Methanosarcinaceae_Methanococcoides_burtonii_DSM_6242:0.03292[I176],Archaea_Euryarchaeota_Methanomicrobia_Methanosarcinales_Methanosarcinaceae_Methanohalophilus_Methanohalophilus_mahii_DSM_5219:0.04243[I177]):0.01219[I175],((Archaea_Euryarchaeota_Methanomicrobia_Methanosarcinales_Methanosarcinaceae_Methanosarcina_barkeri_Fusaro__DSM_804:0.06302[I180],Archaea_Euryarchaeota_Methanomicrobia_Methanosarcinales_Methanosarcinaceae_Methanolobus_Methanolobus_psychrophilus_R15:0.03783[I181]):0.01298[I179],Archaea_Euryarchaeota_Methanomicrobia_Methanosarcinales_Methanosarcinaceae_Methanomethylovorans_hollandica_DSM_15978:0.03182[I182]):0.01377[I178]):0.01800[I174]):0.01599[I172]):0.05271[I170],Archaea_Euryarchaeota_Methanomicrobia_Methanosarcinales_ANME2D:0.10870[I183]):0.02190[I169],Archaea_Euryarchaeota_Methanomicrobia_Methanosarcinales_Methanosaetaceae_Methanosaeta_Methanosaeta_thermophila_PT:0.11286[I184]):0.01409[I168]):0.06295[I166],(Archaea_Euryarchaeota_Methanomicrobia_Methanomicrobiales_Methanomicrobiaceae_Methanoculleus_Methanoculleus_bourgensis_MS2:0.03832[I186],(((Archaea_Euryarchaeota_Methanomicrobia_Methanomicrobiales_Methanocorpusculaceae_Methanocorpusculum_Methanocorpusculum_labreanum_Z:0.17363[I190],Archaea_Euryarchaeota_Methanomicrobia_Methanomicrobiales_Methanomicrobiaceae_Methanofollis_liminatans_GKZPZ__DSM_4140:0.05686[I191]):0.00834[I189],(Archaea_Euryarchaeota_Methanomicrobia_Methanomicrobiales_Methanoregulaceae_Methanosphaerula_Candidatus_Methanosphaerula_palustris_E1_9c:0.04029[I193],(Archaea_Euryarchaeota_Methanomicrobia_Methanomicrobiales_Methanoregulaceae_Methanoregula_Candidatus_Methanoregula_boonei_6A8:0.06129[I195],(Archaea_Euryarchaeota_Methanomicrobia_Methanomicrobiales_Methanospirillaceae_Methanospirillum_hungatei_JF_1:0.10283[I197],Archaea_Euryarchaeota_Methanomicrobia_Methanomicrobiales_Methanoregulaceae_Methanolinea_tarda_NOBI_1:0.02779[I198]):0.01377[I196]):0.01251[I194]):0.01934[I192]):0.01373[I188],(Archaea_Euryarchaeota_Methanomicrobia_Methanomicrobiales_Methanomicrobiaceae_Methanoplanus_Methanoplanus_petrolearius_DSM_11571:0.03215[I200],Archaea_Euryarchaeota_Methanomicrobia_Methanomicrobiales_Methanomicrobiaceae_Methanomicrobium_mobile_BP__DSM_1539:0.04550[I201]):0.04731[I199]):0.00789[I187]):0.10481[I185]):0.02189[I165]):0.03242[I163]):0.08212[I161]):0.05112[I85]):0.01778[I55],(((Archaea_Hadesarchaea_archaeon_YNP_N21:0.07275[I205],Archaea_Hadesarchaea_archaeon_YNP_45:0.08563[I206]):0.12746[I204],(((QUERY___SA1229A-2R_merged_04547.1:0.27869,((Archaea_Diapherotrites_candidate_division_DUSEL3_archaeon_SAG_AAA011_N19_DUSEL_002_272:0.25506[I211],(QUERY___SA1229A-2R_merged_03594.1:0.19434,Archaea_Diapherotrites_candidate_division_DUSEL3_archaeon_SCGC_AAA011_K09_DUSEL_001_199:0.06197[I212]):0.06197[I212]):0.04450[I210],(Archaea_DPANN_Diapherotrites_AR10_gwa2_scaffold_4532:0.10420[I214],Archaea_DPANN_Diapherotrites_candidate_division_DUSEL3_archaeon_SCGC_AAA011_E11_DUSEL_001_206:0.10839[I215]):0.03091[I213]):0.11186[I209]):0.11186[I209],((QUERY___SA1229A-2R_merged_06368.1:0.39688,(Archaea_DPANN_Pacearchaeota_AR6_gwa2_scaffold_2785:0.13581[I218],((QUERY___KA3385A-1R_merged_01083.1:0.45412,QUERY___KA3385A-1R_merged_01258.1:0.30532,QUERY___KA3385A-1R_merged_03688.1:0.45081,QUERY___SA1229A-2R_merged_00000.1:0.32109,QUERY___SA1229A-2R_merged_00008.1:0.49474,QUERY___SA1229A-2R_merged_00013.1:0.16237,QUERY___SA1229A-2R_merged_00020.1:0.10593,QUERY___SA1229A-2R_merged_02334.1:0.26171,QUERY___SA1229A-2R_merged_02336.1:0.16166,QUERY___SA1229A-2R_merged_02422.1:0.15383,QUERY___SA1229A-2R_merged_02437.1:0.26775,QUERY___SA1229A-2R_merged_02616.1:0.07973,QUERY___SA1229A-2R_merged_02725.1:0.10033,QUERY___SA1229A-2R_merged_02875.1:0.13965,QUERY___SA1229A-2R_merged_03222.1:0.15421,QUERY___SA1229A-2R_merged_03394.1:0.30066,QUERY___SA1229A-2R_merged_03512.1:0.17559,QUERY___SA1229A-2R_merged_03635.1:0.29483,QUERY___SA1229A-2R_merged_03649.1:0.11010,QUERY___SA1229A-2R_merged_03684.1:0.89793,QUERY___SA1229A-2R_merged_03876.1:0.59700,QUERY___SA1229A-2R_merged_03893.1:0.28825,QUERY___SA1229A-2R_merged_03931.1:0.20316,QUERY___SA1229A-2R_merged_04175.1:0.11363,QUERY___SA1229A-2R_merged_04523.1:0.53123,QUERY___SA1229A-2R_merged_05005.1:0.03365,QUERY___SA1229A-2R_merged_05044.1:0.18268,QUERY___SA1229A-2R_merged_05070.1:0.24151,QUERY___SA1229A-2R_merged_06241.1:0.18947,QUERY___SA1229A-2R_merged_06270.1:0.27530,QUERY___SA1229A-2R_merged_06310.1:0.67373,QUERY___SA1229A-2R_merged_06321.1:0.38619,QUERY___SA1229A-2R_merged_06384.1:0.60356,QUERY___SA1229A-2R_merged_06528.1:0.14400,QUERY___SA1229A-2R_merged_06584.1:0.73874,QUERY___SA1229A-2R_merged_06593.1:0.28868,QUERY___SA1229A-2R_merged_06618.1:1.33723,QUERY___SA1229A-2R_merged_06619.1:0.16030,QUERY___SA1229A-2R_merged_06723.1:0.38798,QUERY___SA1229A-2R_merged_06770.1:0.45547,QUERY___SA1229A-2R_merged_06788.1:0.60875,QUERY___SA1229A-2R_merged_07143.1:0.49497,QUERY___SA1229A-2R_merged_07191.1:0.10281):0.00000,(Archaea_CP_DUSEL1_candidate_division_DUSEL1_archaeon_SAG_AAA011_D5_Dusel_001_270:0.05981[I220],(QUERY___KA3385A-2R_merged_00000.1:0.12192,(((QUERY___KA3385A-1R_merged_00714.1:0.27506,QUERY___KA3385A-1R_merged_01084.1:0.17431,QUERY___KA3385A-1R_merged_03686.1:0.53651,QUERY___KA3385A-2R_merged_00382.1:0.38963,QUERY___SA1229A-2R_merged_02432.1:0.14713,QUERY___SA1229A-2R_merged_02514.1:0.04876,QUERY___SA1229A-2R_merged_02594.1:0.19644,QUERY___SA1229A-2R_merged_02927.1:0.29380,QUERY___SA1229A-2R_merged_03050.1:0.19613,QUERY___SA1229A-2R_merged_03606.1:0.17594,QUERY___SA1229A-2R_merged_03790.1:0.28778,QUERY___SA1229A-2R_merged_03925.1:0.12569,QUERY___SA1229A-2R_merged_04144.1:0.10260,QUERY___SA1229A-2R_merged_04311.1:0.08299,QUERY___SA1229A-2R_merged_06346.1:0.86717,QUERY___SA1229A-2R_merged_06651.1:0.13238):0.00000,Archaea_DPANN_Pacearchaeota_AR13_gwa2_scaffold_11204:0.05513[I222]):0.05513[I222],((QUERY___KA3385A-1R_merged_00132.1:0.16528,QUERY___SA1229A-2R_merged_00003.1:0.30615,QUERY___SA1229A-2R_merged_00009.1:0.50116,QUERY___SA1229A-2R_merged_00016.1:0.36096,QUERY___SA1229A-2R_merged_00018.1:0.13842,QUERY___SA1229A-2R_merged_01958.1:0.65963,QUERY___SA1229A-2R_merged_01962.1:1.10944,QUERY___SA1229A-2R_merged_07083.1:0.83337,QUERY___SA1229A-2R_merged_07095.1:0.04792):0.00000,MHOL_Staskawiczbacteria:0.04229[I223]):0.04229[I223]):0.01576[I221]):0.01576[I221]):0.12620[I219]):0.12620[I219]):0.09858[I217]):0.09858[I217],((QUERY___SA1229A-2R_merged_04491.1:0.29814,Archaea_Euryarchaeota_Euryarchaeota_archaeon_SCGC_AC_312_F18:0.15244[I225]):0.15244[I225],(((((QUERY___KA3385A-1R_merged_00638.1:0.28496,QUERY___KA3385A-2R_merged_00695.1:0.22851,QUERY___SA1229A-2R_merged_02783.1:0.12126):0.00000,Archaea_DPANN_Woesearchaeota_AR20_gwa2_scaffold_226:0.08044[I229]):0.08044[I229],(((QUERY___KA3385A-1R_merged_01038.1:0.25302,QUERY___KA3385A-1R_merged_01066.1:0.15447,QUERY___KA3385A-2R_merged_00696.1:0.24969,QUERY___SA1229A-2R_merged_03274.1:0.33243,QUERY___SA1229A-2R_merged_04250.1:0.12868,QUERY___SA1229A-2R_merged_04302.1:0.27278,QUERY___SA1229A-2R_merged_07219.1:0.39517):0.00000,Archaea_DPANN_Woesearchaeota_AR18_gwa2_scaffold_3934:0.06701[I231]):0.06701[I231],(QUERY___KA3385A-1R_merged_01120.1:0.16199,((Archaea_Nanoarchaeota_candidate_division_DUSEL4_archaeon_SCGC_AAA011_L22_Combined_Assembly_DUSEL4_1__DUSEL4:0.00000[I234],Archaea_Nanoarchaeota_candidate_division_DUSEL4_archaeon_SCGC_AAA011_G17_DUSEL_001_198:0.00000[I235]):0.00094[I233],Archaea_Nanoarchaeota_candidate_division_DUSEL4_archaeon_SCGC_AAA011_J02_DUSEL_001_207:0.00000[I236]):0.07212[I232]):0.07212[I232]):0.01978[I230]):0.03536[I228],((QUERY___KA3385A-1R_merged_01077.1:0.36577,QUERY___KA3385A-1R_merged_03514.1:0.21968,QUERY___SA1229A-2R_merged_05260.1:0.13621,QUERY___SA1229A-2R_merged_05518.1:0.15040):0.00000,Archaea_DPANN_Woesearchaeota_AR17_gwa2_scaffold_3211:0.08422[I237]):0.08422[I237]):0.03410[I227],(QUERY___KA3385A-2R_merged_00001.1:0.16301,((QUERY___KA3385A-1R_merged_02788.1:0.30226,Archaea_DPANN_Woesearchaeota_AR15_gwa2_scaffold_75:0.07083[I239]):0.07083[I239],(QUERY___SA1229A-2R_merged_03315.1:0.12230,(((QUERY___KA3385A-1R_merged_00160.1:0.13690,QUERY___SA1229A-2R_merged_00021.1:0.20874,QUERY___SA1229A-2R_merged_02463.1:0.18230,QUERY___SA1229A-2R_merged_03483.1:0.18162,QUERY___SA1229A-2R_merged_03524.1:0.11636,QUERY___SA1229A-2R_merged_03634.1:0.15640,QUERY___SA1229A-2R_merged_03870.1:0.33212,QUERY___SA1229A-2R_merged_05671.1:0.11404,QUERY___SA1229A-2R_merged_05923.1:0.24460):0.00000,Archaea_DPANN_Woesearchaeota_AR4_gwa2_scaffold_3467:0.07389[I241]):0.07389[I241],((QUERY___SA1229A-2R_merged_04020.1:0.07132,Archaea_DPANN_Woesearchaeota_AR11_gwa2_scaffold_153050:0.08310[I243]):0.08310[I243],Archaea_DPANN_Woesearchaeota_AR16:0.10845[I244]):0.04115[I242]):0.01733[I240]):0.01733[I240]):0.02670[I238]):0.02670[I238]):0.05007[I226]):0.05046[I224]):0.06305[I216]):0.04779[I208],((QUERY___SA1229A-2R_merged_04717.1:0.29529,Archaea_Euryarchaeota_Altiarchaeales_Altiarchaeum_IMC4:0.07384[I246]):0.07384[I246],(Archaea_Euryarchaeota_Altiarchaeales_Altiarchaeum_BJP_IG2157_Altiarchaeum_SM1_33_3500:0.01912[I248],Archaea_Euryarchaeota_Altiarchaeales_Altiarchaeum_hamiconexum:0.02094[I249]):0.24238[I247]):0.10822[I245]):0.03103[I207]):0.01731[I203],Archaea_Lokiarchaeota_SMTZ_76_7:0.40530[I250]):0.01256[I202]):0.05096[I54]):0.02596[I46],((Archaea_Euryarchaeota_Archaeoglobi_Archaeoglobales_Archaeoglobaceae_Archaeoglobus_Archaeoglobus_fulgidus_DSM_8774:0.03903[I253],Archaea_Euryarchaeota_Archaeoglobi_Archaeoglobales_Archaeoglobaceae_Ferroglobus_Ferroglobus_placidus_DSM_10642:0.03631[I254]):0.11084[I252],((Archaea_Euryarchaeota_Thermococci_Thermococcales_Thermococcaceae_Pyrococcus_furiosus_DSM_3638:0.02970[I257],Archaea_Euryarchaeota_Thermococci_Thermococcales_Thermococcaceae_Thermococcus_kodakarensis_KOD1:0.01415[I258]):0.01161[I256],Archaea_Euryarchaeota_Thermococci_Thermococcales_Thermococcaceae_Palaeococcus_Palaeococcus_pacificus_DY20341:0.02520[I259]):0.07869[I255]):0.02101[I251]):0.02402[I45]):0.02798[I35]):0.02267[I33]):0.04812[I31],(((((Archaea_CP_pSL4_candidate_division_pSL4_archaeon_SCGC_AAA471_G05_GBS_N_001_14:0.00000[I265],((Archaea_Aigarchaeota_candidate_division_pSL4_archaeon_SCGC_AAA471_B22_GBS_N_002_4:0.00097[I268],(Archaea_Aigarchaeota_candidate_division_pSL4_archaeon_SCGC_AAA471_B22_Combined_Assembly_pSL4_1__pSL4:0.00000[I270],Archaea_CP_pSL4_candidate_division_pSL4_archaeon_JGI_0000001_H6_GBS_A_001_118:0.00000[I271]):0.00000[I269]):0.00000[I267],Archaea_CP_pSL4_candidate_division_pSL4_archaeon_SCGC_AAA471_J07_GBS_N_001_18:0.00000[I272]):0.00000[I266]):0.03684[I264],(Archaea_Aigarchaeota_candidate_division_pSL4_archaeon_JGI_0000001_A7_GBS_A_001_112:0.00000[I274],Archaea_Aigarchaeota_candidate_division_pSL4_archaeon_SCGC_AAA471_E14_Combined_Assembly_pSL4_3__pSL4:0.00000[I275]):0.03508[I273]):0.06368[I263],(Archaea_Thaumarchaeota_unclassified_Thaumarchaeota_Candidatus_Caldiarchaeum_subterraneum:0.05975[I277],Archaea_Aigarchaeota_candidate_division_pSL4_archaeon_JGI_0000106_J15_GBS_C_001_288:0.63084[I278]):0.02701[I276]):0.11913[I262],((Archaea_Thaumarchaeota_Thaumarchaeota_archaeon_strain_DS1_Dragon_Thaumarchaeon:0.13384[I281],((Archaea_Thaumarchaeota_Thaumarchaeota_archaeon_strain_BS4:0.13495[I284],Archaea_Thaumarchaeota_Thaumarchaeota_archaeon_SCGC_AB_179_E04_GBS_N_001_221:0.05103[I285]):0.02558[I283],((Archaea_Thaumarchaeota_Thaumarchaeota_archaeon_MY2:0.04156[I288],(((Archaea_Thaumarchaeota_Cenarchaeales_Cenarchaeaceae_Cenarchaeum_Cenarchaeum_symbiosum_A_:0.04209[I292],(Archaea_Thaumarchaeota_Nitrosopumilales_Nitrosopumilaceae_Nitrosopumilus_Candidatus_Nitrosopumilus_koreensis_AR1:0.00123[I294],(Archaea_Thaumarchaeota_unclassified_Thaumarchaeota_Marine_Group_I_Marine_Group_I_thaumarchaeote_SCGC_AAA799_N04:0.00802[I296],(Archaea_Thaumarchaeota_Thaumarchaeota_archaeon_SCGC_AAA282_K18:0.02259[I298],(Archaea_Thaumarchaeota_unclassified_Thaumarchaeota_Marine_Group_I_Marine_Group_I_thaumarchaeote_SCGC_AAA160_J20:0.00000[I300],Archaea_Thaumarchaeota_Thaumarchaeota_archaeon_SCGC_AB_661_L21:0.00000[I301]):0.01020[I299]):0.00636[I297]):0.00125[I295]):0.03147[I293]):0.01071[I291],(Archaea_Thaumarchaeota_unclassified_Thaumarchaeota_Marine_Group_I_Marine_Group_I_thaumarchaeote_sp._SCGC_AAA008_M21:0.03200[I303],((Archaea_Thaumarchaeota_unclassified_Thaumarchaeota_Marine_Group_I_Marine_Group_I_thaumarchaeote_sp._SCGC_AAA288_P18:0.00362[I306],Archaea_Thaumarchaeota_Thaumarchaeota_archaeon_SCGC_AB_663_F14:0.00210[I307]):0.00904[I305],(((Archaea_Thaumarchaeota_unclassified_Thaumarchaeota_Marine_Group_I_Marine_Group_I_thaumarchaeote_SCGC_AAA007_O23_TG_002_783:0.00286[I311],Archaea_Thaumarchaeota_unclassified_Thaumarchaeota_Marine_Group_I_Marine_Group_I_crenarchaeon_SCGC_AB_629_I23:0.00000[I312]):0.00000[I310],Archaea_Thaumarchaeota_unclassified_Thaumarchaeota_Marine_Group_I_Marine_Group_I_crenarchaeote_sp._SCGC_AAA288_I14:0.00000[I313]):0.00000[I309],(Archaea_Thaumarchaeota_Thaumarchaeota_archaeon_SCGC_AB_663_G14:0.00154[I315],Archaea_Thaumarchaeota_unclassified_Thaumarchaeota_Marine_Group_I_Marine_Group_I_thaumarchaeote_sp._SCGC_AAA008_P02:0.01352[I316]):0.00235[I314]):0.01438[I308]):0.02708[I304]):0.02937[I302]):0.00869[I290],Archaea_Thaumarchaeota_CSP1_1:0.03543[I317]):0.01327[I289]):0.13951[I287],Archaea_Thaumarchaeota_Nitrososphaerales_Nitrososphaeraceae_Nitrososphaera_Nitrososphaera_viennensis_EN76:0.06613[I318]):0.10204[I286]):0.04296[I282]):0.04845[I280],(((QUERY___SA1229A-2R_merged_03949.1:0.00876,QUERY___SA1229A-2R_merged_04755.1:0.10769):0.00000,Archaea_Archaea_Lokiarchaeaota_archeaon_Loki:0.17487[I320]):0.17487[I320],(QUERY___SA1229A-2R_merged_02671.1:0.11331,Archaea_Thaumarchaeota_Thaumarcheon_SCGC_AB_539_E09:0.08967[I321]):0.08967[I321]):0.04093[I319]):0.03290[I279]):0.03327[I261],((Archaea_Crenarchaeota_Thermoprotei_Sulfolobales_Sulfolobaceae_YNP_08_cren1_8_best_scaffolds:0.06699[I324],((Archaea_CP_YNPFFA_candidate_division_YNPFFA_archaeon_SCGC_AAA471_C03_GBS_N_001_6:0.00000[I327],(Archaea_CP_YNPFFA_candidate_division_YNPFFA_archaeon_SCGC_AAA471_B05_Combined_Assembly_YNPFFA_1__YNPFFA:0.00000[I329],Archaea_CP_YNPFFA_candidate_division_YNPFFA_archaeon_SCGC_AAA471_B23_GBS_N_001_5:0.00000[I330]):0.00000[I328]):0.00000[I326],Archaea_CP_YNPFFA_candidate_division_YNPFFA_archaeon_SCGC_AAA471_O08_GBS_N_001_29:0.00000[I331]):0.07118[I325]):0.16798[I323],((Archaea_Crenarchaeota_Thermoprotei_Fervidicoccales_Fervidicoccaceae_Fervidicoccus_Fervidicoccus_fontis_Kam940:0.12542[I334],(((Archaea_Crenarchaeota_Thermoprotei_Sulfolobales_Sulfolobales_archaeon_Acd1:0.05215[I338],(Archaea_Crenarchaeota_Thermoprotei_Sulfolobales_Sulfolobaceae_Sulfolobus_solfataricus_P2:0.06751[I340],(Archaea_Crenarchaeota_Thermoprotei_Sulfolobales_Sulfolobaceae_Acidianus_Acidianus_hospitalis_W1:0.03881[I342],(Archaea_Crenarchaeota_Thermoprotei_Sulfolobales_Sulfolobales_archaeon_AZ1:0.05016[I344],(Archaea_Crenarchaeota_Thermoprotei_Sulfolobales_Sulfolobaceae_Metallosphaera_Metallosphaera_sedula_DSM_5348:0.02694[I346],Archaea_Crenarchaeota_Thermoprotei_Thermoproteales_YNP_14_mk1_myell_like:0.01717[I347]):0.06055[I345]):0.01695[I343]):0.03108[I341]):0.01287[I339]):0.07523[I337],((Archaea_Crenarchaeota_Thermoprotei_Desulfurococcales_Site_04_Desulfuro:0.00241[I350],(Archaea_Crenarchaeota_Thermoprotei_Desulfurococcales_Site_03_Desulfuro:0.00177[I352],Archaea_Crenarchaeota_Thermoprotei_Desulfurococcales_Site_19_Desulfuro:0.00352[I353]):0.00288[I351]):0.00949[I349],(Archaea_Crenarchaeota_Thermoprotei_Acidilobales_Acidilobaceae_Acidilobus_Acidilobus_saccharovorans_345_15:0.02512[I355],Archaea_Crenarchaeota_Thermoprotei_Acidilobales_Caldisphaeraceae_Caldisphaera_lagunensis_IC_154__DSM_15908:0.12505[I356]):0.00946[I354]):0.05030[I348]):0.01024[I336],((Archaea_Crenarchaeota_Thermoprotei_Desulfurococcales_Desulfurococcaceae_Ignisphaera_Ignisphaera_aggregans_DSM_17230:0.02490[I359],Archaea_Crenarchaeota_Thermoprotei_Desulfurococcales_Desulfurococcaceae_Ingnisphaeroid_species:0.03055[I360]):0.04382[I358],((Archaea_Crenarchaeota_Thermoprotei_Desulfurococcales_Pyrodictiaceae_Hyperthermus_Hyperthermus_butylicus_DSM_5456:0.01593[I363],Archaea_Crenarchaeota_Thermoprotei_Desulfurococcales_Pyrodictiaceae_Pyrolobus_fumarii_1A__DSM_11204:0.05951[I364]):0.02104[I362],(Archaea_Crenarchaeota_Thermoprotei_Desulfurococcales_Desulfurococcaceae_Ignicoccus_Ignicoccus_hospitalis_KIN4_I:0.06284[I366],(Archaea_Crenarchaeota_Thermoprotei_Desulfurococcales_Desulfurococcaceae_Staphylothermus_Staphylothermus_hellenicus_DSM_12710:0.01923[I368],(Archaea_Crenarchaeota_Thermoprotei_Desulfurococcales_Desulfurococcaceae_Thermogladius_Thermogladius_cellulolyticus_1633:0.03117[I370],(Archaea_Crenarchaeota_Thermoprotei_Desulfurococcales_Desulfurococcaceae_Thermosphaera_Thermosphaera_aggregans_DSM_11486:0.03060[I372],Archaea_Crenarchaeota_Thermoprotei_Desulfurococcales_Desulfurococcaceae_Desulfurococcus_fermentans_Z_1312__DSM_16532:0.03174[I373]):0.02037[I371]):0.00835[I369]):0.01769[I367]):0.02017[I365]):0.00904[I361]):0.01009[I357]):0.00948[I335]):0.03980[I333],((Archaea_Crenarchaeota_Thermoprotei_Thermoproteales_Thermoproteaceae_Caldivirga_Caldivirga_maquilingensis_IC_167:0.07122[I376],(Archaea_Crenarchaeota_Thermoprotei_Thermoproteales_Thermoproteaceae_Vulcanisaeta_Vulcanisaeta_distributa_DSM_14429:0.02420[I378],(Archaea_Crenarchaeota_Thermoprotei_Thermoproteales_Thermoproteaceae_Thermoproteus_Thermoproteus_uzoniensis_768_20:0.01354[I380],((Archaea_Crenarchaeota_Thermoprotei_Thermoproteales_Thermoproteaceae_Pyrobaculum_aerophilum_IM2:0.01052[I383],Archaea_Crenarchaeota_Thermoprotei_Thermoproteales_Thermoproteaceae_Thermoproteus_Thermoproteus_neutrophilus_V24Sta:0.00826[I384]):0.01857[I382],Archaea_Crenarchaeota_Thermoprotei_Thermoproteales_Archaea_Crenarchaeota_Thermoprotei_Thermoproteales_YNP_Site_4_Thermoproteales_Type_II:0.00968[I385]):0.00907[I381]):0.04937[I379]):0.00882[I377]):0.04928[I375],Archaea_Crenarchaeota_Thermoprotei_Thermoproteales_Thermofilaceae_Thermofilum_Thermofilum_pendens_Hrk_5:0.07478[I386]):0.02730[I374]):0.02602[I332]):0.02965[I322]):0.02925[I260]):0.04690[I30]):0.09252[I28],((((QUERY___SA1229A-2R_merged_01957.1:0.02861,QUERY___SA1229A-2R_merged_02309.1:0.03049,QUERY___SA1229A-2R_merged_02817.1:0.56236,QUERY___SA1229A-2R_merged_02933.1:0.00000,QUERY___SA1229A-2R_merged_02958.1:0.00351,QUERY___SA1229A-2R_merged_03000.1:0.39012,QUERY___SA1229A-2R_merged_03167.1:0.29664,QUERY___SA1229A-2R_merged_03192.1:0.09194,QUERY___SA1229A-2R_merged_03697.1:0.00000,QUERY___SA1229A-2R_merged_06301.1:0.68988,QUERY___SA1229A-2R_merged_06457.1:0.45879,QUERY___SA1229A-2R_merged_06625.1:0.36638,QUERY___SA1229A-2R_merged_06798.1:0.17703,QUERY___SA1229A-2R_merged_06806.1:0.51768,QUERY___SA1229A-2R_merged_07069.1:0.09171,QUERY___SA1229A-2R_merged_07109.1:0.07258):0.00000,Eukaryota_Excavata_Metamonada_Parabasalia_Trichomonadea_Trichomonas_Trichomonas_vaginalis_G3:0.35047[I389]):0.35047[I389],(((QUERY___SA1229A-2R_merged_03244.1:0.35357,Eukaryota_Excavata_Discoba_Discicristata_Heterolobosea_Tetramitia_Sawyeria_Sawyeria_marylandensis:0.43175[I392]):0.43175[I392],Eukaryota_Excavata_Discoba_Discicristata_Heterolobosea_Tetramitia_Naegleria_Naegleria_gruberi:0.28199[I393]):0.21801[I391],((Eukaryota_Excavata_Metamonada_Preaxostyla_Trimastix_Trimastix_pyriformis_ATCC50562:0.11795[I396],(((Eukaryota_Archaeplastida_Rhodophyceae_Bangiales_Bangia_Porphyra_sp._BPL1406:0.15177[I400],(Eukaryota_Archaeplastida_Rhodophyceae_Cyanidiales_Cyanidioschyzon_Cyanidioschyzon_merolae:0.08079[I402],(Eukaryota_SAR_Rhizaria_Cercozoa_Chlorarachniophyta_Bigelowiella_Bigelowiella_natans:0.35968[I404],Eukaryota_Cryptophyceae_Cryptomonadales_Guillardia_Guillardia_theta:0.12686[I405]):0.04440[I403]):0.01839[I401]):0.03109[I399],(((Eukaryota_Archaeplastida_Chloroplastida_Chlorophyta_Mamiellophyceae_Ostreococcus_Ostreococcus_lucimarinus_CCE9901:0.04903[I409],(Eukaryota_Archaeplastida_Chloroplastida_Chlorophyta_Chlorophyceae_Chlamydomonas_Chlamydomonas_reinhardtii:0.00180[I411],Eukaryota_Archaeplastida_Chloroplastida_Chlorophyta_Chlorophyceae_Volvox_Volvox_carteri:0.00356[I412]):0.09157[I410]):0.02713[I408],(((QUERY___KA3385A-1R_merged_02002.1:0.14672,((Eukaryota_Archaeplastida_Chloroplastida_Charophyta_Phragmoplastophyta_Streptophyta_Embryophyta_Tracheophyta_Spermatophyta_Magnoliophyta_Liliopsida_Zea_mays:0.03190[I417],(Eukaryota_Archaeplastida_Chloroplastida_Charophyta_Phragmoplastophyta_Streptophyta_Embryophyta_Tracheophyta_Spermatophyta_Magnoliophyta_Liliopsida_Oryza_Oryza_sativa_Indica_Group:0.03493[I419],Eukaryota_Archaeplastida_Chloroplastida_Charophyta_Phragmoplastophyta_Streptophyta_Embryophyta_Tracheophyta_Spermatophyta_Magnoliophyta_Liliopsida_Sorghum_bicolor_sorghum:0.01147[I420]):0.00118[I418]):0.02118[I416],((Eukaryota_Archaeplastida_Chloroplastida_Charophyta_Phragmoplastophyta_Streptophyta_Embryophyta_Tracheophyta_Spermatophyta_Magnoliophyta_Brassicales_Vitis_vinifera_wine_grape:0.18087[I423],(Eukaryota_Archaeplastida_Chloroplastida_Charophyta_Phragmoplastophyta_Streptophyta_Embryophyta_Tracheophyta_Spermatophyta_Magnoliophyta_Brassicales_Arabidopsis_thaliana_thale_cress:0.01476[I425],(Eukaryota_Archaeplastida_Chloroplastida_Charophyta_Phragmoplastophyta_Streptophyta_Embryophyta_Tracheophyta_Spermatophyta_Magnoliophyta_Caryophyllales_Glycine_max_soybean:0.00223[I427],(Eukaryota_Archaeplastida_Chloroplastida_Charophyta_Phragmoplastophyta_Streptophyta_Embryophyta_Tracheophyta_Spermatophyta_Magnoliophyta_Apiales_Panax_Ricinus_communis_castor_bean:0.42904[I429],Eukaryota_Archaeplastida_Chloroplastida_Charophyta_Phragmoplastophyta_Streptophyta_Embryophyta_Tracheophyta_Spermatophyta_Magnoliophyta_Cornales_Populus_trichocarpa_black_cottonwood:0.34437[I430]):0.03506[I428]):0.01510[I426]):0.00139[I424]):0.00307[I422],Eukaryota_Archaeplastida_Chloroplastida_Charophyta_Phragmoplastophyta_Streptophyta_Embryophyta_Tracheophyta_Spermatophyta_Magnoliophyta_Liliopsida_Solanum_tuberosum_potato:0.06923[I431]):0.00256[I421]):0.01892[I415]):0.01892[I415],Eukaryota_Archaeplastida_Chloroplastida_Charophyta_Phragmoplastophyta_Streptophyta_Embryophyta_Tracheophyta_Lycopodiophyta_Selaginellales_Selaginella_Selaginella_apoda_meadow_spike_moss:0.05778[I432]):0.01342[I414],Eukaryota_Archaeplastida_Chloroplastida_Charophyta_Phragmoplastophyta_Streptophyta_Embryophyta_Bryophyta_Funariales_Entosthodon_Physcomitrella_patens:0.01171[I433]):0.00462[I413]):0.01920[I407],(((((((Eukaryota_Opisthokonta_Nucletmycea_Fungi_Zygomycota_Kickxellomycotina_Incertae_Sedis_Kickxellales_Kickxellaceae_Coemansia_Coemansia_reversa:0.21459[I441],Eukaryota_Opisthokonta_Nucletmycea_Fungi_Chytridiomycota_Incertae_Sedis_Chytridiomycetes_Rhizophydiales_Incertae_Sedis_Batrachochytrium_Batrachochytrium_dendrobatidis:0.09244[I442]):0.03323[I440],(Eukaryota_Opisthokonta_Nucletmycea_Fungi_Blastocladiomycota_Incertae_Sedis_Blastocladiomycetes_Blastocladiales_Blastocladiaceae_Allomyces_Allomyces_macrogynus:0.09013[I444],Eukaryota_Opisthokonta_Nucletmycea_Discicristoidea_Fonticulida_Fonticulidae_Fonticula_Fonticula_alba:0.17692[I445]):0.02393[I443]):0.02891[I439],((Eukaryota_Opisthokonta_Nucletmycea_Fungi_Chytridiomycota_Incertae_Sedis_Chytridiomycetes_Spizellomycetales_Spizellomycetaceae_Spizellomyces_Spizellomyces_punctatus:0.08036[I448],(Eukaryota_Opisthokonta_Nucletmycea_Fungi_Neocallimastigomycota_Incertae_Sedis_Neocallimastigomycetes_Neocallimastigales_Neocallimastigaceae_Orpinomyces_sp._C1A:0.00344[I450],Eukaryota_Opisthokonta_Nucletmycea_Fungi_Neocallimastigomycota_Incertae_Sedis_Neocallimastigomycetes_Neocallimastigales_Neocallimastigaceae_Neocallimastix_sp._GE13:0.00178[I451]):0.04519[I449]):0.02195[I447],(((((Eukaryota_Opisthokonta_Nucletmycea_Fungi_Dikarya_Basidiomycota_Agaricomycotina_Agaricomycetes_Polyporales_Meruliaceae_Phlebia_Phanerochaete_chrysosporium:0.01979[I457],Eukaryota_Opisthokonta_Nucletmycea_Fungi_Dikarya_Basidiomycota_Agaricomycotina_Agaricomycetes_Polyporales_Fomitopsidaceae_Antrodia_Postia_placenta_Mad_698_R:0.00663[I458]):0.00948[I456],(Eukaryota_Opisthokonta_Nucletmycea_Fungi_Dikarya_Basidiomycota_Agaricomycotina_Agaricomycetes_Boletales_Serpulaceae_Serpula_Serpula_lacrymans:0.01741[I460],(Eukaryota_Opisthokonta_Nucletmycea_Fungi_Dikarya_Basidiomycota_Agaricomycotina_Agaricomycetes_Botryobasidium_botryosum_FD_172_SS1:0.13396[I462],((Eukaryota_Opisthokonta_Nucletmycea_Fungi_Dikarya_Basidiomycota_Agaricomycotina_Agaricomycetes_Agaricales_Psathyrellaceae_Coprinopsis_Coprinopsis_cinerea:0.00997[I465],(Eukaryota_Opisthokonta_Nucletmycea_Fungi_Dikarya_Basidiomycota_Agaricomycotina_Agaricomycetes_Laccaria_bicolor_S238N_H82:0.00963[I467],((Eukaryota_Opisthokonta_Nucletmycea_Fungi_Dikarya_Basidiomycota_Agaricomycotina_Agaricomycetes_Agaricales_Omphalotaceae_Gymnopus_Gymnopus_contrarius:0.00647[I470],Eukaryota_Opisthokonta_Nucletmycea_Fungi_Dikarya_Basidiomycota_Agaricomycotina_Agaricomycetes_Agaricales_Marasmiaceae_Crinipellis_Moniliophthora_perniciosa:0.00896[I471]):0.01289[I469],Eukaryota_Opisthokonta_Nucletmycea_Fungi_Dikarya_Basidiomycota_Agaricomycotina_Agaricomycetes_Agaricales_Strophariaceae_Hypholoma_Hypholoma_sublateritium:0.00366[I472]):0.00748[I468]):0.00108[I466]):0.00696[I464],Eukaryota_Opisthokonta_Nucletmycea_Fungi_Dikarya_Basidiomycota_Agaricomycotina_Agaricomycetes_Agaricales_Schizophyllaceae_Schizophyllum_Schizophyllum_commune:0.01719[I473]):0.00428[I463]):0.00391[I461]):0.00000[I459]):0.01208[I455],Eukaryota_Opisthokonta_Nucletmycea_Fungi_Dikarya_Basidiomycota_Agaricomycotina_Tremellomycetes_Tremellales_Tremellaceae_Cryptococcus_Cryptococcus_neoformans:0.05103[I474]):0.01138[I454],((QUERY___SA1229A-2R_merged_02271.1:0.05199,QUERY___SA1229A-2R_merged_03214.1:0.06047,QUERY___SA1229A-2R_merged_03318.1:0.08794):0.00000,(Eukaryota_Opisthokonta_Nucletmycea_Fungi_Dikarya_Basidiomycota_Tstilaginomycotina_Tstilaginomycetes_Tstilaginales_Tstilaginaceae_Tstilago_Tstilago_maydis:0.09827[I476],((QUERY___SA1229A-2R_merged_02486.1:0.57337,QUERY___SA1229A-2R_merged_03181.1:0.47025,QUERY___SA1229A-2R_merged_03436.1:0.23996,QUERY___SA1229A-2R_merged_06700.1:0.01579):0.00000,Eukaryota_Opisthokonta_Nucletmycea_Fungi_Dikarya_Basidiomycota_Tstilaginomycotina_Exobasidiomycetes_Malasseziales_Incertae_Sedis_Malassezia_Malassezia_globosa:0.01616[I477]):0.01616[I477]):0.01351[I475]):0.01351[I475]):0.02402[I453],((((((((Eukaryota_Opisthokonta_Nucletmycea_Fungi_Dikarya_Ascomycota_Pezizomycotina_Eurotiomycetes_Eurotiales_Neosartorya_fischeri:0.00644[I486],Eukaryota_Opisthokonta_Nucletmycea_Fungi_Dikarya_Ascomycota_Pezizomycotina_Eurotiomycetes_Eurotiales_Aspergillus_fumigatus:0.00845[I487]):0.00852[I485],((QUERY___KA3385A-1R_merged_03700.1:0.25849,QUERY___KA3385A-2R_merged_00557.1:0.41611,QUERY___SA1229A-2R_merged_06286.1:0.42777,QUERY___SA1229A-2R_merged_06287.1:0.31917,QUERY___SA1229A-2R_merged_07149.1:0.05430):0.00000,Eukaryota_Opisthokonta_Nucletmycea_Fungi_Dikarya_Ascomycota_Pezizomycotina_Dothideomycetes_Capnodiales_Penicillium_sp._CF_24:0.19148[I488]):0.19148[I488]):0.02095[I484],((Eukaryota_Opisthokonta_Nucletmycea_Fungi_Dikarya_Ascomycota_Pezizomycotina_Eurotiomycetes_Onygenales_Onygenaceae_Tncinocarpus_Tncinocarpus_reesii_1704:0.01113[I491],(Eukaryota_Opisthokonta_Nucletmycea_Fungi_Dikarya_Ascomycota_Pezizomycotina_Eurotiomycetes_Onygenales_Paracoccidioides_brasiliensis:0.00266[I493],Eukaryota_Opisthokonta_Nucletmycea_Fungi_Dikarya_Ascomycota_Pezizomycotina_Eurotiomycetes_Onygenales_Ajellomyces_capsulatus_NAm1:0.00441[I494]):0.00703[I492]):0.00361[I490],(Eukaryota_Opisthokonta_Nucletmycea_Fungi_Dikarya_Ascomycota_Pezizomycotina_Eurotiomycetes_Onygenales_Arthrodermataceae_Arthroderma_Arthroderma_gypseum:0.00285[I496],Eukaryota_Opisthokonta_Nucletmycea_Fungi_Dikarya_Ascomycota_Pezizomycotina_Eurotiomycetes_Onygenales_Arthrodermataceae_Arthroderma_Arthroderma_otae_CBS_113480:0.00095[I497]):0.01517[I495]):0.00324[I489]):0.02951[I483],(((QUERY___KA3385A-2R_merged_00181.1:0.07452,QUERY___KA3385A-2R_merged_00913.1:0.35010):0.00000,Eukaryota_Opisthokonta_Nucletmycea_Fungi_Dikarya_Ascomycota_Pezizomycotina_Dothideomycetes_Pleosporales_Pleosporaceae_Drechslera_Pyrenophora_tritici_repentis:0.01640[I499]):0.01640[I499],Eukaryota_Opisthokonta_Nucletmycea_Fungi_Dikarya_Ascomycota_Pezizomycotina_Dothideomycetes_Pleosporales_Cochliobolus_kusanoi:0.00249[I500]):0.01965[I498]):0.00250[I482],((Eukaryota_Opisthokonta_Nucletmycea_Fungi_Dikarya_Ascomycota_Pezizomycotina_Sordariomycetes_Magnaporthales_Magnaporthaceae_Magnaporthe_Magnaporthe_grisea:0.02849[I503],((Eukaryota_Opisthokonta_Nucletmycea_Fungi_Dikarya_Ascomycota_Pezizomycotina_Sordariomycetes_Sordariales_Neurospora_crassa:0.03317[I506],(Eukaryota_Opisthokonta_Nucletmycea_Fungi_Dikarya_Ascomycota_Pezizomycotina_Sordariomycetes_Sordariales_Myceliophthora_thermophila_ATCC_42464:0.00000[I508],(Eukaryota_Opisthokonta_Nucletmycea_Fungi_Dikarya_Ascomycota_Pezizomycotina_Sordariomycetes_Sordariales_Chaetomiaceae_Thielavia_Thielavia_terrestris_NRRL_8126:0.00176[I510],(QUERY___SA1229A-2R_merged_02447.1:0.02401,Eukaryota_Opisthokonta_Nucletmycea_Fungi_Dikarya_Ascomycota_Pezizomycotina_Sordariomycetes_Sordariales_Chaetomiaceae_Chaetomium_Chaetomium_globosum_CBS_148.51:0.00221[I511]):0.00221[I511]):0.00088[I509]):0.00000[I507]):0.01246[I505],((QUERY___SA1229A-2R_merged_03153.1:0.27681,(Eukaryota_Opisthokonta_Nucletmycea_Fungi_Dikarya_Ascomycota_Pezizomycotina_Sordariomycetes_Hypocreales_cf._Gibberella_sp._HP_H2_3:0.00000[I514],Eukaryota_Opisthokonta_Nucletmycea_Fungi_Dikarya_Ascomycota_Pezizomycotina_Sordariomycetes_Hypocreales_Beauveria_bassiana:0.05555[I515]):0.14118[I513]):0.14118[I513],Eukaryota_Opisthokonta_Nucletmycea_Fungi_Dikarya_Ascomycota_Pezizomycotina_Sordariomycetes_Glomerellales_Plectosphaerellaceae_Verticillium_Verticillium_alfalfae_VaMs.102:0.03380[I516]):0.01495[I512]):0.01178[I504]):0.03529[I502],Eukaryota_Opisthokonta_Nucletmycea_Fungi_Dikarya_Ascomycota_Pezizomycotina_Dothideomycetes_Capnodiales_Mycosphaerellaceae_Septoria_Cercospora_sojina:0.01111[I517]):0.00414[I501]):0.00437[I481],(Eukaryota_Opisthokonta_Nucletmycea_Fungi_Dikarya_Ascomycota_Pezizomycotina_Leotiomycetes_Helotiales_Sclerotinia_sclerotiorum:0.00087[I519],Eukaryota_Opisthokonta_Nucletmycea_Fungi_Dikarya_Ascomycota_Pezizomycotina_Leotiomycetes_Helotiales_Botryotinia_fuckeliana_BcDW1:0.00000[I520]):0.01593[I518]):0.02090[I480],((((Eukaryota_Opisthokonta_Nucletmycea_Fungi_Dikarya_Ascomycota_Saccharomycotina_Saccharomycetes_Saccharomycetales_Incertae_Sedis_Candida_Pichia_norvegensis:0.00295[I525],(Eukaryota_Opisthokonta_Nucletmycea_Fungi_Dikarya_Ascomycota_Saccharomycotina_Saccharomycetes_Saccharomycetales_Debaryomyces_hansenii:0.00869[I527],(Eukaryota_Opisthokonta_Nucletmycea_Fungi_Dikarya_Ascomycota_Saccharomycotina_Saccharomycetes_Saccharomycetales_Metschnikowiaceae_Clavispora_Clavispora_lusitaniae:0.05262[I529],(Eukaryota_Opisthokonta_Nucletmycea_Fungi_Dikarya_Ascomycota_Saccharomycotina_Saccharomycetes_Saccharomycetales_Lodderomyces_elongisporus:0.00304[I531],Eukaryota_Opisthokonta_Nucletmycea_Fungi_Dikarya_Ascomycota_Saccharomycotina_Saccharomycetes_Saccharomycetales_Incertae_Sedis_Candida_Candida_dubliniensis_CD36:0.00321[I532]):0.01100[I530]):0.00234[I528]):0.00066[I526]):0.00000[I524],Eukaryota_Opisthokonta_Nucletmycea_Fungi_Dikarya_Ascomycota_Saccharomycotina_Saccharomycetes_Saccharomycetales_Incertae_Sedis_Candida_Pichia_sp._PS_4:0.00798[I533]):0.00659[I523],(Eukaryota_Opisthokonta_Nucletmycea_Fungi_Dikarya_Ascomycota_Saccharomycotina_Saccharomycetes_Saccharomycetales_Incertae_Sedis_Candida_Pichia_kudriavzevii:0.10897[I535],(Eukaryota_Opisthokonta_Nucletmycea_Fungi_Dikarya_Ascomycota_Saccharomycotina_Saccharomycetes_Saccharomycetales_Saccharomycetaceae_Zygosaccharomyces_Zygosaccharomyces_rouxii:0.00678[I537],((((((Eukaryota_Opisthokonta_Nucletmycea_Fungi_Dikarya_Ascomycota_Saccharomycotina_Saccharomycetes_Saccharomycetales_Saccharomycetaceae_Saccharomyces_Caenorhabditis_elegans:0.00000[I544],Eukaryota_Opisthokonta_Nucletmycea_Fungi_Dikarya_Ascomycota_Saccharomycotina_Saccharomycetes_Saccharomycetales_Saccharomyces_cerevisiae_baker_s_yeast:0.00348[I545]):0.00370[I543],Eukaryota_Opisthokonta_Nucletmycea_Fungi_Dikarya_Ascomycota_Saccharomycotina_Saccharomycetes_Saccharomycetales_Incertae_Sedis_Candida_Candida_glabrata:0.00855[I546]):0.00000[I542],Eukaryota_Opisthokonta_Nucletmycea_Fungi_Dikarya_Ascomycota_Saccharomycotina_Saccharomycetes_Saccharomycetales_Naumovozyma_castellii:0.00198[I547]):0.00236[I541],(Eukaryota_Opisthokonta_Fungi_Dikarya_Ascomycota_saccharomyceta_Saccharomycotina_Saccharomycetes_Saccharomycetales_Saccharomycetaceae_Kluyveromyces_thermotolerans_strain_CBS_6340:0.00698[I549],(Eukaryota_Opisthokonta_Nucletmycea_Fungi_Dikarya_Ascomycota_Saccharomycotina_Saccharomycetes_Saccharomycetales_Saccharomycetaceae_Kluyveromyces_Kluyveromyces_lactis:0.01786[I551],Eukaryota_Opisthokonta_Nucletmycea_Fungi_Dikarya_Ascomycota_Saccharomycotina_Saccharomycetes_Saccharomycetales_Eremotheciaceae_Ashbya_Eremothecium_cymbalariae:0.01175[I552]):0.00254[I550]):0.00000[I548]):0.00087[I540],(Eukaryota_Opisthokonta_Nucletmycea_Fungi_Dikarya_Ascomycota_Saccharomycotina_Saccharomycetes_Saccharomycetales_Saccharomycetaceae_Tetrapisispora_Tetrapisispora_phaffii:0.02735[I554],Eukaryota_Opisthokonta_Nucletmycea_Fungi_Dikarya_Ascomycota_Saccharomycotina_Saccharomycetes_Saccharomycetales_Saccharomycetaceae_Vanderwaltozyma_Vanderwaltozyma_polyspora:0.00352[I555]):0.00436[I553]):0.00087[I539],Eukaryota_Opisthokonta_Nucletmycea_Fungi_Dikarya_Ascomycota_Saccharomycotina_Saccharomycetes_Saccharomycetales_Saccharomycetaceae_Torulaspora_Torulaspora_delbrueckii:0.00000[I556]):0.00669[I538]):0.01288[I536]):0.01149[I534]):0.01745[I522],(Eukaryota_Opisthokonta_Nucletmycea_Fungi_Dikarya_Ascomycota_Saccharomycotina_Saccharomycetes_Saccharomycetales_Incertae_Sedis_Yarrowia_Yarrowia_lipolytica:0.22842[I558],Eukaryota_Opisthokonta_Nucletmycea_Fungi_Dikarya_Ascomycota_Saccharomycotina_Saccharomycetes_Saccharomycetales_Saccharomycodaceae_Nadsonia_Nadsonia_fulvescens:0.01488[I559]):0.01629[I557]):0.01465[I521]):0.01063[I479],(Eukaryota_Opisthokonta_Nucletmycea_Fungi_Dikarya_Ascomycota_Taphrinomycotina_Schizosaccharomycetes_Schizosaccharomycetales_Schizosaccharomycetaceae_Schizosaccharomyces_Schizosaccharomyces_pombe_fission_yeast:0.03687[I561],Eukaryota_Opisthokonta_Nucletmycea_Fungi_Dikarya_Ascomycota_Taphrinomycotina_Taphrinomycetes_Taphrinales_Protomycetaceae_Saitoella_Saitoella_complicata:0.02503[I562]):0.00726[I560]):0.01167[I478]):0.02675[I452]):0.00010[I446]):0.01570[I438],(((Eukaryota_Opisthokonta_Holozoa_Filasterea_Ministeriida_Ministeridae_Ministeria_Ministeria_vibrans:0.12567[I566],(((Eukaryota_Opisthokonta_Holozoa_Metazoa_Animalia_Trochordata_Appendicularia_Oikopleura_dioica:0.13568[I570],Eukaryota_Opisthokonta_Holozoa_Metazoa_Animalia_Trochordata_Ascidiacea_Ciona_intestinalis:0.05192[I571]):0.01641[I569],((Eukaryota_Opisthokonta_Holozoa_Metazoa_Animalia_Cephalochordata_Branchiostoma_floridae_Florida_lancelet:0.08861[I574],((Eukaryota_Opisthokonta_Holozoa_Metazoa_Animalia_Craniata_Mammalia_Danio_rerio_zebrafish:0.29566[I577],Eukaryota_Opisthokonta_Holozoa_Metazoa_Animalia_Craniata_Xenopus_borealis_Kenyan_clawed_frog:0.01784[I578]):0.00781[I576],(Eukaryota_Opisthokonta_Holozoa_Metazoa_Animalia_Craniata_Mammalia_Rattus_norvegicus_Norway_rat:0.00044[I580],((Eukaryota_Opisthokonta_Holozoa_Metazoa_Animalia_Craniata_Mammalia_Homo_sapiens_human:0.00181[I583],Eukaryota_Opisthokonta_Holozoa_Metazoa_Animalia_Craniata_Mammalia_Ailuropoda_melanoleuca_giant_panda:0.00000[I584]):0.00091[I582],Eukaryota_Opisthokonta_Holozoa_Metazoa_Animalia_Craniata_Mammalia_Mus_musculus_house_mouse:0.00090[I585]):0.00414[I581]):0.01823[I579]):0.06655[I575]):0.01791[I573],((QUERY___SA1229A-2R_merged_05541.1:0.06151,Eukaryota_Opisthokonta_Holozoa_Metazoa_Animalia_Annelida_Helobdella_robusta:0.05231[I587]):0.05231[I587],(Eukaryota_Opisthokonta_Holozoa_Metazoa_Animalia_Arthropoda_Chelicerata_Arachnida_Ixodes_scapularis_black_legged_tick:0.06478[I589],(((Eukaryota_Opisthokonta_Holozoa_Metazoa_Animalia_Arthropoda_Hexapoda_Insecta_Bombyx_mori_domestic_silkworm:0.07909[I593],(((((QUERY___KA3385A-1R_merged_02743.1:0.06426,QUERY___KA3385A-1R_merged_03218.1:0.22654):0.00000,Eukaryota_Opisthokonta_Holozoa_Metazoa_Animalia_Arthropoda_Hexapoda_Insecta_Pediculus_humanus_human_louse:0.05770[I597]):0.05770[I597],Eukaryota_Opisthokonta_Holozoa_Metazoa_Animalia_Arthropoda_Hexapoda_Insecta_Acyrthosiphon_pisum_pea_aphid:0.08658[I598]):0.01964[I596],Eukaryota_Opisthokonta_Holozoa_Metazoa_Animalia_Arthropoda_Hexapoda_Insecta_Tribolium_castaneum_red_flour_beetle:0.01455[I599]):0.01019[I595],Eukaryota_Opisthokonta_Holozoa_Metazoa_Animalia_Arthropoda_Hexapoda_Insecta_Apis_mellifera_honey_bee:0.01959[I600]):0.01043[I594]):0.02347[I592],((Eukaryota_Opisthokonta_Holozoa_Metazoa_Animalia_Arthropoda_Hexapoda_Insecta_Drosophila_melanogaster_fruit_fly:0.00011[I603],Eukaryota_Opisthokonta_Holozoa_Metazoa_Animalia_Arthropoda_Hexapoda_Insecta_Aedes_aegypti_yellow_fever_mosquito:0.00707[I604]):0.04272[I602],(Eukaryota_Opisthokonta_Holozoa_Metazoa_Animalia_Arthropoda_Hexapoda_Insecta_Culex_pipiens_northern_house_mosquito:0.03297[I606],Eukaryota_Opisthokonta_Holozoa_Metazoa_Animalia_Arthropoda_Hexapoda_Insecta_Anopheles_gambiae_African_malaria_mosquito:0.08957[I607]):0.14838[I605]):0.15490[I601]):0.02361[I591],Eukaryota_Opisthokonta_Holozoa_Metazoa_Animalia_Arthropoda_Crustacea_Branchiopoda_Daphnia_pulex_common_water_flea:0.08318[I608]):0.01829[I590]):0.04083[I588]):0.02877[I586]):0.02103[I572]):0.11979[I568],(Eukaryota_Opisthokonta_Holozoa_Metazoa_Animalia_Cnidaria_Anthozoa_Nematostella_vectensis_starlet_sea_anemone:0.06569[I610],Eukaryota_Opisthokonta_Holozoa_Metazoa_Trichoplax_Trichoplax_adhaerens:0.07060[I611]):0.00722[I609]):0.02810[I567]):0.01599[I565],((Eukaryota_Opisthokonta_Holozoa_Choanomonada_Craspedida_Monosigidae_Monosiga_Monosiga_brevicollis:0.02209[I614],Eukaryota_Opisthokonta_Holozoa_Choanomonada_Craspedida_Monosigidae_Proterospongia_Choanoeca_perplexa:0.03491[I615]):0.05620[I613],Eukaryota_Opisthokonta_Holozoa_Ichthyosporea_Ichthyophonae_Ichthyophonidae_Amoebidium_parasiticum:0.04598[I616]):0.00443[I612]):0.00753[I564],(QUERY___SA1229A-2R_merged_04654.1:0.05695,Eukaryota_Opisthokonta_Holozoa_Filasterea_Ministeriida_Capsasporidae_Capsaspora_owczarzaki:0.04264[I617]):0.04264[I617]):0.01497[I563]):0.02229[I437],((Eukaryota_Excavata_Malawimonas_Malawimonas_jakobiformis:0.02109[I620],Eukaryota_Malawimonadidae_Malawimonas_californiana:0.08070[I621]):0.13127[I619],(Eukaryota_Incertae_Sedis_Apusomonadidae_Amastigomonas_Thecamonas_trahens_ATCC_50062:0.21746[I623],Eukaryota_Apusozoa_Apusomonadidae_Amastigomonas_Manchomonas_bermudensis:0.05166[I624]):0.02729[I622]):0.02414[I618]):0.00811[I436],(((QUERY___KA3385A-1R_merged_00168.1:0.21898,QUERY___KA3385A-1R_merged_00200.1:0.07367,QUERY___KA3385A-1R_merged_00204.1:0.05029,QUERY___KA3385A-1R_merged_00287.1:0.11613,QUERY___KA3385A-1R_merged_00303.1:0.06122,QUERY___KA3385A-1R_merged_00438.1:0.21507,QUERY___KA3385A-1R_merged_00465.1:0.10480,QUERY___KA3385A-1R_merged_00918.1:0.50359,QUERY___KA3385A-1R_merged_03340.1:0.66793,QUERY___KA3385A-1R_merged_03404.1:0.43615,QUERY___KA3385A-1R_merged_03587.1:0.62757,QUERY___KA3385A-1R_merged_03685.1:0.58812,QUERY___SA1229A-2R_merged_02949.1:0.07732,QUERY___SA1229A-2R_merged_03311.1:0.28448,QUERY___SA1229A-2R_merged_03843.1:0.46196,QUERY___SA1229A-2R_merged_03850.1:0.01608,QUERY___SA1229A-2R_merged_04242.1:0.03627,QUERY___SA1229A-2R_merged_07250.1:0.12583):0.00000,Eukaryota_Amoebozoa_Discosea_Longamoebia_Centramoebida_Acanthamoeba_Acanthamoeba_castellanii:0.04686[I626]):0.04686[I626],(((Eukaryota_Cryptophyceae_Cryptomonadales_Rhodomonas_Rhodomonas_salina:0.08094[I630],Eukaryota_Cryptophyceae_Kathablepharidae_Roombia_Roombia_truncata:0.07471[I631]):0.01765[I629],(Eukaryota_Archaeplastida_Glaucophyta_Glaucocystis_Glaucocystis_nostochinearum:0.01462[I633],Eukaryota_Archaeplastida_Glaucophyta_Cyanophora_paradoxa:0.02343[I634]):0.02800[I632]):0.00748[I628],((QUERY___SA1229A-2R_merged_03409.1:0.21481,Eukaryota_Incertae_Sedis_Breviatea_Breviata_Breviata_anathema:0.06148[I636]):0.06148[I636],Eukaryota_Incertae_Sedis_Breviatea_Pygsuia_Pygsuia_biforma:0.07933[I637]):0.03811[I635]):0.00902[I627]):0.01016[I625]):0.00899[I435],((((((QUERY___SA1229A-2R_merged_02455.1:0.07948,((QUERY___SA1229A-2R_merged_02674.1:0.17035,Eukaryota_Excavata_Discoba_Jakobida_Andalucia_Andalucia_incarcerata:0.08264[I644]):0.08264[I644],Eukaryota_SAR_Stramenopiles_Blastocystis_Blastocystis_hominis:0.15887[I645]):0.02871[I643]):0.02871[I643],((Eukaryota_SAR_Stramenopiles_Peronosporomycetes_Saprolegnia_Saprolegnia_parasitica:0.02109[I648],Eukaryota_SAR_Stramenopiles_Peronosporomycetes_Phytophthora_Phytophthora_ramorum_Sudden_oak_death_agent:0.03450[I649]):0.06596[I647],((Eukaryota_SAR_Stramenopiles_Ochrophyta_Diatomea_Bacillariophytina_Bacillariophyceae_Phaeodactylum_Phaeodactylum_tricornutum:0.05642[I652],Eukaryota_SAR_Stramenopiles_Ochrophyta_Diatomea_Bacillariophytina_Mediophyceae_Thalassiosira_Thalassiosira_pseudonana:0.06350[I653]):0.03331[I651],((QUERY___SA1229A-2R_merged_03213.1:0.10232,Eukaryota_SAR_Stramenopiles_Ochrophyta_Pelagophyceae_Pelagomonadales_Aureococcus_Aureococcus_anophagefferens:0.03918[I655]):0.03918[I655],(QUERY___SA1229A-2R_merged_02524.1:0.09300,Eukaryota_SAR_Stramenopiles_Ochrophyta_Phaeophyceae_Ectocarpales_Ectocarpus_Ectocarpus_siliculosus:0.03942[I656]):0.03942[I656]):0.01099[I654]):0.01817[I650]):0.02095[I646]):0.01797[I642],Eukaryota_SAR_Rhizaria_Cercozoa_Gromia_Gromia_oviformis:0.16320[I657]):0.00975[I641],((((QUERY___SA1229A-2R_merged_04108.1:0.08121,(Eukaryota_SAR_Alveolata_Ciliophora_Intramacronucleata_Conthreep_Oligohymenophorea_Peniculia_Paramecium_Paramecium_tetraurelia:0.08019[I662],(Eukaryota_SAR_Alveolata_Ciliophora_Intramacronucleata_Conthreep_Oligohymenophorea_Hymenostomatia_Tetrahymena_Tetrahymena_thermophila:0.00627[I664],Eukaryota_SAR_Alveolata_Ciliophora_Intramacronucleata_Conthreep_Oligohymenophorea_Hymenostomatia_Tetrahymena_Tetrahymena_pyriformis:0.00851[I665]):0.19228[I663]):0.05295[I661]):0.05295[I661],Eukaryota_SAR_Alveolata_Apicomplexa_Conoidasida_Cryptosporida_Cryptosporidium_Cryptosporidium_parvum_Iowa_II:0.06094[I666]):0.04529[I660],(Eukaryota_SAR_Alveolata_Apicomplexa_Conoidasida_Coccidia_Eimeriorina_Toxoplasma_Toxoplasma_gondii:0.06696[I668],(Eukaryota_SAR_Alveolata_Apicomplexa_Aconoidasida_Haemosporoidia_Plasmodium_Plasmodium_falciparum_3D7:0.33333[I670],(Eukaryota_SAR_Alveolata_Apicomplexa_Aconoidasida_Piroplasmorida_Theileria_Theileria_annulata:0.03014[I672],Eukaryota_SAR_Alveolata_Apicomplexa_Aconoidasida_Piroplasmorida_Babesia_Babesia_bovis:0.15966[I673]):0.02980[I671]):0.02266[I669]):0.02018[I667]):0.02077[I659],(Eukaryota_SAR_Alveolata_Protalveolata_Perkinsidae_Perkinsus_Perkinsus_marinus_ATCC_50983:0.06135[I675],(Eukaryota_SAR_Alveolata_Protalveolata_Oxyrrhis_Oxyrrhis_marina:0.35695[I677],Eukaryota_SAR_Alveolata_Dinoflagellata_Dinophyceae_Peridiniphycidae_Gonyaulacales_Alexandrium_Alexandrium_tamarense:0.10495[I678]):0.04109[I676]):0.01408[I674]):0.05380[I658]):0.01347[I640],(Eukaryota_Incertae_Sedis_Telonema_Telonema_antarcticum:0.09468[I680],Eukaryota_Centroheliozoa_Raphidiophryidae_Raphidiophrys_contractilis:0.18813[I681]):0.01868[I679]):0.01179[I639],(Eukaryota_Haptophyta_Pavlovophyceae_Pavlova_Pavlova_lutheri:0.06354[I683],(Eukaryota_Haptophyta_Prymnesiophyceae_Prymnesiales_Prymnesium_Prymnesium_parvum:0.01800[I685],Eukaryota_Haptophyta_Prymnesiophyceae_Isochrysidales_Emiliania_Emiliania_huxleyi_CCMP1516:0.02517[I686]):0.04533[I684]):0.04367[I682]):0.01014[I638]):0.00826[I434]):0.01616[I406]):0.02773[I398],(Eukaryota_Excavata_Discoba_Jakobida_Jakoba_Reclinomonas_americana:0.13327[I688],Eukaryota_Excavata_Discoba_Jakobida_Jakoba_Jakoba_libera:0.09669[I689]):0.11027[I687]):0.03027[I397]):0.06618[I395],(Eukaryota_Amoebozoa_Dictyostelia_Dictyostelium_Dictyostelium_discoideum_AX4:0.22289[I691],(((QUERY___KA3385A-1R_merged_00786.1:0.11154,QUERY___SA1229A-2R_merged_02308.1:0.16345):0.00000,((QUERY___SA1229A-2R_merged_06683.1:0.36423,Eukaryota_Excavata_Discoba_Discicristata_Euglenozoa_Kinetoplastea_Metakinetoplastina_Trypanosomatida_Leishmania_Leishmania_infantum:0.01344[I694]):0.01344[I694],((QUERY___SA1229A-2R_merged_03588.1:0.36846,QUERY___SA1229A-2R_merged_06462.1:0.12543):0.00000,Eukaryota_Excavata_Discoba_Discicristata_Euglenozoa_Kinetoplastea_Metakinetoplastina_Trypanosomatida_Trypanosoma_Trypanosoma_brucei:0.02320[I695]):0.02320[I695]):0.32042[I693]):0.32042[I693],Eukaryota_Amoebozoa_Myxogastria_Physarum_Physarum_polycephalum:0.43402[I696]):0.09679[I692]):0.04142[I690]):0.10878[I394]):0.14262[I390]):0.35036[I388],Eukaryota_Excavata_Metamonada_Fornicata_Diplomonadida_Giardiinae_Giardia_Giardia_lamblia_ATCC_50803:0.88235[I697]):0.96104[I387]):0.37952[I27],Bacteria_CP_EM_3_bacterium_JGI_0000106_B10_GBS_C_001_280:0.23053[I698]):0.05029[I26],(Bacteria_CP_EM_19_bacterium_JGI_0000054_H05_GBS_A_001_175:0.00000[I700],Bacteria_CP_EM_19_bacterium_JGI_0000001_D5_GBS_A_001_115:0.00000[I701]):0.21696[I699]):0.03179[I25],((Bacteria_CP_EM_19_candidate_division_EM_19_bacterium_JGI_0000106_J16_GBS_C_001_289:0.00087[I704],Bacteria_CP_EM_19_candidate_division_EM_19_bacterium_JGI_0000106_G12_Combined_Assembly_EM19_1__EM19:0.00000[I705]):0.00000[I703],(Bacteria_CP_EM_19_candidate_division_EM_19_bacterium_JGI_0000106_N7_GBS_C_001_292:0.00000[I707],Bacteria_CP_EM_19_candidate_division_EM_19_bacterium_SCGC_AAA471_M6_GBS_N_001_25:0.00174[I708]):0.00613[I706]):0.28076[I702]):0.03927[I24],(((Bacteria_Aquificae_Aquificae_Aquificales_Aquificaceae_Thermocrinis_Thermocrinis_albus_DSM_14484:0.02066[I712],(Bacteria_Aquificae_Aquificae_Aquificales_Aquificaceae_Hydrogenobacter_Hydrogenobacter_thermophilus_TK_6:0.01753[I714],Bacteria_Aquificae_Aquificae_Aquificales_Aquificaceae_Hydrogenobaculum_sp._HO_Finished_QAed:0.23176[I715]):0.03969[I713]):0.05279[I711],Bacteria_Aquificae_Aquificae_Aquificales_Aquificaceae_Aquifex_aeolicus_VF5:0.05687[I716]):0.16295[I710],(Bacteria_Aquificae_Aquificae_Aquificales_Desulfurobacteriaceae_Thermovibrio_Thermovibrio_ammonificans_HB_1:0.02688[I718],Bacteria_Aquificae_Aquificae_Aquificales_Desulfurobacteriaceae_Desulfurobacterium_Desulfurobacterium_thermolithotrophum_DSM_11699:0.04467[I719]):0.08717[I717]):0.06139[I709]):0.02673[I23],Bacteria_CP_Dadabacteria_CSP1_2:0.20028[I720]):0.02922[I22],((((Bacteria_Thermodesulfobacteria_Thermodesulfobacteria_Thermodesulfobacteriales_Thermodesulfobacteriaceae_Thermodesulfobacterium_hveragerdense_DSM_12571:0.00595[I725],Bacteria_Thermodesulfobacteria_Thermodesulfobacteria_Thermodesulfobacteriales_Thermodesulfobacteriaceae_Thermodesulfobacterium_thermophilum_DSM_1276:0.00261[I726]):0.01938[I724],Bacteria_Thermodesulfobacteria_Thermodesulfobacteria_Thermodesulfobacteriales_Thermodesulfobacteriaceae_Thermodesulfobacterium_Thermodesulfobacterium_commune_DSM_2178:0.01028[I727]):0.02048[I723],(Bacteria_Thermodesulfobacteria_Thermodesulfobacteria_Thermodesulfobacteriales_Thermodesulfobacteriaceae_Thermodesulfobacterium_sp._OPB45:0.03814[I729],Bacteria_Thermodesulfobacteria_Thermodesulfobacteria_Thermodesulfobacteriales_Thermodesulfobacteriaceae_Thermodesulfobacterium_hydrogeniphilum_DSM_14290:0.01599[I730]):0.01326[I728]):0.07437[I722],(Bacteria_Thermodesulfobacteria_Thermodesulfobacteria_Thermodesulfobacteriales_Thermodesulfobacteriaceae_Thermodesulfatator_atlanticus_DSM_21156:0.02160[I732],Bacteria_Thermodesulfobacteria_Thermodesulfobacteria_Thermodesulfobacteriales_Thermodesulfobacteriaceae_Thermodesulfatator_indicus_CIR29812_DSM_15286:0.02307[I733]):0.04854[I731]):0.10938[I721]):0.02389[I21],(MFPR_Lindowbacteria:0.00000[I735],MFPQ_Lindowbacteria:0.00000[I736]):0.29022[I734]):0.02393[I20],((QUERY___SA1229A-2R_merged_02358.1:0.31833,MFGW_Fischerbacteria:0.12456[I738]):0.12456[I738],Bacteria_FibrobacteresAcidobacteria_group_Acidobacteria_unclassified_Acidobacteria_Thermoanaerobaculum_aquaticum_MP_01:0.12622[I739]):0.02109[I737]):0.01758[I19],((Bacteria_CP_Rokubacteria_CSP1_6:0.14922[I742],((((QUERY___SA1229A-2R_merged_05249.1:0.19452,QUERY___SA1229A-2R_merged_05256.1:0.23750,QUERY___SA1229A-2R_merged_05985.1:0.25619):0.00000,(Bacteria_Nitrospirae_Nitrospirae_bacterium_SCGC_AB_219_C22:0.07152[I746],(Bacteria_Nitrospirae_Nitrospira_Candidatus_Nitrospira_defluvii:0.04458[I748],Bacteria_Nitrospirae_RBG_19FT_COMBO_Nitrospirae_58_9:0.05900[I749]):0.05467[I747]):0.05676[I745]):0.05676[I745],Bacteria_Nitrospirae_Nitrospira_Nitrospirales_Nitrospiraceae_Leptospirillum_Leptospirillum_ferriphilum_YSK:0.17446[I750]):0.02694[I744],((Bacteria_Nitrospirae_Nitrospira_Nitrospirales_Nitrospiraceae_Candidatus_Magnetobacterium_sp._MYR_1:0.10205[I753],(Bacteria_Nitrospirae_BJP_IG2158_Nitrospirae_45_240:0.08400[I755],(Bacteria_Nitrospirae_GWF2_Nitrospirae_44_13:0.00636[I757],Bacteria_Nitrospirae_RBG_16_Nitrospirae_43_8:0.00325[I758]):0.04429[I756]):0.01936[I754]):0.04544[I752],Bacteria_Nitrospirae_Nitrospira_Nitrospirales_Nitrospiraceae_Thermodesulfovibrio_Thermodesulfovibrio_yellowstonii_DSM_11347:0.10549[I759]):0.11073[I751]):0.02749[I743]):0.04654[I741],(Bacteria_CP_Tectomicrobia_Candidatus_Entotheonella_sp._TSY1:0.21417[I761],((Bacteria_Gemmatimonadetes_Gemmatimonadetes_Gemmatimonadetes_bacterium_SCGC_AAA003_K10:0.04519[I764],Bacteria_Gemmatimonadetes_Gemmatimonadetes_Gemmatimonadetes_bacterium_SCGC_AAA240_J22:0.07892[I765]):0.10433[I763],(Bacteria_Gemmatimonadetes_RBG_16_Gemmatimonadetes_66_8:0.08981[I767],(Bacteria_Gemmatimonadetes_Gemmatimonadetes_Gemmatimonadales_Gemmatimonadaceae_Gemmatimonas_Gemmatimonadetes_bacterium_KBS708:0.07004[I769],(Bacteria_Gemmatimonadetes_Gemmatimonadetes_Gemmatimonadales_Gemmatimonadaceae_Gemmatimonas_Gemmatimonas_aurantiaca_T_27:0.02553[I771],Bacteria_Gemmatimonadetes_Gemmatimonadetes_Gemmatimonadales_Gemmatimonadaceae_Gemmatimonas_sp._AP64:0.03402[I772]):0.05735[I770]):0.09576[I768]):0.06279[I766]):0.07016[I762]):0.01449[I760]):0.02576[I740]):0.02345[I18],((((Bacteria_CP_NC10_Candidatus_Methylomirabilis_oxyfera:0.10976[I777],Bacteria_CP_NC10_CSP1_5:0.06112[I778]):0.08813[I776],(((((Bacteria_Armatimonadetes_CG2_30_FULL_Armatimonadetes_66_41:0.09822[I784],Bacteria_Armatimonadetes_CG2_30_FULL_Armatimonadetes_59_28:0.09466[I785]):0.06573[I783],(Bacteria_KD3_62_DG_56:0.15517[I787],(Bacteria_Armatimonadetes_Chthonomonadetes_Chthonomonadales_Chthonomonadaceae_Chthonomonas_calidirosea_T49_EMBL_Bank_version_circular_IHQD:0.20515[I789],Bacteria_Armatimonadetes_Fimbriimonas_Fimbriimonas_ginsengisoli_Gsoil_348:0.26203[I790]):0.08373[I788]):0.02568[I786]):0.07537[I782],((((QUERY___KA3385A-1R_merged_02578.1:0.10243,QUERY___SA1229A-2R_merged_04181.1:0.08414,QUERY___SA1229A-2R_merged_05705.1:0.11648):0.00000,Bacteria_Actinobacteria_RBG_19FT_COMBO_Actinobacteria_36_27:0.11179[I793]):0.11179[I793],Bacteria_Actinobacteria_BJP_IG2158_Novel_57_21:0.09157[I794]):0.04364[I792],(((((Bacteria_Actinobacteria_Actinobacteria_Coriobacteridae_Coriobacteriales_Coriobacterineae_Coriobacteriaceae_Eggerthella_sp._YY7918:0.06686[I800],Bacteria_Actinobacteria_ActinobacteriaCoriobacteridae_CoriobacterialesCoriobacterineae_Coriobacteriaceae_Gordonibacter_Gordonibacter_pamelaeae_7_10_1_b_draft_genome_:0.04710[I801]):0.01264[I799],((((Bacteria_Actinobacteria_ActinobacteriaCoriobacteridae_CoriobacterialesCoriobacterineae_Coriobacteriaceae_Enterorhabdus_Enterorhabdus_caecimuris_B7:0.02070[I806],Bacteria_Actinobacteria_Actinobacteria_Coriobacteridae_Coriobacteriales_Coriobacterineae_Coriobacteriaceae_Enterorhabdus_mucosicola_DSM_19490:0.01630[I807]):0.02170[I805],Bacteria_Actinobacteria_Actinobacteria_Coriobacteridae_Coriobacteriales_Coriobacterineae_Coriobacteriaceae_Adlercreutzia_equolifaciens_DSM_19450:0.02408[I808]):0.04178[I804],(((Bacteria_Actinobacteria_Actinobacteria_Coriobacteridae_Coriobacteriales_Coriobacterineae_Coriobacteriaceae_Coriobacterium_glomerans_PW2_DSM_20642:0.03502[I812],(Bacteria_Actinobacteria_Coriobacteriia_Coriobacteriales_Coriobacteriaceae_Enorma_massiliensis_phI:0.08869[I814],Bacteria_Actinobacteria_ActinobacteriaCoriobacteridae_CoriobacterialesCoriobacterineae_Coriobacteriaceae_Collinsella_Collinsella_intestinalis_DSM_13280:0.05510[I815]):0.01710[I813]):0.06735[I811],Bacteria_Actinobacteria_ActinobacteriaCoriobacteridae_CoriobacterialesCoriobacterineae_Coriobacteriaceae_Cryptobacterium_Cryptobacterium_curtum_DSM_15641:0.08532[I816]):0.01673[I810],Bacteria_Actinobacteria_Coriobacteriia_Coriobacteriales_Coriobacteriaceae_Senegalemassilia_anaerobia_JC110:0.06373[I817]):0.01241[I809]):0.02181[I803],(Bacteria_Actinobacteria_Actinobacteria_Coriobacteridae_Coriobacteriales_Coriobacterineae_Coriobacteriaceae_Denitrobacterium_detoxificans_DSM_21843:0.06413[I819],Bacteria_Actinobacteria_ActinobacteriaCoriobacteridae_CoriobacterialesCoriobacterineae_Coriobacteriaceae_Eggerthella_Eggerthella_lenta_DSM_2243:0.04591[I820]):0.01026[I818]):0.01251[I802]):0.07360[I798],(Bacteria_Actinobacteria_ActinobacteriaCoriobacteridae_CoriobacterialesCoriobacterineae_Coriobacteriaceae_Atopobium_Atopobium_parvulum_DSM_20469:0.00840[I822],Bacteria_Actinobacteria_Actinobacteria_Coriobacteridae_Coriobacteriales_Coriobacterineae_Coriobacteriaceae_Atopobium_rimae_ATCC_49626:0.03967[I823]):0.09111[I821]):0.06948[I797],Bacteria_Actinobacteria_Actinobacteria_Rubrobacteridae_Solirubrobacterales_CG2_30_FULL_Actinobacteria_50_142:0.10631[I824]):0.04279[I796],((((Bacteria_Actinobacteria_Actinobacteria_unclassified_Actinobacteria_Candidatus_Microthrix_parvicella_Bio17_1:0.09355[I829],Bacteria_Actinobacteria_ActinobacteriaAcidimicrobidae_AcidimicrobialesAcidimicrobineae_Acidimicrobiaceae_Ilumatobacter_Ilumatobacter_coccineum_YM16_304:0.12025[I830]):0.04887[I828],(Bacteria_Actinobacteria_ActinobacteriaAcidimicrobidae_AcidimicrobialesAcidimicrobineae_Acidimicrobiaceae_Acidimicrobium_Acidimicrobium_ferrooxidans_DSM_10331:0.03076[I832],Bacteria_Actinobacteria_Actinobacteria_Acidimicrobidae_Acidimicrobiales_Acidimicrobineae_Acidimicrobiaceae_Ferrimicrobium_acidiphilum_DSM_19497:0.04570[I833]):0.04178[I831]):0.05576[I827],((Bacteria_Actinobacteria_ActinobacteriaActinobacteridae_ActinomycetalesFrankineae_Acidothermaceae_Acidothermus_Acidothermus_cellulolyticus_11B:0.02742[I836],((((Bacteria_Actinobacteria_Actinobacteria_Actinobacteridae_Actinomycetales_Propionibacterineae_Nocardioidaceae_Actinopolymorpha_alba_DSM_45243:0.07203[I841],(Bacteria_Actinobacteria_Actinobacteria_Actinobacteridae_Actinomycetales_Streptosporangineae_Thermomonosporaceae_Actinomadura_madurae_LIID_AJ290:0.03651[I843],((Bacteria_Actinobacteria_Actinobacteria_Actinobacteridae_Actinomycetales_Streptosporangineae_Nocardiopsaceae_Thermobifida_fusca_YX:0.02329[I846],Bacteria_Actinobacteria_Actinobacteria_Actinobacteridae_Actinomycetales_Streptosporangineae_Nocardiopsaceae_Marinactinospora_thermotolerans_DSM_45154:0.02763[I847]):0.04121[I845],Bacteria_Actinobacteria_Actinobacteria_Actinobacteridae_Actinomycetales_Streptosporangineae_Streptosporangiaceae_Nonomuraea_coxensis_DSM_45129:0.04379[I848]):0.01172[I844]):0.03458[I842]):0.01369[I840],(((((Bacteria_Actinobacteria_Actinobacteria_Actinobacteridae_Actinomycetales_Pseudonocardineae_Pseudonocardiaceae_Actinokineospora_inagensis_DSM_44258:0.02973[I854],(Bacteria_Actinobacteria_ActinobacteriaActinobacteridae_ActinomycetalesPseudonocardineae_Pseudonocardiaceae_Actinosynnema_Actinosynnema_mirum_DSM_43827:0.03084[I856],Bacteria_Actinobacteria_ActinobacteriaActinobacteridae_ActinomycetalesPseudonocardineae_Pseudonocardiaceae_Kutzneria_Kutzneria_albida_DSM_43870:0.01830[I857]):0.00889[I855]):0.00703[I853],(Bacteria_Actinobacteria_Actinobacteria_Actinobacteridae_Actinomycetales_Pseudonocardineae_Pseudonocardiaceae_Actinoalloteichus_cyanogriseus_DSM_43889:0.03741[I859],((((Bacteria_Actinobacteria_Actinobacteria_Actinobacteridae_Actinomycetales_Pseudonocardineae_Pseudonocardiaceae_Thermocrispum_agreste_DSM_44070:0.04925[I864],Bacteria_Actinobacteria_Actinobacteria_Actinobacteridae_Actinomycetales_Actinopolysporineae_Actinopolysporaceae_Actinopolyspora_mortivallis_HS_1_DSM_44261:0.12433[I865]):0.02081[I863],Bacteria_Actinobacteria_Actinobacteria_Actinobacteridae_Actinomycetales_Pseudonocardineae_Pseudonocardiaceae_Sciscionella_marina_DSM_45152:0.06808[I866]):0.01184[I862],(Bacteria_Actinobacteria_Actinobacteria_Actinobacteridae_Actinomycetales_Pseudonocardineae_Pseudonocardiaceae_Prauserella_rugosa_DSM_43194:0.03711[I868],Bacteria_Actinobacteria_ActinobacteriaActinobacteridae_ActinomycetalesPseudonocardineae_Pseudonocardiaceae_Amycolatopsis_Amycolatopsis_mediterranei_RB:0.04395[I869]):0.01646[I867]):0.02367[I861],(((Bacteria_Actinobacteria_Actinobacteria_Actinobacteridae_Actinomycetales_Corynebacterineae_Nocardiaceae_Rhodococcus_sp._BCP1:0.03516[I873],((Bacteria_Actinobacteria_Actinobacteria_Corynebacteriales_Gordoniaceae_Gordonia_sp._KTR9:0.00736[I876],Bacteria_Actinobacteria_Actinobacteria_Corynebacteriales_Gordoniaceae_Gordonia_bronchialis_DSM_43247:0.01411[I877]):0.03414[I875],(Bacteria_Actinobacteria_Actinobacteria_Actinobacteridae_Actinomycetales_Corynebacterineae_Nocardiaceae_Smaragdicoccus_niigatensis_DSM_44881:0.04739[I879],(Bacteria_Actinobacteria_ActinobacteriaActinobacteridae_ActinomycetalesCorynebacterineae_Corynebacteriaceae_Corynebacterium_Corynebacterium_argentoratense_DSM_44202:0.07518[I881],Bacteria_Actinobacteria_ActinobacteriaActinobacteridae_ActinomycetalesCorynebacterineae_Dietziaceae_Dietzia_Dietzia_cinnamea_P4:0.02989[I882]):0.02602[I880]):0.00976[I878]):0.01096[I874]):0.01410[I872],Bacteria_Actinobacteria_ActinobacteriaActinobacteridae_ActinomycetalesCorynebacterineae_Mycobacteriaceae_Amycolicicoccus_Amycolicicoccus_subflavus_DQS3_9A1:0.04405[I883]):0.01864[I871],Bacteria_Actinobacteria_Actinobacteria_Actinobacteridae_Actinomycetales_Pseudonocardineae_Pseudonocardiaceae_Actinomycetospora_chiangmaiensis_DSM_45062:0.05651[I884]):0.01139[I870]):0.00713[I860]):0.01676[I858]):0.02344[I852],(((Bacteria_Actinobacteria_Actinobacteria_Actinobacteridae_Actinomycetales_Propionibacterineae_Nocardioidaceae_Propionicicella_superfundia_DSM_22317:0.06036[I888],(Bacteria_Actinobacteria_Actinobacteria_Actinobacteridae_Actinomycetales_Propionibacterineae_Propionibacteriaceae_Aestuariimicrobium_kwangyangense_DSM_21549:0.04135[I890],(Bacteria_Actinobacteria_Actinobacteria_Actinobacteridae_Actinomycetales_Propionibacterineae_Propionibacteriaceae_Propionimicrobium_lymphophilum_DSM_4903:0.05942[I892],Bacteria_Actinobacteria_Actinobacteria_Actinobacteridae_Actinomycetales_Propionibacterineae_Propionibacteriaceae_Propionibacterium_acnes_KPA171202:0.08588[I893]):0.01741[I891]):0.02007[I889]):0.03377[I887],(Bacteria_Actinobacteria_ActinobacteriaActinobacteridae_ActinomycetalesPropionibacterineae_Nocardioidaceae_Kribbella_Kribbella_flavida_DSM_17836:0.04174[I895],(Bacteria_Actinobacteria_Actinobacteria_Actinobacteridae_Actinomycetales_Propionibacterineae_Nocardioidaceae_Marmoricola_sp._URHB0036:0.05272[I897],Bacteria_Actinobacteria_ActinobacteriaActinobacteridae_ActinomycetalesPropionibacterineae_Nocardioidaceae_Aeromicrobium_Aeromicrobium_marinum_DSM_15272:0.04456[I898]):0.02188[I896]):0.00856[I894]):0.02806[I886],((Bacteria_Actinobacteria_ActinobacteriaActinobacteridae_ActinomycetalesKineosporiineae_Kineosporiaceae_Kineococcus_Kineococcus_radiotolerans_SRS30216:0.06543[I901],((((Bacteria_Actinobacteria_Actinobacteria_Actinobacteridae_Actinomycetales_Micrococcineae_Dermatophilaceae_Dermatophilus_congolensis_DSM_44180:0.03870[I906],(Bacteria_Actinobacteria_ActinobacteriaActinobacteridae_ActinomycetalesMicrococcineae_Dermatophilaceae_Kineosphaera_Kineosphaera_limosa_NBRC_100340:0.02256[I908],(Bacteria_Actinobacteria_ActinobacteriaActinobacteridae_ActinomycetalesMicrococcineae_Dermatophilaceae_Austwickia_Austwickia_chelonae_NBRC_105200:0.01620[I910],Bacteria_Actinobacteria_Actinobacteria_Actinobacteridae_Actinomycetales_Micrococcineae_Intrasporangiaceae_Arsenicicoccus_bolidensis_DSM_15745:0.03681[I911]):0.00988[I909]):0.00447[I907]):0.00901[I905],(Bacteria_Actinobacteria_ActinobacteriaActinobacteridae_ActinomycetalesMicrococcineae_Dermacoccaceae_Dermacoccus_Dermacoccus_nishinomiyaensis_M25:0.02314[I913],((Bacteria_Actinobacteria_Actinobacteria_Actinobacteridae_Actinomycetales_Micrococcineae_Dermacoccaceae_Demetria_terragena_DSM_11295:0.05842[I916],(Bacteria_Actinobacteria_Actinobacteria_Actinobacteridae_Actinomycetales_Micrococcineae_Intrasporangiaceae_Ornithinimicrobium_pekingense_DSM_21552:0.03389[I918],Bacteria_Actinobacteria_Actinobacteria_Actinobacteridae_Actinomycetales_Micrococcineae_Intrasporangiaceae_Serinicoccus_marinus_MCCC_1A05965:0.02667[I919]):0.01316[I917]):0.01372[I915],Bacteria_Actinobacteria_ActinobacteriaActinobacteridae_ActinomycetalesMicrococcineae_Dermacoccaceae_Kytococcus_Kytococcus_sedentarius_DSM_20547:0.03823[I920]):0.01504[I914]):0.00551[I912]):0.01200[I904],(Bacteria_Actinobacteria_ActinobacteriaActinobacteridae_ActinomycetalesMicrococcineae_Intrasporangiaceae_Intrasporangium_Intrasporangium_calvum_DSM_43043:0.01760[I922],((Bacteria_Actinobacteria_Actinobacteria_Actinobacteridae_Actinomycetales_Micrococcineae_Intrasporangiaceae_Tetrasphaera_elongata_DSM_14184:0.02988[I925],Bacteria_Actinobacteria_Actinobacteria_Actinobacteridae_Actinomycetales_Micrococcineae_Intrasporangiaceae_Janibacter_sp._HTCC2649:0.01723[I926]):0.02095[I924],Bacteria_Actinobacteria_Actinobacteria_Actinobacteridae_Actinomycetales_Micrococcineae_Intrasporangiaceae_Terracoccus_sp._273MFTsu3.1:0.01173[I927]):0.01442[I923]):0.02850[I921]):0.01324[I903],((((((Bacteria_Actinobacteria_Actinobacteria_Actinobacteridae_Actinomycetales_Micrococcineae_Yaniellaceae_Yaniella_halotolerans_DSM_15476:0.04678[I934],(Bacteria_Actinobacteria_Actinobacteria_Actinobacteridae_Actinomycetales_Micrococcineae_Micrococcaceae_Acaricomes_phytoseiuli_DSM_14247:0.03996[I936],Bacteria_Actinobacteria_Actinobacteria_Actinobacteridae_Actinomycetales_Micrococcineae_Micrococcaceae_Nesterenkonia_alba_DSM_19423:0.03167[I937]):0.01477[I935]):0.00988[I933],Bacteria_Actinobacteria_Actinobacteria_Actinobacteridae_Actinomycetales_Micrococcineae_Micrococcaceae_Citricoccus_sp._CH26A:0.02743[I938]):0.00696[I932],Bacteria_Actinobacteria_ActinobacteriaActinobacteridae_ActinomycetalesMicrococcineae_Micrococcaceae_Arthrobacter_Arthrobacter_phenanthrenivorans_Sphe3:0.03440[I939]):0.01663[I931],((Bacteria_Actinobacteria_ActinobacteriaActinobacteridae_ActinomycetalesMicrococcineae_Dermabacteraceae_Dermabacter_Dermabacter_sp_HFH0086:0.03269[I942],Bacteria_Actinobacteria_ActinobacteriaActinobacteridae_ActinomycetalesMicrococcineae_Dermabacteraceae_Brachybacterium_Brachybacterium_faecium_DSM_4810:0.03988[I943]):0.03070[I941],(Bacteria_Actinobacteria_Actinobacteria_Actinobacteridae_Actinomycetales_Micrococcineae_Brevibacteriaceae_Brevibacterium_linens_BL2:0.07484[I945],Bacteria_Actinobacteria_ActinobacteriaActinobacteridae_ActinomycetalesMicrococcineae_Micrococcaceae_Kocuria_Kocuria_rhizophila_DC2201:0.02901[I946]):0.01292[I944]):0.01137[I940]):0.02056[I930],((((Bacteria_Actinobacteria_Actinobacteria_Actinobacteridae_Actinomycetales_Micrococcineae_Promicromonosporaceae_Cellulosimicrobium_cellulans_J36_ICCI:0.02298[I951],(Bacteria_Actinobacteria_Actinobacteria_Actinobacteridae_Actinomycetales_Micrococcineae_Promicromonosporaceae_Isoptericola_variabilis_225:0.01160[I953],Bacteria_Actinobacteria_Actinobacteria_Actinobacteridae_Actinomycetales_Micrococcineae_Promicromonosporaceae_Promicromonospora_kroppenstedtii_RS16_DSM_19349:0.04151[I954]):0.01109[I952]):0.01374[I950],Bacteria_Actinobacteria_ActinobacteriaActinobacteridae_ActinomycetalesMicrococcineae_Cellulomonadaceae_Cellulomonas_Cellulomonas_flavigena_DSM_20109:0.04988[I955]):0.01173[I949],(Bacteria_Actinobacteria_Actinobacteria_Actinobacteridae_Actinomycetales_Micrococcineae_Cellulomonadaceae_Paraoerskovia_marina_DSM_21750:0.02705[I957],Bacteria_Actinobacteria_ActinobacteriaActinobacteridae_ActinomycetalesMicrococcineae_Cellulomonadaceae_Actinotalea_Actinotalea_ferrariae_CF5_4:0.02306[I958]):0.01309[I956]):0.00959[I948],((Bacteria_Actinobacteria_ActinobacteriaActinobacteridae_ActinomycetalesMicrococcineae_Beutenbergiaceae_Beutenbergia_Beutenbergia_cavernae_DSM_12333:0.03962[I961],Bacteria_Actinobacteria_ActinobacteriaActinobacteridae_ActinomycetalesMicrococcineae_Bogoriellaceae_Georgenia_Georgenia_sp_SUBG003_13:0.03456[I962]):0.01192[I960],((((Bacteria_Actinobacteria_Actinobacteria_Actinobacteridae_Bifidobacteriales_Bifidobacteriaceae_Alloscardovia_omnicolens_DSM_21503:0.05695[I967],(Bacteria_Actinobacteria_ActinobacteriaActinobacteridae_Bifidobacteriales_Bifidobacteriaceae_Bifidobacterium_Bifidobacterium_animalis_animalis_ATCC_25527_2:0.05806[I969],Bacteria_Actinobacteria_ActinobacteriaActinobacteridae_Bifidobacteriales_Bifidobacteriaceae_Gardnerella_Gardnerella_vaginalis_409_05:0.04776[I970]):0.03343[I968]):0.13476[I966],Bacteria_Actinobacteria_ActinobacteriaActinobacteridae_ActinomycetalesMicrococcineae_Jonesiaceae_Jonesia_Jonesia_denitrificans_DSM_20603:0.04242[I971]):0.01634[I965],(Bacteria_Actinobacteria_ActinobacteriaActinobacteridae_ActinomycetalesActinomycineae_Actinomycetaceae_Arcanobacterium_Arcanobacterium_haemolyticum_DSM_20595:0.05586[I973],(Bacteria_Actinobacteria_ActinobacteriaActinobacteridae_ActinomycetalesActinomycineae_Actinomycetaceae_Actinobaculum_Actinobaculum_schaalii_CCUG_27420:0.06688[I975],(Bacteria_Actinobacteria_Actinobacteria_Actinobacteridae_Actinomycetales_Actinomycineae_Actinomycetaceae_Varibaculum_cambriense_DSM_15806:0.12330[I977],(Bacteria_Actinobacteria_ActinobacteriaActinobacteridae_ActinomycetalesActinomycineae_Actinomycetaceae_Actinomyces_Actinomyces_naeslundii_Howell_279_ATCC_12104_2:0.01150[I979],Bacteria_Actinobacteria_ActinobacteriaActinobacteridae_ActinomycetalesActinomycineae_Actinomycetaceae_Actinomyces_Actinomyces_sp_oral_taxon_170_str_F0386_A:0.01040[I980]):0.06110[I978]):0.02688[I976]):0.01961[I974]):0.02229[I972]):0.01877[I964],Bacteria_Actinobacteria_Actinobacteria_Actinobacteridae_Actinomycetales_Micrococcineae_unclassified_Micrococcineae_Ruania_albidiflava_DSM_18029:0.04057[I981]):0.01537[I963]):0.00882[I959]):0.00684[I947]):0.00474[I929],((((((Bacteria_Actinobacteria_Actinobacteria_Actinobacteridae_Actinomycetales_Micrococcineae_Microbacteriaceae_Glaciibacter_superstes_DSM_21135:0.02122[I988],Bacteria_Actinobacteria_Actinobacteria_Actinobacteridae_Actinomycetales_Micrococcineae_Microbacteriaceae_Herbiconiux_sp._YR403:0.02245[I989]):0.01050[I987],(Bacteria_Actinobacteria_Actinobacteria_Actinobacteridae_Actinomycetales_Micrococcineae_Microbacteriaceae_Leucobacter_chromiiresistens_JG_31:0.05017[I991],Bacteria_Actinobacteria_Actinobacteria_Actinobacteridae_Actinomycetales_Micrococcineae_Microbacteriaceae_Salinibacterium_amurskyense_PAMC_21357:0.03619[I992]):0.01071[I990]):0.00158[I986],(Bacteria_Actinobacteria_Actinobacteria_Actinobacteridae_Actinomycetales_Micrococcineae_Microbacteriaceae_Microbacterium_paraoxydans_DH1b:0.03430[I994],(Bacteria_Actinobacteria_Actinobacteria_Actinobacteridae_Actinomycetales_Micrococcineae_Microbacteriaceae_Agromyces_subbeticus_DSM_16689:0.05651[I996],(Bacteria_Actinobacteria_Actinobacteria_Actinobacteridae_Actinomycetales_Micrococcineae_Microbacteriaceae_Humibacter_albus_DSM_18994:0.03058[I998],(Bacteria_Actinobacteria_Actinobacteria_Actinobacteridae_Actinomycetales_Micrococcineae_Microbacteriaceae_Cryocola_sp._340MFSha3.1:0.00650[I1000],Bacteria_Actinobacteria_Actinobacteria_Actinobacteridae_Actinomycetales_Micrococcineae_Microbacteriaceae_Leifsonia_xyli_xyli_CTCB07:0.00867[I1001]):0.01546[I999]):0.00706[I997]):0.01144[I995]):0.00396[I993]):0.01497[I985],((Bacteria_Actinobacteria_Actinobacteria_Actinobacteridae_Actinomycetales_Micrococcineae_Microbacteriaceae_Agrococcus_lahaulensis_DSM_17612:0.02812[I1004],(Bacteria_Actinobacteria_Actinobacteria_Actinobacteridae_Actinomycetales_Micrococcineae_Microbacteriaceae_Cryobacterium_sp._MLB_32:0.01523[I1006],(Bacteria_Actinobacteria_marine_actinobacterium_IMCC13023:0.02632[I1008],Bacteria_Actinobacteria_Actinobacteria_Micrococcales_Microbacteriaceae_Candidatus_Rhodoluna_lacicola_MWH_Ta8_Sequence_finished_Aug._2010:0.02323[I1009]):0.03898[I1007]):0.00726[I1005]):0.01935[I1003],Bacteria_Actinobacteria_ActinobacteriaActinobacteridae_ActinomycetalesMicrococcineae_Microbacteriaceae_Clavibacter_Clavibacter_michiganensis_michiganensis_NCPPB_382:0.02713[I1010]):0.01000[I1002]):0.01281[I984],(Bacteria_Actinobacteria_Actinobacteria_Actinobacteridae_Actinomycetales_Micrococcineae_Microbacteriaceae_Rathayibacter_toxicus_DSM_7488:0.02888[I1012],((Bacteria_Actinobacteria_Actinobacteria_Actinobacteridae_Actinomycetales_Micrococcineae_Microbacteriaceae_Curtobacterium_flaccumfaciens_UCD_AKU:0.00000[I1015],Bacteria_Actinobacteria_Actinobacteria_Actinobacteridae_Actinomycetales_Micrococcineae_Microbacteriaceae_Curtobacterium_sp._9128:0.00256[I1016]):0.00872[I1014],Bacteria_Actinobacteria_Actinobacteria_Actinobacteridae_Actinomycetales_Micrococcineae_Microbacteriaceae_Curtobacterium_ginsengisoli_DSM_22003:0.04357[I1017]):0.01438[I1013]):0.00215[I1011]):0.00869[I983],(Bacteria_Actinobacteria_Actinobacteria_Micrococcales_Microbacteriaceae_Zimmermannella_faecalis_ATCC_13722:0.01240[I1019],Bacteria_Actinobacteria_Actinobacteria_Actinobacteridae_Actinomycetales_Micrococcineae_Microbacteriaceae_Gulosibacter_molinativorax_DSM_13485:0.03375[I1020]):0.03297[I1018]):0.02953[I982]):0.00321[I928]):0.01028[I902]):0.01434[I900],((Bacteria_Actinobacteria_Actinobacteria_Actinobacteridae_Actinomycetales_Streptomycineae_Streptomycetaceae_Streptomyces_coelicolor_A32:0.03436[I1023],Bacteria_Actinobacteria_Actinobacteria_Actinobacteridae_Actinomycetales_Streptomycineae_Streptomycetaceae_Streptomycetaceae_bacterium_MP113_05:0.01884[I1024]):0.00933[I1022],(Bacteria_Actinobacteria_ActinobacteriaActinobacteridae_ActinomycetalesStreptomycineae_Streptomycetaceae_Kitasatospora_Kitasatospora_setae_KM_6054_NBRC_14216:0.03378[I1026],Bacteria_Actinobacteria_Actinobacteria_Actinobacteridae_Actinomycetales_Streptomycineae_Streptomycetaceae_Streptacidiphilus_oryzae_TH49:0.02558[I1027]):0.01316[I1025]):0.04273[I1021]):0.01687[I899]):0.00805[I885]):0.01932[I851],(Bacteria_Actinobacteria_Actinobacteria_Actinobacteridae_Actinomycetales_Micromonosporineae_Micromonosporaceae_Longispora_albida_DSM_44784:0.03268[I1029],(Bacteria_Actinobacteria_Actinobacteria_Actinobacteridae_Actinomycetales_Micromonosporineae_Micromonosporaceae_Micromonosporaceae_bacterium_URHE0070:0.02676[I1031],(Bacteria_Actinobacteria_ActinobacteriaActinobacteridae_ActinomycetalesMicromonosporineae_Micromonosporaceae_Actinoplanes_Actinoplanes_missouriensis_NBRC_102363:0.02596[I1033],((Bacteria_Actinobacteria_Actinobacteria_Actinobacteridae_Actinomycetales_Glycomycineae_Glycomycetaceae_Glycomyces_arizonensis_DSM_44726:0.03768[I1036],Bacteria_Actinobacteria_Actinobacteria_Actinobacteridae_Actinomycetales_Glycomycineae_Glycomycetaceae_Haloglycomyces_albus_DSM_45210:0.06819[I1037]):0.12865[I1035],(Bacteria_Actinobacteria_Actinobacteria_Actinobacteridae_Actinomycetales_Micromonosporineae_Micromonosporaceae_Hamadaea_tsunoensis_DSM_44101:0.02190[I1039],Bacteria_Actinobacteria_Actinobacteria_Actinobacteridae_Actinomycetales_Micromonosporineae_Micromonosporaceae_Catelliglobosispora_koreensis_DSM_44566:0.04713[I1040]):0.01128[I1038]):0.01001[I1034]):0.01264[I1032]):0.01420[I1030]):0.02465[I1028]):0.00155[I850],Bacteria_Actinobacteria_Actinobacteria_Actinobacteridae_Actinomycetales_Pseudonocardineae_Pseudonocardiaceae_Jiangella_gansuensis_YIM_002_DSM_44835:0.05010[I1041]):0.00975[I849]):0.01357[I839],(Bacteria_Actinobacteria_Actinobacteria_Actinobacteridae_Actinomycetales_Frankineae_Cryptosporangiaceae_Cryptosporangium_arvum_YU_629_21_DSM_44712:0.04708[I1043],((Bacteria_Actinobacteria_Actinobacteria_Actinobacteridae_Actinomycetales_Catenulisporineae_Actinospicaceae_Actinospica_robiniae_DSM_44927:0.06871[I1046],Bacteria_Actinobacteria_ActinobacteriaActinobacteridae_ActinomycetalesCatenulisporineae_Catenulisporaceae_Catenulispora_Catenulispora_acidiphila_DSM_44928:0.02902[I1047]):0.03435[I1045],(Bacteria_Actinobacteria_Actinobacteria_Actinobacteridae_Actinomycetales_Frankineae_Sporichthyaceae_Sporichthya_polymorpha_DSM_43042:0.04255[I1049],(Bacteria_Actinobacteria_Actinobacteria_Actinobacteridae_Actinomycetales_Frankineae_Geodermatophilaceae_Geodermatophilus_obscurus_DSM_43160:0.01661[I1051],Bacteria_Actinobacteria_ActinobacteriaActinobacteridae_ActinomycetalesFrankineae_Geodermatophilaceae_Blastococcus_Blastococcus_saxobsidens_DD2:0.02300[I1052]):0.03118[I1050]):0.00886[I1048]):0.01280[I1044]):0.00654[I1042]):0.01481[I838],Bacteria_Actinobacteria_Actinobacteria_Actinobacteridae_Actinomycetales_Frankineae_Frankiaceae_Frankia_alni_ACN14a:0.03903[I1053]):0.01530[I837]):0.04610[I835],Bacteria_Actinobacteria_Actinobacteria_Nitriliruptoridae_Nitriliruptorales_Nitriliruptoraceae_Nitriliruptor_alkaliphilus_DSM_45188:0.15866[I1054]):0.02737[I834]):0.03906[I826],(Bacteria_Actinobacteria_Actinobacteria_Rubrobacteridae_Rubrobacterales_Rubrobacterineae_Rubrobacteraceae_Rubrobacter_xylanophilus_DSM_9941:0.13397[I1056],(Bacteria_Actinobacteria_Actinobacteria_Rubrobacteridae_Thermoleophilales_Thermoleophilaceae_Thermoleophilum_album_ATCC_35263:0.06653[I1058],(Bacteria_Actinobacteria_Actinobacteria_Rubrobacteridae_Solirubrobacterales_Solirubrobacteraceae_Solirubrobacter_soli_DSM_22325:0.04047[I1060],Bacteria_Actinobacteria_ActinobacteriaRubrobacteridae_Solirubrobacterales_Conexibacteraceae_Conexibacter_Conexibacter_woesei_DSM_14684:0.03418[I1061]):0.05394[I1059]):0.05340[I1057]):0.02947[I1055]):0.01401[I825]):0.01035[I795]):0.04119[I791]):0.02376[I781],((((Bacteria_Thermotogae_Thermotogae_Thermotogales_unclassified_Thermotogales_Laodecianella_thermoacidophila_DSM_25116:0.15903[I1066],((Bacteria_Thermotogae_Thermotogae_Thermotogales_Thermotogales_sp._mesG1.Ag.4.2:0.13850[I1069],Bacteria_Thermotogae_Thermotogae_Thermotogales_Thermotogaceae_Kosmotoga_Kosmotoga_olearia_TBF_19_5_1:0.03321[I1070]):0.09303[I1068],(((Bacteria_Thermotogae_Thermotogae_Thermotogales_Thermotogaceae_Thermotoga_thermarum_LA3_DSM_5069:0.05786[I1074],Bacteria_Thermotogae_Thermotogae_Thermotogales_Thermotogaceae_Thermotoga_maritima_MSB8:0.04837[I1075]):0.03468[I1073],(Bacteria_Thermotogae_Thermotogae_Thermotogales_Thermotogaceae_Fervidobacterium_Fervidobacterium_nodosum_Rt17_B1:0.14689[I1077],Bacteria_Thermotogae_Thermotogae_Thermotogales_Thermotogaceae_Thermosipho_Thermosipho_africanus_TCF52B:0.06328[I1078]):0.03911[I1076]):0.03998[I1072],(Bacteria_Thermotogae_Thermotogae_Thermotogales_Thermotogaceae_Petrotoga_Petrotoga_mobilis_SJ95:0.22099[I1080],Bacteria_Thermotogae_Thermotogae_Thermotogales_Thermotogaceae_Marinitoga_piezophila_KA3:0.11570[I1081]):0.09879[I1079]):0.01767[I1071]):0.08421[I1067]):0.07338[I1065],(((QUERY___SA1229A-2R_merged_02392.1:0.31865,QUERY___SA1229A-2R_merged_03450.1:1.15688):0.00000,Bacteria_Caldiserica_Caldisericia_Caldisericales_Caldisericaceae_Caldisericum_Caldisericum_exile_AZM16c01_NBRC_104410:0.15888[I1083]):0.15888[I1083],(Bacteria_Synergistetes_Synergistia_Synergistales_Synergistaceae_Anaerobaculum_mobile_NGA_DSM_13181:0.13901[I1085],(Bacteria_Synergistetes_Synergistia_Synergistales_Synergistaceae_Thermovirga_lienii_Cas60314_DSM_17291:0.07161[I1087],((Bacteria_Synergistetes_Synergistia_Synergistales_Synergistaceae_Aminiphilus_circumscriptus_DSM_16581:0.07601[I1090],(Bacteria_Synergistetes_Synergistia_Synergistales_Synergistaceae_Cloacibacillus_evryensis_158_DSM_19522:0.15715[I1092],(Bacteria_Synergistetes_Synergistia_Synergistales_Synergistaceae_Aminomonas_paucivorans_GLU_3_DSM_12260:0.05123[I1094],Bacteria_Synergistetes_Synergistia_Synergistales_Synergistaceae_Thermanaerovibrio_Thermanaerovibrio_acidaminovorans_DSM_6589:0.06749[I1095]):0.04138[I1093]):0.03376[I1091]):0.03458[I1089],(Bacteria_Synergistetes_Synergistia_Synergistales_Synergistaceae_Aminobacterium_Aminobacterium_colombiense_DSM_12261:0.08737[I1097],(Bacteria_Synergistetes_Synergistia_Synergistales_Synergistaceae_Dethiosulfovibrio_peptidovorans_SEBR_4207_DSM_11002:0.09484[I1099],Bacteria_Synergistetes_Synergistia_Synergistales_Synergistaceae_Jonquetella_Jonquetella_anthropi_E3_33_E1:0.12041[I1100]):0.06533[I1098]):0.03396[I1096]):0.02090[I1088]):0.05887[I1086]):0.05059[I1084]):0.02370[I1082]):0.02408[I1064],(((Bacteria_Chloroflexi_Thermoflexia_Thermoflexales_Thermoflexaceae_Bacterium_sp._JAD2_Draft_Genome:0.15437[I1104],((((QUERY___SA1229A-2R_merged_06043.1:0.14383,(Bacteria_Chloroflexi_Anaerolineae_SG8_19:0.12008[I1109],(Bacteria_Chloroflexi_RBG_16_Chloroflexi_63_12:0.13094[I1111],(QUERY___KA3385A-1R_merged_00176.1:0.13899,((QUERY___SA1229A-2R_merged_06224.1:0.05000,(((QUERY___KA3385A-1R_merged_00961.1:0.09806,QUERY___SA1229A-2R_merged_02320.1:0.15052,QUERY___SA1229A-2R_merged_03400.1:0.19398,QUERY___SA1229A-2R_merged_05311.1:0.09615,QUERY___SA1229A-2R_merged_06087.1:0.20567,QUERY___SA1229A-2R_merged_07065.1:0.46936):0.00000,Bacteria_Chloroflexi_GWC2_Chloroflexi_49_37:0.03677[I1114]):0.03677[I1114],Bacteria_Chloroflexi_Anaerolinea_Anaerolineales_Anaerolineaceae_CG2_30_FULL_Anaerolineae_57_67:0.04904[I1115]):0.01701[I1113]):0.01701[I1113],(Bacteria_Chloroflexi_Anaerolineae_Anaerolineales_Anaerolineaceae_Anaerolinea_Anaerolinea_thermophila_UNI_1:0.11137[I1117],((QUERY___KA3385A-1R_merged_00619.1:0.17618,QUERY___SA1229A-2R_merged_02440.1:0.26128,QUERY___SA1229A-2R_merged_03340.1:0.06674):0.00000,Bacteria_Chloroflexi_GWB2_Chloroflexi_54_36:0.03133[I1118]):0.03133[I1118]):0.01566[I1116]):0.01485[I1112]):0.01485[I1112]):0.04513[I1110]):0.02806[I1108]):0.02806[I1108],(QUERY___SA1229A-2R_merged_05458.1:0.20544,Bacteria_Chloroflexi_RBG_13_Chloroflexi_54_9:0.08144[I1119]):0.08144[I1119]):0.04219[I1107],((((QUERY___SA1229A-2R_merged_04282.1:0.14873,QUERY___SA1229A-2R_merged_04907.1:0.13981):0.00000,(Bacteria_Chloroflexi_Dehalococcoidia_CG2_30_FULL_Dehalococcoidia_46_19:0.11627[I1123],Bacteria_Chloroflexi_Dehalococcoidia_CG2_30_FULL_Dehalococcoidia_46_9:0.05010[I1124]):0.05128[I1122]):0.05128[I1122],((Bacteria_Chloroflexi_Dehalococcoidetes_Dehalococcoidales_Dehalococcoidaceae_Dehalococcoides_mccartyi_CBDB1:0.07714[I1127],Bacteria_Chloroflexi_Dehalococcoidetes_Dehalogenimonas_Dehalogenimonas_lykanthroporepellens_BL_DC_9:0.07325[I1128]):0.02557[I1126],((QUERY___KA3385A-2R_merged_00150.1:0.17812,QUERY___SA1229A-2R_merged_02466.1:0.05545,QUERY___SA1229A-2R_merged_02736.1:0.03875,QUERY___SA1229A-2R_merged_03601.1:0.03762,QUERY___SA1229A-2R_merged_03657.1:0.10475,QUERY___SA1229A-2R_merged_04341.1:0.11879,QUERY___SA1229A-2R_merged_05300.1:0.06824):0.00000,(((QUERY___SA1229A-2R_merged_03695.1:0.29819,QUERY___SA1229A-2R_merged_04672.1:0.05132,QUERY___SA1229A-2R_merged_05967.1:0.10268):0.00000,Bacteria_Chloroflexi_RBG_16_Chloroflexi_57_8:0.02705[I1130]):0.02705[I1130],((QUERY___SA1229A-2R_merged_02406.1:0.05893,QUERY___SA1229A-2R_merged_05644.1:0.09851,QUERY___SA1229A-2R_merged_06641.1:0.03561):0.00000,(Bacteria_Chloroflexi_RBG_13_Chloroflexi_46_14:0.07387[I1132],Bacteria_Chloroflexi_RBG_16_Chloroflexi_51_9:0.06084[I1133]):0.01783[I1131]):0.01783[I1131]):0.02405[I1129]):0.02405[I1129]):0.04254[I1125]):0.09534[I1121],((QUERY___SA1229A-2R_merged_04777.1:0.08243,QUERY___SA1229A-2R_merged_06357.1:0.62797):0.00000,Bacteria_Chloroflexi_Caldilineae_Caldilineales_Caldilineaceae_Caldilinea_Caldilinea_aerophila_STL_6_O1_DSM_14535:0.07840[I1134]):0.07840[I1134]):0.02107[I1120]):0.03955[I1106],(Bacteria_Chloroflexi_Thermobaculum_Thermobaculum_terrenum_ATCC_BAA_798:0.14823[I1136],((Bacteria_Chloroflexi_Ktedonobacteria_Thermogemmatisporales_Thermogemmatisporaceae_Thermogemmatispora_sp._PM5:0.17225[I1139],Bacteria_Chloroflexi_Ktedonobacteria_Ktedonobacterales_Ktedonobacteraceae_Ktedonobacter_Ktedonobacter_racemifer_DSM_44963_Krac_Contig203:0.15788[I1140]):0.10809[I1138],((Bacteria_Chloroflexi_Thermomicrobia_Thermomicrobiales_Thermomicrobiaceae_Thermomicrobium_Thermomicrobium_roseum_DSM_5159:0.14440[I1143],(Bacteria_Chloroflexi_ThermomicrobiaSphaerobacteridae_SphaerobacteralesSphaerobacterineae_Sphaerobacteraceae_Sphaerobacter_Sphaerobacter_thermophilus_DSM_20745:0.03091[I1145],Bacteria_Chloroflexi_Thermomicrobia_Sphaerobacteridae_Sphaerobacterales_Sphaerobacterineae_Sphaerobacteraceae_Nitrolancetus_hollandicus_Lb:0.07958[I1146]):0.04601[I1144]):0.07765[I1142],((Bacteria_Chloroflexi_Chloroflexi_Chloroflexales_Chloroflexaceae_Roseiflexus_Roseiflexus_castenholzii_DSM_13941:0.15307[I1149],((Bacteria_Chloroflexi_Chloroflexi_Chloroflexales_Chloroflexaceae_Chloroflexus_Chloroflexus_aurantiacus_J_10_fl:0.09929[I1152],Bacteria_Chloroflexi_Chloroflexi_Chloroflexales_Oscillochloridaceae_Oscillochloris_Oscillochloris_trichoides_DG6_OSCTcontig_146:0.07555[I1153]):0.04426[I1151],Bacteria_Chloroflexi_unclassified_Chloroflexi_Candidatus_Chlorothrix_halophila:0.12117[I1154]):0.06068[I1150]):0.03614[I1148],(Bacteria_Chloroflexi_bacterium_JKG1:0.16512[I1156],Bacteria_Chloroflexi_Chloroflexi_Herpetosiphonales_Herpetosiphonaceae_Herpetosiphon_aurantiacus_DSM_785:0.19507[I1157]):0.02625[I1155]):0.10394[I1147]):0.04411[I1141]):0.02511[I1137]):0.03303[I1135]):0.01545[I1105]):0.05883[I1103],(Bacteria_Dictyoglomi_Dictyoglomia_Dictyoglomales_Dictyoglomaceae_Dictyoglomus_Dictyoglomus_thermophilum_H_6_12:0.01490[I1159],Bacteria_Dictyoglomi_Dictyoglomia_Dictyoglomales_Dictyoglomaceae_Dictyoglomus_Dictyoglomus_turgidum_DSM_6724:0.00571[I1160]):0.15661[I1158]):0.02854[I1102],((QUERY___KA3385A-1R_merged_00099.1:0.18546,QUERY___KA3385A-2R_merged_00309.1:0.18288):0.00000,((Bacteria_Atribacteria_OP9_Candidatus_Caldatribacterium_saccharofermentans_OP9_77CS:0.00245[I1163],Bacteria_unclassified_Bacteria_Atribacteria_Candidatus_Caldatribacterium_californiense_OP9_cSCG:0.01714[I1164]):0.04032[I1162],Bacteria_CP_OP9_bacterium_JGI_0000079_F20_TAbiofilm_001_232:0.10894[I1165]):0.04418[I1161]):0.04418[I1161]):0.01672[I1101]):0.05414[I1063],((Bacteria_Firmicutes_Clostridia_Clostridiales_Syntrophomonadaceae_Dethiobacter_Dethiobacter_alkaliphilus_AHT_1:0.10869[I1168],Bacteria_Firmicutes_Clostridia_Natranaerobiales_Natranaerobiaceae_Natranaerobius_Natranaerobius_thermophilus_JW_NM_WN_LF:0.10336[I1169]):0.04783[I1167],((((((Bacteria_Firmicutes_Clostridia_Clostridiales_Peptococcaceae_Desulfitibacter_alkalitolerans_DSM_16504:0.09754[I1176],Bacteria_Firmicutes_Clostridia_Clostridiales_Syntrophomonadaceae_Syntrophomonas_wolfei_Goettingen_DSM_2245B:0.15548[I1177]):0.02488[I1175],(((Bacteria_Firmicutes_Clostridia_Clostridiales_Clostridiaceae_Clostridium_clariflavum_EBR_45_DSM_19732:0.03151[I1181],Bacteria_Firmicutes_Clostridia_Clostridiales_Ruminococcaceae_Acetivibrio_cellulolyticus_CD2_DSM_1870_ORNL_annotation:0.03421[I1182]):0.05473[I1180],(Bacteria_Firmicutes_Clostridia_Clostridiales_Ruminococcaceae_Anaerotruncus_Anaerotruncus_colihominis_DSM_17241_4:0.10073[I1184],((Bacteria_Firmicutes_Clostridia_Clostridiales_Oscillospiraceae_Oscillibacter_Oscillibacter_valericigenes_Sjm18_20:0.06957[I1187],(Bacteria_Firmicutes_Clostridia_Clostridialesunclassified_ClostridialesFlavonifractor_Flavonifractor_plautii_ATCC_29863:0.00413[I1189],Bacteria_Firmicutes_Clostridia_Clostridiales_Clostridiaceae_Clostridium_orbiscindens_1_3_50AFAA:0.00351[I1190]):0.03988[I1188]):0.05841[I1186],Bacteria_Firmicutes_Clostridia_Clostridiales_Clostridiaceae_Butyricicoccus_Butyricicoccus_pullicaecorum_1_2:0.07509[I1191]):0.03371[I1185]):0.04812[I1183]):0.05869[I1179],((((Bacteria_Firmicutes_Clostridia_Clostridiales_Clostridiales_incertae_sedis_Clostridiales_Family_XI._Incertae_Sedis_Helcococcus_sueciensis_DSM_17243:0.12983[I1196],(Bacteria_Firmicutes_Clostridia_ClostridialesClostridiales_incertae_sedis_Clostridiales_Family_XI._Incertae_Sedis_Finegoldia_Finegoldia_magna_ATCC_29328:0.11453[I1198],Bacteria_Firmicutes_Clostridia_ClostridialesClostridiales_incertae_sedis_Clostridiales_Family_XI._Incertae_Sedis_Anaerococcus_Anaerococcus_prevotii_DSM_20548:0.17555[I1199]):0.02115[I1197]):0.05881[I1195],(Bacteria_Firmicutes_Clostridia_Clostridiales_Clostridiales_incertae_sedis_Clostridiales_Family_XI._Incertae_Sedis_Sedimentibacter_sp._B4:0.11793[I1201],(((((((QUERY___SA1229A-2R_merged_02310.1:0.03088,QUERY___SA1229A-2R_merged_02342.1:0.04299,QUERY___SA1229A-2R_merged_02373.1:0.06433,QUERY___SA1229A-2R_merged_02629.1:0.34522,QUERY___SA1229A-2R_merged_03029.1:0.06277,QUERY___SA1229A-2R_merged_03445.1:0.02859,QUERY___SA1229A-2R_merged_04100.1:0.10595,QUERY___SA1229A-2R_merged_06897.1:0.70616,QUERY___SA1229A-2R_merged_07010.1:0.01156):0.00000,Bacteria_Firmicutes_Clostridia_Clostridiales_Eubacteriaceae_Acetobacterium_Acetobacterium_woodii_WB1_DSM_1030:0.02543[I1207]):0.02543[I1207],Bacteria_Firmicutes_Clostridia_Clostridiales_Eubacteriaceae_Eubacterium_Eubacterium_limosum_KIST612:0.03892[I1208]):0.02972[I1206],Bacteria_Firmicutes_Clostridia_Clostridiales_Eubacteriaceae_Pseudoramibacter_Pseudoramibacter_alactolyticus_ATCC_23263_contig00038:0.08032[I1209]):0.04638[I1205],Bacteria_Firmicutes_Clostridia_Clostridiales_Eubacteriaceae_Anaerofustis_Anaerofustis_stercorihominis_DSM_17244:0.08756[I1210]):0.07149[I1204],(Bacteria_Firmicutes_Clostridia_Clostridiales_Clostridiaceae_Clostridiisalibacter_paucivorans_DSM_22131:0.07768[I1212],Bacteria_Firmicutes_Clostridia_Clostridiales_Clostridiaceae_Clostridium_Clostridium_acidurici_9a_DSM_604:0.05729[I1213]):0.01153[I1211]):0.02859[I1203],Bacteria_Firmicutes_Clostridia_Clostridiales_unclassified_Clostridiales_Proteiniborus_ethanoligenes_DSM_21650:0.07123[I1214]):0.01730[I1202]):0.00909[I1200]):0.01557[I1194],((QUERY___SA1229A-2R_merged_05874.1:0.14776,Bacteria_Firmicutes_Clostridia_Clostridiales_Clostridiaceae_Alkaliphilus_Alkaliphilus_oremlandii_OhILAs:0.04013[I1216]):0.04013[I1216],((QUERY___SA1229A-2R_merged_03326.1:0.07493,((QUERY___SA1229A-2R_merged_04272.1:0.07398,Bacteria_Firmicutes_Clostridia_ClostridialesClostridiales_incertae_sedis_Clostridiales_Family_XIII._Incertae_Sedis_Mogibacterium_Mogibacterium_timidum_ATCC_33093:0.06229[I1219]):0.06229[I1219],(QUERY___SA1229A-2R_merged_04884.1:0.04731,Bacteria_Firmicutes_Clostridia_Clostridiales_Clostridiales_incertae_sedis_Clostridiales_Family_XIII._Incertae_Sedis_Anaerovorax_odorimutans_DSM_5092:0.02125[I1220]):0.02125[I1220]):0.03805[I1218]):0.03805[I1218],(((Bacteria_Firmicutes_Clostridia_Clostridiales_unclassified_Clostridiales_Epulopiscium_sp._N.t._morphotype_B:0.08199[I1224],Bacteria_Firmicutes_Clostridia_Clostridiales_Clostridiaceae_Clostridium_Clostridium_lentocellum_DSM_5427:0.04817[I1225]):0.07527[I1223],(Bacteria_Firmicutes_Clostridia_Clostridiales_Lachnospiraceae_Anaerostipes_Anaerostipes_hadrus_comb_nov_VPI_82_52_DSM_3319:0.04284[I1227],(((Bacteria_Firmicutes_Clostridia_Clostridiales_Lachnospiraceae_Robinsoniella_sp._KNHs210:0.03992[I1231],(Bacteria_Firmicutes_Clostridia_Clostridiales_LachnospiraceaeMarvinbryantia_Marvinbryantia_formatexigens_I_52_DSM_14469:0.06596[I1233],(Bacteria_Firmicutes_Clostridia_Clostridiales_Lachnospiraceae_Lachnospiraceae_bacterium_ACC2:0.08045[I1235],((QUERY___SA1229A-2R_merged_04227.1:0.05437,Bacteria_Firmicutes_Clostridia_Clostridiales_Lachnospiraceae_Lachnospiraceae_bacterium_sp_ICM7:0.02877[I1237]):0.02877[I1237],Bacteria_Firmicutes_Clostridia_Clostridiales_Lachnospiraceae_Johnsonella_Johnsonella_ignava_ATCC_51276:0.13660[I1238]):0.02511[I1236]):0.02652[I1234]):0.01604[I1232]):0.01795[I1230],Bacteria_Firmicutes_Clostridia_Clostridiales_Lachnospiraceae_Pseudobutyrivibrio_ruminis_HUN009:0.08015[I1239]):0.02857[I1229],Bacteria_Firmicutes_Clostridia_Clostridiales_Clostridiaceae_Clostridium_Clostridium_phytofermentans_ISDg:0.06824[I1240]):0.01720[I1228]):0.04620[I1226]):0.06907[I1222],((Bacteria_Firmicutes_Clostridia_Clostridiales_Peptostreptococcaceae_Peptostreptococcus_Peptostreptococcus_anaerobius_VPI_4330:0.06497[I1243],(Bacteria_Firmicutes_Clostridia_Clostridiales_Clostridiaceae_Clostridium_difficile_CF5:0.04224[I1245],(Bacteria_Firmicutes_Clostridia_Clostridiales_Clostridiaceae_Clostridium_Clostridium_bartlettii_DSM_16795:0.02017[I1247],Bacteria_Firmicutes_Clostridia_Clostridiales_Clostridiaceae_Clostridium_glycolicum_DSM_1288:0.01579[I1248]):0.02353[I1246]):0.02346[I1244]):0.03682[I1242],(Bacteria_Firmicutes_Clostridia_Clostridiales_Peptostreptococcaceae_Filifactor_Filifactor_alocis_ATCC_35896:0.14083[I1250],Bacteria_Firmicutes_Clostridia_Clostridiales_unclassified_Clostridiales_Proteocatella_sphenisci_DSM_23131:0.07538[I1251]):0.04460[I1249]):0.03152[I1241]):0.01911[I1221]):0.02015[I1217]):0.03808[I1215]):0.06644[I1193],(((Bacteria_Firmicutes_Clostridia_Clostridiales_Clostridiaceae_Fervidicella_metallireducens_AeB:0.05615[I1255],(Bacteria_Firmicutes_Clostridia_Clostridiales_Clostridiaceae_Clostridium_Clostridium_acetobutylicum_EA_2018:0.07929[I1257],Bacteria_Firmicutes_Clostridia_Clostridiales_Clostridiaceae_Candidatus_Arthromitus_sp_SFB_mouse_Japan:0.17696[I1258]):0.04749[I1256]):0.03905[I1254],Bacteria_Firmicutes_Clostridia_Clostridiales_Clostridiaceae_Thermobrachium_celere_JW_YL_NZ35_DSM_8682:0.08809[I1259]):0.04026[I1253],((Bacteria_Firmicutes_Clostridia_Thermoanaerobacterales_Thermoanaerobacterales_Family_IV._Incertae_Sedis_Mahella_australiensis_50_1_BON_DSM_15567:0.12623[I1262],(Bacteria_Firmicutes_Clostridia_Thermoanaerobacterales_Thermoanaerobacteraceae_Caldanaerobius_polysaccharolyticum_KMTHCJ_DSM_13641:0.09194[I1264],Bacteria_Firmicutes_Clostridia_Thermoanaerobacterales_Thermoanaerobacterales_Family_III._Incertae_Sedis_Thermoanaerobacterium_thermosaccharolyticum_M0795:0.10215[I1265]):0.05883[I1263]):0.02980[I1261],(Bacteria_Firmicutes_Clostridia_Clostridialesunclassified_ClostridialesAnaerocellum_group_Anaerocellum_Anaerocellum_thermophilum_DSM_6725:0.18662[I1267],Bacteria_Firmicutes_Clostridia_Clostridiales_Caldicoprobacteraceae_Caldicoprobacter_oshimai_DSM_21659:0.09404[I1268]):0.02477[I1266]):0.02701[I1260]):0.03121[I1252]):0.00974[I1192]):0.02971[I1178]):0.01273[I1174],(Bacteria_Firmicutes_Clostridia_Clostridiales_Peptococcaceae_Desulfonispora_thiosulfatigenes_GKNTAUT__DSM_11270:0.10307[I1270],((Bacteria_Firmicutes_Clostridia_Clostridiales_Heliobacteriaceae_Heliobacterium_Heliobacterium_modesticaldum_Ice1:0.15348[I1273],(Bacteria_Firmicutes_Clostridia_Clostridiales_Peptococcaceae_Dehalobacter_restrictus_DSM_9455:0.06651[I1275],(Bacteria_Firmicutes_Clostridia_Clostridiales_Peptococcaceae_Desulfitobacterium_hafniense_Y51:0.07014[I1277],(QUERY___KA3385A-1R_merged_02790.1:0.02430,Bacteria_Firmicutes_Clostridia_Clostridiales_Peptococcaceae_Desulfosporosinus_orientis_Singapore_I_DSM_765:0.01974[I1278]):0.01974[I1278]):0.02564[I1276]):0.03849[I1274]):0.02285[I1272],((Bacteria_Firmicutes_Negativicutes_Selenomonadales_Acidaminococcaceae_Succinispira_mobilis_DSM_6222:0.06719[I1281],(Bacteria_Firmicutes_Negativicutes_Selenomonadales_Acidaminococcaceae_Acidaminococcus_Acidaminococcus_fermentans_DSM_20731:0.07686[I1283],Bacteria_Firmicutes_Negativicutes_Selenomonadales_Acidaminococcaceae_Phascolarctobacterium_Phascolarctobacterium_sp_YIT_12067_P_spYIT12067_1_0_Cont10_1:0.09155[I1284]):0.02231[I1282]):0.02220[I1280],((Bacteria_Firmicutes_Negativicutes_Selenomonadales_Veillonellaceae_Pelosinus_Pelosinus_sp_UFO1:0.05109[I1287],Bacteria_Firmicutes_Negativicutes_Selenomonadales_Veillonellaceae_Acetonema_Acetonema_longum_DSM_6540:0.06906[I1288]):0.03041[I1286],((Bacteria_Firmicutes_Negativicutes_Selenomonadales_Veillonellaceae_Anaeromusa_acidaminophila_DSM_3853:0.00000[I1291],Bacteria_Firmicutes_Negativicutes_Selenomonadales_Veillonellaceae_Anaeroarcus_burkinensis_DSM_6283:0.00168[I1292]):0.05622[I1290],(Bacteria_Firmicutes_Negativicutes_Selenomonadales_Veillonellaceae_Zymophilus_raffinosivorans_DSM_20765:0.06538[I1294],(Bacteria_Firmicutes_Negativicutes_Selenomonadales_Veillonellaceae_Mitsuokella_Mitsuokella_multacida_DSM_20544_2:0.06014[I1296],((Bacteria_Firmicutes_Negativicutes_Selenomonadales_Veillonellaceae_Dialister_Dialister_microaerophilus_UPII_345_E_contig00029:0.05276[I1299],Bacteria_Firmicutes_Negativicutes_Selenomonadales_Veillonellaceae_Allisonella_histaminiformans_DSM_15230:0.06295[I1300]):0.04304[I1298],(Bacteria_Firmicutes_Negativicutes_Selenomonadales_Veillonellaceae_Anaeroglobus_Anaeroglobus_geminatus_F0357:0.06677[I1302],Bacteria_Firmicutes_Negativicutes_Selenomonadales_Veillonellaceae_Megasphaera_Megasphaera_sp_BV3C16_1:0.04566[I1303]):0.03858[I1301]):0.06610[I1297]):0.02787[I1295]):0.03446[I1293]):0.01676[I1289]):0.02364[I1285]):0.10118[I1279]):0.00799[I1271]):0.02023[I1269]):0.02924[I1173],((Bacteria_Firmicutes_Bacilli_Bacillales_Bacillales_incertae_sedis_Bacillales_Family_X._Incertae_Sedis_Thermicanus_aegyptius_DSM_12793:0.11107[I1306],(Bacteria_Firmicutes_Bacilli_Bacillales_Bacillaceae_Bacillus_tusciae_DSM_2912:0.11548[I1308],Bacteria_Firmicutes_Bacilli_Bacillales_Alicyclobacillaceae_Alicyclobacillus_Alicyclobacillus_acidocaldarius_LAA1:0.08283[I1309]):0.05752[I1307]):0.02448[I1305],(((Bacteria_Firmicutes_Bacilli_Bacillales_Paenibacillaceae_Thermobacillus_composti_KWC4_DSM_18247:0.05212[I1313],Bacteria_Gemmatimonadetes_Gemmatimonadetes_Gemmatimonadetes_bacterium_JGI_0000112_M07:0.08166[I1314]):0.01791[I1312],((Bacteria_Firmicutes_Bacilli_Bacillales_Paenibacillaceae_Saccharibacillus_sacchari_GR21_DSM_19268:0.07796[I1317],Bacteria_Firmicutes_Bacilli_Bacillales_Paenibacillaceae_Paenibacillus_lactis_154:0.05060[I1318]):0.02679[I1316],Bacteria_Firmicutes_Bacilli_Bacillales_Paenibacillaceae_Cohnella_panacarvi_Gsoil_349_DSM_18696:0.04807[I1319]):0.02583[I1315]):0.04243[I1311],(((Bacteria_Firmicutes_Bacilli_Bacillales_Thermoactinomycetaceae_Shimazuella_kribbensis_DSM_45090:0.10826[I1323],(Bacteria_Firmicutes_Bacilli_Bacillales_Thermoactinomycetaceae_Desmospora_Desmospora_sp_8437_contig00143:0.05665[I1325],Bacteria_Firmicutes_Bacilli_Bacillales_Thermoactinomycetaceae_Thermoactinomyces_sp._Gus2_1:0.04342[I1326]):0.01362[I1324]):0.04011[I1322],Bacteria_Firmicutes_Bacilli_Bacillales_Bacillaceae_Caldalkalibacillus_Caldalkalibacillus_thermarum_TA2_A1_ctg62:0.06601[I1327]):0.02019[I1321],((Bacteria_Firmicutes_Bacilli_BacillalesBacillales_incertae_sedisBacillales_Family_XII._Incertae_Sedis_Exiguobacterium_Exiguobacterium_sp_AT1b:0.08788[I1330],((Bacteria_Firmicutes_Bacilli_Bacillales_Bacillaceae_Anoxybacillus_Anoxybacillus_flavithermus_WK1_2:0.04341[I1333],(Bacteria_Firmicutes_Bacilli_Bacillales_Bacillaceae_Geobacillus_debilis_gb1_GenePRIMP:0.06063[I1335],Bacteria_Firmicutes_Bacilli_Bacillales_Bacillaceae_Geobacillus_kaustophilus_HTA426:0.02153[I1336]):0.03125[I1334]):0.02485[I1332],((((((Bacteria_Firmicutes_Bacilli_Bacillales_Bacillaceae_Oceanobacillus_iheyensis_HTE831:0.02912[I1343],Bacteria_Firmicutes_Bacilli_Bacillales_Bacillaceae_Amphibacillus_Amphibacillus_xylanus_NBRC_15112:0.05934[I1344]):0.01895[I1342],(Bacteria_Firmicutes_Bacilli_Bacillales_Bacillaceae_Paucisalibacillus_globulus_DSM_18846:0.02373[I1346],Bacteria_Firmicutes_Bacilli_Bacillales_Bacillaceae_Ornithinibacillus_Ornithinibacillus_sp_TW25:0.01330[I1347]):0.01052[I1345]):0.00822[I1341],(Bacteria_Firmicutes_Bacilli_Bacillales_Bacillaceae_Pontibacillus_halophilus_DSM_19796:0.04627[I1349],((Bacteria_Firmicutes_Bacilli_Bacillales_Bacillaceae_Lentibacillus_sp._Grbi:0.05359[I1352],Bacteria_Firmicutes_Bacilli_Bacillales_Bacillaceae_Gracilibacillus_lacisalsi_DSM_19029:0.02720[I1353]):0.01740[I1351],((Bacteria_Firmicutes_Bacilli_Bacillales_Bacillaceae_Halobacillus_Halobacillus_halophilus_DSM_2266:0.02654[I1356],Bacteria_Firmicutes_Bacilli_Bacillales_Bacillaceae_Thalassobacillus_devorans_MSP14:0.00933[I1357]):0.01360[I1355],((Bacteria_Firmicutes_Bacilli_Bacillales_Bacillaceae_Bacillus_selenitireducens_MLS10:0.05515[I1360],(Bacteria_Firmicutes_Bacilli_Bacillales_Bacillaceae_Salsuginibacillus_kocurii_DSM_18087:0.06341[I1362],Bacteria_Firmicutes_Bacilli_Bacillales_Bacillaceae_Marinococcus_halotolerans_DSM_16375:0.08543[I1363]):0.01632[I1361]):0.02803[I1359],(Bacteria_Firmicutes_Bacilli_Bacillales_Bacillaceae_Alkalibacillus_haloalkaliphilus_C5:0.03576[I1365],Bacteria_Firmicutes_Bacilli_Bacillales_Bacillaceae_Halalkalibacillus_halophilus_DSM_18494:0.03972[I1366]):0.01300[I1364]):0.00644[I1358]):0.00566[I1354]):0.01263[I1350]):0.00661[I1348]):0.01293[I1340],(Bacteria_Firmicutes_Bacilli_Bacillales_Sporolactobacillaceae_Sporolactobacillus_terrae_HKM_1:0.06434[I1368],Bacteria_Firmicutes_Bacilli_Bacillales_Sporolactobacillaceae_Tuberibacillus_calidus_DSM_17572:0.03176[I1369]):0.03258[I1367]):0.02051[I1339],((((Bacteria_Firmicutes_Bacilli_Bacillales_Listeriaceae_Listeria_innocua_sv._6a_Clip11262:0.02614[I1374],Bacteria_Firmicutes_Bacilli_Bacillales_Listeriaceae_Brochothrix_Brochothrix_thermosphacta_FSL_F6_1036_5:0.06158[I1375]):0.03192[I1373],Bacteria_Firmicutes_Bacilli_Bacillales_Bacillaceae_Bacillus_gelatini_DSM_15865:0.05029[I1376]):0.01139[I1372],(Bacteria_Firmicutes_Bacilli_Bacillales_Staphylococcaceae_Macrococcus_Lysinibacillus_sphaericus_C3_41:0.03876[I1378],Bacteria_Firmicutes_Bacilli_Bacillales_Planococcaceae_Paenisporosarcina_sp._TG_14:0.03246[I1379]):0.02331[I1377]):0.00752[I1371],(Bacteria_Firmicutes_Bacilli_Bacillales_Bacillaceae_Bacillus_anthracis_52_G:0.03115[I1381],((Bacteria_Firmicutes_Bacilli_Bacillales_Planococcaceae_Kurthia_massiliensis_JC30:0.06214[I1384],(((Bacteria_Fusobacteria_Fusobacteriia_Fusobacteriales_Fusobacteriaceae_Cetobacterium_Cetobacterium_sp_ZOR0034:0.12319[I1388],(Bacteria_unclassified_Bacteria_Haloplasmatales_Haloplasmataceae_Haloplasma_Haloplasma_contractile_SSD_17B:0.06116[I1390],((((Bacteria_Fusobacteria_Fusobacteriia_Fusobacteriales_Fusobacteriaceae_Psychrilyobacter_atlanticus_DSM_19335:0.05521[I1395],((Bacteria_Fusobacteria_Fusobacteriia_Fusobacteriales_Fusobacteriaceae_Cetobacterium_Cetobacterium_somerae_ATCC_BAA_474:0.05326[I1398],Bacteria_Fusobacteria_Fusobacteriia_Fusobacteriales_Fusobacteriaceae_Fusobacterium_nucleatum_nucleatum_ATCC_25586:0.07511[I1399]):0.03840[I1397],Bacteria_Fusobacteria_Fusobacteriia_Fusobacteriales_Fusobacteriaceae_Ilyobacter_Ilyobacter_polytropus_DSM_2926:0.04638[I1400]):0.00738[I1396]):0.05562[I1394],(Bacteria_Fusobacteria_Fusobacteriia_Fusobacteriales_Leptotrichiaceae_Streptobacillus_Streptobacillus_moniliformis_DSM_12112:0.08584[I1402],(Bacteria_Fusobacteria_Fusobacteriia_Fusobacteriales_Leptotrichiaceae_Sebaldella_Sebaldella_termitidis_ATCC_33386:0.08892[I1404],Bacteria_Fusobacteria_Fusobacteriia_Fusobacteriales_Leptotrichiaceae_Leptotrichia_Leptotrichia_goodfellowii_F0264_contig00180:0.06876[I1405]):0.02519[I1403]):0.07496[I1401]):0.21485[I1393],((((Bacteria_Firmicutes_Erysipelotrichia_Erysipelotrichales_Erysipelotrichaceae_Dielma_fastidiosa_JC13:0.04717[I1410],(Bacteria_Firmicutes_Clostridia_Clostridiales_Clostridiaceae_Clostridium_Clostridium_innocuum_2959:0.06604[I1412],((Bacteria_Firmicutes_Erysipelotrichi_Erysipelotrichales_Erysipelotrichaceae_Allobaculum_stercoricanis_DSM_13633:0.16002[I1415],Bacteria_Firmicutes_Clostridia_Clostridiales_Eubacteriaceae_Eubacterium_Eubacterium_biforme_DSM_3989:0.03783[I1416]):0.02610[I1414],(Bacteria_Firmicutes_Clostridia_Clostridiales_Eubacteriaceae_Eubacterium_Eubacterium_cylindroides_T2_87_draft_genome_:0.04155[I1418],Bacteria_Firmicutes_Bacilli_Lactobacillales_Streptococcaceae_Streptococcus_pleomorphus_DSM_20574:0.03718[I1419]):0.01542[I1417]):0.05969[I1413]):0.04368[I1411]):0.06133[I1409],((Bacteria_Firmicutes_Erysipelotrichi_Erysipelotrichales_Erysipelotrichaceae_Bulleidia_Bulleidia_extructa_W1219_contig00018:0.14102[I1422],Bacteria_Firmicutes_Erysipelotrichi_Erysipelotrichales_Erysipelotrichaceae_Holdemania_sp._AP2:0.07051[I1423]):0.01507[I1421],Bacteria_Firmicutes_Erysipelotrichi_Erysipelotrichales_Erysipelotrichaceae_Erysipelothrix_Erysipelothrix_rhusiopathiae_str_Fujisawa:0.07758[I1424]):0.02308[I1420]):0.06774[I1408],(((((Bacteria_Tenericutes_Mollicutes_Entomoplasmatales_Entomoplasmataceae_Entomoplasma_luminosum_ATCC_49195:0.05598[I1430],Bacteria_Tenericutes_Mollicutes_Entomoplasmatales_Entomoplasmataceae_Mesoplasma_Mesoplasma_florum_W37:0.02283[I1431]):0.04263[I1429],Bacteria_Tenericutes_Mollicutes_Entomoplasmatales_Spiroplasmataceae_Spiroplasma_Spiroplasma_culicicola_AES_1:0.03174[I1432]):0.06508[I1428],(Bacteria_Tenericutes_Mollicutes_Mycoplasmatales_Mycoplasmataceae_Ureaplasma_Ureaplasma_parvum_serovar_3_str_ATCC_700970:0.23805[I1434],Bacteria_Tenericutes_Mollicutes_Mycoplasmatales_Mycoplasmataceae_Candidatus_Hepatoplasma_crinochetorum_Av:0.17497[I1435]):0.05879[I1433]):0.02920[I1427],Bacteria_Tenericutes_Mollicutes_Mycoplasmatales_Mycoplasmataceae_Mycoplasma_Mycoplasma_agalactiae:0.25783[I1436]):0.02699[I1426],((QUERY___SA1229A-2R_merged_01487.1:0.43465,QUERY___SA1229A-2R_merged_02131.1:0.12148,QUERY___SA1229A-2R_merged_02223.1:0.43906,QUERY___SA1229A-2R_merged_02279.1:0.07633,QUERY___SA1229A-2R_merged_06610.1:0.15201):0.00000,(((QUERY___SA1229A-2R_merged_02051.1:0.32176,QUERY___SA1229A-2R_merged_02289.1:0.08069,QUERY___SA1229A-2R_merged_06767.1:0.26971,QUERY___SA1229A-2R_merged_07032.1:0.13890):0.00000,Bacteria_Tenericutes_Mollicutes_Acholeplasmatales_Acholeplasmataceae_Candidatus_Phytoplasma_aster_yellows_witches__broom_AY_WB:0.05670[I1438]):0.05670[I1438],(QUERY___SA1229A-2R_merged_06542.1:0.24718,Bacteria_Tenericutes_Mollicutes_Acholeplasmatales_Acholeplasmataceae_Acholeplasma_Acholeplasma_laidlawii_PG_8A:0.04302[I1439]):0.04302[I1439]):0.05459[I1437]):0.05459[I1437]):0.02153[I1425]):0.01777[I1407],(Bacteria_Firmicutes_Erysipelotrichi_Erysipelotrichales_Erysipelotrichaceae_Coprobacillus_Coprobacillus_sp_8_2_54BFAA:0.04262[I1441],((Bacteria_Firmicutes_Erysipelotrichi_Erysipelotrichales_Erysipelotrichaceae_Catenibacterium_Catenibacterium_mitsuokai_DSM_15897_C_mitsuokai_1_0_Cont576_1:0.03324[I1444],Bacteria_Firmicutes_Erysipelotrichia_Erysipelotrichales_Erysipelotrichaceae_Eggerthia_catenaformis_DSM_20559:0.14414[I1445]):0.05939[I1443],Bacteria_Firmicutes_Erysipelotrichi_Erysipelotrichales_Erysipelotrichaceae_Erysipelotrichaceae_bacterium_AP9:0.04231[I1446]):0.04160[I1442]):0.10744[I1440]):0.01575[I1406]):0.02245[I1392],((QUERY___SA1229A-2R_merged_00373.1:0.87682,QUERY___SA1229A-2R_merged_01888.1:0.65653,QUERY___SA1229A-2R_merged_02307.1:0.11998,QUERY___SA1229A-2R_merged_03341.1:0.18277,QUERY___SA1229A-2R_merged_03631.1:0.29721,QUERY___SA1229A-2R_merged_03745.1:0.28513):0.00000,(((QUERY___SA1229A-2R_merged_02364.1:0.07843,QUERY___SA1229A-2R_merged_02370.1:0.02438,QUERY___SA1229A-2R_merged_07161.1:0.32921,QUERY___SA1229A-2R_merged_07312.1:0.23468):0.00000,Bacteria_Tenericutes_Mollicutes_Mollicutes_bacterium_HR2:0.02299[I1448]):0.02299[I1448],Bacteria_Tenericutes_Mollicutes_Mollicutes_bacterium_HR1:0.04329[I1449]):0.06287[I1447]):0.06287[I1447]):0.04264[I1391]):0.03320[I1389]):0.02448[I1387],Bacteria_Firmicutes_Bacilli_BacillalesBacillales_incertae_sedisBacillales_Family_XI._Incertae_Sedis_Gemella_Gemella_haemolysans_ATCC_10379:0.10749[I1450]):0.05003[I1386],((Bacteria_Firmicutes_Bacilli_Bacillales_Staphylococcaceae_Salinicoccus_carnicancri_Crm:0.05036[I1453],(Bacteria_Firmicutes_Bacilli_Bacillales_Staphylococcaceae_Nosocomiicoccus_sp._NP2:0.05111[I1455],Bacteria_Firmicutes_Bacilli_Bacillales_Staphylococcaceae_Jeotgalicoccus_psychrophilus_DSM_19085:0.06079[I1456]):0.02302[I1454]):0.03877[I1452],Bacteria_Proteobacteria_Alphaproteobacteria_Magnetococcales_Magnetococcaceae_Magnetococcus_Macrococcus_caseolyticus_JCSC5402:0.03458[I1457]):0.02006[I1451]):0.01571[I1385]):0.00528[I1383],(((Bacteria_Firmicutes_Bacilli_Lactobacillales_Enterococcaceae_Melissococcus_Melissococcus_plutonius_ATCC_35311:0.04755[I1461],Bacteria_Firmicutes_Bacilli_Lactobacillales_Enterococcaceae_Enterococcus_Enterococcus_faecalis_D32:0.02051[I1462]):0.02415[I1460],((Bacteria_Firmicutes_Bacilli_Lactobacillales_Streptococcaceae_Lactococcus_Lactococcus_garvieae_Lg2:0.09454[I1465],(QUERY___SA1229A-2R_merged_06403.1:0.13799,Bacteria_CPR_Saccharibacteria_TM7_Candidatus_Saccharibacteria_Candidatus_TM7_s8_Draft1_Illumina_Assembly:0.03565[I1466]):0.03565[I1466]):0.08160[I1464],Bacteria_Firmicutes_Bacilli_Lactobacillales_Enterococcaceae_Catellicoccus_Catellicoccus_marimammalium_M35_04_3:0.04484[I1467]):0.00431[I1463]):0.01082[I1459],(((Bacteria_Firmicutes_Bacilli_Lactobacillales_Lactobacillaceae_Lactobacillus_acidophilus_NCFM:0.14143[I1471],Bacteria_Firmicutes_Bacilli_Lactobacillales_Lactobacillaceae_Pediococcus_Pediococcus_claussenii_P06_ATCC_BAA_344:0.04557[I1472]):0.02834[I1470],(Bacteria_Firmicutes_Bacilli_Lactobacillales_Leuconostocaceae_Weissella_ceti_WS74:0.03652[I1474],((Bacteria_Firmicutes_Bacilli_Lactobacillales_Leuconostocaceae_Fructobacillus_Fructobacillus_fructosus_KCTC_3544_contig00025:0.07054[I1477],Bacteria_Firmicutes_Bacilli_Lactobacillales_Leuconostocaceae_Leuconostoc_Leuconostoc_kimchii_IMSNU11154:0.03213[I1478]):0.04797[I1476],Bacteria_Firmicutes_Bacilli_Lactobacillales_Leuconostocaceae_Oenococcus_Oenococcus_oeni_PSU_1:0.17334[I1479]):0.05306[I1475]):0.06013[I1473]):0.02382[I1469],((Bacteria_Firmicutes_Bacilli_Lactobacillales_Carnobacteriaceae_Atopococcus_tabaci_DSM_17538:0.05892[I1482],(Bacteria_Firmicutes_Bacilli_Lactobacillales_Carnobacteriaceae_Lacticigenium_naphtae_DSM_19658:0.02161[I1484],(Bacteria_Firmicutes_Bacilli_Lactobacillales_Carnobacteriaceae_Allofustis_seminis_DSM_15817:0.11430[I1486],(Bacteria_Firmicutes_Bacilli_Lactobacillales_Carnobacteriaceae_Dolosigranulum_Dolosigranulum_pigrum_ATCC_51524:0.07270[I1488],Bacteria_Firmicutes_Bacilli_Lactobacillales_Carnobacteriaceae_Alloiococcus_Alloiococcus_otitis_ATCC_51267:0.04678[I1489]):0.02444[I1487]):0.03720[I1485]):0.01549[I1483]):0.03883[I1481],(((((Bacteria_Firmicutes_Bacilli_Lactobacillales_Aerococcaceae_Abiotrophia_Abiotrophia_defectiva_ATCC_49176:0.04085[I1495],(Bacteria_Firmicutes_Bacilli_Lactobacillales_Aerococcaceae_Globicatella_sulfidifaciens_DSM_15739:0.05103[I1497],(Bacteria_Firmicutes_Bacilli_Lactobacillales_Aerococcaceae_Eremococcus_coleocola_ACS_139_V:0.04944[I1499],Bacteria_Firmicutes_Bacilli_Lactobacillales_Aerococcaceae_Facklamia_Facklamia_ignava_CCUG_37419_2:0.07179[I1500]):0.01809[I1498]):0.01657[I1496]):0.02766[I1494],Bacteria_Firmicutes_Bacilli_Lactobacillales_Aerococcaceae_Aerococcus_Aerococcus_urinae_ACS_120_V_Col10a:0.06910[I1501]):0.01566[I1493],Bacteria_Firmicutes_Bacilli_Lactobacillales_Carnobacteriaceae_Granulicatella_Granulicatella_elegans_ATCC_700633_genomic_scaffold_supercont1_9:0.04584[I1502]):0.01246[I1492],(Bacteria_Firmicutes_Bacilli_Lactobacillales_Enterococcaceae_Bavariicoccus_seileri_DSM_19936:0.02918[I1504],Bacteria_Firmicutes_Bacilli_Lactobacillales_Carnobacteriaceae_Atopobacter_phocae_ATCC_BAA_285:0.03662[I1505]):0.01545[I1503]):0.02371[I1491],Bacteria_Firmicutes_Bacilli_Lactobacillales_Carnobacteriaceae_Carnobacterium_Carnobacterium_maltaromaticum_LMA28:0.03406[I1506]):0.00624[I1490]):0.01333[I1480]):0.00519[I1468]):0.04200[I1458]):0.01114[I1382]):0.01495[I1380]):0.00911[I1370]):0.01667[I1338],Bacteria_Firmicutes_Bacilli_BacillalesBacillales_incertae_sedis_Bhargavaea_Bhargavaea_cecembensis_DSE10:0.03046[I1507]):0.00676[I1337]):0.02425[I1331]):0.01018[I1329],(Bacteria_Firmicutes_Bacilli_Bacillales_Paenibacillaceae_Brevibacillus_Brevibacillus_brevis_NBRC_100599:0.09610[I1509],Bacteria_Firmicutes_Bacilli_Bacillales_Paenibacillaceae_Aneurinibacillus_group_Aneurinibacillus_terranovensis_DSM_18919:0.06967[I1510]):0.02732[I1508]):0.01816[I1328]):0.04234[I1320]):0.02170[I1310]):0.05275[I1304]):0.01453[I1172],((Bacteria_Firmicutes_Clostridia_Thermoanaerobacterales_Thermoanaerobacteraceae_Moorella_group_Moorella_thermoacetica_ATCC_39073:0.06489[I1513],(Bacteria_Firmicutes_Clostridia_Thermoanaerobacterales_Thermoanaerobacteraceae_Carboxydothermus_hydrogenoformans_Z_2901_DSM_6008:0.12881[I1515],(Bacteria_Firmicutes_Clostridia_Clostridiales_Peptococcaceae_Candidatus_Desulforudis_audaxviator_MP104C:0.13642[I1517],((Bacteria_Firmicutes_Clostridia_Thermoanaerobacterales_Thermoanaerobacteraceae_Caldanaerobacter_subterraneus_tengcongensis_MB4T:0.05173[I1520],Bacteria_Firmicutes_Clostridia_Thermoanaerobacterales_ThermoanaerobacteraceaeMoorella_group_Ammonifex_Ammonifex_degensii_KC4:0.06850[I1521]):0.04070[I1519],(Bacteria_Firmicutes_Clostridia_Thermoanaerobacterales_Thermoanaerobacteraceae_Thermanaeromonas_toyohensis_ToBE_DSM_14490:0.05820[I1523],Bacteria_Firmicutes_Clostridia_Thermoanaerobacterales_Thermoanaerobacteraceae_Desulfovirgula_thermocuniculi_DSM_16036:0.07199[I1524]):0.01724[I1522]):0.03676[I1518]):0.03133[I1516]):0.02436[I1514]):0.02499[I1512],(Bacteria_Firmicutes_Clostridia_Clostridiales_Peptococcaceae_Pelotomaculum_Pelotomaculum_thermopropionicum_SI:0.06227[I1526],(Bacteria_Firmicutes_Clostridia_Clostridiales_Peptococcaceae_Desulfurispora_thermophila_DSM_16022:0.10894[I1528],Bacteria_Firmicutes_Clostridia_Clostridiales_Peptococcaceae_Desulfotomaculum_gibsoniae_Groll_DSM_7213:0.09342[I1529]):0.02161[I1527]):0.04272[I1525]):0.02924[I1511]):0.02284[I1171],Bacteria_Firmicutes_Clostridia_Clostridiales_Clostridiales_incertae_sedis_Clostridiales_Family_XVIII._Incertae_Sedis_Symbiobacterium_thermophilum_IAM_14863:0.17999[I1530]):0.01582[I1170]):0.03829[I1166]):0.01064[I1062]):0.03327[I780],(((Bacteria_Firmicutes_Clostridia_Halanaerobiales_Halobacteroidaceae_Acetohalobium_Acetohalobium_arabaticum_DSM_5501:0.10689[I1534],((Bacteria_Firmicutes_Clostridia_Halanaerobiales_Halobacteroidaceae_Orenia_marismortui_DSM_5156:0.02738[I1537],Bacteria_Firmicutes_Clostridia_Halanaerobiales_Halobacteroidaceae_Halonatronum_saccharophilum_Z_7986_DSM_13868:0.04263[I1538]):0.03808[I1536],Bacteria_Firmicutes_Clostridia_Halanaerobiales_Halobacteroidaceae_Halobacteroides_halobius_MD_1_DSM_5150:0.09908[I1539]):0.04306[I1535]):0.03573[I1533],(Bacteria_Firmicutes_Clostridia_Halanaerobiales_Halanaerobiaceae_Halothermothrix_Halothermothrix_orenii_H_168:0.06785[I1541],Bacteria_Firmicutes_Clostridia_Halanaerobiales_Halanaerobiaceae_Halanaerobium_Halanaerobium_praevalens_DSM_2228:0.13417[I1542]):0.08573[I1540]):0.09677[I1532],(Bacteria_CP_OP9_bacterium_JGI_0000014_F07_Etoliko_001_227:0.04580[I1544],(Bacteria_CP_OP9_bacterium_JGI_0000079_L04_TAbiofilm_001_231:0.07066[I1546],(((QUERY___KA3385A-2R_merged_00850.1:0.09476,QUERY___SA1229A-2R_merged_03551.1:0.14383,QUERY___SA1229A-2R_merged_07082.1:0.17286,QUERY___SA1229A-2R_merged_07338.1:0.35762):0.00000,Bacteria_Atribacteria_RBG_19FT_COMBO_JS1_35_14:0.00798[I1548]):0.00798[I1548],(QUERY___KA3385A-1R_merged_00327.1:0.00784,(Bacteria_CP_OP9_candidate_division_OP9_bacterium_SCGC_AAA255_G05_SAK_001_130:0.00000[I1550],Bacteria_CP_OP9_candidate_division_OP9_bacterium_SCGC_AAA255_N14_SAK_001_136:0.00000[I1551]):0.00709[I1549]):0.00709[I1549]):0.01493[I1547]):0.01806[I1545]):0.13631[I1543]):0.02942[I1531]):0.00870[I779]):0.01211[I775],((QUERY___KA3385A-2R_merged_00020.1:0.31306,QUERY___KA3385A-2R_merged_00045.1:0.28161):0.00000,(((Bacteria_CP_CD12_bacterium_SCGC_AAA255_F10_SAK_001_129:0.10610[I1555],Bacteria_CP_CD12_bacterium_JGI_0000014_A15_Etoliko_001_223:0.09381[I1556]):0.16937[I1554],(QUERY___SA1229A-2R_merged_02275.1:0.21625,((((MFGT_Firestonebacteria:0.00000[I1561],MFGV_Firestonebacteria:0.00000[I1562]):0.00000[I1560],MFGU_Firestonebacteria:0.00000[I1563]):0.02583[I1559],MFGS_Firestonebacteria:0.02238[I1564]):0.24727[I1558],((QUERY___SA1229A-2R_merged_02710.1:0.12842,QUERY___SA1229A-2R_merged_03370.1:0.17256,QUERY___SA1229A-2R_merged_05946.1:0.13626):0.00000,Bacteria_Unclassified_bacteria_CG_Elusi_02:0.13897[I1565]):0.13897[I1565]):0.03652[I1557]):0.03652[I1557]):0.01635[I1553],((QUERY___KA3385A-1R_merged_00203.1:0.20133,QUERY___KA3385A-1R_merged_00507.1:0.32308,QUERY___KA3385A-1R_merged_03420.1:0.09340,QUERY___SA1229A-2R_merged_03350.1:0.19032,QUERY___SA1229A-2R_merged_03469.1:0.17183,QUERY___SA1229A-2R_merged_04240.1:0.15114,QUERY___SA1229A-2R_merged_04876.1:0.35302,QUERY___SA1229A-2R_merged_05869.1:0.11706):0.00000,((Bacteria_CP_OP8_candidate_division_OP8_bacterium_SCGC_AAA252_F08_Combined_Assembly_OP8_2__OP8:0.00593[I1568],(Bacteria_CP_OP8_candidate_division_OP8_bacterium_SCGC_AAA252_A02_Combined_Assembly_OP8_1__OP8:0.00000[I1570],Bacteria_CP_OP8_bacterium_SCGC_AAA252_B17_SAK_001_33:0.00000[I1571]):0.00000[I1569]):0.00000[I1567],Bacteria_CP_OP8_bacterium_SCGC_AAA252_P19_SAK_001_93:0.00000[I1572]):0.09762[I1566]):0.09762[I1566]):0.02587[I1552]):0.02587[I1552]):0.01725[I774],(((QUERY___KA3385A-1R_merged_02479.1:0.20211,QUERY___SA1229A-2R_merged_04704.1:0.16284,QUERY___SA1229A-2R_merged_05212.1:0.21403):0.00000,(Bacteria_TA06_SMTZ1_40:0.07966[I1575],Bacteria_WS3_DG_63:0.40255[I1576]):0.05665[I1574]):0.05665[I1574],((((((QUERY___SA1229A-2R_merged_02653.1:0.49479,QUERY___SA1229A-2R_merged_04113.1:0.10656):0.00000,Bacteria_Plantomycetes_DG_58:0.11526[I1581]):0.11526[I1581],((QUERY___SA1229A-2R_merged_02302.1:0.27837,QUERY___SA1229A-2R_merged_04932.1:0.23162,QUERY___SA1229A-2R_merged_05007.1:0.30081,QUERY___SA1229A-2R_merged_06833.1:0.23856,QUERY___SA1229A-2R_merged_06939.1:0.36814):0.00000,Bacteria_Planctomycetes_Planctomycetia_Candidatus_Brocadiales_Candidatus_Brocadiaceae_Candidatus_Kuenenia_stuttgartiensis_RU1:0.09149[I1582]):0.09149[I1582]):0.04205[I1580],(QUERY___SA1229A-2R_merged_03993.1:0.31640,((((QUERY___SA1229A-2R_merged_03365.1:0.20193,QUERY___SA1229A-2R_merged_03591.1:0.95680,QUERY___SA1229A-2R_merged_03814.1:0.88971,QUERY___SA1229A-2R_merged_04065.1:0.38140,QUERY___SA1229A-2R_merged_04304.1:0.39495,QUERY___SA1229A-2R_merged_05654.1:0.24289):0.00000,Bacteria_Plantomycetes_Phycisphaerae_SMTZ_30:0.07279[I1585]):0.07279[I1585],(QUERY___SA1229A-2R_merged_04245.1:0.28922,Bacteria_Planctomycetes_Phycisphaerae_Phycisphaerales_Phycisphaeraceae_Phycisphaera_Phycisphaera_mikurensis_NBRC_102666:0.09740[I1586]):0.09740[I1586]):0.12645[I1584],((Bacteria_Planctomycetes_Planctomycetia_Planctomycetales_Planctomycetaceae_Isosphaera_Isosphaera_pallida_ATCC_43644:0.09202[I1589],Bacteria_Planctomycetes_Planctomycetia_Planctomycetales_Planctomycetaceae_Singulisphaera_acidiphila_MOB10_DSM_18658:0.09536[I1590]):0.18866[I1588],(((QUERY___SA1229A-2R_merged_02893.1:0.19811,QUERY___SA1229A-2R_merged_04420.1:0.30233,QUERY___SA1229A-2R_merged_06391.1:1.00067):0.00000,(Bacteria_Planctomycetes_Planctomycetia_Planctomycetales_Planctomycetaceae_Schlesneria_paludicola_DSM_18645:0.09008[I1593],Bacteria_Planctomycetes_Planctomycetia_Planctomycetales_Planctomycetaceae_Planctomyces_Planctomyces_limnophilus_DSM_3776:0.10269[I1594]):0.04258[I1592]):0.04258[I1592],(Bacteria_Planctomycetes_Planctomycetia_Planctomycetales_Planctomycetaceae_Zavarzinella_formosa_DSM_19928:0.27340[I1596],((((QUERY___SA1229A-2R_merged_04218.1:0.03790,QUERY___SA1229A-2R_merged_07120.1:0.53135):0.00000,Bacteria_Planctomycetes_Planctomycetia_Planctomycetales_Planctomycetaceae_Blastopirellula_marina_SH_106T_DSM_3645:0.03101[I1599]):0.03101[I1599],Bacteria_Planctomycetes_Planctomycetia_Planctomycetales_Planctomycetaceae_Rhodopirellula_baltica_SH_1:0.12498[I1600]):0.04553[I1598],Bacteria_Planctomycetes_Planctomycetia_Planctomycetales_Planctomycetaceae_Pirellula_Pirellula_staleyi_DSM_6068:0.11012[I1601]):0.06576[I1597]):0.01728[I1595]):0.01865[I1591]):0.06924[I1587]):0.03404[I1583]):0.03404[I1583]):0.06232[I1579],(((QUERY___SA1229A-2R_merged_01729.1:0.34508,QUERY___SA1229A-2R_merged_02530.1:0.53341,QUERY___SA1229A-2R_merged_04004.1:0.24903):0.00000,(BAC_Candidatus_Poribacteria_sp._WGA_4E_final_clean_version:0.08804[I1604],(Bacteria_unclassified_Bacteria_Poribacteria_Candidatus_Poribacteria_sp._WGA_4C_final_clean_version:0.03369[I1606],(Bacteria_unclassified_Bacteria_Poribacteria_Candidatus_Poribacteria_sp._WGA_A3_final_clean_version:0.01881[I1608],Bacteria_unclassified_Bacteria_Poribacteria_Candidatus_Poribacteria_sp._WGA_4G_final_clean_version:0.01008[I1609]):0.01039[I1607]):0.07003[I1605]):0.08113[I1603]):0.08113[I1603],(((QUERY___SA1229A-2R_merged_02294.1:0.36063,QUERY___SA1229A-2R_merged_02409.1:0.37700,QUERY___SA1229A-2R_merged_02416.1:0.22348,QUERY___SA1229A-2R_merged_02425.1:0.36744,QUERY___SA1229A-2R_merged_02450.1:0.19556,QUERY___SA1229A-2R_merged_02473.1:0.17430,QUERY___SA1229A-2R_merged_02507.1:0.31689,QUERY___SA1229A-2R_merged_02512.1:0.28541,QUERY___SA1229A-2R_merged_02543.1:0.13873,QUERY___SA1229A-2R_merged_02699.1:0.38639,QUERY___SA1229A-2R_merged_02941.1:0.25516,QUERY___SA1229A-2R_merged_02951.1:0.18961,QUERY___SA1229A-2R_merged_02956.1:0.20642,QUERY___SA1229A-2R_merged_03044.1:0.27541,QUERY___SA1229A-2R_merged_03133.1:0.21067,QUERY___SA1229A-2R_merged_03367.1:0.26173,QUERY___SA1229A-2R_merged_03451.1:0.27675,QUERY___SA1229A-2R_merged_03475.1:0.36880,QUERY___SA1229A-2R_merged_03561.1:0.39222,QUERY___SA1229A-2R_merged_03681.1:0.46160,QUERY___SA1229A-2R_merged_04268.1:0.15637,QUERY___SA1229A-2R_merged_04369.1:0.31676,QUERY___SA1229A-2R_merged_04397.1:0.27353,QUERY___SA1229A-2R_merged_04951.1:0.31964,QUERY___SA1229A-2R_merged_05381.1:0.30486,QUERY___SA1229A-2R_merged_05401.1:0.30824,QUERY___SA1229A-2R_merged_05775.1:0.28939,QUERY___SA1229A-2R_merged_05900.1:0.23888,QUERY___SA1229A-2R_merged_06005.1:0.23256,QUERY___SA1229A-2R_merged_06068.1:0.37046,QUERY___SA1229A-2R_merged_06279.1:0.25057,QUERY___SA1229A-2R_merged_06500.1:0.25024,QUERY___SA1229A-2R_merged_06506.1:0.28210,QUERY___SA1229A-2R_merged_06746.1:0.28618,QUERY___SA1229A-2R_merged_07296.1:0.40540):0.00000,((Bacteria_Omnitrophica_RIFCSPLOWO2_01_FULL_Omnitrophica_45_10b:0.10099[I1613],(Bacteria_Omnitrophica_GWA2_OP3_52_8:0.10314[I1615],(Bacteria_CP_OP3_candidate_division_OP3_bacterium_SCGC_AAA257_O07_Etoliko_001_147:0.06637[I1617],Bacteria_Omnitrophica_RifOxyB12_full_OP3_50_7:0.06578[I1618]):0.02007[I1616]):0.04589[I1614]):0.03568[I1612],(QUERY___SA1229A-2R_merged_04484.1:0.27960,Bacteria_CP_OP3_candidate_division_OP3_bacterium_SCGC_AAA011_A17_Dusel_001_263:0.07380[I1619]):0.07380[I1619]):0.05663[I1611]):0.05663[I1611],(((((Bacteria_Chlamydiae_Verrucomicrobia_group_Verrucomicrobia_Opitutae_Opitutales_Opitutaceae_Opitutaceae_sp._TAV2:0.01799[I1625],Bacteria_Chlamydiae_Verrucomicrobia_group_Verrucomicrobia_Opitutae_Opitutales_Opitutaceae_Opitutaceae_sp._TAV5:0.03461[I1626]):0.03279[I1624],(Bacteria_Verrucomicrobia_Opitutae_RIFCSPLOWO2_12_FULL_Verrucomicrobia_64_8:0.05489[I1628],Bacteria_Chlamydiae_Verrucomicrobia_group_Verrucomicrobia_OpitutaeOpitutales_Opitutaceae_Opitutus_Opitutus_terrae_PB90_1:0.02514[I1629]):0.02674[I1627]):0.05367[I1623],(Bacteria_Verrucomicrobia_Opitutae_GWF2_Verrucomicrobia_51_19:0.07166[I1631],(Bacteria_Chlamydiae_Verrucomicrobia_group_Verrucomicrobia_Opitutae_Puniceicoccales_Puniceicoccaceae_Coraliomargarita_Coraliomargarita_akajimensis_DSM_45221:0.10961[I1633],Bacteria_Verrucomicrobia_CG1_02_FULL_Verrucomicrobia_43_26:0.08167[I1634]):0.01037[I1632]):0.06176[I1630]):0.10181[I1622],(Bacteria_Chlamydiae_Verrucomicrobia_group_Verrucomicrobiaunclassified_Verrucomicrobia_Methylacidiphilales_Methylacidiphilaceae_Methylacidiphilum_Methylacidiphilum_infernorum_V4:0.15171[I1636],(Bacteria_ChlamydiaeVerrucomicrobia_group_Verrucomicrobia_Verrucomicrobiae_Verrucomicrobiales_Verrucomicrobia_subdivision_3_bacterium_Ellin514:0.14020[I1638],(Bacteria_Chlamydiae_Verrucomicrobia_group_Verrucomicrobia_Spartobacteria_Chthoniobacter_Chthoniobacter_flavus_Ellin428:0.08491[I1640],(((QUERY___SA1229A-2R_merged_06711.1:0.40973,(Bacteria_Chlamydiae_Verrucomicrobia_group_Verrucomicrobia_Verrucomicrobiae_Verrucomicrobiales_Verrucomicrobiaceae_Rubritalea_marina_DSM_17716_SAORIC_165:0.02300[I1644],Bacteria_Chlamydiae_Verrucomicrobia_group_Verrucomicrobia_Verrucomicrobiae_Verrucomicrobiales_Verrucomicrobiaceae_Rubritalea_marina_DSM_17716:0.03614[I1645]):0.06180[I1643]):0.06180[I1643],Bacteria_Chlamydiae_Verrucomicrobia_group_Verrucomicrobia_Verrucomicrobiae_Verrucomicrobiales_Verrucomicrobiaceae_Akkermansia_Akkermansia_muciniphila_ATCC_BAA_835:0.09947[I1646]):0.07912[I1642],Bacteria_Chlamydiae_Verrucomicrobia_group_Verrucomicrobia_Verrucomicrobiae_Verrucomicrobiales_Verrucomicrobiaceae_Verrucomicrobium_Verrucomicrobium_spinosum_DSM_4136:0.08289[I1647]):0.05153[I1641]):0.04696[I1639]):0.03585[I1637]):0.06364[I1635]):0.08453[I1621],(((Bacteria_Chlamydiae_Verrucomicrobia_group_Chlamydiae_Chlamydiia_Chlamydiales_Chlamydiaceae_Chlamydia_Chlamydophila_group_Chlamydophila_abortus_S26_3:0.02781[I1651],Bacteria_Chlamydiae_Verrucomicrobia_group_Chlamydiae_Chlamydiia_Chlamydiales_Chlamydiaceae_Chlamydia_Chlamydophila_group_Chlamydophila_pneumoniae_AR39:0.02415[I1652]):0.07782[I1650],(((QUERY___SA1229A-2R_merged_03511.1:0.09957,(Bacteria_Chlamydiae_Verrucomicrobia_group_Chlamydiae_Chlamydiia_Chlamydiales_Simkaniaceae_Simkania_Simkania_negevensis_Z:0.07179[I1656],((QUERY___SA1229A-2R_merged_04207.1:0.11845,QUERY___SA1229A-2R_merged_04826.1:0.13203):0.00000,Bacteria_Chlymidae_SMTZ_39:0.06621[I1657]):0.06621[I1657]):0.02311[I1655]):0.02311[I1655],(Bacteria_Chlamydiae_Verrucomicrobia_group_Chlamydiae_Chlamydiia_Chlamydiales_Parachlamydiaceae_Parachlamydia_Parachlamydia_acanthamoebae_UV7:0.03612[I1659],((QUERY___KA3385A-1R_merged_01847.1:0.11317,Bacteria_Chlamydiae_Verrucomicrobia_group_Chlamydiae_Chlamydiia_Chlamydiales_Parachlamydiaceae_Neochlamydia_sp._S13:0.03463[I1661]):0.03463[I1661],(QUERY___SA1229A-2R_merged_04798.1:0.08828,Bacteria_Chlamydiae_Verrucomicrobia_group_Chlamydiae_Chlamydiia_Chlamydiales_Parachlamydiaceae_Candidatus_Protochlamydia_amoebophila_UWE25:0.02269[I1662]):0.02269[I1662]):0.01431[I1660]):0.02676[I1658]):0.02457[I1654],Bacteria_Chlamydiae_Verrucomicrobia_group_Chlamydiae_Chlamydiia_Chlamydiales_Waddliaceae_Waddlia_Waddlia_chondrophila_WSU_86_1044:0.07098[I1663]):0.03220[I1653]):0.19782[I1649],(QUERY___SA1229A-2R_merged_03958.1:0.24929,(Bacteria_Chlamydiae_Verrucomicrobia_group_Lentisphaerae_Lentisphaerales_Lentisphaeraceae_Lentisphaera_Lentisphaera_araneosa_HTCC2155:0.19689[I1665],(Bacteria_Chlamydiae_Verrucomicrobia_group_Lentisphaerae_Victivallales_Victivallaceae_Victivallis_Victivallis_vadensis_ATCC_BAA_548:0.12987[I1667],((QUERY___SA1229A-2R_merged_03966.1:0.13079,Bacteria_Lentisphaerae_GWF2_Lentisphaerae_50_93:0.04425[I1669]):0.04425[I1669],Bacteria_Lentisphaerae_GWF2_Lentisphaerae_44_16:0.07829[I1670]):0.03690[I1668]):0.02777[I1666]):0.04197[I1664]):0.04197[I1664]):0.02042[I1648]):0.02736[I1620]):0.04577[I1610]):0.01038[I1602]):0.02458[I1578],(MFFQ_Eisenbacteria_2:0.17526[I1672],(Bacteria_BRC1_SMTZ_51:0.13162[I1674],Bacteria_CP_BRC1_BJP_IG2102_BRC1_58_13:0.13338[I1675]):0.10773[I1673]):0.02637[I1671]):0.02189[I1577]):0.01096[I1573]):0.00996[I773]):0.01872[I17],((Bacteria_CP_NKB19_bacterium_JGI_0000039_J10_TAsludge_001_156:0.00000[I1678],Bacteria_CP_NKB19_candidate_division_NKB19_bacterium_JGI_0000039_J10_Combined_Assembly_NKB19_1__NKB19:0.00000[I1679]):0.22722[I1677],(Bacteria_Modulibacteria_KSB3_bacterium_UASB14:0.12061[I1681],Bacteria_Modulibacteria_KSB3_bacterium_UASB270:0.07993[I1682]):0.13705[I1680]):0.04124[I1676]):0.01698[I16],(QUERY___KA3385A-2R_merged_00284.1:0.28683,((((QUERY___SA1229A-2R_merged_02844.1:0.10727,Bacteria_CP_Zixibacteria_BJP_IG2158_Zixibacteria_48_33:0.05359[I1686]):0.05359[I1686],(Bacteria_Zixibacteria_SMTZ1_73:0.05715[I1688],((QUERY___SA1229A-2R_merged_05247.1:0.09931,Bacteria_Zixibacteria_RBG_16_Zixibacteria_43_9:0.05800[I1690]):0.05800[I1690],Bacteria_CP_Zixibacteria_RBG1:0.12492[I1691]):0.03472[I1689]):0.07602[I1687]):0.04982[I1685],((Bacteria_CP_WS3_candidate_division_WS3_bacterium_SCGC_AAA252_D10_SAK_001_39:0.05540[I1694],Bacteria_CP_WS3_candidate_division_WS3_bacterium_SCGC_AAA252_E07_SAK_001_42:0.02155[I1695]):0.08341[I1693],Bacteria_CP_WS3_bacterium_SCGC_AAA257_K07_Etoliko_001_145:0.09977[I1696]):0.05715[I1692]):0.01713[I1684],((((QUERY___KA3385A-1R_merged_00042.1:0.01680,QUERY___KA3385A-1R_merged_00044.1:0.23751):0.00000,((Bacteria_TA06_RIFOXYC12_FULL_TA06_54_24:0.00000[I1701],((MFFM_Edwardsbacteria:0.00000[I1704],MFFN_Edwardsbacteria:0.00000[I1705]):0.00000[I1703],(MFFO_Edwardsbacteria:0.00000[I1707],MFFL_Edwardsbacteria:0.00000[I1708]):0.00000[I1706]):0.00000[I1702]):0.00000[I1700],MFFP_Edwardsbacteria:0.00000[I1709]):0.14490[I1699]):0.14490[I1699],((QUERY___SA1229A-2R_merged_04000.1:0.11881,Bacteria_KSB1_SMTZ_31:0.09623[I1711]):0.09623[I1711],((Bacteria_unclassified_Bacteria_Caldithrix_abyssi_LF13_DSM_13497:0.12592[I1714],((QUERY___KA3385A-2R_merged_00016.1:0.23382,QUERY___KA3385A-2R_merged_00171.1:0.25806):0.00000,((Bacteria_Bacteroidetes_Chlorobi_group_Chlorobi_Chlorobia_Chlorobiales_Chlorobiaceae_Chloroherpeton_Chloroherpeton_thalassium_ATCC_35110:0.07638[I1717],(Bacteria_Bacteroidetes_Chlorobi_group_Chlorobi_Chlorobia_Chlorobiales_Chlorobiaceae_Prosthecochloris_Prosthecochloris_aestuarii_DSM_271:0.04114[I1719],(Bacteria_Bacteroidetes_Chlorobi_group_Chlorobi_Chlorobia_Chlorobiales_ChlorobiaceaeChlorobium_Pelodictyon_group_Chlorobium_Chlorobium_chlorochromatii_CaD3:0.04305[I1721],(Bacteria_Bacteroidetes_Chlorobi_group_Chlorobi_Chlorobia_Chlorobiales_Chlorobiaceae_Chlorobium_Pelodictyon_group_Pelodictyon_luteolum_DSM_273:0.02711[I1723],Bacteria_Bacteroidetes_Chlorobi_group_Chlorobi_Chlorobia_Chlorobiales_Chlorobiaceae_Chlorobaculum_Chlorobaculum_parvum_NCIB_8327:0.02330[I1724]):0.01627[I1722]):0.01085[I1720]):0.03712[I1718]):0.15207[I1716],(((Bacteria_Bacteroidetes_Chlorobi_group_Bacteroidetes_Bacteroidetes_Order_II._Incertae_sedis_Rhodothermaceae_Rhodothermus_Rhodothermus_marinus_DSM_4252:0.07735[I1728],Bacteria_Bacteroidetes_Chlorobi_group_Bacteroidetes_Bacteroidetes_Order_II._Incertae_sedis_Rhodothermaceae_Salisaeta_longa_DSM_21114:0.13150[I1729]):0.07035[I1727],((Bacteria_Bacteroidetes_Chlorobi_group_Bacteroidetes_Bacteroidetes_Order_III._Incertae_sedis_Thermonema_rossianum_DSM_10300:0.14570[I1732],((((((((QUERY___SA1229A-2R_merged_03212.1:0.12944,((Bacteria_Bacteroidetes_Chlorobi_group_Bacteroidetes_Flavobacteriia_Flavobacteriales_Blattabacteriaceae_Blattabacterium_Blattabacterium_sp_Blaberus_giganteus:0.15832[I1742],(Bacteria_Bacteroidetes_Chlorobi_group_Bacteroidetes_Flavobacteriia_Flavobacteriales_Flavobacteriaceae_Ornithobacterium_rhinotracheale_DSM_15997:0.07522[I1744],((Bacteria_Bacteroidetes_Chlorobi_group_Bacteroidetes_Flavobacteriia_Flavobacteriales_Flavobacteriaceae_Empedobacter_brevis_ATCC_43319:0.05395[I1747],Bacteria_Bacteroidetes_Chlorobi_group_Bacteroidetes_Flavobacteriia_Flavobacteriales_Flavobacteriaceae_Weeksella_Weeksella_virosa_DSM_16922:0.06748[I1748]):0.02772[I1746],(Bacteria_Bacteroidetes_Chlorobi_group_Bacteroidetes_Flavobacteriia_Flavobacteriales_Flavobacteriaceae_Elizabethkingia_anophelis_NUH6:0.01749[I1750],(((Bacteria_Bacteroidetes_Chlorobi_group_Bacteroidetes_Flavobacteriia_Flavobacteriales_Flavobacteriaceae_Bergeyella_Bergeyella_zoohelcum_CCUG_30536:0.03896[I1754],Bacteria_Bacteroidetes_Chlorobi_group_Bacteroidetes_Flavobacteriia_Flavobacteriales_Flavobacteriaceae_Riemerella_Riemerella_anatipestifer_RA_CH_2:0.02016[I1755]):0.04208[I1753],Bacteria_Bacteroidetes_Chlorobi_group_Bacteroidetes_Flavobacteriia_Flavobacteriales_Flavobacteriaceae_Chryseobacterium_gregarium_DSM_19109:0.03481[I1756]):0.02043[I1752],Bacteria_Bacteroidetes_Chlorobi_group_Bacteroidetes_Flavobacteriia_Flavobacteriales_Flavobacteriaceae_Epilithonimonas_tenax_DSM_16811:0.02921[I1757]):0.02480[I1751]):0.06933[I1749]):0.01826[I1745]):0.03978[I1743]):0.03172[I1741],(((Bacteria_Bacteroidetes_Chlorobi_group_Bacteroidetes_Flavobacteriia_Flavobacteriales_Flavobacteriaceae_Myroides_Myroides_odoratimimus_CCUG_12700:0.06625[I1761],((QUERY___SA1229A-2R_merged_03308.1:0.05693,QUERY___SA1229A-2R_merged_03310.1:0.05508,QUERY___SA1229A-2R_merged_06042.1:0.06879,QUERY___SA1229A-2R_merged_06356.1:0.01334):0.00000,Bacteria_Bacteroidetes_Chlorobi_group_Bacteroidetes_Flavobacteriia_Flavobacteriales_Flavobacteriaceae_Flavobacterium_Flavobacterium_psychrophilum_JIP02_86:0.03535[I1762]):0.03535[I1762]):0.03075[I1760],(Bacteria_BacteroidetesChlorobi_group_Bacteroidetes_Flavobacteriia_Flavobacteriales_Flavobacteriaceae_Donghaeana_dokdonensis_DSW_6:0.07119[I1764],(((((Bacteria_Bacteroidetes_Chlorobi_group_Bacteroidetes_Flavobacteriia_Flavobacteriales_Flavobacteriaceae_Mesoflavibacter_zeaxanthinifaciens_DSM_18436:0.03159[I1770],((Bacteria_Bacteroidetes_Chlorobi_group_Bacteroidetes_Flavobacteriia_Flavobacteriales_Flavobacteriaceae_Sediminibacter_sp._Hel_I_10:0.05862[I1773],(Bacteria_Bacteroidetes_Chlorobi_group_Bacteroidetes_Flavobacteriia_Flavobacteriales_Flavobacteriaceae_Flavobacteriaceae_bacterium_P7_3_5:0.03932[I1775],Bacteria_Bacteroidetes_Chlorobi_group_Bacteroidetes_Flavobacteriia_Flavobacteriales_Flavobacteriaceae_Gaetbulibacter_saemankumensis_DSM_17032:0.02597[I1776]):0.01253[I1774]):0.01725[I1772],(Bacteria_Bacteroidetes_Chlorobi_group_Bacteroidetes_Flavobacteriia_Flavobacteriales_Flavobacteriaceae_Lacinutrix_Lacinutrix_sp_5H_3_7_4:0.01917[I1778],Bacteria_Bacteroidetes_Chlorobi_group_Bacteroidetes_Flavobacteriia_Flavobacteriales_Flavobacteriaceae_Olleya_sp._Hel_I_94:0.01840[I1779]):0.00730[I1777]):0.00704[I1771]):0.01009[I1769],(Bacteria_Bacteroidetes_Chlorobi_group_Bacteroidetes_Flavobacteriia_Flavobacteriales_Flavobacteriaceae_Formosa_Formosa_agariphila_KMM_3901_3:0.03042[I1781],(Bacteria_Bacteroidetes_Chlorobi_group_Bacteroidetes_Flavobacteriia_Flavobacteriales_Flavobacteriaceae_Gelidibacter_mesophilus_DSM_14095:0.07123[I1783],Bacteria_Bacteroidetes_Chlorobi_group_Bacteroidetes_Flavobacteriia_Flavobacteriales_Flavobacteriaceae_Bizionia_Bizionia_argentinensis_JUB59_DSM_19628:0.02442[I1784]):0.01195[I1782]):0.00996[I1780]):0.01492[I1768],(Bacteria_Bacteroidetes_Chlorobi_group_Bacteroidetes_Flavobacteriia_Flavobacteriales_Flavobacteriaceae_Polaribacter_sp._MED152:0.03851[I1786],(Bacteria_Bacteroidetes_Chlorobi_group_Bacteroidetes_Flavobacteriia_Flavobacteriales_Flavobacteriaceae_Tenacibaculum_ovolyticum_DSM_18103:0.04486[I1788],Bacteria_Bacteroidetes_Chlorobi_group_Bacteroidetes_Flavobacteriia_Flavobacteriales_Flavobacteriaceae_Lutibacter_sp._Hel_I_33_5:0.01998[I1789]):0.01578[I1787]):0.05922[I1785]):0.01350[I1767],(((Bacteria_Bacteroidetes_Chlorobi_group_Bacteroidetes_Flavobacteriia_Flavobacteriales_Flavobacteriaceae_Krokinobacter_Krokinobacter_sp_4H_3_7_5:0.05182[I1793],((Bacteria_Bacteroidetes_Chlorobi_group_Bacteroidetes_Flavobacteriia_Flavobacteriales_Flavobacteriaceae_Imtechella_Imtechella_halotolerans_K1:0.04111[I1796],Bacteria_Bacteroidetes_Chlorobi_group_Bacteroidetes_Flavobacteriia_Flavobacteriales_Flavobacteriaceae_Sinomicrobium_oceani_CGMCC_1.12145:0.05630[I1797]):0.01269[I1795],(Bacteria_Bacteroidetes_Chlorobi_group_Bacteroidetes_Flavobacteriia_Flavobacteriales_Flavobacteriaceae_Capnocytophaga_Capnocytophaga_ochracea_DSM_7271:0.11855[I1799],(Bacteria_Bacteroidetes_Chlorobi_group_Bacteroidetes_Flavobacteriia_Flavobacteriales_Flavobacteriaceae_Zhouia_Zhouia_amylolytica_AD3:0.03576[I1801],(Bacteria_Bacteroidetes_Chlorobi_group_Bacteroidetes_Flavobacteriia_Flavobacteriales_Flavobacteriaceae_Joostella_marina_En5_DSM_19592:0.03428[I1803],Bacteria_Bacteroidetes_Chlorobi_group_Bacteroidetes_Flavobacteriia_Flavobacteriales_Flavobacteriaceae_Galbibacter_Galbibacter_sp_ck_I2_15:0.06191[I1804]):0.01650[I1802]):0.01038[I1800]):0.01372[I1798]):0.02248[I1794]):0.01038[I1792],(QUERY___SA1229A-2R_merged_06695.1:0.11671,(Bacteria_Bacteroidetes_Chlorobi_group_Bacteroidetes_Flavobacteriia_Flavobacteriales_Flavobacteriaceae_Cellulophaga_lytica_HI1:0.03087[I1806],(Bacteria_Bacteroidetes_Chlorobi_group_Bacteroidetes_Flavobacteriia_Flavobacteriales_Flavobacteriales_bacterium_HTCC2170:0.02951[I1808],(((Bacteria_Bacteroidetes_Chlorobi_group_Bacteroidetes_Flavobacteriia_Flavobacteriales_Flavobacteriaceae_Eudoraea_adriatica_DSM_19308:0.03613[I1812],Bacteria_Bacteroidetes_Chlorobi_group_Bacteroidetes_Flavobacteriia_Flavobacteriales_Flavobacteriaceae_Robiginitalea_Robiginitalea_biformata_HTCC2501:0.06792[I1813]):0.02951[I1811],(Bacteria_Bacteroidetes_Chlorobi_group_Bacteroidetes_Flavobacteriia_Flavobacteriales_Flavobacteriaceae_Arenibacter_certesii_DSM_19833:0.06909[I1815],Bacteria_Bacteroidetes_Chlorobi_group_Bacteroidetes_Flavobacteriia_Flavobacteriales_Flavobacteriaceae_Muricauda_ruestringensis_B1_DSM_13258:0.09001[I1816]):0.01014[I1814]):0.01493[I1810],(QUERY___SA1229A-2R_merged_04256.1:0.05429,Bacteria_Bacteroidetes_Chlorobi_group_Bacteroidetes_Flavobacteriia_Flavobacteriales_Flavobacteriaceae_Zobellia_uliginosa_MAR_2009_138:0.02674[I1817]):0.02674[I1817]):0.01364[I1809]):0.06027[I1807]):0.01043[I1805]):0.01043[I1805]):0.01035[I1791],(Bacteria_Bacteroidetes_Chlorobi_group_Bacteroidetes_Flavobacteriia_Flavobacteriales_Flavobacteriaceae_Kordia_Kordia_algicida_OT_1:0.07582[I1819],Bacteria_Bacteroidetes_Chlorobi_group_Bacteroidetes_Flavobacteriia_Flavobacteriales_Flavobacteriaceae_Aquimarina_megaterium_XH134:0.05486[I1820]):0.02340[I1818]):0.01072[I1790]):0.01534[I1766],((Bacteria_Bacteroidetes_Chlorobi_group_Bacteroidetes_Flavobacteriia_Flavobacteriales_Flavobacteriaceae_Croceibacter_atlanticus_HTCC2559_Re_annotation_of_existing_genome_that_was_not_originally_submitted_by_me:0.09794[I1823],(Bacteria_Bacteroidetes_Chlorobi_group_Bacteroidetes_Flavobacteriia_Flavobacteriales_Flavobacteriaceae_Leeuwenhoekiella_blandensis_MED217:0.04670[I1825],Bacteria_Bacteroidetes_Chlorobi_group_Bacteroidetes_Flavobacteriia_Flavobacteriales_Flavobacteriaceae_Aequorivita_sublithincola_QSSC9_3_DSM_14238:0.06282[I1826]):0.01994[I1824]):0.01943[I1822],(Bacteria_Bacteroidetes_Chlorobi_group_Bacteroidetes_Flavobacteriia_Flavobacteriales_Flavobacteriaceae_Gillisia_sp._CAL575:0.05704[I1828],(((Bacteria_Bacteroidetes_Chlorobi_group_Bacteroidetes_Flavobacteriia_Flavobacteriales_Flavobacteriaceae_Zunongwangia_Zunongwangia_profunda_SM_A87:0.04749[I1832],(Bacteria_Bacteroidetes_Chlorobi_group_Bacteroidetes_Flavobacteriia_Flavobacteriales_Flavobacteriaceae_Salegentibacter_sp._Hel_I_6:0.04084[I1834],Bacteria_Bacteroidetes_Chlorobi_group_Bacteroidetes_Flavobacteriia_Flavobacteriales_Flavobacteriaceae_Gramella_Gramella_forsetii_KT0803:0.05346[I1835]):0.01323[I1833]):0.01158[I1831],(Bacteria_Bacteroidetes_Chlorobi_group_Bacteroidetes_Flavobacteriia_Flavobacteriales_Flavobacteriaceae_Psychroflexus_Psychroflexus_gondwanensis_ACAM_44:0.06824[I1837],Bacteria_Bacteroidetes_Chlorobi_group_Bacteroidetes_Flavobacteriia_Flavobacteriales_Flavobacteriaceae_Mesonia_mobilis_DSM_19841:0.04407[I1838]):0.01755[I1836]):0.00791[I1830],Bacteria_Bacteroidetes_Chlorobi_group_Bacteroidetes_Flavobacteriia_Flavobacteriales_Flavobacteriaceae_Salinimicrobium_xinjiangense_DSM_19287:0.06036[I1839]):0.00697[I1829]):0.01049[I1827]):0.00734[I1821]):0.01606[I1765]):0.01707[I1763]):0.04838[I1759],(((QUERY___SA1229A-2R_merged_03334.1:0.09231,QUERY___SA1229A-2R_merged_04532.1:0.18318,QUERY___SA1229A-2R_merged_06291.1:0.31589,QUERY___SA1229A-2R_merged_07295.1:0.16830,QUERY___SA1229A-2R_merged_07332.1:0.56317):0.00000,Bacteria_Bacteroidetes_Chlorobi_group_Bacteroidetes_Flavobacteriia_Flavobacteriales_Cryomorphaceae_Owenweeksia_Owenweeksia_hongkongensis_DSM_17368:0.05607[I1841]):0.05607[I1841],(Bacteria_Bacteroidetes_Chlorobi_group_Bacteroidetes_Flavobacteriia_Flavobacteriales_Cryomorphaceae_Crocinitomix_catalasitica_ATCC_23190:0.07862[I1843],(QUERY___SA1229A-2R_merged_03719.1:0.52371,Bacteria_Bacteroidetes_Chlorobi_group_Bacteroidetes_Flavobacteriia_Flavobacteriales_Cryomorphaceae_Fluviicola_taffensis_RW262_DSM_16823:0.04800[I1844]):0.04800[I1844]):0.03076[I1842]):0.01435[I1840]):0.02664[I1758]):0.01392[I1740]):0.01392[I1740],((Bacteria_Bacteroidetes_Chlorobi_group_Bacteroidetes_Bacteroidia_Bacteroidales_Rikenellaceae_Alistipes_finegoldii_AHN_2437_DSM_17242:0.11852[I1847],Bacteria_Bacteroidetes_Chlorobi_group_Bacteroidetes_Bacteroidia_Bacteroidales_Rikenellaceae_Rikenella_microfusus_Q_1_DSM_15922:0.10201[I1848]):0.05228[I1846],(((QUERY___KA3385A-1R_merged_01195.1:0.11689,QUERY___SA1229A-2R_merged_03670.1:0.12313,QUERY___SA1229A-2R_merged_04222.1:0.19932):0.00000,((QUERY___SA1229A-2R_merged_03373.1:0.09205,Bacteria_Bacteroidetes_Chlorobi_group_Bacteroidetes_Cytophagia_Cytophagales_Cytophagaceae_Cytophaga_fermentans_IAM_14302_DSM_9555:0.03737[I1851]):0.03737[I1851],(((QUERY___SA1229A-2R_merged_04849.1:0.08847,Bacteria_Bacteroidetes_Chlorobi_group_Bacteroidetes_Bacteroidia_Bacteroidales_Marinilabiaceae_Alkaliflexus_imshenetskii_Z_7010_DSM_15055:0.03679[I1854]):0.03679[I1854],(Bacteria_Bacteroidetes_Chlorobi_group_Bacteroidetes_Bacteroidia_Bacteroidales_Marinilabiaceae_Anaerophaga_thermohalophila_Fru22_DSM_12881:0.07134[I1856],Bacteria_Bacteroidetes_Chlorobi_group_Bacteroidetes_Bacteroidia_Bacteroidales_Marinilabiaceae_Marinilabilia_salmonicolor_JCM_21150:0.03725[I1857]):0.03666[I1855]):0.02259[I1853],((((Bacteria_BacteroidetesChlorobi_group_Bacteroidetes_Bacteroidia_Bacteroidales_Candidatus_Azobacteroides_pseudotrichonymphae_genomovar._CFP2:0.15701[I1862],(Bacteria_BacteroidetesChlorobi_group_Bacteroidetes_Bacteroidia_Bacteroidales_Porphyromonadaceae_Coprobacter_fastidiosus_NSB1:0.05357[I1864],Bacteria_Bacteroidetes_Chlorobi_group_Bacteroidetes_Bacteroidia_Bacteroidales_Porphyromonadaceae_Barnesiella_viscericola_C46_DSM_18177:0.12626[I1865]):0.05112[I1863]):0.02973[I1861],((Bacteria_Bacteroidetes_Chlorobi_group_Bacteroidetes_Bacteroidia_Bacteroidales_Porphyromonadaceae_Dysgonomonas_Dysgonomonas_gadei_ATCC_BAA_286_cont1_1:0.06206[I1868],(Bacteria_Bacteroidetes_Chlorobi_group_Bacteroidetes_Bacteroidia_Bacteroidales_Porphyromonadaceae_Proteiniphilum_acetatigenes_DSM_18083:0.10001[I1870],(Bacteria_Bacteroidetes_Chlorobi_group_Bacteroidetes_Bacteroidia_Bacteroidales_Porphyromonadaceae_Porphyromonas_gingivalis_W83:0.12891[I1872],Bacteria_Bacteroidetes_Chlorobi_group_Bacteroidetes_Bacteroidia_Bacteroidales_Porphyromonadaceae_Tannerella_Tannerella_forsythensis_ATCC_43037:0.06042[I1873]):0.02807[I1871]):0.01331[I1869]):0.02663[I1867],(Bacteria_Bacteroidetes_Chlorobi_group_Bacteroidetes_Bacteroidia_Bacteroidales_Porphyromonadaceae_Paludibacter_Paludibacter_propionicigenes_WB4:0.07544[I1875],Bacteria_Bacteroidetes_Chlorobi_group_Bacteroidetes_Bacteroidia_Bacteroidales_Porphyromonadaceae_Parabacteroides_Parabacteroides_distasonis_ATCC_8503:0.11347[I1876]):0.01861[I1874]):0.01855[I1866]):0.02143[I1860],((Bacteria_Bacteroidetes_Chlorobi_group_Bacteroidetes_Bacteroidia_Bacteroidales_Prevotellaceae_Paraprevotella_Paraprevotella_xylaniphila_YIT_11841_P_xylaniphilaYIT11841_1_0_Cont14_1:0.06075[I1879],((Bacteria_Bacteroidetes_Chlorobi_group_Bacteroidetes_Bacteroidia_Bacteroidales_Prevotellaceae_Prevotella_dentalis_ES_2772_DSM_3688:0.00373[I1882],Bacteria_Bacteroidetes_Chlorobi_group_Bacteroidetes_Bacteroidia_Bacteroidales_Prevotellaceae_Hallella_seregens_ATCC_51272:0.00216[I1883]):0.15176[I1881],Bacteria_Bacteroidetes_Chlorobi_group_Bacteroidetes_Bacteroidia_Bacteroidales_Prevotellaceae_Prevotella_Prevotella_tannerae_ATCC_51259_2:0.15498[I1884]):0.02926[I1880]):0.10139[I1878],Bacteria_Bacteroidetes_Chlorobi_group_Bacteroidetes_Bacteroidia_Bacteroidales_Bacteroidaceae_Bacteroides_fragilis_NCTC_9343:0.06556[I1885]):0.05759[I1877]):0.06463[I1859],(Bacteria_Bacteroidetes_Chlorobi_group_Bacteroidetes_Bacteroidia_Bacteroidales_Porphyromonadaceae_Odoribacter_Odoribacter_splanchnicus_DSM_20712:0.05851[I1887],Bacteria_Bacteroidetes_Chlorobi_group_Bacteroidetes_Bacteroidia_Bacteroidales_Porphyromonadaceae_Butyricimonas_virosa_DSM_23226:0.15893[I1888]):0.08610[I1886]):0.03166[I1858]):0.02131[I1852]):0.00972[I1850]):0.00972[I1850],((QUERY___SA1229A-2R_merged_02249.1:0.13738,QUERY___SA1229A-2R_merged_02396.1:0.41042,QUERY___SA1229A-2R_merged_02864.1:0.09833):0.00000,((QUERY___SA1229A-2R_merged_02340.1:0.09267,Bacteria_Bacteroidetes_Chlorobi_group_Bacteroidetes_unclassified_Bacteroidetes_Prolixibacter_bellariivorans_ATCC_BAA_1284:0.04445[I1890]):0.04445[I1890],Bacteria_BacteroidetesChlorobi_group_Bacteroidetes_Bacteroidia_Bacteroidales_Prolixibacteraceae_Draconibacterium_orientale_FH5:0.07161[I1891]):0.02364[I1889]):0.02364[I1889]):0.01787[I1849]):0.01366[I1845]):0.05084[I1739],((QUERY___SA1229A-2R_merged_04500.1:0.23634,QUERY___SA1229A-2R_merged_05843.1:0.19716):0.00000,(Bacteria_Bacteroidetes_Chlorobi_group_Bacteroidetes_Sphingobacteriia_Sphingobacteriales_Sphingobacteriaceae_Solitalea_canadensis_USAM_9D_DSM_3403:0.10018[I1893],(Bacteria_Bacteroidetes_Chlorobi_group_Bacteroidetes_Sphingobacteriia_Sphingobacteriales_Sphingobacteriaceae_Pedobacter_Pedobacter_saltans_DSM_12145:0.05717[I1895],((QUERY___SA1229A-2R_merged_06947.1:0.62929,Bacteria_Bacteroidetes_Chlorobi_group_Bacteroidetes_Sphingobacteriia_Sphingobacteriales_Sphingobacteriaceae_Mucilaginibacter_paludis_TPT56_DSM_18603:0.02175[I1897]):0.02175[I1897],(Bacteria_Bacteroidetes_Chlorobi_group_Bacteroidetes_Sphingobacteriia_Sphingobacteriales_Sphingobacteriaceae_Sphingobacterium_sp._21:0.04062[I1899],Bacteria_Bacteroidetes_Chlorobi_group_Bacteroidetes_Sphingobacteriia_Sphingobacteriales_Sphingobacteriaceae_Olivibacter_sitiensis_DSM_17696:0.10660[I1900]):0.06479[I1898]):0.03769[I1896]):0.02380[I1894]):0.02493[I1892]):0.02493[I1892]):0.04849[I1738],(Bacteria_Bacteroidetes_Chlorobi_group_Bacteroidetes_Cytophagia_Cytophagales_Cytophagaceae_Pontibacter_roseus_DSM_17521:0.10572[I1902],(Bacteria_Bacteroidetes_Chlorobi_group_Bacteroidetes_Cytophagia_Cytophagales_Cytophagaceae_Hymenobacter_Hymenobacter_sp_APR13:0.12377[I1904],Bacteria_Bacteroidetes_Chlorobi_group_Bacteroidetes_Cytophagia_Cytophagales_Cytophagaceae_Adhaeribacter_aquaticus_MBRG1.5_DSM_16391:0.04530[I1905]):0.02882[I1903]):0.03328[I1901]):0.01393[I1737],((((((QUERY___KA3385A-1R_merged_01819.1:0.13850,QUERY___SA1229A-2R_merged_03420.1:0.09988,QUERY___SA1229A-2R_merged_05595.1:0.14661):0.00000,Bacteria_Bacteroidetes_Chlorobi_group_Bacteroidetes_Cytophagia_Cytophagales_Cyclobacteriaceae_Algoriphagus_Algoriphagus_sp_PR1:0.03033[I1910]):0.03033[I1910],(((Bacteria_Bacteroidetes_Chlorobi_group_Bacteroidetes_Cytophagia_Cytophagales_Cyclobacteriaceae_Echinicola_vietnamensis_KMM_6221_DSM_17526:0.07049[I1914],Bacteria_BacteroidetesChlorobi_group_Bacteroidetes_Cytophagia_Cytophagales_Cytophagaceae_Anditalea_andensis_LY1:0.04244[I1915]):0.03002[I1913],(Bacteria_Bacteroidetes_Chlorobi_group_Bacteroidetes_Cytophagia_Cytophagales_Cyclobacteriaceae_Nitritalea_halalkaliphila_LW7_Draft1:0.03761[I1917],Bacteria_Bacteroidetes_Chlorobi_group_Bacteroidetes_Cytophagia_Cytophagales_Cytophagaceae_Rhodonellum_psychrophilum_DSM_17998:0.05539[I1918]):0.00876[I1916]):0.01322[I1912],(Bacteria_Bacteroidetes_Chlorobi_group_Bacteroidetes_Cytophagia_Cytophagales_Cyclobacteriaceae_Belliella_baltica_BA134_DSM_15883:0.03101[I1920],((Bacteria_Bacteroidetes_Chlorobi_group_Bacteroidetes_Cytophagia_Cytophagales_Cyclobacteriaceae_Cecembia_Cecembia_lonarensis_LW9_2:0.05540[I1923],(Bacteria_Bacteroidetes_Chlorobi_group_Bacteroidetes_Cytophagia_Cytophagales_Cyclobacteriaceae_Aquiflexum_balticum_BA160_DSM_16537:0.06857[I1925],Bacteria_Bacteroidetes_Chlorobi_group_Bacteroidetes_Cytophagia_Cytophagales_Cyclobacteriaceae_Indibacter_alkaliphilus_LW1_Draft1:0.06157[I1926]):0.00844[I1924]):0.02128[I1922],Bacteria_Bacteroidetes_Chlorobi_group_Bacteroidetes_Cytophagia_Cytophagales_Cyclobacteriaceae_Cyclobacterium_marinum_DSM_745:0.08248[I1927]):0.01709[I1921]):0.00692[I1919]):0.01912[I1911]):0.06345[I1909],((Bacteria_Bacteroidetes_Chlorobi_group_Bacteroidetes_Cytophagia_Cytophagales_Cytophagaceae_Flectobacillus_major_VKMB_859_DSM_103:0.13572[I1930],(((((QUERY___SA1229A-2R_merged_03479.1:0.06865,QUERY___SA1229A-2R_merged_06483.1:0.40957,QUERY___SA1229A-2R_merged_07285.1:0.47354):0.00000,Bacteria_Bacteroidetes_Chlorobi_group_Bacteroidetes_Cytophagia_Cytophagales_Cytophagaceae_Dyadobacter_Dyadobacter_fermentans_DSM_18053:0.04156[I1934]):0.04156[I1934],Bacteria_Bacteroidetes_Chlorobi_group_Bacteroidetes_Cytophagia_Cytophagales_Cytophagaceae_Runella_slithyformis_LSU4_DSM_19594:0.11359[I1935]):0.05587[I1933],(Bacteria_Bacteroidetes_Chlorobi_group_Bacteroidetes_Cytophagia_Cytophagales_Cytophagaceae_Fibrella_Fibrella_aestuarina:0.11329[I1937],(Bacteria_Bacteroidetes_Chlorobi_group_Bacteroidetes_Cytophagia_Cytophagales_Cytophagaceae_Rudanella_lutea_DSM_19387:0.06088[I1939],(Bacteria_Bacteroidetes_Chlorobi_group_Bacteroidetes_Cytophagia_Cytophagales_Cytophagaceae_Fibrisoma_Fibrisoma_limi_BUZ_3:0.10588[I1941],Bacteria_Bacteroidetes_Chlorobi_group_Bacteroidetes_Cytophagia_Cytophagales_Cytophagaceae_Spirosoma_Spirosoma_linguale_DSM_74:0.07842[I1942]):0.04851[I1940]):0.02073[I1938]):0.11008[I1936]):0.03068[I1932],(Bacteria_Bacteroidetes_Chlorobi_group_Bacteroidetes_Cytophagia_Cytophagales_Cytophagaceae_Leadbetterella_Leadbetterella_byssophila_DSM_17132:0.07787[I1944],Bacteria_Bacteroidetes_Chlorobi_group_Bacteroidetes_Cytophagia_Cytophagales_Cytophagaceae_Emticicia_oligotrophica_GPTSA100_15_DSM_17448:0.10511[I1945]):0.07729[I1943]):0.02351[I1931]):0.05590[I1929],(((QUERY___SA1229A-2R_merged_04994.1:0.17788,QUERY___SA1229A-2R_merged_05236.1:0.21852,QUERY___SA1229A-2R_merged_05614.1:0.19271):0.00000,Bacteria_Bacteroidetes_Chlorobi_group_Bacteroidetes_Cytophagia_Cytophagales_Cytophagaceae_Cytophaga_hutchinsonii_ATCC_33406:0.05569[I1947]):0.05569[I1947],Bacteria_Bacteroidetes_Chlorobi_group_Bacteroidetes_Cytophagia_Cytophagales_Cytophagaceae_Sporocytophaga_myxococcoides_DSM_11118:0.08374[I1948]):0.02517[I1946]):0.03071[I1928]):0.02054[I1908],((QUERY___SA1229A-2R_merged_06280.1:0.09771,Bacteria_Bacteroidetes_Chlorobi_group_Bacteroidetes_Cytophagia_Cytophagales_Flammeovirgaceae_Marivirga_Marivirga_tractuosa_DSM_4126:0.03382[I1950]):0.03382[I1950],(Bacteria_Bacteroidetes_Chlorobi_group_Bacteroidetes_Cytophagia_Cytophagales_Flammeovirgaceae_Cesiribacter_Cesiribacter_andamanensis_AMV16:0.07310[I1952],Bacteria_Bacteroidetes_Chlorobi_group_Bacteroidetes_Cytophagia_Cytophagales_Flammeovirgaceae_Nafulsella_turpanensis_ZLM_10:0.08754[I1953]):0.02591[I1951]):0.02975[I1949]):0.01590[I1907],Bacteria_Bacteroidetes_Chlorobi_group_Bacteroidetes_Cytophagia_Cytophagales_Cytophagaceae_Microscilla_Microscilla_marina_ATCC_23134:0.17249[I1954]):0.01451[I1906]):0.01313[I1736],(((QUERY___KA3385A-1R_merged_01465.1:0.19630,QUERY___KA3385A-1R_merged_01956.1:0.65257,QUERY___KA3385A-1R_merged_03281.1:0.51877,QUERY___KA3385A-1R_merged_03721.1:0.48893):0.00000,Bacteria_BacteroidetesChlorobi_group_Bacteroidetes_Cytophagia_Cytophagales_Amoebophilaceae_Candidatus_Amoebophilus_asiaticus_5a2:0.07495[I1956]):0.07495[I1956],Bacteria_Bacteroidetes_Chlorobi_group_Bacteroidetes_Cytophagia_Cytophagales_Flammeovirgaceae_Flexithrix_dorotheae_DSM_6795:0.11348[I1957]):0.03615[I1955]):0.02256[I1735],(QUERY___SA1229A-2R_merged_05379.1:0.04688,Bacteria_Bacteroidetes_Chlorobi_group_Bacteroidetes_Cytophagia_Cytophagales_Cytophagaceae_Flexibacter_litoralis_Fx_l1_DSM_6794:0.11431[I1958]):0.11431[I1958]):0.02676[I1734],((MHKA_Jacksonbacteria:0.04791[I1961],((Bacteria_Bacteroidetes_Chlorobi_group_Bacteroidetes_Sphingobacteriia_Sphingobacteriales_Chitinophagaceae_Niabella_soli_JS13_8_DSM_19437:0.06600[I1964],Bacteria_Bacteroidetes_Chlorobi_group_Bacteroidetes_Sphingobacteriia_Sphingobacteriales_Chitinophagaceae_Terrimonas_ferruginea_DSM_30193:0.02452[I1965]):0.01807[I1963],((Bacteria_Bacteroidetes_Chlorobi_group_Bacteroidetes_Sphingobacteriia_SphingobacterialesChitinophagaceae_Chitinophaga_Chitinophaga_pinensis_DSM_2588:0.07859[I1968],Bacteria_Bacteroidetes_Chlorobi_group_Bacteroidetes_Sphingobacteriia_Sphingobacteriales_Chitinophagaceae_Segetibacter_koreensis_DSM_18137:0.06526[I1969]):0.02433[I1967],Bacteria_Bacteroidetes_Chlorobi_group_Bacteroidetes_Sphingobacteriia_Sphingobacteriales_Chitinophagaceae_Niastella_koreensis_GR20_10_DSM_17620:0.05301[I1970]):0.02286[I1966]):0.03957[I1962]):0.15957[I1960],(Bacteria_Bacteroidetes_Chlorobi_group_Bacteroidetes_Sphingobacteriia_Sphingobacteriales_Saprospiraceae_Haliscomenobacter_hydrossis_O_DSM_1100:0.08411[I1972],((QUERY___SA1229A-2R_merged_04908.1:0.07933,Bacteria_Bacteroidetes_Chlorobi_group_Bacteroidetes_Sphingobacteriia_Sphingobacteriales_Saprospiraceae_Lewinella_cohaerens_DSM_23179:0.04351[I1974]):0.04351[I1974],(Bacteria_Bacteroidetes_Chlorobi_group_Bacteroidetes_Sphingobacteriia_Sphingobacteriales_Saprospiraceae_Aureispira_sp._CCB_QB1:0.11352[I1976],Bacteria_Bacteroidetes_Chlorobi_group_Bacteroidetes_Sphingobacteriia_Sphingobacteriales_Saprospiraceae_Saprospira_Saprospira_grandis_Lewin:0.07475[I1977]):0.09624[I1975]):0.02867[I1973]):0.05406[I1971]):0.04505[I1959]):0.03486[I1733]):0.08522[I1731],(Bacteria_Bacteroidetes_Chlorobi_group_Bacteroidetes_Sphingobacteriia_Sphingobacteriales_Chitinophagaceae_Gracilimonas_tropica_DSM_19535:0.05777[I1979],Bacteria_Bacteroidetes_Chlorobi_group_Bacteroidetes_Sphingobacteriia_Sphingobacteriales_Chitinophagaceae_Balneola_vulgaris_DSM_17893:0.05269[I1980]):0.13867[I1978]):0.02501[I1730]):0.07208[I1726],(QUERY___KA3385A-1R_merged_00041.1:0.17103,(((QUERY___KA3385A-1R_merged_00206.1:0.05273,QUERY___SA1229A-2R_merged_01761.1:0.10512,QUERY___SA1229A-2R_merged_02368.1:0.05398,QUERY___SA1229A-2R_merged_03268.1:0.18574,QUERY___SA1229A-2R_merged_03847.1:0.34485,QUERY___SA1229A-2R_merged_06330.1:0.08595,QUERY___SA1229A-2R_merged_06415.1:0.06263,QUERY___SA1229A-2R_merged_06592.1:0.05040,QUERY___SA1229A-2R_merged_06694.1:0.11008):0.00000,Bacteria_Ignavibacteria_GWB2_Ignavibacteria_35_6b:0.02893[I1982]):0.02893[I1982],((Bacteria_Bacteroidetes_Chlorobi_group_Ignavibacteria_Ignavibacteria_Ignavibacteriales_Ignavibacteriaceae_Ignavibacterium_Ignavibacterium_album_Mat9_16_JCM_16511:0.03717[I1985],(Bacteria_Ignavibacteria_RIFOXYD12_FULL_Ignavibacteria_36_8:0.05302[I1987],Bacteria_Ignavibacteria_RBG_16_Ignavibacteria_34_14:0.05875[I1988]):0.00988[I1986]):0.03608[I1984],(QUERY___SA1229A-2R_merged_03397.1:0.07738,Bacteria_Bacteroidetes_Chlorobi_group_Ignavibacteria_Ignavibacteria_Ignavibacteriales_Ignavibacteriaceae_Melioribacter_Melioribacter_roseus_P3M:0.02970[I1989]):0.02970[I1989]):0.03212[I1983]):0.02856[I1981]):0.02856[I1981]):0.02504[I1725]):0.02783[I1715]):0.02783[I1715]):0.02440[I1713],(((QUERY___SA1229A-2R_merged_03199.1:0.21783,QUERY___SA1229A-2R_merged_03328.1:0.09254,QUERY___SA1229A-2R_merged_03383.1:0.10915,QUERY___SA1229A-2R_merged_06710.1:0.37125):0.00000,(Bacteria_Marine_group_A_SAR406_cluster_bacterium_JGI_0000039_O11_TAsludge_001_161:0.00428[I1992],(Bacteria_Marine_group_A_SAR406_SAR406_cluster_bacterium_JGI_0000039_D08_TAsludge_001_149:0.00000[I1994],(Bacteria_Marine_group_A_SAR406_SAR406_cluster_bacterium_JGI_0000039_E15_TAsludge_001_150:0.00000[I1996],Bacteria_Marine_group_A_SAR406_SAR406_cluster_bacterium_JGI_0000039_D08_Combined_Assembly_SAR406_1__SAR406:0.00000[I1997]):0.00082[I1995]):0.00322[I1993]):0.06954[I1991]):0.06954[I1991],((QUERY___SA1229A-2R_merged_05660.1:0.17045,(Bacteria_Marine_group_A_SAR406_SAR406_cluster_bacterium_sp._SCGC_AAA003_E22_Tropical_gyre_001_268:0.06440[I2000],Bacteria_Marine_group_A_SAR406_cluster_bacterium_sp._SCGC_AAA003_L08_Tropical_gyre_001_269:0.05460[I2001]):0.03299[I1999]):0.03299[I1999],(Bacteria_Marine_group_A_SAR406_SAR406_cluster_bacterium_JGI_0000113_D11:0.05887[I2003],(QUERY___SA1229A-2R_merged_06957.1:0.10373,(Bacteria_Marine_group_A_SAR406_SAR406_cluster_bacterium_SCGC_AAA298_D23:0.01691[I2005],Bacteria_Marine_group_A_SAR406_SAR406_cluster_bacterium_JGI_0000113_G11:0.02940[I2006]):0.06573[I2004]):0.06573[I2004]):0.05537[I2002]):0.09478[I1998]):0.05072[I1990]):0.01223[I1712]):0.02268[I1710]):0.01793[I1698],((((MFYW_Raymondbacteria:0.00000[I2011],(MFYS_Raymondbacteria:0.00000[I2013],MFYX_Raymondbacteria:0.00000[I2014]):0.00000[I2012]):0.00000[I2010],MFYT_Raymondbacteria:0.00000[I2015]):0.18530[I2009],(Bacteria_CP_TG3_candidate_division_TG3_bacterium_ACht1:0.21406[I2017],Bacteria_Fibrobacteres_Acidobacteria_group_Fibrobacteres_Fibrobacteria_Fibrobacterales_Fibrobacteraceae_Fibrobacter_Fibrobacter_succinogenes_subsp_succinogenes_S85:0.29979[I2018]):0.02451[I2016]):0.03355[I2008],MFFQ_Eisenbacteria:0.11812[I2019]):0.01841[I2007]):0.01184[I1697]):0.01954[I1683]):0.01954[I1683]):0.00690[I15],((QUERY___KA3385A-1R_merged_00084.1:0.20075,QUERY___KA3385A-1R_merged_03354.1:0.10898,QUERY___KA3385A-2R_merged_00249.1:0.18703,QUERY___SA1229A-2R_merged_03521.1:0.13418):0.00000,(Bacteria_Nitrospinae_Nitrospinia_Nitrospinales_Nitrospinaceae_Nitrospina_sp._SCGC_AAA288_L16:0.00839[I2021],Bacteria_Nitrospinae_Nitrospinia_Nitrospinales_Nitrospinaceae_Nitrospina_sp._AB_629_B18:0.00000[I2022]):0.09431[I2020]):0.09431[I2020]):0.01137[I14],((((((QUERY___KA3385A-1R_merged_01151.1:0.13573,QUERY___KA3385A-2R_merged_00088.1:0.26576,QUERY___KA3385A-2R_merged_00153.1:0.22951,QUERY___KA3385A-2R_merged_00236.1:0.18371,QUERY___KA3385A-2R_merged_00255.1:0.21313,QUERY___SA1229A-2R_merged_01405.1:0.19869,QUERY___SA1229A-2R_merged_06249.1:0.22550):0.00000,(((QUERY___KA3385A-1R_merged_00288.1:0.14594,QUERY___KA3385A-1R_merged_00942.1:0.32535,QUERY___KA3385A-1R_merged_01009.1:0.15931,QUERY___SA1229A-2R_merged_03381.1:0.11379):0.00000,Bacteria_Proteobacteriadelta_epsilon_subdivisions_Deltaproteobacteria_Desulfobacterales_Desulfobulbaceae_Desulfurivibrio_Desulfurivibrio_alkaliphilus_AHT2:0.03698[I2028]):0.03698[I2028],(Bacteria_Proteobacteriadelta_epsilon_subdivisions_Deltaproteobacteria_Desulfobacterales_Desulfobulbaceae_Desulfobulbus_Desulfobulbus_propionicus_DSM_2032:0.06652[I2030],((QUERY___KA3385A-2R_merged_00077.1:0.20706,QUERY___KA3385A-2R_merged_00119.1:0.23197,QUERY___KA3385A-2R_merged_00128.1:0.23386,QUERY___KA3385A-2R_merged_00131.1:0.20836,QUERY___KA3385A-2R_merged_00162.1:0.20197,QUERY___KA3385A-2R_merged_00170.1:0.23619,QUERY___KA3385A-2R_merged_00172.1:0.17711,QUERY___KA3385A-2R_merged_00184.1:0.24280,QUERY___KA3385A-2R_merged_00241.1:0.18227,QUERY___KA3385A-2R_merged_00273.1:0.18891,QUERY___KA3385A-2R_merged_00276.1:0.19946,QUERY___SA1229A-2R_merged_00295.1:0.05755,QUERY___SA1229A-2R_merged_00693.1:0.23394,QUERY___SA1229A-2R_merged_00761.1:0.16881,QUERY___SA1229A-2R_merged_00857.1:0.32572,QUERY___SA1229A-2R_merged_01108.1:0.07100,QUERY___SA1229A-2R_merged_02081.1:0.22693):0.00000,(((QUERY___KA3385A-1R_merged_00789.1:0.04764,QUERY___KA3385A-1R_merged_02490.1:0.12972,QUERY___KA3385A-2R_merged_00464.1:0.04201,QUERY___KA3385A-2R_merged_00515.1:0.15985,QUERY___SA1229A-2R_merged_00059.1:0.70881,QUERY___SA1229A-2R_merged_00178.1:0.81309,QUERY___SA1229A-2R_merged_00750.1:0.57525,QUERY___SA1229A-2R_merged_00768.1:0.94806,QUERY___SA1229A-2R_merged_00863.1:0.42947,QUERY___SA1229A-2R_merged_01323.1:0.11891,QUERY___SA1229A-2R_merged_01361.1:0.79975,QUERY___SA1229A-2R_merged_01515.1:0.59897,QUERY___SA1229A-2R_merged_01628.1:0.64028,QUERY___SA1229A-2R_merged_01749.1:0.74450,QUERY___SA1229A-2R_merged_01750.1:0.88027,QUERY___SA1229A-2R_merged_01853.1:0.75321,QUERY___SA1229A-2R_merged_02196.1:0.05563,QUERY___SA1229A-2R_merged_02263.1:0.42692,QUERY___SA1229A-2R_merged_02297.1:0.16077,QUERY___SA1229A-2R_merged_02998.1:0.28692,QUERY___SA1229A-2R_merged_03182.1:0.11547,QUERY___SA1229A-2R_merged_03491.1:0.22272,QUERY___SA1229A-2R_merged_03569.1:0.04474,QUERY___SA1229A-2R_merged_03899.1:0.07331,QUERY___SA1229A-2R_merged_06948.1:0.25592,QUERY___SA1229A-2R_merged_06989.1:0.18847):0.00000,Bacteria_Proteobacteriadelta_epsilon_subdivisions_Deltaproteobacteria_Desulfobacterales_Desulfobulbaceae_Desulfocapsa_Desulfocapsa_sulfexigens_DSM_10523:0.03085[I2032]):0.03085[I2032],Bacteria_Proteobacteria_delta_epsilon_subdivisions_Deltaproteobacteria_Desulfobacterales_Desulfobulbaceae_Desulfotalea_psychrophila_LSv54:0.03293[I2033]):0.03078[I2031]):0.03078[I2031]):0.01794[I2029]):0.03451[I2027]):0.03451[I2027],(((((QUERY___SA1229A-2R_merged_02978.1:0.28072,Bacteria_Proteobacteria_delta_epsilon_subdivisions_Deltaproteobacteria_Syntrophobacterales_Syntrophobacteraceae_Thermodesulforhabdus_norvegica_DSM_9990:0.06833[I2038]):0.06833[I2038],Bacteria_Proteobacteriadelta_epsilon_subdivisions_Deltaproteobacteria_Syntrophobacterales_Syntrophobacteraceae_Syntrophobacter_Syntrophobacter_fumaroxidans_MPOB:0.05612[I2039]):0.07243[I2037],(((QUERY___KA3385A-1R_merged_00045.1:0.25166,QUERY___KA3385A-1R_merged_00158.1:0.22532,QUERY___KA3385A-1R_merged_00325.1:0.21549,QUERY___KA3385A-1R_merged_00844.1:0.21990,QUERY___KA3385A-1R_merged_01296.1:0.53327,QUERY___KA3385A-1R_merged_02438.1:0.43354,QUERY___KA3385A-1R_merged_02552.1:0.23551,QUERY___KA3385A-1R_merged_02887.1:0.11870,QUERY___SA1229A-2R_merged_02945.1:0.27015,QUERY___SA1229A-2R_merged_03313.1:0.14283,QUERY___SA1229A-2R_merged_03498.1:0.11114,QUERY___SA1229A-2R_merged_03590.1:0.13113,QUERY___SA1229A-2R_merged_04426.1:0.04000,QUERY___SA1229A-2R_merged_05855.1:0.38594,QUERY___SA1229A-2R_merged_07246.1:0.22845):0.00000,Bacteria_Proteobacteriadelta_epsilon_subdivisions_Deltaproteobacteria_Desulfarculales_Desulfarculaceae_Desulfarculus_Desulfarculus_baarsii_DSM_2075:0.05726[I2041]):0.05726[I2041],Bacteria_Proteobacteria_delta_epsilon_subdivisions_Deltaproteobacteria_Syntrophobacterales_Syntrophaceae_Desulfomonile_tiedjei_DCB_1_DSM_6799:0.08206[I2042]):0.02043[I2040]):0.02286[I2036],((QUERY___KA3385A-2R_merged_00123.1:0.18683,Bacteria_Proteobacteria_delta_epsilon_subdivisions_Deltaproteobacteria_Syntrophobacterales_Syntrophaceae_Desulfobacca_acetoxidans_DSM_11109:0.05251[I2044]):0.05251[I2044],(((QUERY___KA3385A-1R_merged_00016.1:0.20070,QUERY___KA3385A-1R_merged_00036.1:0.20746,QUERY___KA3385A-2R_merged_00003.1:0.23149,QUERY___KA3385A-2R_merged_00059.1:0.24702):0.00000,((((Bacteria_Proteobacteria_delta_epsilon_subdivisions_Deltaproteobacteria_Desulfobacterales_Desulfobacteraceae_Desulforegula_conservatrix_Mb1Pa_DSM_13527:0.06926[I2050],((QUERY___KA3385A-2R_merged_00058.1:0.17871,QUERY___SA1229A-2R_merged_02338.1:0.06275,QUERY___SA1229A-2R_merged_03362.1:0.07597,QUERY___SA1229A-2R_merged_07260.1:0.14808):0.00000,(((QUERY___KA3385A-1R_merged_00888.1:0.08541,QUERY___KA3385A-2R_merged_00053.1:0.18983,QUERY___KA3385A-2R_merged_00126.1:0.23618,QUERY___KA3385A-2R_merged_00233.1:0.16875,QUERY___KA3385A-2R_merged_00294.1:0.11336,QUERY___KA3385A-2R_merged_00534.1:0.06466,QUERY___SA1229A-2R_merged_03234.1:0.09464):0.00000,(Bacteria_Proteobacteriadelta_epsilon_subdivisions_Deltaproteobacteria_Desulfobacterales_Desulfobacteraceae_Desulfotignum_Desulfotignum_phosphitoxidans_FiPS_3:0.03417[I2053],(((QUERY___SA1229A-2R_merged_01972.1:0.46553,QUERY___SA1229A-2R_merged_02931.1:0.04514,QUERY___SA1229A-2R_merged_06845.1:0.29614):0.00000,Bacteria_Proteobacteria_delta_epsilon_subdivisions_Deltaproteobacteria_Desulfobacterales_Desulfobacteraceae_Desulfobacter_postgatei_2ac9:0.02277[I2055]):0.02277[I2055],((QUERY___KA3385A-1R_merged_00122.1:0.04836,QUERY___KA3385A-1R_merged_00292.1:0.15315,QUERY___KA3385A-1R_merged_01380.1:0.31213,QUERY___KA3385A-1R_merged_03187.1:0.27768,QUERY___KA3385A-1R_merged_03684.1:0.12975,QUERY___KA3385A-2R_merged_00076.1:0.05174,QUERY___KA3385A-2R_merged_00446.1:0.16169,QUERY___KA3385A-2R_merged_00829.1:0.38094,QUERY___KA3385A-2R_merged_00939.1:0.07540,QUERY___SA1229A-2R_merged_02164.1:0.49303,QUERY___SA1229A-2R_merged_02257.1:0.05121,QUERY___SA1229A-2R_merged_03180.1:0.04832,QUERY___SA1229A-2R_merged_06893.1:0.20675,QUERY___SA1229A-2R_merged_07123.1:0.26135):0.00000,Bacteria_Proteobacteriadelta_epsilon_subdivisions_Deltaproteobacteria_Desulfobacterales_Desulfobacteraceae_Desulfobacula_Desulfobacula_toluolica_Tol2:0.01674[I2056]):0.01674[I2056]):0.01411[I2054]):0.02432[I2052]):0.02432[I2052],(QUERY___SA1229A-2R_merged_06361.1:0.10888,Bacteria_Proteobacteriadelta_epsilon_subdivisions_Deltaproteobacteria_Desulfobacterales_Desulfobacteraceae_Desulfobacterium_Desulfobacterium_autotrophicum_HRM2:0.02931[I2057]):0.02931[I2057]):0.03690[I2051]):0.03690[I2051]):0.01484[I2049],((QUERY___KA3385A-1R_merged_03032.1:0.26057,QUERY___SA1229A-2R_merged_03928.1:0.15456):0.00000,Bacteria_Proteobacteria_delta_epsilon_subdivisions_Deltaproteobacteria_Desulfobacterales_Desulfobacteraceae_Desulfatirhabdium_butyrativorans_DSM_18734:0.02541[I2058]):0.02541[I2058]):0.02208[I2048],((Bacteria_Proteobacteriadelta_epsilon_subdivisions_Deltaproteobacteria_Desulfobacterales_Desulfobacteraceae_Desulfatibacillum_Desulfatibacillum_alkenivorans_AK_01_Desulfatibacillum_alkenivorans_AK_01:0.05329[I2061],(Bacteria_Proteobacteria_delta_epsilon_subdivisions_Deltaproteobacteria_Desulfobacterales_Desulfobacteraceae_Desulfonema_limicola:0.08251[I2063],((QUERY___KA3385A-1R_merged_00374.1:0.13939,QUERY___KA3385A-1R_merged_01088.1:0.09394,QUERY___KA3385A-2R_merged_00155.1:0.23695,QUERY___KA3385A-2R_merged_00469.1:0.09000,QUERY___SA1229A-2R_merged_02382.1:0.05127,QUERY___SA1229A-2R_merged_02420.1:0.05829,QUERY___SA1229A-2R_merged_02572.1:0.04116,QUERY___SA1229A-2R_merged_03261.1:0.14405,QUERY___SA1229A-2R_merged_04806.1:0.07513):0.00000,Bacteria_Proteobacteria_delta_epsilon_subdivisions_Deltaproteobacteria_Desulfobacterales_Desulfobacteraceae_Desulfosarcina_variabilis:0.02243[I2064]):0.02243[I2064]):0.00818[I2062]):0.00948[I2060],Bacteria_Proteobacteria_deltaepsilon_subdivisions_Deltaproteobacteria_Desulfobacterales_Desulfobacteraceae_Candidatus_Magnetoglobus_multicellularis_Araruama:0.06973[I2065]):0.01027[I2059]):0.02001[I2047],((QUERY___KA3385A-1R_merged_00436.1:0.07614,QUERY___SA1229A-2R_merged_03462.1:0.33817,QUERY___SA1229A-2R_merged_06693.1:0.05375):0.00000,Bacteria_Proteobacteriadelta_epsilon_subdivisions_Deltaproteobacteria_Desulfobacterales_Desulfobacteraceae_Desulfococcus_Desulfococcus_oleovorans_Hxd3:0.03196[I2066]):0.03196[I2066]):0.02504[I2046]):0.02504[I2046],((QUERY___KA3385A-1R_merged_00299.1:0.14508,QUERY___SA1229A-2R_merged_02414.1:0.05038,QUERY___SA1229A-2R_merged_02430.1:0.19555,QUERY___SA1229A-2R_merged_03501.1:0.11998,QUERY___SA1229A-2R_merged_03553.1:0.10866,QUERY___SA1229A-2R_merged_03580.1:0.56778,QUERY___SA1229A-2R_merged_03716.1:0.14095,QUERY___SA1229A-2R_merged_05339.1:0.19867,QUERY___SA1229A-2R_merged_05625.1:0.15432,QUERY___SA1229A-2R_merged_06539.1:0.06767):0.00000,Bacteria_Proteobacteria_delta_epsilon_subdivisions_Deltaproteobacteria_Desulfobacterales_Desulfobacteraceae_Desulfobacterium_anilini_DSM_4660:0.05017[I2067]):0.05017[I2067]):0.01962[I2045]):0.01751[I2043]):0.02197[I2035],(QUERY___SA1229A-2R_merged_02916.1:0.02849,(Bacteria_Proteobacteria_delta_epsilon_subdivisions_Deltaproteobacteria_Syntrophobacterales_Syntrophaceae_Smithella_sp._F21:0.06061[I2069],Bacteria_Proteobacteria_delta_epsilon_subdivisions_Deltaproteobacteria_Syntrophobacterales_Syntrophaceae_Syntrophus_aciditrophicus_SB:0.02991[I2070]):0.03553[I2068]):0.03553[I2068]):0.01396[I2034]):0.01729[I2026],Bacteria_Proteobacteria_delta_epsilon_subdivisions_Deltaproteobacteria_Bdellovibrionales_Bdellovibrionaceae_Bdellovibrio_bacteriovorus_HD100:0.21598[I2071]):0.01465[I2025],((QUERY___SA1229A-2R_merged_06938.1:0.12133,(((Bacteria_Proteobacteria_delta_epsilon_subdivisions_Deltaproteobacteria_Desulfuromonadales_Desulfuromonadaceae_Desulfuromonas_acetoxidans_DSM_684:0.04565[I2076],Bacteria_Proteobacteria_delta_epsilon_subdivisions_Deltaproteobacteria_Desulfuromonadales_Pelobacteraceae_Pelobacter_carbinolicus_DSM_2380:0.02633[I2077]):0.02028[I2075],(((QUERY___SA1229A-2R_merged_03810.1:0.02071,QUERY___SA1229A-2R_merged_06491.1:0.17176):0.00000,Bacteria_Proteobacteria_delta_epsilon_subdivisions_Deltaproteobacteria_Desulfuromonadales_Desulfuromonadaceae_Desulfuromusa_kysingii_DSM_7343:0.02244[I2079]):0.02244[I2079],(Bacteria_Proteobacteria_delta_epsilon_subdivisions_Deltaproteobacteria_Desulfuromonadales_Geobacteraceae_Geopsychrobacter_electrodiphilus_DSM_16401:0.03565[I2081],Bacteria_Nitrospirae_CG2_30_FULL_Nitrospirae_53_67:0.07551[I2082]):0.00766[I2080]):0.04222[I2078]):0.01759[I2074],Bacteria_Proteobacteria_delta_epsilon_subdivisions_Deltaproteobacteria_Desulfuromonadales_Geobacteraceae_Geoalkalibacter_ferrihydriticus_DSM_17813:0.05751[I2083]):0.02415[I2073]):0.02415[I2073],((((Bacteria_Proteobacteriadelta_epsilon_subdivisions_Deltaproteobacteria_MyxococcalesCystobacterineae_Cystobacteraceae_Stigmatella_Stigmatella_aurantiaca_DW4_3_1:0.02452[I2088],(Bacteria_Proteobacteria_delta_epsilon_subdivisions_Deltaproteobacteria_Myxococcales_Cystobacterineae_Myxococcaceae_Myxococcus_xanthus_DK_1622:0.02685[I2090],Bacteria_Proteobacteriadelta_epsilon_subdivisions_Deltaproteobacteria_MyxococcalesCystobacterineae_Cystobacteraceae_Cystobacter_Cystobacter_violaceus_Cb_vi76:0.00480[I2091]):0.01632[I2089]):0.07962[I2087],Bacteria_Proteobacteria_delta_epsilon_subdivisions_Deltaproteobacteria_Myxococcales_Cystobacterineae_Myxococcaceae_Anaeromyxobacter_dehalogenans_2CP_C:0.04119[I2092]):0.05816[I2086],(((QUERY___KA3385A-1R_merged_01265.1:0.69801,QUERY___SA1229A-2R_merged_02427.1:0.41331,QUERY___SA1229A-2R_merged_02973.1:0.08338,QUERY___SA1229A-2R_merged_04295.1:0.18866,QUERY___SA1229A-2R_merged_05454.1:0.17630):0.00000,Bacteria_Proteobacteriadelta_epsilon_subdivisions_Deltaproteobacteria_MyxococcalesSorangiineae_Polyangiaceae_Sorangium_Sorangium_cellulosum_So0157_2:0.06699[I2094]):0.06699[I2094],(QUERY___SA1229A-2R_merged_02384.1:0.14108,(((QUERY___SA1229A-2R_merged_02401.1:0.26580,QUERY___SA1229A-2R_merged_02402.1:0.22509,QUERY___SA1229A-2R_merged_07168.1:0.16286):0.00000,Bacteria_Proteobacteriadelta_epsilon_subdivisions_Deltaproteobacteria_MyxococcalesNannocystineae_Kofleriaceae_Haliangium_Haliangium_ochraceum_DSM_14365:0.05531[I2096]):0.05531[I2096],(Bacteria_Proteobacteria_delta_epsilon_subdivisions_Deltaproteobacteria_Myxococcales_Nannocystineae_Nannocystaceae_Nannocystis_exedens_ATCC_25963:0.07343[I2098],(Bacteria_Proteobacteriadelta_epsilon_subdivisions_Deltaproteobacteria_MyxococcalesNannocystineae_Nannocystaceae_Plesiocystis_Plesiocystis_pacifica_SIR_1:0.02183[I2100],Bacteria_Proteobacteria_delta_epsilon_subdivisions_Deltaproteobacteria_Myxococcales_Sorangiineae_Sandaracinaceae_Sandaracinus_amylolyticus_DSM_53668:0.02782[I2101]):0.06952[I2099]):0.08591[I2097]):0.02625[I2095]):0.02625[I2095]):0.03482[I2093]):0.03452[I2085],(QUERY___SA1229A-2R_merged_05056.1:0.13417,Bacteria_Proteobacteriadelta_epsilon_subdivisions_Deltaproteobacteria_Desulfuromonadales_Geobacteraceae_Geobacter_Geobacter_lovleyi_SZ_2:0.05660[I2102]):0.05660[I2102]):0.01997[I2084]):0.01360[I2072]):0.02075[I2024],((((QUERY___KA3385A-1R_merged_03739.1:0.13729,(Bacteria_Proteobacteria_delta_epsilon_subdivisions_Deltaproteobacteria_Desulfurellales_Desulfurellaceae_Hippea_maritima_MH2_DSM_10411:0.06720[I2107],Bacteria_Proteobacteria_delta_epsilon_subdivisions_Deltaproteobacteria_Desulfurellales_Desulfurellaceae_Desulfurella_acetivorans_A63_DSM_5264:0.10952[I2108]):0.04443[I2106]):0.04443[I2106],((Bacteria_Proteobacteriadelta_epsilon_subdivisions_Epsilonproteobacteria_Nautiliales_Nautiliaceae_Caminibacter_Caminibacter_mediatlanticus_TB_2:0.03373[I2111],(Bacteria_Proteobacteriadelta_epsilon_subdivisions_Epsilonproteobacteria_Nautiliales_Nautiliaceae_Nautilia_Nautilia_profundicola_AmH:0.03894[I2113],Bacteria_Proteobacteria_delta_epsilon_subdivisions_Epsilonproteobacteria_Nautiliales_Nautiliaceae_Lebetimonas_sp._JS032:0.07049[I2114]):0.02087[I2112]):0.09655[I2110],(Bacteria_Proteobacteriadelta_epsilon_subdivisions_Epsilonproteobacteriaunclassified_Epsilonproteobacteria_Nitratiruptor_Nitratiruptor_sp_SB155_2:0.03598[I2116],((Bacteria_Proteobacteria_delta_epsilon_subdivisions_Epsilonproteobacteria_Campylobacterales_Campylobacteraceae_Campylobacter_jejuni_jejuni_NCTC_11168:0.08929[I2119],(((QUERY___KA3385A-2R_merged_00298.1:0.16705,QUERY___KA3385A-2R_merged_00472.1:0.17433,QUERY___KA3385A-2R_merged_00659.1:0.09126,QUERY___SA1229A-2R_merged_00025.1:0.18032,QUERY___SA1229A-2R_merged_00031.1:0.57633,QUERY___SA1229A-2R_merged_00032.1:0.61991,QUERY___SA1229A-2R_merged_00038.1:0.65423,QUERY___SA1229A-2R_merged_00040.1:0.73322,QUERY___SA1229A-2R_merged_00062.1:0.67431,QUERY___SA1229A-2R_merged_00083.1:0.68279,QUERY___SA1229A-2R_merged_00098.1:0.75205,QUERY___SA1229A-2R_merged_00115.1:0.64393,QUERY___SA1229A-2R_merged_00119.1:0.70419,QUERY___SA1229A-2R_merged_00132.1:0.59817,QUERY___SA1229A-2R_merged_00150.1:0.73418,QUERY___SA1229A-2R_merged_00164.1:0.87536,QUERY___SA1229A-2R_merged_00165.1:0.66139,QUERY___SA1229A-2R_merged_00234.1:0.56364,QUERY___SA1229A-2R_merged_00246.1:0.48498,QUERY___SA1229A-2R_merged_00248.1:0.60570,QUERY___SA1229A-2R_merged_00253.1:0.80981,QUERY___SA1229A-2R_merged_00256.1:0.86467,QUERY___SA1229A-2R_merged_00264.1:0.73114,QUERY___SA1229A-2R_merged_00274.1:0.57398,QUERY___SA1229A-2R_merged_00313.1:0.57854,QUERY___SA1229A-2R_merged_00317.1:0.89560,QUERY___SA1229A-2R_merged_00330.1:0.69519,QUERY___SA1229A-2R_merged_00333.1:0.66856,QUERY___SA1229A-2R_merged_00346.1:0.68694,QUERY___SA1229A-2R_merged_00351.1:0.77490,QUERY___SA1229A-2R_merged_00364.1:0.81650,QUERY___SA1229A-2R_merged_00377.1:0.79336,QUERY___SA1229A-2R_merged_00405.1:0.53002,QUERY___SA1229A-2R_merged_00415.1:0.54810,QUERY___SA1229A-2R_merged_00423.1:0.80991,QUERY___SA1229A-2R_merged_00454.1:0.62921,QUERY___SA1229A-2R_merged_00458.1:0.68640,QUERY___SA1229A-2R_merged_00479.1:0.70384,QUERY___SA1229A-2R_merged_00506.1:0.76385,QUERY___SA1229A-2R_merged_00513.1:0.59412,QUERY___SA1229A-2R_merged_00521.1:0.72068,QUERY___SA1229A-2R_merged_00555.1:0.91700,QUERY___SA1229A-2R_merged_00574.1:0.60324,QUERY___SA1229A-2R_merged_00608.1:0.60271,QUERY___SA1229A-2R_merged_00615.1:0.58635,QUERY___SA1229A-2R_merged_00665.1:0.62576,QUERY___SA1229A-2R_merged_00673.1:0.68669,QUERY___SA1229A-2R_merged_00683.1:0.90860,QUERY___SA1229A-2R_merged_00700.1:0.60994,QUERY___SA1229A-2R_merged_00708.1:0.63139,QUERY___SA1229A-2R_merged_00717.1:0.58850,QUERY___SA1229A-2R_merged_00743.1:0.46940,QUERY___SA1229A-2R_merged_00767.1:0.34898,QUERY___SA1229A-2R_merged_00780.1:0.95413,QUERY___SA1229A-2R_merged_00785.1:0.34405,QUERY___SA1229A-2R_merged_00786.1:0.62764,QUERY___SA1229A-2R_merged_00795.1:0.64174,QUERY___SA1229A-2R_merged_00798.1:0.73137,QUERY___SA1229A-2R_merged_00799.1:0.91325,QUERY___SA1229A-2R_merged_00833.1:0.39321,QUERY___SA1229A-2R_merged_00881.1:0.69906,QUERY___SA1229A-2R_merged_00904.1:0.62711,QUERY___SA1229A-2R_merged_00906.1:1.05470,QUERY___SA1229A-2R_merged_00910.1:0.62335,QUERY___SA1229A-2R_merged_00914.1:0.78341,QUERY___SA1229A-2R_merged_00940.1:0.98294,QUERY___SA1229A-2R_merged_00964.1:1.13513,QUERY___SA1229A-2R_merged_00973.1:0.27768,QUERY___SA1229A-2R_merged_00984.1:0.77879,QUERY___SA1229A-2R_merged_01000.1:0.59641,QUERY___SA1229A-2R_merged_01001.1:0.54913,QUERY___SA1229A-2R_merged_01003.1:0.70207,QUERY___SA1229A-2R_merged_01006.1:0.65095,QUERY___SA1229A-2R_merged_01012.1:0.65961,QUERY___SA1229A-2R_merged_01013.1:0.62395,QUERY___SA1229A-2R_merged_01014.1:0.57690,QUERY___SA1229A-2R_merged_01018.1:0.84221,QUERY___SA1229A-2R_merged_01024.1:0.49618,QUERY___SA1229A-2R_merged_01027.1:1.11483,QUERY___SA1229A-2R_merged_01057.1:0.52255,QUERY___SA1229A-2R_merged_01067.1:0.62427,QUERY___SA1229A-2R_merged_01100.1:1.06775,QUERY___SA1229A-2R_merged_01158.1:0.61646,QUERY___SA1229A-2R_merged_01209.1:0.56647,QUERY___SA1229A-2R_merged_01262.1:0.92929,QUERY___SA1229A-2R_merged_01302.1:0.90155,QUERY___SA1229A-2R_merged_01322.1:0.63955,QUERY___SA1229A-2R_merged_01330.1:0.62030,QUERY___SA1229A-2R_merged_01353.1:0.55618,QUERY___SA1229A-2R_merged_01363.1:0.55031,QUERY___SA1229A-2R_merged_01367.1:0.44861,QUERY___SA1229A-2R_merged_01371.1:0.41470,QUERY___SA1229A-2R_merged_01397.1:0.54505,QUERY___SA1229A-2R_merged_01398.1:0.56833,QUERY___SA1229A-2R_merged_01415.1:0.34910,QUERY___SA1229A-2R_merged_01456.1:0.87516,QUERY___SA1229A-2R_merged_01476.1:0.47411,QUERY___SA1229A-2R_merged_01485.1:0.54519,QUERY___SA1229A-2R_merged_01492.1:0.44125,QUERY___SA1229A-2R_merged_01514.1:0.56722,QUERY___SA1229A-2R_merged_01523.1:0.78114,QUERY___SA1229A-2R_merged_01537.1:0.56863,QUERY___SA1229A-2R_merged_01552.1:0.76360,QUERY___SA1229A-2R_merged_01560.1:0.49513,QUERY___SA1229A-2R_merged_01566.1:0.83322,QUERY___SA1229A-2R_merged_01583.1:0.70620,QUERY___SA1229A-2R_merged_01635.1:0.65048,QUERY___SA1229A-2R_merged_01640.1:0.76630,QUERY___SA1229A-2R_merged_01647.1:0.61476,QUERY___SA1229A-2R_merged_01650.1:0.69730,QUERY___SA1229A-2R_merged_01693.1:0.66274,QUERY___SA1229A-2R_merged_01694.1:0.29937,QUERY___SA1229A-2R_merged_01710.1:0.49644,QUERY___SA1229A-2R_merged_01726.1:0.61552,QUERY___SA1229A-2R_merged_01730.1:0.59244,QUERY___SA1229A-2R_merged_01732.1:0.49962,QUERY___SA1229A-2R_merged_01739.1:0.68139,QUERY___SA1229A-2R_merged_01762.1:0.68685,QUERY___SA1229A-2R_merged_01790.1:0.51214,QUERY___SA1229A-2R_merged_01819.1:0.62878,QUERY___SA1229A-2R_merged_01840.1:0.69797,QUERY___SA1229A-2R_merged_01841.1:0.52395,QUERY___SA1229A-2R_merged_01860.1:0.46893,QUERY___SA1229A-2R_merged_01881.1:0.75679,QUERY___SA1229A-2R_merged_01895.1:0.62966,QUERY___SA1229A-2R_merged_01903.1:0.58825,QUERY___SA1229A-2R_merged_01910.1:0.38689,QUERY___SA1229A-2R_merged_01916.1:0.71383,QUERY___SA1229A-2R_merged_01927.1:0.47314,QUERY___SA1229A-2R_merged_01945.1:0.49441,QUERY___SA1229A-2R_merged_01950.1:0.47432,QUERY___SA1229A-2R_merged_01952.1:0.49962,QUERY___SA1229A-2R_merged_01968.1:0.58155,QUERY___SA1229A-2R_merged_01979.1:0.81092,QUERY___SA1229A-2R_merged_01981.1:0.41720,QUERY___SA1229A-2R_merged_01986.1:0.71684,QUERY___SA1229A-2R_merged_01990.1:0.50977,QUERY___SA1229A-2R_merged_01995.1:0.69241,QUERY___SA1229A-2R_merged_02019.1:0.12221,QUERY___SA1229A-2R_merged_02036.1:0.33689,QUERY___SA1229A-2R_merged_02045.1:0.51882,QUERY___SA1229A-2R_merged_02102.1:0.16879,QUERY___SA1229A-2R_merged_02109.1:0.25765,QUERY___SA1229A-2R_merged_02114.1:0.39234,QUERY___SA1229A-2R_merged_02152.1:0.67809,QUERY___SA1229A-2R_merged_02158.1:0.57022,QUERY___SA1229A-2R_merged_02160.1:0.30199,QUERY___SA1229A-2R_merged_02162.1:0.66966,QUERY___SA1229A-2R_merged_02166.1:0.32196,QUERY___SA1229A-2R_merged_02207.1:0.12405,QUERY___SA1229A-2R_merged_02210.1:0.85938,QUERY___SA1229A-2R_merged_02226.1:0.59820,QUERY___SA1229A-2R_merged_02243.1:0.33433,QUERY___SA1229A-2R_merged_02266.1:0.10368,QUERY___SA1229A-2R_merged_02270.1:0.18832,QUERY___SA1229A-2R_merged_02272.1:0.06363,QUERY___SA1229A-2R_merged_02293.1:0.08842,QUERY___SA1229A-2R_merged_02322.1:0.26852,QUERY___SA1229A-2R_merged_02343.1:0.19749,QUERY___SA1229A-2R_merged_03018.1:0.35738,QUERY___SA1229A-2R_merged_03024.1:0.65167,QUERY___SA1229A-2R_merged_03073.1:0.18802,QUERY___SA1229A-2R_merged_03103.1:0.23259,QUERY___SA1229A-2R_merged_03111.1:0.31442,QUERY___SA1229A-2R_merged_03112.1:0.47470,QUERY___SA1229A-2R_merged_03185.1:0.26087,QUERY___SA1229A-2R_merged_03220.1:0.13389,QUERY___SA1229A-2R_merged_06177.1:0.47067,QUERY___SA1229A-2R_merged_06512.1:0.39211,QUERY___SA1229A-2R_merged_06736.1:0.54649,QUERY___SA1229A-2R_merged_06802.1:0.26358,QUERY___SA1229A-2R_merged_06808.1:0.41749,QUERY___SA1229A-2R_merged_06836.1:0.00000,QUERY___SA1229A-2R_merged_06928.1:0.49275,QUERY___SA1229A-2R_merged_06955.1:0.53412,QUERY___SA1229A-2R_merged_07118.1:0.22492):0.00000,Bacteria_Proteobacteriadelta_epsilon_subdivisions_Epsilonproteobacteria_Campylobacterales_Campylobacteraceae_Arcobacter_Arcobacter_nitrofigilis_DSM_7299:0.06089[I2121]):0.06089[I2121],Bacteria_Proteobacteria_delta_epsilon_subdivisions_Epsilonproteobacteria_Campylobacterales_Campylobacteraceae_Sulfurospirillum_barnesii_SES_3:0.06543[I2122]):0.02320[I2120]):0.02846[I2118],((((QUERY___SA1229A-2R_merged_03032.1:0.23966,Bacteria_Proteobacteriadelta_epsilon_subdivisions_Epsilonproteobacteria_Campylobacterales_Helicobacteraceae_Sulfuricurvum_Sulfuricurvum_sp_RIFRC_1:0.03376[I2126]):0.03376[I2126],(Bacteria_Proteobacteriadelta_epsilon_subdivisions_Epsilonproteobacteria_Campylobacterales_Helicobacteraceae_Thiovulum_Thiovulum_sp_ES:0.13470[I2128],((QUERY___SA1229A-2R_merged_00082.1:0.71361,QUERY___SA1229A-2R_merged_00094.1:0.52063,QUERY___SA1229A-2R_merged_00111.1:0.56408,QUERY___SA1229A-2R_merged_00131.1:0.64350,QUERY___SA1229A-2R_merged_00141.1:0.59052,QUERY___SA1229A-2R_merged_00170.1:0.76817,QUERY___SA1229A-2R_merged_00229.1:0.62781,QUERY___SA1229A-2R_merged_00247.1:0.78131,QUERY___SA1229A-2R_merged_00273.1:0.66603,QUERY___SA1229A-2R_merged_00343.1:0.75796,QUERY___SA1229A-2R_merged_00349.1:0.80629,QUERY___SA1229A-2R_merged_00359.1:0.63761,QUERY___SA1229A-2R_merged_00365.1:0.77746,QUERY___SA1229A-2R_merged_00396.1:1.04036,QUERY___SA1229A-2R_merged_00401.1:1.12023,QUERY___SA1229A-2R_merged_00436.1:0.17546,QUERY___SA1229A-2R_merged_00462.1:0.54982,QUERY___SA1229A-2R_merged_00487.1:1.06021,QUERY___SA1229A-2R_merged_00650.1:1.08107,QUERY___SA1229A-2R_merged_00662.1:0.55049,QUERY___SA1229A-2R_merged_00706.1:0.56176,QUERY___SA1229A-2R_merged_00751.1:0.83325,QUERY___SA1229A-2R_merged_00858.1:0.44019,QUERY___SA1229A-2R_merged_00869.1:0.78999,QUERY___SA1229A-2R_merged_00908.1:0.65640,QUERY___SA1229A-2R_merged_00991.1:0.53823,QUERY___SA1229A-2R_merged_01008.1:0.53085,QUERY___SA1229A-2R_merged_01009.1:0.65500,QUERY___SA1229A-2R_merged_01105.1:0.65676,QUERY___SA1229A-2R_merged_01111.1:1.14179,QUERY___SA1229A-2R_merged_01113.1:1.16792,QUERY___SA1229A-2R_merged_01134.1:0.54959,QUERY___SA1229A-2R_merged_01145.1:0.91545,QUERY___SA1229A-2R_merged_01203.1:0.61381,QUERY___SA1229A-2R_merged_01384.1:0.09187,QUERY___SA1229A-2R_merged_01461.1:0.58075,QUERY___SA1229A-2R_merged_01565.1:1.81597,QUERY___SA1229A-2R_merged_01619.1:0.68648,QUERY___SA1229A-2R_merged_01663.1:0.47940,QUERY___SA1229A-2R_merged_01676.1:0.97218,QUERY___SA1229A-2R_merged_01699.1:0.69740,QUERY___SA1229A-2R_merged_01807.1:0.73217,QUERY___SA1229A-2R_merged_01844.1:0.86396,QUERY___SA1229A-2R_merged_01845.1:0.64012,QUERY___SA1229A-2R_merged_01859.1:0.70192,QUERY___SA1229A-2R_merged_01882.1:0.90316,QUERY___SA1229A-2R_merged_01886.1:0.49438,QUERY___SA1229A-2R_merged_01892.1:0.60588,QUERY___SA1229A-2R_merged_01905.1:0.48460,QUERY___SA1229A-2R_merged_01912.1:0.68327,QUERY___SA1229A-2R_merged_01937.1:0.80473,QUERY___SA1229A-2R_merged_01969.1:0.52079,QUERY___SA1229A-2R_merged_01980.1:0.40148,QUERY___SA1229A-2R_merged_01985.1:0.29216,QUERY___SA1229A-2R_merged_01996.1:0.36278,QUERY___SA1229A-2R_merged_02000.1:0.29884,QUERY___SA1229A-2R_merged_02016.1:0.92829,QUERY___SA1229A-2R_merged_02027.1:0.19064,QUERY___SA1229A-2R_merged_02028.1:0.53694,QUERY___SA1229A-2R_merged_02059.1:0.40650,QUERY___SA1229A-2R_merged_02090.1:0.08499,QUERY___SA1229A-2R_merged_02091.1:0.46652,QUERY___SA1229A-2R_merged_02143.1:0.12203,QUERY___SA1229A-2R_merged_02174.1:0.62207,QUERY___SA1229A-2R_merged_02178.1:0.26978,QUERY___SA1229A-2R_merged_02180.1:0.31411,QUERY___SA1229A-2R_merged_02206.1:0.37852,QUERY___SA1229A-2R_merged_02278.1:0.05937,QUERY___SA1229A-2R_merged_02578.1:0.43301,QUERY___SA1229A-2R_merged_03092.1:0.33022,QUERY___SA1229A-2R_merged_03170.1:0.11943,QUERY___SA1229A-2R_merged_03361.1:0.29979,QUERY___SA1229A-2R_merged_06738.1:0.05009,QUERY___SA1229A-2R_merged_06924.1:0.39333,QUERY___SA1229A-2R_merged_06983.1:0.29777,QUERY___SA1229A-2R_merged_07094.1:0.15773,QUERY___SA1229A-2R_merged_07320.1:0.55484):0.00000,Bacteria_Proteobacteria_delta_epsilon_subdivisions_Epsilonproteobacteria_Campylobacterales_Helicobacteraceae_Sulfurimonas_denitrificans_DSM_1251:0.04705[I2129]):0.04705[I2129]):0.01114[I2127]):0.02766[I2125],Bacteria_Proteobacteriadelta_epsilon_subdivisions_Epsilonproteobacteriaunclassified_Epsilonproteobacteria_Sulfurovum_Sulfurovum_sp_NBC37_1:0.09448[I2130]):0.02638[I2124],(QUERY___SA1229A-2R_merged_06443.1:0.10008,(Bacteria_Proteobacteriadelta_epsilon_subdivisions_Epsilonproteobacteria_Campylobacterales_Helicobacteraceae_Helicobacter_Helicobacter_cetorum_MIT_99_5656:0.07926[I2132],Bacteria_Proteobacteria_delta_epsilon_subdivisions_Epsilonproteobacteria_Campylobacterales_Helicobacteraceae_Wolinella_succinogenes_DSM_1740:0.04765[I2133]):0.03036[I2131]):0.03036[I2131]):0.03019[I2123]):0.11846[I2117]):0.04482[I2115]):0.09817[I2109]):0.04579[I2105],(((Bacteria_Proteobacteria_delta_epsilon_subdivisions_Deltaproteobacteria_Desulfovibrionales_Desulfohalobiaceae_Desulfovermiculus_halophilus_DSM_18834:0.07155[I2137],Bacteria_Proteobacteriadelta_epsilon_subdivisions_Deltaproteobacteria_Desulfovibrionales_Desulfohalobiaceae_Desulfohalobium_Desulfohalobium_retbaense_DSM_5692:0.06766[I2138]):0.02214[I2136],(Bacteria_Proteobacteriadelta_epsilon_subdivisions_Deltaproteobacteria_Desulfovibrionales_Desulfohalobiaceae_Desulfonatronospira_Desulfonatronospira_thiodismutans_ASO3_1:0.03846[I2140],Bacteria_Proteobacteria_delta_epsilon_subdivisions_Deltaproteobacteria_Desulfovibrionales_Desulfohalobiaceae_Desulfonatronovibrio_hydrogenovorans_DSM_9292:0.06068[I2141]):0.04502[I2139]):0.02667[I2135],(((QUERY___KA3385A-1R_merged_03285.1:0.03628,QUERY___SA1229A-2R_merged_00302.1:0.34920,QUERY___SA1229A-2R_merged_00747.1:0.73108,QUERY___SA1229A-2R_merged_00945.1:0.12466,QUERY___SA1229A-2R_merged_01481.1:0.14267,QUERY___SA1229A-2R_merged_01527.1:0.64687,QUERY___SA1229A-2R_merged_01725.1:0.44255,QUERY___SA1229A-2R_merged_01766.1:0.02233,QUERY___SA1229A-2R_merged_01867.1:0.13798,QUERY___SA1229A-2R_merged_01904.1:0.43279,QUERY___SA1229A-2R_merged_01999.1:0.04534,QUERY___SA1229A-2R_merged_02013.1:1.19504,QUERY___SA1229A-2R_merged_02092.1:0.29416,QUERY___SA1229A-2R_merged_02135.1:0.43521,QUERY___SA1229A-2R_merged_02145.1:0.09984,QUERY___SA1229A-2R_merged_02222.1:0.25216,QUERY___SA1229A-2R_merged_02225.1:0.08021,QUERY___SA1229A-2R_merged_02259.1:0.01512,QUERY___SA1229A-2R_merged_02268.1:0.06890,QUERY___SA1229A-2R_merged_02292.1:0.05785,QUERY___SA1229A-2R_merged_02316.1:0.43794,QUERY___SA1229A-2R_merged_03190.1:0.08413,QUERY___SA1229A-2R_merged_03295.1:0.00876,QUERY___SA1229A-2R_merged_06887.1:0.00452,QUERY___SA1229A-2R_merged_06995.1:0.25483,QUERY___SA1229A-2R_merged_07056.1:0.38382,QUERY___SA1229A-2R_merged_07070.1:0.05005,QUERY___SA1229A-2R_merged_07115.1:0.62875,QUERY___SA1229A-2R_merged_07315.1:0.31112):0.00000,Bacteria_Proteobacteriadelta_epsilon_subdivisions_Deltaproteobacteria_Desulfovibrionales_Desulfomicrobiaceae_Desulfomicrobium_Desulfomicrobium_baculatum_DSM_4028:0.04579[I2143]):0.04579[I2143],((Bacteria_Proteobacteria_delta_epsilon_subdivisions_Deltaproteobacteria_Desulfovibrionales_Desulfonatronumaceae_Desulfonatronum_thioautotrophicum_ASO4_1:0.08063[I2146],((QUERY___SA1229A-2R_merged_02235.1:0.08082,QUERY___SA1229A-2R_merged_03075.1:0.11639,QUERY___SA1229A-2R_merged_03090.1:0.27877,QUERY___SA1229A-2R_merged_03134.1:0.10311,QUERY___SA1229A-2R_merged_03197.1:0.35125,QUERY___SA1229A-2R_merged_03210.1:0.06672,QUERY___SA1229A-2R_merged_03278.1:0.08682,QUERY___SA1229A-2R_merged_03799.1:0.16420,QUERY___SA1229A-2R_merged_07058.1:0.19506,QUERY___SA1229A-2R_merged_07081.1:0.19649,QUERY___SA1229A-2R_merged_07253.1:0.08183):0.00000,Bacteria_Proteobacteria_delta_epsilon_subdivisions_Deltaproteobacteria_Desulfovibrionales_Desulfovibrionaceae_Desulfocurvus_vexinensis_DSM_17965:0.04104[I2147]):0.04104[I2147]):0.02005[I2145],(QUERY___SA1229A-2R_merged_03392.1:0.09306,(Bacteria_Proteobacteriadelta_epsilon_subdivisions_Deltaproteobacteria_Desulfovibrionales_Desulfovibrionaceae_Desulfovibrio_Desulfovibrio_desulfuricans_subsp_desulfuricans_str_ATCC_27774:0.05900[I2149],(Bacteria_Proteobacteriadelta_epsilon_subdivisions_Deltaproteobacteria_Desulfovibrionales_Desulfovibrionaceae_Bilophila_Bilophila_wadsworthia_3_1_6:0.04752[I2151],Bacteria_Proteobacteria_delta_epsilon_subdivisions_Deltaproteobacteria_Desulfovibrionales_Desulfovibrionaceae_Lawsonia_intracellularis_PHE_MN1_00:0.08559[I2152]):0.03432[I2150]):0.02516[I2148]):0.02516[I2148]):0.02585[I2144]):0.01436[I2142]):0.05632[I2134]):0.01966[I2104],(((((QUERY___SA1229A-2R_merged_05046.1:0.10200,MFRH_Margulisbacteria:0.06729[I2157]):0.06729[I2157],(MFRI_Margulisbacteria:0.00000[I2159],Bacteria_CP_RIF30_GWF2_RIF30_38_17:0.00000[I2160]):0.11297[I2158]):0.11284[I2156],(((Bacteria_Melainabacteria_Obscuribacteriales_Obscuribacter_phosphatis_Mle1_12:0.14440[I2164],((Bacteria_Melainabacteria_Gastranaerophilaceae_Zag_111:0.06114[I2167],Bacteria_Melainabacteria_MEL_A1:0.04576[I2168]):0.09504[I2166],(Bacteria_Melainabacteria_GWA2_Melainabacteria_34_9:0.05922[I2170],((Bacteria_Melainabacteria_RIFOXYA2_FULL_Melainabacteria_32_9:0.00289[I2173],Bacteria_Melainabacteria_GWF2_Melainabacteria_32_7:0.00000[I2174]):0.06954[I2172],Bacteria_Melainabacteria_GWF2_Melainabacteria_37_15:0.05209[I2175]):0.02127[I2171]):0.02770[I2169]):0.05907[I2165]):0.03707[I2163],(Bacteria_Cyanobacteria_Gloeobacteria_Gloeobacterales_Gloeobacter_violaceus_PCC_7421:0.05160[I2177],(Bacteria_Cyanobacteria_Chroococcales_Thermosynechococcus_elongatus_BP_1:0.05655[I2179],(((Bacteria_Cyanobacteria_Prochlorales_Prochlorotrichaceae_Prochlorothrix_hollandica_PCC_9006:0.07413[I2183],((Bacteria_Cyanobacteria_Chroococcales_Acaryochloris_Acaryochloris_marina_MBIC11017:0.06158[I2186],Bacteria_Cyanobacteria_Chroococcales_Cyanothece_Cyanothece_sp_PCC_7425:0.03895[I2187]):0.01323[I2185],(Bacteria_Cyanobacteria_Oscillatoriales_Pseudanabaena_sp._PCC_7367:0.09141[I2189],((((Bacteria_Firmicutes_Bacilli_Bacillales_Bacillaceae_Lysinibacillus_Lyngbya_sp_CCY_8106:0.02975[I2194],Bacteria_Cyanobacteria_Oscillatoriales_Arthrospira_Arthrospira_platensis_NIES_39:0.03807[I2195]):0.02698[I2193],((Bacteria_Cyanobacteria_Oscillatoriales_Oscillatoria_Oscillatoria_sp_PCC_6506_whole_genome_shotgun_sequence_Contig69_:0.04074[I2198],Bacteria_Cyanobacteria_Oscillatoriales_Oscillatoria_sp._PCC_7112:0.03277[I2199]):0.02205[I2197],Bacteria_Cyanobacteria_Oscillatoriales_Trichodesmium_erythraeum_IMS101:0.06704[I2200]):0.01076[I2196]):0.01802[I2192],(Bacteria_Cyanobacteria_Oscillatoriales_Microcoleus_Microcoleus_chthonoplastes_PCC_7420:0.06411[I2202],((Bacteria_Cyanobacteria_Oscillatoriales_Crinalium_epipsammum_PCC_9333:0.06995[I2205],(((Bacteria_Cyanobacteria_Chroococcales_Chamaesiphon_sp._PCC_6605:0.06047[I2209],Bacteria_Cyanobacteria_Nostocales_Rivulariaceae_Rivularia_sp._PCC_7116:0.04970[I2210]):0.03401[I2208],(Bacteria_Cyanobacteria_Stigonematales_Mastigocladopsis_repens_MORA_PCC_10914:0.05988[I2212],((((Bacteria_Cyanobacteria_Nostocales_Nostocaceae_Anabaena_cylindrica_PCC_7122:0.03247[I2217],(Bacteria_Cyanobacteria_Nostocales_Nostocaceae_Aphanizomenon_flos_aquae_NIES_81:0.03830[I2219],Bacteria_Cyanobacteria_Nostocales_Nostocaceae_Nodularia_Nodularia_spumigena_CCY9414:0.02606[I2220]):0.00848[I2218]):0.01425[I2216],(Bacteria_Cyanobacteria_Nostocales_Microchaetaceae_Fremyella_diplosiphon_UTEX_481:0.02825[I2222],(Bacteria_Cyanobacteria_Nostocales_Nostocaceae_Nostoc_sp._PCC_7524:0.02713[I2224],(Bacteria_Cyanobacteria_Nostocales_Microchaetaceae_Microchaete_sp._PCC_7126:0.02164[I2226],(Bacteria_Cyanobacteria_Nostocales_Nostocaceae_Nostoc_Nostoc_azollae_0708:0.01269[I2228],Bacteria_Cyanobacteria_Nostocales_Nostocaceae_Raphidiopsis_Raphidiopsis_brookii_D9_D9_23:0.06026[I2229]):0.01791[I2227]):0.01281[I2225]):0.00371[I2223]):0.00741[I2221]):0.00437[I2215],Bacteria_Cyanobacteria_Nostocales_Nostocaceae_Cylindrospermum_stagnale_PCC_7417:0.02017[I2230]):0.01370[I2214],(Bacteria_Cyanobacteria_Nostocales_Rivulariaceae_Calothrix_sp._PCC_6303:0.09376[I2232],(Bacteria_Cyanobacteria_Stigonematales_Fischerella_muscicola_SAG_1427_1:0.05870[I2234],Bacteria_Cyanobacteria_Stigonematales_Chlorogloeposis_fritschii_PCC_6912_CLC_Draft_2:0.04501[I2235]):0.01435[I2233]):0.01204[I2231]):0.00983[I2213]):0.01604[I2211]):0.02016[I2207],Bacteria_Cyanobacteria_Pleurocapsales_Chroococcidiopsis_thermalis_PCC_7203:0.10254[I2236]):0.00795[I2206]):0.01059[I2204],Bacteria_Cyanobacteria_Oscillatoriales_Microcoleus_sp._PCC_7113:0.04768[I2237]):0.00951[I2203]):0.01315[I2201]):0.01112[I2191],(((((Bacteria_Cyanobacteria_Pleurocapsales_Pleurocapsa_sp._PCC_7327:0.08987[I2243],Bacteria_Cyanobacteria_Chroococcales_Synechocystis_Synechocystis_sp_PCC_6803_updateJune2012:0.06016[I2244]):0.01735[I2242],(Bacteria_Cyanobacteria_Chroococcales_Crocosphaera_watsonii_WH_8501:0.03104[I2246],Bacteria_Cyanobacteria_Chroococcales_Cyanobacterium_Cyanobacterium_sp_UCYN_A2:0.04743[I2247]):0.01744[I2245]):0.01871[I2241],(Bacteria_Cyanobacteria_Prochlorales_Prochloraceae_Prochloron_didemni_P3_Solomon:0.05836[I2249],((Bacteria_Cyanobacteria_Oscillatoriophycideae_Oscillatoriales_Spirulina_major_PCC_6313:0.06708[I2252],(Bacteria_Cyanobacteria_Chroococcales_Rubidibacter_Rubidibacter_lacunae_KORDI_51_2_k51_img_annotated_130412:0.07733[I2254],(Bacteria_Cyanobacteria_Chroococcales_Dactylococcopsis_salina_PCC_8305:0.03236[I2256],Bacteria_Cyanobacteria_Chroococcales_Halothece_cluster_Halothece_sp._PCC_7418:0.02388[I2257]):0.05379[I2255]):0.02429[I2253]):0.01672[I2251],(Bacteria_Cyanobacteria_Pleurocapsales_Myxosarcina_sp._GI1:0.05126[I2259],(Bacteria_Cyanobacteria_Pleurocapsales_Xenococcus_sp._PCC_7305:0.03574[I2261],Bacteria_Cyanobacteria_Pleurocapsales_Stanieria_cyanosphaera_PCC_7437:0.04098[I2262]):0.01306[I2260]):0.01443[I2258]):0.00610[I2250]):0.01190[I2248]):0.00604[I2240],((Bacteria_Cyanobacteria_Chroococcales_Cyanobacterium_stanieri_PCC_7202:0.04923[I2265],Bacteria_Cyanobacteria_Chroococcales_Synechocystis_sp._PCC_6308:0.02301[I2266]):0.06974[I2264],Bacteria_Cyanobacteria_Chroococcales_Gloeocapsa_sp._PCC_73106:0.08112[I2267]):0.01501[I2263]):0.01998[I2239],Bacteria_Cyanobacteria_Oscillatoriales_Lyngbya_Lyngbya_majuscula_3L:0.06302[I2268]):0.01215[I2238]):0.01157[I2190]):0.01881[I2188]):0.01542[I2184]):0.01794[I2182],(Bacteria_Cyanobacteria_Oscillatoriales_Geitlerinema_sp._PCC_7407:0.04548[I2270],Bacteria_Cyanobacteria_Oscillatoriales_Leptolyngbya_sp._PCC_7104:0.05872[I2271]):0.01575[I2269]):0.02075[I2181],((Bacteria_Cyanobacteria_Chroococcales_Synechococcus_sp._CC9902:0.02182[I2274],Bacteria_Cyanobacteria_Prochlorales_Prochlorococcaceae_Prochlorococcus_Prochlorococcus_sp_MIT9301:0.02168[I2275]):0.01684[I2273],Bacteria_Cyanobacteria_Chroococcales_Cyanobium_gracile_PCC_6307:0.01829[I2276]):0.06912[I2272]):0.01261[I2180]):0.05236[I2178]):0.05617[I2176]):0.04373[I2162],Bacteria_Melainabacteria_Caenarcaniphilales_SM1_D11_SM2F09_MP_sspace:0.27497[I2277]):0.05301[I2161]):0.00969[I2155],((Bacteria_Chrysiogenetes_Chrysiogenetes_Chrysiogenales_Chrysiogenaceae_Desulfurispirillum_Desulfurispirillum_indicum_S5:0.05515[I2280],Bacteria_Chrysiogenetes_Chrysiogenetes_Chrysiogenales_Chrysiogenaceae_Chrysiogenes_arsenatis_DSM_11915:0.05834[I2281]):0.16583[I2279],((Bacteria_Deferribacteres_Deferribacteres_Deferribacterales_Deferribacteraceae_Calditerrivibrio_Calditerrivibrio_nitroreducens_DSM_19672:0.09096[I2284],(Bacteria_Deferribacteres_Deferribacteres_Deferribacterales_Deferribacteraceae_Mucispirillum_Mucispirillum_schaedleri_ASF457:0.14987[I2286],(Bacteria_Deferribacteres_Deferribacteres_Deferribacterales_Deferribacteraceae_Geovibrio_thiophilus_L21_Ace_BES:0.11409[I2288],(Bacteria_Deferribacteres_Deferribacteres_Deferribacterales_Deferribacteraceae_Denitrovibrio_Denitrovibrio_acetiphilus_DSM_12809:0.06977[I2290],Bacteria_Deferribacteres_Deferribacteres_Deferribacterales_Selenovibrio_woodruffii_S4:0.06655[I2291]):0.04590[I2289]):0.03435[I2287]):0.03347[I2285]):0.01573[I2283],(Bacteria_Deferribacteres_Deferribacteres_Deferribacterales_Deferribacteraceae_Flexistipes_sinusarabici_MAS10_DSM_4947:0.10852[I2293],Bacteria_Deferribacteres_Deferribacteres_Deferribacterales_Deferribacteraceae_Deferribacter_Deferribacter_desulfuricans_SSM1:0.08139[I2294]):0.04019[I2292]):0.09036[I2282]):0.04919[I2278]):0.03404[I2154],((((QUERY___KA3385A-1R_merged_00070.1:0.32281,QUERY___SA1229A-2R_merged_02468.1:0.31337):0.00000,(Bacteria_Proteobacteria_Alphaproteobacteria_Magnetococcales_Magnetococcaceae_Magnetococcus_sp_MC_1:0.13353[I2298],(((Bacteria_Proteobacteria_Alphaproteobacteria_unclassified_Alphaproteobacteria_Geminicoccus_roseus_DSM_18922:0.15181[I2302],((((Bacteria_Proteobacteria_Alphaproteobacteria_Rhodospirillales_Acetobacteraceae_Granulibacter_bethesdensis_CGDNIH1:0.02123[I2307],((Bacteria_Proteobacteria_Alphaproteobacteria_Rhodospirillales_Acetobacteraceae_Kozakia_baliensis_SR_745:0.01642[I2310],(Bacteria_Proteobacteria_Alphaproteobacteria_Rhodospirillales_Acetobacteraceae_Asaia_platycodi_JCM_25414:0.00849[I2312],(Bacteria_Proteobacteria_Alphaproteobacteria_Rhodospirillales_Acetobacteraceae_Saccharibacter_floricola_DSM_15669:0.06140[I2314],Bacteria_Proteobacteria_Alphaproteobacteria_Rhodospirillales_Acetobacteraceae_Gluconobacter_oxydans_621H:0.02073[I2315]):0.02908[I2313]):0.01076[I2311]):0.01030[I2309],(Bacteria_Proteobacteria_Alphaproteobacteria_Rhodospirillales_Acetobacteraceae_Commensalibacter_sp._MX_MONARCH01:0.08891[I2317],(Bacteria_Proteobacteria_Alphaproteobacteria_Rhodospirillales_Acetobacteraceae_Gluconacetobacter_Gluconacetobacter_diazotrophicus_PAl_5:0.01608[I2319],Bacteria_Proteobacteria_Alphaproteobacteria_Rhodospirillales_Acetobacteraceae_Gluconacetobacter_Gluconacetobacter_xylinus_NBRC_3288:0.02638[I2320]):0.00552[I2318]):0.00365[I2316]):0.02268[I2308]):0.02867[I2306],(Bacteria_Proteobacteria_Alphaproteobacteria_Rhodospirillales_Acetobacteraceae_Acidocella_facilis_ATCC_35904:0.04948[I2322],Bacteria_Proteobacteria_Alphaproteobacteria_Rhodospirillales_Acetobacteraceae_Acidiphilium_Acidiphilium_multivorum_AIU301:0.04321[I2323]):0.01574[I2321]):0.02840[I2305],(Bacteria_Proteobacteria_Alphaproteobacteria_Rhodospirillales_Acetobacteraceae_Roseomonas_mucosa_ATCC_BAA_692:0.06833[I2325],Bacteria_Proteobacteria_Alphaproteobacteria_Rhodospirillales_Acetobacteraceae_Rubritepida_flocculans_DSM_14296:0.05118[I2326]):0.02372[I2324]):0.02856[I2304],Bacteria_Proteobacteria_Alphaproteobacteria_Rhodospirillales_unclassified_Rhodospirillales_Elioraea_tepidiphila_DSM_17972:0.09941[I2327]):0.04816[I2303]):0.03487[I2301],(((Bacteria_Proteobacteria_Alphaproteobacteria_Rhodospirillales_unclassified_Rhodospirillales_Reyranella_Reyranella_massiliensis_521_DSM_23428:0.11869[I2331],Bacteria_Proteobacteria_Alphaproteobacteria_Rhodospirillales_Rhodospirillaceae_Dongia_sp._URHE0060:0.07461[I2332]):0.01656[I2330],(((Bacteria_Proteobacteria_Alphaproteobacteria_Rhodospirillales_Rhodospirillaceae_Azospirillum_irakense_DSM_11586:0.08160[I2336],Bacteria_Proteobacteria_Alphaproteobacteria_Rhodospirillales_Rhodospirillaceae_Azospirillum_amazonense_CBAmc:0.03685[I2337]):0.04808[I2335],Bacteria_Proteobacteria_Alphaproteobacteria_Rhodospirillales_Rhodospirillaceae_Magnetospirillum_magneticum_AMB_1:0.09189[I2338]):0.02336[I2334],((Bacteria_Proteobacteria_Alphaproteobacteria_Alpha_proteobacterium_IMCC1322:0.07742[I2341],((Bacteria_Proteobacteria_Alphaproteobacteria_Rhodospirillales_Rhodospirillaceae_Candidatus_Endolissoclinum_faulkneri_L5:0.06901[I2344],Bacteria_Proteobacteria_Alphaproteobacteria_Rhodospirillales_Rhodospirillaceae_Thalassobaculum_salexigens_DSM_19539:0.01058[I2345]):0.04723[I2343],Bacteria_Proteobacteria_Alphaproteobacteria_Rhodospirillales_Rhodospirillaceae_Nisaea_denitrificans_DSM_18348:0.03732[I2346]):0.02135[I2342]):0.03697[I2340],Bacteria_Proteobacteria_Alphaproteobacteria_Rhodospirillales_Rhodospirillaceae_Inquilinus_limosus_DSM_16000:0.08136[I2347]):0.00813[I2339]):0.00899[I2333]):0.02538[I2329],((Bacteria_Proteobacteria_Alphaproteobacteria_Rhodospirillales_Rhodospirillaceae_Fodinicurvata_sediminis_DSM_21159:0.06682[I2350],Bacteria_Proteobacteria_Alphaproteobacteria_Rhodospirillales_Rhodospirillaceae_Rhodovibrio_salinarum_DSM_9154:0.08362[I2351]):0.05561[I2349],(((((QUERY___SA1229A-2R_merged_00104.1:0.46789,QUERY___SA1229A-2R_merged_01988.1:0.12461,QUERY___SA1229A-2R_merged_05033.1:0.22902):0.00000,Bacteria_Proteobacteria_Alphaproteobacteriaunclassified_Alphaproteobacteria_Micavibrio_Micavibrio_aeruginosavorus_ARL_13:0.08528[I2355]):0.08528[I2355],(QUERY___KA3385A-1R_merged_00010.1:0.27056,((((QUERY___SA1229A-2R_merged_03644.1:0.05828,QUERY___SA1229A-2R_merged_06676.1:0.07700):0.00000,(Bacteria_Proteobacteria_Alphaproteobacteria_Sphingomonadales_Sphingomonadaceae_Blastomonas_sp._AAP53:0.02097[I2359],((QUERY___KA3385A-1R_merged_00230.1:0.20890,QUERY___KA3385A-1R_merged_00305.1:0.46520,QUERY___KA3385A-1R_merged_00762.1:0.37227,QUERY___KA3385A-1R_merged_03449.1:0.06967,QUERY___KA3385A-2R_merged_00097.1:0.29446):0.00000,Bacteria_Proteobacteria_Alphaproteobacteria_Sphingomonadales_Sphingomonadaceae_Sandarakinorhabdus_sp._AAP62:0.03390[I2360]):0.03390[I2360]):0.01914[I2358]):0.01914[I2358],((QUERY___KA3385A-1R_merged_00137.1:0.09051,QUERY___KA3385A-1R_merged_01135.1:0.05046,QUERY___KA3385A-1R_merged_03288.1:0.33805):0.00000,Bacteria_Proteobacteria_Alphaproteobacteria_Sphingomonadales_Sphingomonadaceae_Sphingopyxis_alaskensis_RB2256:0.01631[I2361]):0.01631[I2361]):0.01698[I2357],(((QUERY___KA3385A-1R_merged_02822.1:0.32767,Bacteria_Proteobacteria_Alphaproteobacteria_Sphingomonadales_Erythrobacteraceae_Porphyrobacter_sp._AAP82:0.01134[I2364]):0.01134[I2364],(Bacteria_Proteobacteria_Alphaproteobacteria_Sphingomonadales_Erythrobacteraceae_Erythrobacter_litoralis_HTCC2594:0.01640[I2366],Bacteria_Proteobacteria_Alphaproteobacteria_Sphingomonadales_Sphingomonadaceae_Citromicrobium_Citromicrobium_sp_JLT1363:0.05332[I2367]):0.00591[I2365]):0.01911[I2363],Bacteria_Proteobacteria_Alphaproteobacteria_Sphingomonadales_Erythrobacteraceae_Altererythrobacter_ishigakiensis_ATCC_BAA_2084:0.02205[I2368]):0.02092[I2362]):0.02810[I2356]):0.02810[I2356]):0.02086[I2354],((((QUERY___SA1229A-2R_merged_02321.1:0.12935,((QUERY___SA1229A-2R_merged_06616.1:0.23766,Bacteria_Proteobacteria_Alphaproteobacteria_Rhodobacterales_Rhodobacteraceae_Actibacterium_mucosum_KCTC_23349:0.01554[I2373]):0.01554[I2373],((((((QUERY___KA3385A-1R_merged_00269.1:0.20327,QUERY___KA3385A-1R_merged_01221.1:0.10206,QUERY___SA1229A-2R_merged_03368.1:0.04642):0.00000,Bacteria_Proteobacteria_Alphaproteobacteria_Rhodobacterales_Rhodobacteraceae_Roseovarius_sp._217:0.02695[I2378]):0.02695[I2378],(Bacteria_Proteobacteria_Alphaproteobacteria_Rhodobacterales_Rhodobacteraceae_Maribius_sp._MOLA_401:0.04712[I2380],(Bacteria_Proteobacteria_Alphaproteobacteria_Rhodobacterales_Rhodobacteraceae_Catellibacterium_nectariphilum_DSM_15620:0.04549[I2382],(((QUERY___SA1229A-2R_merged_03895.1:0.09037,QUERY___SA1229A-2R_merged_06436.1:0.01850):0.00000,(Bacteria_Proteobacteria_Alphaproteobacteria_Rhodobacterales_Rhodobacteraceae_Pseudorhodobacter_ferrugineus_DSM_5888:0.04469[I2385],Bacteria_Proteobacteria_Alphaproteobacteria_Rhodobacterales_Rhodobacteraceae_Defluviimonas_Defluviimonas_sp_20V17:0.02968[I2386]):0.00730[I2384]):0.00730[I2384],Bacteria_Proteobacteria_Alphaproteobacteria_Rhodobacterales_Rhodobacteraceae_Haematobacter_missouriensis_CCUG_52307:0.03493[I2387]):0.00707[I2383]):0.02527[I2381]):0.01629[I2379]):0.01936[I2377],(Bacteria_Proteobacteria_Alphaproteobacteria_Rhodobacterales_Rhodobacteraceae_Celeribacter_Celeribacter_sp_P73_complete_genome:0.04148[I2389],((Bacteria_Proteobacteria_Alphaproteobacteria_Rhodobacterales_Rhodobacteraceae_Jannaschia_sp._CCS1:0.04885[I2392],Bacteria_Proteobacteria_Alphaproteobacteria_Rhodobacterales_Rhodobacteraceae_Thalassobacter_arenae_DSM_19593:0.03532[I2393]):0.01467[I2391],(((Bacteria_Proteobacteria_Alphaproteobacteria_Rhodobacterales_Rhodobacteraceae_Ketogulonigenium_vulgarum_WSH_001:0.04551[I2397],((Bacteria_Proteobacteria_Alphaproteobacteria_Rhodobacterales_Rhodobacteraceae_Oceanicola_granulosus_HTCC2516:0.01439[I2400],(Bacteria_Proteobacteria_Alphaproteobacteria_Rhodobacterales_Rhodobacteraceae_Rubellimicrobium_thermophilum_DSM_16684:0.08598[I2402],Bacteria_Proteobacteria_Alphaproteobacteria_Rhodobacterales_Rhodobacteraceae_Wenxinia_marina_DSM_24838:0.03003[I2403]):0.04240[I2401]):0.02705[I2399],(QUERY___KA3385A-1R_merged_00892.1:0.20154,Bacteria_Proteobacteria_Alphaproteobacteria_Rhodobacterales_Rhodobacteraceae_Loktanella_vestfoldensis_SKA53:0.02210[I2404]):0.02210[I2404]):0.01997[I2398]):0.02203[I2396],(((Bacteria_Proteobacteria_Alphaproteobacteria_Rhodobacterales_Rhodobacteraceae_cMeth_4145:0.01158[I2408],Bacteria_Proteobacteria_Alphaproteobacteria_Rhodobacterales_Rhodobacteraceae_cArct_4215:0.03320[I2409]):0.00756[I2407],Bacteria_Proteobacteria_Alphaproteobacteria_Rhodobacterales_Rhodobacteraceae_Sedimentitalea_cNanh_4411:0.02452[I2410]):0.01406[I2406],(Bacteria_Proteobacteria_Alphaproteobacteria_Rhodobacterales_Rhodobacteraceae_Sediminimonas_qiaohouensis_DSM_21189:0.05650[I2412],(Bacteria_Proteobacteria_Alphaproteobacteria_Rhodobacterales_Rhodobacteraceae_Citreicella_Citreicella_sp_SE45:0.02964[I2414],(Bacteria_Proteobacteria_Alphaproteobacteria_Rhodobacterales_Rhodobacteraceae_Donghicola_xiamenensis_DSM_18339:0.01775[I2416],Bacteria_Proteobacteria_Alphaproteobacteria_Rhodobacterales_Rhodobacteraceae_Salipiger_mucosus_DSM_16094_scaffold_version:0.05463[I2417]):0.01837[I2415]):0.01594[I2413]):0.01175[I2411]):0.00875[I2405]):0.00633[I2395],(Bacteria_Proteobacteria_Alphaproteobacteria_Rhodobacterales_Rhodobacteraceae_Nereida_ignava_DSM_16309:0.04577[I2419],Bacteria_Proteobacteria_Alphaproteobacteria_Rhodobacterales_Rhodobacteraceae_Sulfitobacter_sp._NAS_14.1:0.02246[I2420]):0.02159[I2418]):0.01385[I2394]):0.00971[I2390]):0.00700[I2388]):0.00834[I2376],Bacteria_Proteobacteria_Alphaproteobacteria_Rhodobacterales_Rhodobacteraceae_Maritimibacter_sp._HL_12:0.03238[I2421]):0.01076[I2375],Bacteria_Proteobacteria_Alphaproteobacteria_Rhodobacterales_Rhodobacteraceae_Dinoroseobacter_shibae_DFL_12:0.04733[I2422]):0.01482[I2374]):0.02353[I2372]):0.02353[I2372],((Bacteria_Proteobacteria_Alphaproteobacteria_Rhodobacterales_Hyphomonadaceae_Maricaulis_maris_MCS10:0.04911[I2425],(Bacteria_Proteobacteria_Alphaproteobacteria_Caulobacterales_Caulobacteraceae_Woodsholea_maritima_DSM_17123:0.04894[I2427],Bacteria_Proteobacteria_Alphaproteobacteria_Rhodobacterales_Hyphomonadaceae_Oceanicaulis_alexandrii_HTCC2633:0.05859[I2428]):0.01687[I2426]):0.02621[I2424],((Bacteria_Proteobacteria_Alphaproteobacteria_Rhodobacterales_Hyphomonadaceae_Robiginitomaculum_antarcticum_DSM_21748:0.04113[I2431],Bacteria_Proteobacteria_Alphaproteobacteria_Rhodobacterales_Hyphomonadaceae_Hellea_balneolensis_DSM_19091:0.04734[I2432]):0.05277[I2430],((((QUERY___KA3385A-1R_merged_00223.1:0.05614,QUERY___KA3385A-1R_merged_03716.1:0.24782,QUERY___KA3385A-1R_merged_03738.1:0.40778,QUERY___SA1229A-2R_merged_06360.1:0.04950,QUERY___SA1229A-2R_merged_06370.1:0.04466):0.00000,Bacteria_Proteobacteria_Alphaproteobacteria_Rhodobacterales_Hyphomonadaceae_Hyphomonas_neptunium_ATCC_15444:0.02236[I2435]):0.02236[I2435],(QUERY___SA1229A-2R_merged_05677.1:0.31442,Bacteria_Proteobacteria_Alphaproteobacteria_Rhodobacterales_Hyphomonadaceae_Henriciella_marina_DSM_19595:0.03507[I2436]):0.03507[I2436]):0.03194[I2434],Bacteria_Proteobacteria_Alphaproteobacteria_Rhodobacterales_Hyphomonadaceae_Hirschia_Hirschia_baltica_ATCC_49814:0.08478[I2437]):0.01917[I2433]):0.02127[I2429]):0.02270[I2423]):0.03324[I2371],((QUERY___KA3385A-2R_merged_00091.1:0.17565,(Bacteria_Proteobacteria_Alphaproteobacteria_Kiloniellales_Kiloniellaceae_Kiloniella_laminariae_DSM_19542:0.08312[I2440],Bacteria_Proteobacteria_Alphaproteobacteria_Rhizobiales_Methylocystaceae_Terasakiella_pusilla_DSM_6293:0.09805[I2441]):0.02908[I2439]):0.02908[I2439],((((((QUERY___SA1229A-2R_merged_03900.1:0.43252,Bacteria_Proteobacteria_Alphaproteobacteria_Rickettsiales_Rickettsiaceae_Rickettsieae_Rickettsia_conorii_Malish_7:0.04781[I2447]):0.04781[I2447],(((Bacteria_Proteobacteria_Alphaproteobacteria_Rickettsiales_Anaplasmataceae_Neorickettsia_sennetsu_Miyayama:0.11318[I2451],Bacteria_Proteobacteria_Alphaproteobacteria_Rickettsiales_Anaplasmataceae_Candidatus_Xenolissoclinum_pacificiensis_L6:0.17087[I2452]):0.04868[I2450],(Bacteria_Proteobacteria_Alphaproteobacteria_Rickettsiales_Anaplasmataceae_Wolbachieae_Wolbachia_endosymbiont_of_Drosophila_melanogaster:0.09905[I2454],(Bacteria_Proteobacteria_Alphaproteobacteria_Rickettsiales_Anaplasmataceae_Anaplasma_marginale_St._Maries:0.04845[I2456],Bacteria_Proteobacteria_Alphaproteobacteria_Rickettsiales_Anaplasmataceae_Ehrlichia_Ehrlichia_chaffeensis_Osceola:0.05904[I2457]):0.05634[I2455]):0.02297[I2453]):0.06405[I2449],Bacteria_Proteobacteria_Alphaproteobacteria_Rickettsiales_Candidatus_Midichloria_mitochondrii_IricVA:0.14606[I2458]):0.02928[I2448]):0.02462[I2446],((QUERY___SA1229A-2R_merged_03304.1:0.21756,QUERY___SA1229A-2R_merged_03438.1:0.11887,QUERY___SA1229A-2R_merged_05858.1:0.23279):0.00000,Bacteria_Proteobacteria_Alphaproteobacteria_Rickettsiales_Holosporaceae_Holospora_Holospora_undulata_HU1:0.09535[I2459]):0.09535[I2459]):0.01748[I2445],(((QUERY___SA1229A-2R_merged_03761.1:0.20202,QUERY___SA1229A-2R_merged_06774.1:0.12158):0.00000,Bacteria_Proteobacteria_Alphaproteobacteria_Rickettsiales_Rickettsiales_genera_incertae_sedis_Candidatus_Odyssella_thessalonicensis_L13:0.06030[I2461]):0.06030[I2461],Bacteria_Proteobacteria_Alphaproteobacteria_unclassified_Alphaproteobacteria_SAR11_cluster_Candidatus_Pelagibacter_sp._IMCC9063:0.24057[I2462]):0.02991[I2460]):0.04550[I2444],Bacteria_Proteobacteria_Alphaproteobacteria_Sneathiellales_Sneathiellaceae_Sneathiella_glossodoripedis_JCM_23214:0.08635[I2463]):0.02794[I2443],Bacteria_Proteobacteria_Alphaproteobacteria_Kordiimonadales_Kordiimonas_gwangyangensis_DSM_19435:0.09570[I2464]):0.01621[I2442]):0.02003[I2438]):0.01229[I2370],(((((((((QUERY___KA3385A-1R_merged_00066.1:0.11001,(Bacteria_Proteobacteria_Alphaproteobacteria_Caulobacterales_Caulobacteraceae_Asticcacaulis_Asticcacaulis_excentricus_CB_48:0.05755[I2474],(((QUERY___KA3385A-1R_merged_00297.1:0.26781,QUERY___KA3385A-1R_merged_01189.1:0.31547):0.00000,Bacteria_Proteobacteria_Alphaproteobacteria_Caulobacterales_Caulobacteraceae_Caulobacter_Caulobacter_segnis_ATCC_21756:0.01621[I2476]):0.01621[I2476],((QUERY___KA3385A-1R_merged_00171.1:0.04471,QUERY___SA1229A-2R_merged_02238.1:0.29631,QUERY___SA1229A-2R_merged_02301.1:0.03802,QUERY___SA1229A-2R_merged_02438.1:0.02115,QUERY___SA1229A-2R_merged_05678.1:0.04535,QUERY___SA1229A-2R_merged_06987.1:0.11431):0.00000,Bacteria_Proteobacteria_Alphaproteobacteria_Caulobacterales_Caulobacteraceae_Brevundimonas_Brevundimonas_subvibrioides_ATCC_15264:0.02235[I2477]):0.02235[I2477]):0.01300[I2475]):0.03955[I2473]):0.03955[I2473],Bacteria_Proteobacteria_Alphaproteobacteria_Rhizobiales_Methylobacteriaceae_Meganema_perideroedes_DSM_15528:0.07659[I2478]):0.03212[I2472],(Bacteria_Proteobacteria_Alphaproteobacteria_Rhizobiales_Methylocystaceae_Pleomorphomonas_oryzae_DSM_16300:0.05684[I2480],(QUERY___KA3385A-2R_merged_00186.1:0.20010,(Bacteria_Proteobacteria_Alphaproteobacteria_Rhodobacterales_Rhodobacteraceae_Pannonibacter_phragmitetus_DSM_14782:0.02928[I2482],((Bacteria_Proteobacteria_Alphaproteobacteria_Rhodobacterales_Rhodobacteraceae_Nesiotobacter_exalbescens_DSM_16456:0.06243[I2485],Bacteria_Proteobacteria_Alphaproteobacteria_Rhodobacterales_Rhodobacteraceae_Labrenzia_alexandrii_DFL_11:0.02295[I2486]):0.01297[I2484],Bacteria_Proteobacteria_Alphaproteobacteria_Rhodobacterales_Rhodobacteraceae_Stappia_stellulata_DSM_5886:0.05036[I2487]):0.01761[I2483]):0.02337[I2481]):0.02337[I2481]):0.02020[I2479]):0.00811[I2471],(QUERY___SA1229A-2R_merged_03712.1:0.01610,Bacteria_Proteobacteria_Alphaproteobacteria_Rhizobiales_unclassified_Rhizobiales_Amorphus_coralli_DSM_19760:0.03346[I2488]):0.03346[I2488]):0.00387[I2470],Bacteria_Proteobacteria_Alphaproteobacteria_unclassified_Alphaproteobacteria_Thermopetrobacter_sp._TC1:0.12368[I2489]):0.01178[I2469],((((((Bacteria_Proteobacteria_Alphaproteobacteria_Rhizobiales_Beijerinckiaceae_Methylocapsa_acidiphila_B2:0.02541[I2496],(Bacteria_Proteobacteria_Alphaproteobacteria_Rhizobiales_Beijerinckiaceae_Beijerinckia_Beijerinckia_indica_subsp_indica_ATCC_9039:0.02035[I2498],(Bacteria_Proteobacteria_Alphaproteobacteria_Rhizobiales_Beijerinckiaceae_Methylocella_Methylocella_silvestris_BL2:0.01324[I2500],Bacteria_Proteobacteria_Alphaproteobacteria_Rhizobiales_Beijerinckiaceae_Methyloferula_stellata_AR4:0.02333[I2501]):0.00697[I2499]):0.00872[I2497]):0.01727[I2495],(Bacteria_Proteobacteria_Alphaproteobacteria_Rhizobiales_Methylocystaceae_Methylosinus_sp._PW1:0.02039[I2503],Bacteria_Proteobacteria_Alphaproteobacteria_Rhizobiales_Methylocystaceae_Methylocystis_Methylocystis_sp_SC2:0.01985[I2504]):0.02866[I2502]):0.01160[I2494],(((QUERY___SA1229A-2R_merged_04224.1:0.07604,Bacteria_Proteobacteria_Alphaproteobacteria_Rhizobiales_Bradyrhizobiaceae_Bosea_sp._UNC402CLCol:0.01790[I2507]):0.01790[I2507],(Bacteria_Proteobacteria_Alphaproteobacteria_Rhizobiales_Beijerinckiaceae_Chelatococcus_sp._GW1:0.04342[I2509],(Bacteria_Proteobacteria_Alphaproteobacteria_Rhizobiales_Methylobacteriaceae_Methylobacterium_Methylobacterium_extorquens_PA1:0.07055[I2511],(Bacteria_Proteobacteria_Alphaproteobacteria_Rhizobiales_Bradyrhizobiaceae_Salinarimonas_rosea_DSM_21201:0.04270[I2513],Bacteria_Proteobacteria_Alphaproteobacteria_Rhizobiales_Methylobacteriaceae_Microvirga_sp._WSM3557:0.04724[I2514]):0.01635[I2512]):0.00588[I2510]):0.01829[I2508]):0.02559[I2506],(Bacteria_Proteobacteria_Alphaproteobacteria_Rhizobiales_Bradyrhizobiaceae_Rhodopseudomonas_palustris_BisB18:0.02719[I2516],Bacteria_Proteobacteria_Alphaproteobacteria_Rhizobiales_Bradyrhizobiaceae_Afipia_sp._OHSU_I_C6:0.01693[I2517]):0.05996[I2515]):0.01928[I2505]):0.01670[I2493],(Bacteria_Proteobacteria_Alphaproteobacteria_Rhizobiales_Methylocystaceae_Methylopila_sp._M107:0.07112[I2519],(Bacteria_Proteobacteria_Alphaproteobacteria_Rhizobiales_Xanthobacteraceae_Azorhizobium_Azorhizobium_caulinodans_ORS_571:0.05142[I2521],Bacteria_Proteobacteria_Alphaproteobacteria_Rhizobiales_Xanthobacteraceae_Ancylobacter_sp._FA202:0.05414[I2522]):0.02852[I2520]):0.00723[I2518]):0.01423[I2492],Bacteria_Proteobacteria_Alphaproteobacteria_Rhizobiales_Rhizobiaceae_Kaistia_adipata_DSM_17808:0.06281[I2523]):0.01325[I2491],((QUERY___KA3385A-1R_merged_03314.1:0.09787,QUERY___KA3385A-2R_merged_00083.1:0.15931,QUERY___KA3385A-2R_merged_00096.1:0.10905,QUERY___KA3385A-2R_merged_00262.1:0.04034,QUERY___KA3385A-2R_merged_00274.1:0.17159):0.00000,Bacteria_Proteobacteria_Alphaproteobacteria_Rhizobiales_Hyphomicrobiaceae_Hyphomicrobium_nitrativorans_NL23:0.03936[I2524]):0.03936[I2524]):0.00987[I2490]):0.01181[I2468],Bacteria_Proteobacteria_Alphaproteobacteria_Rhizobiales_unclassified_Rhizobiales_Bauldia_litoralis_ATCC_35022:0.05277[I2525]):0.00444[I2467],(((Bacteria_Proteobacteria_Alphaproteobacteria_Rhizobiales_Hyphomicrobiaceae_Devosia_sp._17_2_E_8:0.01963[I2529],Bacteria_Proteobacteria_Alphaproteobacteria_Rhizobiales_unclassified_Rhizobiales_Vasilyevaea_enhydra_ATCC_23634:0.04442[I2530]):0.01778[I2528],(Bacteria_Proteobacteria_Alphaproteobacteria_Rhizobiales_Hyphomicrobiaceae_Maritalea_myrionectae_DSM_19524:0.07964[I2532],Bacteria_Proteobacteria_Alphaproteobacteria_Rhizobiales_Hyphomicrobiaceae_Cucumibacter_marinus_DSM_18995:0.04323[I2533]):0.02157[I2531]):0.02311[I2527],(Bacteria_Proteobacteria_Alphaproteobacteria_Rhizobiales_Phyllobacteriaceae_Phyllobacterium_sp._YR531:0.02955[I2535],(((((Bacteria_Proteobacteria_Alphaproteobacteria_Rhizobiales_Brucellaceae_Pseudochrobactrum_sp._AO18b:0.04855[I2541],Bacteria_Proteobacteria_Alphaproteobacteria_Rhizobiales_Brucellaceae_Brucella_Brucella_abortus_A13334:0.02097[I2542]):0.00963[I2540],Bacteria_Proteobacteria_Alphaproteobacteria_Rhizobiales_Bartonellaceae_Bartonella_Bartonella_clarridgeiae_73:0.03916[I2543]):0.00917[I2539],(((QUERY___SA1229A-2R_merged_03342.1:0.03704,Bacteria_Proteobacteria_Alphaproteobacteria_Rhizobiales_RhizobiaceaeRhizobium_Agrobacterium_group_Agrobacterium_Agrobacterium_sp_H13_3_4:0.02178[I2546]):0.02178[I2546],((Bacteria_Proteobacteria_Alphaproteobacteria_Rhizobiales_Aurantimonadaceae_Martelella_mediterranea_DSM_17316:0.06763[I2549],(Bacteria_Proteobacteria_Alphaproteobacteria_Rhizobiales_Aurantimonadaceae_Aurantimonas_ureilytica_DSM_18598:0.04152[I2551],(Bacteria_Proteobacteria_Alphaproteobacteria_Rhizobiales_Aurantimonadaceae_Aurantimonas_manganoxydans_SI85_9A1:0.01820[I2553],Bacteria_Proteobacteria_Alphaproteobacteria_Rhizobiales_Aurantimonadaceae_Fulvimarina_Fulvimarina_pelagi_HTCC2506:0.06810[I2554]):0.02441[I2552]):0.02863[I2550]):0.03212[I2548],Bacteria_Proteobacteria_Alphaproteobacteria_Rhizobiales_Rhizobiaceae_Rhizobium_Agrobacterium_group_Rhizobium_leguminosarum_bv._trifolii_CB782:0.02137[I2555]):0.02165[I2547]):0.00693[I2545],(Bacteria_Proteobacteria_Alphaproteobacteria_Rhizobiales_Rhizobiaceae_Sinorhizobium_Ensifer_group_Ensifer_meliloti_GR4:0.01727[I2557],Bacteria_Proteobacteria_Alphaproteobacteria_Rhizobiales_RhizobiaceaeSinorhizobium_Ensifer_group_Ensifer_Ensifer_adhaerens_OV14:0.00996[I2558]):0.00868[I2556]):0.00879[I2544]):0.01618[I2538],Bacteria_Proteobacteria_Alphaproteobacteria_Rhizobiales_Rhizobiaceae_Candidatus_Liberibacter_americanus_Sao_Paulo:0.13586[I2559]):0.01055[I2537],((Bacteria_Proteobacteria_Alphaproteobacteria_Rhizobiales_Phyllobacteriaceae_Mesorhizobium_australicum_WSM2073:0.01073[I2562],((Bacteria_Proteobacteria_Alphaproteobacteria_Rhizobiales_Phyllobacteriaceae_Aquamicrobium_Aquamicrobium_defluvii_W13Z1:0.03837[I2565],((Bacteria_Proteobacteria_Alphaproteobacteria_Rhodobacterales_Rhodobacteraceae_Ahrensia_sp._13_GOM_1096m:0.04344[I2568],((QUERY___KA3385A-1R_merged_00120.1:0.17819,QUERY___KA3385A-2R_merged_00098.1:0.14995):0.00000,Bacteria_Proteobacteria_Alphaproteobacteria_Rhizobiales_Phyllobacteriaceae_Hoeflea_Hoeflea_phototrophica_DFL_43:0.00664[I2569]):0.00664[I2569]):0.03018[I2567],Bacteria_Proteobacteria_Alphaproteobacteria_Rhizobiales_Phyllobacteriaceae_Aliihoeflea_sp._2WW:0.01484[I2570]):0.00943[I2566]):0.00543[I2564],(Bacteria_Proteobacteria_Alphaproteobacteria_Rhizobiales_Phyllobacteriaceae_Pseudaminobacter_salicylatoxidans_KCT001:0.02739[I2572],Bacteria_Proteobacteria_Alphaproteobacteria_Rhizobiales_Phyllobacteriaceae_Chelativorans_sp._BNC1:0.02375[I2573]):0.00624[I2571]):0.00573[I2563]):0.00633[I2561],(Bacteria_Proteobacteria_Alphaproteobacteria_Rhizobiales_Phyllobacteriaceae_Aminobacter_sp._J41:0.00032[I2575],Bacteria_Proteobacteria_Alphaproteobacteria_Rhizobiales_Phyllobacteriaceae_Nitratireductor_aquibiodomus_JCM_21793:0.05404[I2576]):0.00929[I2574]):0.00887[I2560]):0.00601[I2536]):0.01668[I2534]):0.01483[I2526]):0.01269[I2466],Bacteria_Proteobacteria_Alphaproteobacteria_Rhizobiales_Rhodobiaceae_Afifella_pfennigii_DSM_17143:0.05274[I2577]):0.01188[I2465]):0.01158[I2369]):0.02559[I2353],Bacteria_Proteobacteria_Alphaproteobacteria_Rhodospirillales_Rhodospirillaceae_Novispirillum_itersonii_ATCC_12639:0.09139[I2578]):0.01288[I2352]):0.01642[I2348]):0.02040[I2328]):0.02922[I2300],Bacteria_Proteobacteria_Alphaproteobacteria_Rhodospirillales_Rhodospirillaceae_Rhodospirillum_rubrum_S1_ATCC_11170:0.08697[I2579]):0.05904[I2299]):0.01835[I2297]):0.01835[I2297],((((((QUERY___SA1229A-2R_merged_02113.1:0.46643,QUERY___SA1229A-2R_merged_03740.1:0.18630):0.00000,Bacteria_Proteobacteria_Gammaproteobacteria_Thiotrichales_Thiotrichaceae_Thiomargarita_sp._Thio36:0.06798[I2584]):0.06798[I2584],((((QUERY___KA3385A-1R_merged_00039.1:0.20408,Bacteria_Proteobacteria_Gammaproteobacteria_Methylococcales_Methylococcaceae_Methylohalobius_crimeensis_10Ki:0.05601[I2588]):0.05601[I2588],(Bacteria_Proteobacteria_Gammaproteobacteria_Chromatiales_Chromatiaceae_Thioflavicoccus_mobilis_8321:0.04122[I2590],(Bacteria_Proteobacteria_Gammaproteobacteria_Chromatiales_Chromatiaceae_Thiorhodovibrio_sp._970:0.03095[I2592],(((Bacteria_Proteobacteria_Gammaproteobacteria_Chromatiales_Chromatiaceae_Lamprocystis_purpurea_DSM_4197:0.03647[I2596],Bacteria_Proteobacteria_Gammaproteobacteria_Chromatiales_Chromatiaceae_Thiocapsa_marina_5811_DSM_5653:0.03416[I2597]):0.02102[I2595],((Bacteria_Proteobacteria_Gammaproteobacteria_Chromatiales_Chromatiaceae_Thiocystis_violascens_611_DSM_198:0.03439[I2600],Bacteria_Proteobacteria_Gammaproteobacteria_Chromatiales_Chromatiaceae_Allochromatium_Allochromatium_vinosum_DSM_180:0.03743[I2601]):0.01932[I2599],Bacteria_Proteobacteria_Gammaproteobacteria_Chromatiales_Chromatiaceae_Thiorhodococcus_drewsii_AZ1:0.01408[I2602]):0.01191[I2598]):0.01007[I2594],Bacteria_Proteobacteria_Gammaproteobacteria_Chromatiales_Chromatiaceae_Marichromatium_purpuratum_987:0.03135[I2603]):0.00842[I2593]):0.00597[I2591]):0.03342[I2589]):0.02092[I2587],(((((QUERY___SA1229A-2R_merged_00293.1:0.23471,QUERY___SA1229A-2R_merged_02856.1:0.03637):0.00000,((QUERY___SA1229A-2R_merged_06859.1:0.37589,Bacteria_Proteobacteria_Gammaproteobacteria_Legionellales_Legionellaceae_Fluoribacter_dumoffii_Tex_KL_ATCC_33343:0.00965[I2608]):0.00965[I2608],((QUERY___KA3385A-1R_merged_01907.1:0.02246,QUERY___SA1229A-2R_merged_02925.1:0.01778,QUERY___SA1229A-2R_merged_03314.1:0.03564,QUERY___SA1229A-2R_merged_03417.1:0.09578):0.00000,Bacteria_Proteobacteria_Gammaproteobacteria_Legionellales_Legionellaceae_Legionella_micdadei_ATCC_33218:0.02758[I2609]):0.02758[I2609]):0.04846[I2607]):0.04846[I2607],((QUERY___SA1229A-2R_merged_03448.1:0.16867,MFSW_Muproteobacteria:0.05381[I2611]):0.05381[I2611],(Bacteria_Proteobacteria_Gammaproteobacteria_Legionellales_Coxiellaceae_Diplorickettsia_massiliensis_20B:0.04853[I2613],Bacteria_Proteobacteria_Gammaproteobacteria_Legionellales_Coxiellaceae_Rickettsiella_Rickettsiella_grylli:0.02324[I2614]):0.14097[I2612]):0.03060[I2610]):0.02502[I2606],((Bacteria_Proteobacteria_Gammaproteobacteria_Methylococcales_Methylococcaceae_Methylocaldum_szegediense_O_12:0.06936[I2617],Bacteria_Proteobacteria_Gammaproteobacteria_Methylococcales_Methylococcaceae_Methylococcus_capsulatus_Bath:0.03965[I2618]):0.02271[I2616],(((Bacteria_Proteobacteria_Gammaproteobacteria_Xanthomonadales_Xanthomonadaceae_Ignatzschineria_larvae_DSM_13226:0.04921[I2622],Bacteria_Proteobacteria_Gammaproteobacteria_Xanthomonadales_Xanthomonadaceae_Wohlfahrtiimonas_chitiniclastica_DSM_18708:0.04191[I2623]):0.07755[I2621],((Bacteria_Proteobacteria_Gammaproteobacteria_Cardiobacteriales_Cardiobacteriaceae_Dichelobacter_Dichelobacter_nodosus_VCS1703A:0.06532[I2626],Bacteria_Proteobacteria_Gammaproteobacteria_Cardiobacteriales_Cardiobacteriaceae_Cardiobacterium_Cardiobacterium_valvarum_F0432_2:0.02406[I2627]):0.08063[I2625],Bacteria_Proteobacteria_Gammaproteobacteria_Chromatiales_Halothiobacillaceae_Halothiobacillus_Halothiobacillus_neapolitanus_c2:0.08282[I2628]):0.01575[I2624]):0.01843[I2620],(Bacteria_Nitrospirae_Nitrospirae_bacterium_SCGC_AC_310_I22:0.14339[I2630],(((QUERY___KA3385A-2R_merged_00090.1:0.22277,QUERY___KA3385A-2R_merged_00095.1:0.19145,QUERY___KA3385A-2R_merged_00105.1:0.17771,QUERY___KA3385A-2R_merged_00154.1:0.21349,QUERY___KA3385A-2R_merged_00196.1:0.15729,QUERY___KA3385A-2R_merged_00209.1:0.22143,QUERY___KA3385A-2R_merged_00261.1:0.17719,QUERY___SA1229A-2R_merged_00623.1:0.46564,QUERY___SA1229A-2R_merged_01076.1:0.25115,QUERY___SA1229A-2R_merged_01939.1:0.19027):0.00000,((Bacteria_Proteobacteria_Betaproteobacteria_Neisseriales_Neisseriaceae_Formivibrio_citricus_DSM_6150:0.04188[I2634],Bacteria_Proteobacteria_Betaproteobacteria_Neisseriales_Neisseriaceae_Deefgea_rivuli_DSM_18356:0.05914[I2635]):0.03891[I2633],((Bacteria_Proteobacteria_Betaproteobacteria_Neisseriales_Neisseriaceae_Chromobacterium_group_Vitreoscilla_stercoraria_DSM_513:0.03983[I2638],((((Bacteria_Proteobacteria_Betaproteobacteria_Neisseriales_Neisseriaceae_Kingella_Kingella_kingae_PYKK081_2:0.01900[I2643],(Bacteria_Proteobacteria_Betaproteobacteria_Neisseriales_Neisseriaceae_Alysiella_crassa_DSM_2578:0.03960[I2645],Bacteria_Proteobacteria_Betaproteobacteria_Neisseriales_Neisseriaceae_Conchiformibius_steedae_DSM_2580:0.03432[I2646]):0.00797[I2644]):0.01889[I2642],Bacteria_Proteobacteria_Betaproteobacteria_Neisseriales_Neisseriaceae_Neisseria_gonorrhoeae_FA_1090:0.05343[I2647]):0.00935[I2641],(Bacteria_Proteobacteria_Betaproteobacteria_Neisseriales_Neisseriaceae_Simonsiella_Simonsiella_muelleri_ATCC_29453:0.03427[I2649],Bacteria_Proteobacteria_Betaproteobacteria_Neisseriales_Neisseriaceae_Eikenella_Eikenella_corrodens_ATCC_23834_E_corrodens_1_0_Cont3_1:0.02332[I2650]):0.01090[I2648]):0.00949[I2640],Bacteria_Proteobacteria_Betaproteobacteria_Neisseriales_Neisseriaceae_Stenoxybacter_acetivorans_DSM_19021:0.04849[I2651]):0.01689[I2639]):0.04574[I2637],(((((((Bacteria_Proteobacteria_Betaproteobacteria_Gallionellales_Gallionellaceae_Sideroxydans_Sideroxydans_lithotrophicus_ES_1:0.03996[I2659],(Bacteria_Proteobacteria_Betaproteobacteria_Gallionellales_Gallionellaceae_Gallionella_Gallionella_capsiferriformans_ES_2:0.05335[I2661],Bacteria_Proteobacteria_Betaproteobacteria_Gallionellales_Gallionellaceae_Ferriphaselus_sp._R_1:0.03176[I2662]):0.01481[I2660]):0.02605[I2658],((Bacteria_Proteobacteria_Betaproteobacteria_Nitrosomonadales_Nitrosomonadaceae_Nitrosomonas_europaea_ATCC_19718:0.07605[I2665],Bacteria_Proteobacteria_Betaproteobacteria_Nitrosomonadales_Nitrosomonadaceae_Nitrosospira_multiformis_ATCC_25196:0.02993[I2666]):0.05466[I2664],(((QUERY___KA3385A-1R_merged_01064.1:0.08897,QUERY___KA3385A-1R_merged_03694.1:0.22920):0.00000,(Bacteria_Proteobacteria_Betaproteobacteria_Methylophilales_Methylophilaceae_Methylobacillus_flagellatus_KT:0.00718[I2669],(Bacteria_Proteobacteria_Betaproteobacteria_Methylophilales_Methylophilaceae_Methylovorus_Methylovorus_sp_SIP3_4:0.02049[I2671],(Bacteria_Proteobacteria_Betaproteobacteria_Methylophilales_Methylophilaceae_Methylophilus_methylotrophus_ATCC_53528:0.02981[I2673],Bacteria_Proteobacteria_Betaproteobacteria_Methylophilales_Methylophilaceae_Methylotenera_Methylotenera_sp_301:0.05393[I2674]):0.02209[I2672]):0.01717[I2670]):0.03075[I2668]):0.03075[I2668],(QUERY___KA3385A-1R_merged_01037.1:0.03634,Bacteria_Proteobacteria_Betaproteobacteria_Hydrogenophilales_Hydrogenophilaceae_Sulfuricella_Sulfuricella_denitrificans_skB26:0.02046[I2675]):0.02046[I2675]):0.00982[I2667]):0.00731[I2663]):0.01701[I2657],((((QUERY___KA3385A-1R_merged_00981.1:0.03020,QUERY___KA3385A-1R_merged_03265.1:0.04484,QUERY___SA1229A-2R_merged_02997.1:0.00858,QUERY___SA1229A-2R_merged_06427.1:0.39721):0.00000,Bacteria_Proteobacteria_Betaproteobacteria_Rhodocyclales_Rhodocyclaceae_Methyloversatilis_universalis_EHg5:0.03520[I2678]):0.03520[I2678],((Bacteria_Proteobacteria_Betaproteobacteria_Rhodocyclales_Rhodocyclaceae_Uliginosibacterium_gangwonense_DSM_18521:0.05880[I2681],(Bacteria_Proteobacteria_Betaproteobacteria_Rhodocyclales_Rhodocyclaceae_Thauera_sp._MZ1T:0.03555[I2683],((Bacteria_Proteobacteria_Betaproteobacteria_Rhodocyclales_Rhodocyclaceae_Aromatoleum_aromaticum_EbN1:0.01540[I2686],Bacteria_Proteobacteria_Betaproteobacteria_Rhodocyclales_Rhodocyclaceae_Azoarcus_Azoarcus_sp_KH32C:0.03220[I2687]):0.01996[I2685],Bacteria_Proteobacteria_Betaproteobacteria_Hydrogenophilales_Hydrogenophilaceae_Tepidiphilus_margaritifer_DSM_15129:0.08715[I2688]):0.01063[I2684]):0.01853[I2682]):0.01986[I2680],Bacteria_Proteobacteria_Betaproteobacteria_Rhodocyclales_Rhodocyclaceae_Azovibrio_restrictus_DSM_23866:0.03642[I2689]):0.02231[I2679]):0.00979[I2677],(Bacteria_Proteobacteria_Betaproteobacteria_Rhodocyclales_Rhodocyclaceae_Dechlorosoma_suillum_PS:0.02510[I2691],((Bacteria_Proteobacteria_Betaproteobacteria_Rhodocyclales_Rhodocyclaceae_Dechloromonas_aromatica_RCB:0.03340[I2694],(Bacteria_Proteobacteria_Betaproteobacteria_Rhodocyclales_Rhodocyclaceae_Dechlorobacter_hydrogenophilus_LT_1:0.02722[I2696],Bacteria_Proteobacteria_Betaproteobacteria_Rhodocyclales_Rhodocyclaceae_Azonexus_hydrophilus_DSM_23864:0.01345[I2697]):0.03386[I2695]):0.02287[I2693],(Bacteria_Proteobacteria_Betaproteobacteria_unclassified_Betaproteobacteria_Candidatus_Accumulibacter_phosphatis_clade_IIA_str:0.02953[I2699],Bacteria_Proteobacteria_Betaproteobacteria_Rhodocyclales_Rhodocyclaceae_Propionivibrio_dicarboxylicus_DSM_5885:0.03264[I2700]):0.01337[I2698]):0.00844[I2692]):0.03033[I2690]):0.00922[I2676]):0.01120[I2656],((Bacteria_Proteobacteria_Betaproteobacteria_Burkholderiales_SutterellaceaeParasutterella_Parasutterella_excrementihominis_YIT_11859:0.09422[I2703],Bacteria_Proteobacteria_Betaproteobacteria_Burkholderiales_Sutterellaceae_Sutterella_Sutterella_wadsworthensis_HGA0223:0.05593[I2704]):0.04925[I2702],((((Bacteria_Proteobacteria_Betaproteobacteria_Burkholderiales_Alcaligenaceae_Taylorella_Taylorella_asinigenitalis_MCE3:0.04117[I2709],((Bacteria_Proteobacteria_Betaproteobacteria_Burkholderiales_Alcaligenaceae_Brackiella_oedipodis_DSM_13743:0.03592[I2712],Bacteria_Proteobacteria_Betaproteobacteria_Burkholderiales_Alcaligenaceae_Oligella_ureolytica_DSM_18253:0.06356[I2713]):0.02076[I2711],(Bacteria_Proteobacteria_Betaproteobacteria_Burkholderiales_Alcaligenaceae_Tetrathiobacter_kashmirensis_WT001:0.01349[I2715],(((Bacteria_Proteobacteria_Betaproteobacteria_Burkholderiales_Alcaligenaceae_Bordetella_bronchiseptica_RB50:0.01120[I2719],Bacteria_Proteobacteria_Betaproteobacteria_Burkholderiales_Alcaligenaceae_Achromobacter_Achromobacter_xylosoxidans_NBRC_15126_ATCC_27061:0.01433[I2720]):0.02124[I2718],Bacteria_Proteobacteria_Betaproteobacteria_Burkholderiales_Alcaligenaceae_Alcaligenes_faecalis_phenolicus_DSM_16503:0.04196[I2721]):0.00687[I2717],Bacteria_Proteobacteria_Betaproteobacteria_Burkholderiales_Alcaligenaceae_Pusillimonas_Pusillimonas_sp_T7_7:0.02464[I2722]):0.01581[I2716]):0.00852[I2714]):0.00671[I2710]):0.01881[I2708],Bacteria_Proteobacteria_Betaproteobacteria_Burkholderiales_Alcaligenaceae_Basilea_psittacipulmonis_DSM_24701:0.05751[I2723]):0.03224[I2707],(Bacteria_Proteobacteria_Betaproteobacteria_Burkholderiales_Alcaligenaceae_Derxia_gummosa_DSM_723:0.05622[I2725],(Bacteria_Proteobacteria_Betaproteobacteria_Burkholderialesunclassified_BurkholderialesBurkholderiales_Genera_incertae_sedis_Thiomonas_Thiomonas_intermedia_K12:0.06190[I2727],(Bacteria_Proteobacteria_Betaproteobacteria_Burkholderiales_unclassified_Burkholderiales_Burkholderiales_Genera_incertae_sedis_Mitsuaria_sp._H24L5A:0.04477[I2729],((Bacteria_Proteobacteria_Betaproteobacteria_Burkholderiales_Comamonadaceae_Ramlibacter_Ramlibacter_tataouinensis_TTB310:0.01550[I2732],(Bacteria_Proteobacteria_Betaproteobacteria_Burkholderiales_Comamonadaceae_Curvibacter_lanceolatus_ATCC_14669:0.01915[I2734],((Bacteria_Proteobacteria_Betaproteobacteria_Burkholderiales_Comamonadaceae_Limnohabitans_sp._Rim28_Limnohabitans_sp._Rim28_73_Contigs:0.03597[I2737],Bacteria_Proteobacteria_Betaproteobacteria_Burkholderiales_Comamonadaceae_Rhodoferax_ferrireducens_T118:0.01801[I2738]):0.01153[I2736],(Bacteria_Proteobacteria_Betaproteobacteria_Burkholderiales_Comamonadaceae_Variovorax_Variovorax_paradoxus_B4:0.01990[I2740],((Bacteria_Proteobacteria_Betaproteobacteria_Burkholderiales_Comamonadaceae_Polaromonas_Polaromonas_naphthalenivorans_CJ2:0.04148[I2743],((QUERY___SA1229A-2R_merged_00084.1:0.45362,QUERY___SA1229A-2R_merged_00378.1:0.41924,QUERY___SA1229A-2R_merged_00414.1:0.42687,QUERY___SA1229A-2R_merged_00440.1:0.50595,QUERY___SA1229A-2R_merged_00452.1:0.20358,QUERY___SA1229A-2R_merged_00498.1:0.23897,QUERY___SA1229A-2R_merged_00642.1:0.52477,QUERY___SA1229A-2R_merged_00851.1:0.54674,QUERY___SA1229A-2R_merged_00896.1:0.36174,QUERY___SA1229A-2R_merged_00921.1:0.20049,QUERY___SA1229A-2R_merged_01229.1:0.17863,QUERY___SA1229A-2R_merged_01278.1:0.36952,QUERY___SA1229A-2R_merged_01376.1:0.28635,QUERY___SA1229A-2R_merged_01446.1:0.43154,QUERY___SA1229A-2R_merged_01622.1:0.23547,QUERY___SA1229A-2R_merged_01642.1:0.18223,QUERY___SA1229A-2R_merged_01854.1:0.18786,QUERY___SA1229A-2R_merged_01942.1:0.09542,QUERY___SA1229A-2R_merged_02142.1:0.20198,QUERY___SA1229A-2R_merged_02248.1:0.36217,QUERY___SA1229A-2R_merged_02306.1:0.07055,QUERY___SA1229A-2R_merged_02977.1:0.00741,QUERY___SA1229A-2R_merged_03113.1:0.19193,QUERY___SA1229A-2R_merged_03144.1:0.11723,QUERY___SA1229A-2R_merged_03203.1:0.00951,QUERY___SA1229A-2R_merged_03542.1:0.35529,QUERY___SA1229A-2R_merged_03651.1:0.17404,QUERY___SA1229A-2R_merged_06327.1:0.31184,QUERY___SA1229A-2R_merged_06341.1:0.25419,QUERY___SA1229A-2R_merged_06624.1:0.18987,QUERY___SA1229A-2R_merged_06696.1:0.12921,QUERY___SA1229A-2R_merged_06931.1:0.12702,QUERY___SA1229A-2R_merged_07090.1:0.04886,QUERY___SA1229A-2R_merged_07091.1:0.04964,QUERY___SA1229A-2R_merged_07181.1:0.38180,QUERY___SA1229A-2R_merged_07200.1:0.26113,QUERY___SA1229A-2R_merged_07265.1:0.07129,QUERY___SA1229A-2R_merged_07278.1:0.08995,QUERY___SA1229A-2R_merged_07316.1:0.30001):0.00000,Bacteria_Proteobacteria_Betaproteobacteria_Burkholderiales_Comamonadaceae_Hydrogenophaga_Hydrogenophaga_sp_T4:0.01481[I2744]):0.01481[I2744]):0.00756[I2742],((((Bacteria_Proteobacteria_Betaproteobacteria_Burkholderiales_Comamonadaceae_Ottowia_thiooxydans_DSM_14619:0.03361[I2749],Bacteria_Proteobacteria_Betaproteobacteria_Burkholderiales_Comamonadaceae_Hylemonella_Hylemonella_gracilis_ATCC_19624_Contig80:0.02993[I2750]):0.01082[I2748],Bacteria_Proteobacteria_Betaproteobacteria_Burkholderiales_Comamonadaceae_Xenophilus_azovorans_DSM_13620:0.02166[I2751]):0.00526[I2747],((Bacteria_Proteobacteria_Betaproteobacteria_Burkholderiales_Comamonadaceae_Delftia_Delftia_acidovorans_SPH_1:0.02128[I2754],(Bacteria_Proteobacteria_Betaproteobacteria_Burkholderiales_Comamonadaceae_Comamonas_testosteroni_TK102:0.02482[I2756],Bacteria_Proteobacteria_Betaproteobacteria_Burkholderiales_Comamonadaceae_Brachymonas_chironomi_DSM_19884:0.03663[I2757]):0.01719[I2755]):0.01435[I2753],Bacteria_Proteobacteria_Betaproteobacteria_Burkholderiales_Comamonadaceae_Simplicispira_psychrophila_DSM_11588:0.03093[I2758]):0.01263[I2752]):0.01106[I2746],(((QUERY___SA1229A-2R_merged_06395.1:0.03354,Bacteria_Proteobacteria_Betaproteobacteria_Burkholderiales_Comamonadaceae_Verminephrobacter_Verminephrobacter_eiseniae_EF01_2:0.03007[I2761]):0.03007[I2761],Bacteria_Proteobacteria_Betaproteobacteria_Burkholderiales_Comamonadaceae_Acidovorax_Acidovorax_avenae_subsp_citrulli_AAC00_1:0.00675[I2762]):0.01027[I2760],(Bacteria_Proteobacteria_Betaproteobacteria_Burkholderiales_Comamonadaceae_Giesbergeria_anulus_ATCC_35958:0.02067[I2764],(Bacteria_Proteobacteria_Betaproteobacteria_Burkholderiales_Comamonadaceae_Pseudacidovorax_intermedius_NH_1:0.01332[I2766],Bacteria_Proteobacteria_Betaproteobacteria_Burkholderiales_Comamonadaceae_Alicycliphilus_Alicycliphilus_denitrificans_K601:0.03168[I2767]):0.01267[I2765]):0.00509[I2763]):0.01063[I2759]):0.01201[I2745]):0.01397[I2741]):0.00306[I2739]):0.00734[I2735]):0.02110[I2733]):0.03846[I2731],(Bacteria_Proteobacteria_Betaproteobacteria_Burkholderiales_Comamonadaceae_Caldimonas_manganoxidans_ATCC_BAA_369:0.04123[I2769],((((Bacteria_Proteobacteria_Betaproteobacteria_Burkholderialesunclassified_BurkholderialesBurkholderiales_Genera_incertae_sedis_Sphaerotilus_Sphaerotilus_natans_natans_DSM_6575:0.03200[I2774],Bacteria_Proteobacteria_Betaproteobacteria_Burkholderialesunclassified_BurkholderialesBurkholderiales_Genera_incertae_sedis_Leptothrix_Leptothrix_cholodnii_SP_6:0.02009[I2775]):0.00916[I2773],(Bacteria_Proteobacteria_Betaproteobacteria_Burkholderialesunclassified_BurkholderialesBurkholderiales_Genera_incertae_sedis_Rubrivivax_Rubrivivax_gelatinosus_IL144:0.01470[I2777],Bacteria_Proteobacteria_Betaproteobacteria_Burkholderiales_unclassified_Burkholderiales_Burkholderiales_Genera_incertae_sedis_Ideonella_sp._B508_1:0.01494[I2778]):0.00497[I2776]):0.00968[I2772],Bacteria_Proteobacteria_Betaproteobacteria_Burkholderialesunclassified_BurkholderialesBurkholderiales_Genera_incertae_sedis_Methylibium_Methylibium_sp_T29:0.03956[I2779]):0.00612[I2771],Bacteria_Proteobacteria_Betaproteobacteria_Burkholderiales_Alcaligenaceae_Azohydromonas_australica_DSM_1124:0.03012[I2780]):0.01038[I2770]):0.00702[I2768]):0.00615[I2730]):0.01898[I2728]):0.02331[I2726]):0.01320[I2724]):0.00940[I2706],((((QUERY___KA3385A-1R_merged_00322.1:0.09166,QUERY___KA3385A-2R_merged_00310.1:0.46607,QUERY___SA1229A-2R_merged_02312.1:0.09061,QUERY___SA1229A-2R_merged_02367.1:0.00223,QUERY___SA1229A-2R_merged_03297.1:0.01807,QUERY___SA1229A-2R_merged_03783.1:0.38717,QUERY___SA1229A-2R_merged_06441.1:0.25583,QUERY___SA1229A-2R_merged_06698.1:0.19511):0.00000,Bacteria_Proteobacteria_Betaproteobacteria_Burkholderiales_Burkholderiaceae_Limnobacter_Limnobacter_sp_MED105:0.02109[I2783]):0.02109[I2783],(Bacteria_Proteobacteria_Betaproteobacteria_Burkholderiales_Burkholderiaceae_Lautropia_Lautropia_mirabilis_ATCC_51599_contig00026:0.05226[I2785],(Bacteria_Proteobacteria_Betaproteobacteria_Burkholderiales_Burkholderiaceae_Pandoraea_Pandoraea_pnomenusa_RB38:0.02516[I2787],(Bacteria_Proteobacteria_Betaproteobacteria_Burkholderiales_Burkholderiaceae_Burkholderia_cenocepacia_AU_1054:0.01986[I2789],Bacteria_Proteobacteria_Betaproteobacteria_Burkholderiales_Burkholderiaceae_Glomeribacter_sp._1016415:0.06899[I2790]):0.01460[I2788]):0.02814[I2786]):0.01269[I2784]):0.00980[I2782],(((Bacteria_Proteobacteria_Betaproteobacteria_Burkholderiales_Oxalobacteraceae_Oxalobacter_Oxalobacter_formigenes_OXCC13_genomic_scaffold_supercont1_2:0.02448[I2794],Bacteria_Proteobacteria_Betaproteobacteria_unclassified_Betaproteobacteria_Candidatus_Profftella_armatura_syncytium_symbiont_of_Diaphorina_citri:0.09192[I2795]):0.01229[I2793],(Bacteria_Proteobacteria_Betaproteobacteria_Burkholderiales_Oxalobacteraceae_Herbaspirillum_Herbaspirillum_seropedicae_SmR1:0.01143[I2797],(Bacteria_Proteobacteria_Betaproteobacteria_Burkholderiales_Oxalobacteraceae_Collimonas_Collimonas_fungivorans_Ter331:0.02354[I2799],((Bacteria_Proteobacteria_Betaproteobacteria_Burkholderiales_Oxalobacteraceae_Duganella_zoogloeoides_ATCC_25935:0.02686[I2802],Bacteria_Proteobacteria_Betaproteobacteria_Burkholderiales_Oxalobacteraceae_Massilia_alkalitolerans_DSM_17462:0.02930[I2803]):0.03109[I2801],(Bacteria_Proteobacteria_Betaproteobacteria_Burkholderiales_Oxalobacteraceae_Herminiimonas_Herminiimonas_arsenicoxydans_ULPAs1:0.00607[I2805],Bacteria_Proteobacteria_Betaproteobacteria_Burkholderiales_Oxalobacteraceae_Janthinobacterium_Janthinobacterium_sp_Marseille:0.00987[I2806]):0.00826[I2804]):0.01400[I2800]):0.00881[I2798]):0.00978[I2796]):0.03549[I2792],(Bacteria_Proteobacteria_Betaproteobacteria_Burkholderiales_Burkholderiaceae_Ralstonia_solanacearum_GMI1000:0.02496[I2808],(Bacteria_Proteobacteria_Betaproteobacteria_Burkholderiales_Burkholderiaceae_Polynucleobacter_necessarius_asymbioticus_MWH_MoK4_closed_genome:0.07059[I2810],Bacteria_Proteobacteria_Betaproteobacteria_Burkholderiales_Burkholderiaceae_Ralstonia_eutropha_JMP134:0.01771[I2811]):0.01999[I2809]):0.03350[I2807]):0.01536[I2791]):0.00228[I2781]):0.00654[I2705]):0.01945[I2701]):0.01288[I2655],(Bacteria_Proteobacteria_Betaproteobacteria_Neisseriales_Neisseriaceae_Leeia_oryzae_DSM_17879:0.06362[I2813],Bacteria_Proteobacteria_Betaproteobacteria_Burkholderiales_Burkholderiaceae_Chitinimonas_koreensis_DSM_17726:0.06801[I2814]):0.01541[I2812]):0.01152[I2654],((QUERY___KA3385A-1R_merged_00064.1:0.02135,QUERY___KA3385A-1R_merged_00081.1:0.14538,QUERY___KA3385A-1R_merged_00113.1:0.07264,QUERY___KA3385A-1R_merged_00140.1:0.16163,QUERY___KA3385A-1R_merged_00782.1:0.40281,QUERY___KA3385A-1R_merged_00854.1:0.07538,QUERY___KA3385A-1R_merged_00910.1:0.01073,QUERY___KA3385A-1R_merged_03429.1:0.16303,QUERY___KA3385A-2R_merged_00023.1:0.16892,QUERY___KA3385A-2R_merged_00056.1:0.26107,QUERY___KA3385A-2R_merged_00205.1:0.15761,QUERY___KA3385A-2R_merged_00213.1:0.14496,QUERY___KA3385A-2R_merged_00228.1:0.07875,QUERY___KA3385A-2R_merged_00423.1:0.47138,QUERY___KA3385A-2R_merged_00475.1:0.05695,QUERY___KA3385A-2R_merged_00507.1:0.46580,QUERY___KA3385A-2R_merged_00522.1:0.42045,QUERY___KA3385A-2R_merged_00935.1:0.11022,QUERY___SA1229A-2R_merged_03358.1:0.04053,QUERY___SA1229A-2R_merged_06364.1:0.23109,QUERY___SA1229A-2R_merged_06653.1:0.13783,QUERY___SA1229A-2R_merged_07137.1:0.30423,QUERY___SA1229A-2R_merged_07223.1:0.00748):0.00000,Bacteria_Proteobacteria_Betaproteobacteria_Hydrogenophilales_Hydrogenophilaceae_Thiobacillus_denitrificans_ATCC_25259:0.02738[I2815]):0.02738[I2815]):0.02749[I2653],((Bacteria_Proteobacteria_Betaproteobacteria_Neisseriales_Neisseriaceae_Paludibacterium_yongneupense_DSM_18731:0.04081[I2818],Bacteria_Proteobacteria_Betaproteobacteria_Neisseriales_Neisseriaceae_Chromobacterium_group_Chromobacterium_violaceum_ATCC_12472:0.03283[I2819]):0.01845[I2817],(Bacteria_Proteobacteria_Betaproteobacteria_Neisseriales_Neisseriaceae_Laribacter_Laribacter_hongkongensis_HLHK9:0.03392[I2821],Bacteria_Proteobacteria_Betaproteobacteria_Neisseriales_Neisseriaceae_Microvirgula_aerodenitrificans_DSM_15089:0.04818[I2822]):0.03201[I2820]):0.01385[I2816]):0.01465[I2652]):0.01359[I2636]):0.04039[I2632]):0.04039[I2632],(((((Bacteria_Proteobacteria_Gammaproteobacteria_Xanthomonadales_Xanthomonadaceae_Frateuria_terrea_CGMCC_1.7053:0.01444[I2828],(Bacteria_Proteobacteria_Gammaproteobacteria_Xanthomonadales_Xanthomonadaceae_Luteibacter_sp._9145:0.04235[I2830],Bacteria_Proteobacteria_Gammaproteobacteria_Xanthomonadales_Xanthomonadaceae_Frateuria_aurantia_Kondo_67_DSM_6220:0.01263[I2831]):0.01134[I2829]):0.01292[I2827],(Bacteria_Proteobacteria_Gammaproteobacteria_Xanthomonadales_Xanthomonadaceae_Dyella_Dyella_japonica_A8:0.01497[I2833],Bacteria_Proteobacteria_Gammaproteobacteria_Xanthomonadales_Xanthomonadaceae_Rhodanobacter_sp._2APBS1:0.02209[I2834]):0.00525[I2832]):0.05358[I2826],Bacteria_Proteobacteria_Gammaproteobacteria_Xanthomonadales_Xanthomonadaceae_Rudaea_cellulosilytica_DSM_22992:0.04157[I2835]):0.03497[I2825],Bacteria_Proteobacteria_Gammaproteobacteria_Xanthomonadales_Xanthomonadaceae_Arenimonas_oryziterrae_DSM_21050:0.04187[I2836]):0.01933[I2824],((((QUERY___SA1229A-2R_merged_02697.1:0.13438,Bacteria_Proteobacteria_Gammaproteobacteria_Xanthomonadales_Xanthomonadaceae_Thermomonas_fusca_DSM_15424:0.02553[I2840]):0.02553[I2840],((Bacteria_Proteobacteria_Gammaproteobacteria_Xanthomonadales_Xanthomonadaceae_Pseudoxanthomonas_Pseudoxanthomonas_spadix_BD_a59:0.03811[I2843],Bacteria_Proteobacteria_Gammaproteobacteria_Xanthomonadales_Xanthomonadaceae_Xylella_fastidiosa_multiplex_ATCC_35871:0.04003[I2844]):0.00345[I2842],(Bacteria_Proteobacteria_Gammaproteobacteria_Xanthomonadales_Xanthomonadaceae_Stenotrophomonas_maltophilia_ATCC_19867:0.03751[I2846],Bacteria_Proteobacteria_Gammaproteobacteria_Xanthomonadales_Xanthomonadaceae_Xanthomonas_oryzae_ATCC_35933:0.00851[I2847]):0.00500[I2845]):0.01568[I2841]):0.01290[I2839],Bacteria_Proteobacteria_Gammaproteobacteria_Xanthomonadales_Xanthomonadaceae_Luteimonas_mephitis_DSM_12574:0.03793[I2848]):0.00435[I2838],(Bacteria_Proteobacteria_Gammaproteobacteria_Xanthomonadales_Xanthomonadaceae_Lysobacter_defluvii_DSM_18482:0.04390[I2850],(Bacteria_Proteobacteria_Gammaproteobacteria_Xanthomonadales_Xanthomonadaceae_Lysobacter_antibioticus_HS124:0.01381[I2852],(Bacteria_Proteobacteria_Gammaproteobacteria_Xanthomonadales_Xanthomonadaceae_Silanimonas_lenta_DSM_16282:0.04956[I2854],(Bacteria_Proteobacteria_Gammaproteobacteria_Xanthomonadales_Xanthomonadaceae_Arenimonas_donghaensis_DSM_18148_HO3_R19:0.04330[I2856],Bacteria_Proteobacteria_Gammaproteobacteria_Xanthomonadales_Xanthomonadaceae_Luteimonas_sp._J16:0.02362[I2857]):0.00499[I2855]):0.01546[I2853]):0.00581[I2851]):0.01694[I2849]):0.01072[I2837]):0.06824[I2823]):0.01932[I2631]):0.01359[I2629]):0.02760[I2619]):0.01245[I2615]):0.00644[I2605],((QUERY___KA3385A-2R_merged_00169.1:0.19432,((((Bacteria_Proteobacteria_Gammaproteobacteria_Thiotrichales_Francisellaceae_Francisella_FSC776:0.10415[I2863],Bacteria_Proteobacteria_Gammaproteobacteria_Thiotrichales_Francisellaceae_Francisella_Francisella_philomiragia_subsp_philomiragia_ATCC_25017:0.06806[I2864]):0.10619[I2862],((QUERY___SA1229A-2R_merged_02445.1:0.08569,Bacteria_Proteobacteria_Gammaproteobacteria_Oceanospirillales_Oceanospirillales_bacterium_SCGC_AAA298_N10:0.07582[I2866]):0.07582[I2866],Bacteria_Proteobacteria_Gammaproteobacteria_unclassified_Gammaproteobacteria_Candidatus_Ruthia_magnifica_str._Cm_Calyptogena_magnifica:0.09019[I2867]):0.02740[I2865]):0.02084[I2861],Bacteria_Proteobacteria_Gammaproteobacteria_Oceanospirillales_Alcanivoracaceae_Kangiella_Kangiella_koreensis_DSM_16069:0.08349[I2868]):0.02764[I2860],(((QUERY___KA3385A-2R_merged_00072.1:0.15603,QUERY___KA3385A-2R_merged_00124.1:0.16229,QUERY___KA3385A-2R_merged_00174.1:0.14030,QUERY___SA1229A-2R_merged_01796.1:0.17596):0.00000,((Bacteria_Proteobacteria_Gammaproteobacteria_Pseudomonadales_Moraxellaceae_Moraxella_Moraxella_Moraxella_catarrhalis_25240:0.04149[I2872],(Bacteria_Proteobacteria_Gammaproteobacteria_Pseudomonadales_Moraxellaceae_Psychrobacter_cryohalolentis_K5:0.06526[I2874],((QUERY___SA1229A-2R_merged_03788.1:0.31730,QUERY___SA1229A-2R_merged_06424.1:0.19520,QUERY___SA1229A-2R_merged_06459.1:0.27014):0.00000,Bacteria_Proteobacteria_Gammaproteobacteria_Pseudomonadales_Moraxellaceae_Enhydrobacter_Enhydrobacter_aerosaccus_SK60:0.02411[I2875]):0.02411[I2875]):0.02064[I2873]):0.03475[I2871],(((QUERY___KA3385A-2R_merged_00132.1:0.11386,QUERY___KA3385A-2R_merged_00235.1:0.26617,QUERY___SA1229A-2R_merged_00495.1:0.84226,QUERY___SA1229A-2R_merged_01212.1:0.65488,QUERY___SA1229A-2R_merged_02229.1:0.84152,QUERY___SA1229A-2R_merged_03053.1:0.17049,QUERY___SA1229A-2R_merged_03317.1:0.01916,QUERY___SA1229A-2R_merged_03737.1:0.15649,QUERY___SA1229A-2R_merged_03990.1:0.10617,QUERY___SA1229A-2R_merged_06629.1:0.26634):0.00000,Bacteria_Proteobacteria_Gammaproteobacteria_Pseudomonadales_Moraxellaceae_Perlucidibaca_piscinae_DSM_21586:0.03773[I2877]):0.03773[I2877],(((QUERY___KA3385A-2R_merged_00341.1:0.09518,QUERY___KA3385A-2R_merged_00442.1:0.07711,QUERY___KA3385A-2R_merged_00549.1:0.26772,QUERY___KA3385A-2R_merged_00890.1:0.11787,QUERY___SA1229A-2R_merged_00372.1:0.41235,QUERY___SA1229A-2R_merged_00998.1:0.59506,QUERY___SA1229A-2R_merged_01084.1:0.46540,QUERY___SA1229A-2R_merged_01902.1:0.17352,QUERY___SA1229A-2R_merged_01922.1:0.58086,QUERY___SA1229A-2R_merged_02022.1:0.11691,QUERY___SA1229A-2R_merged_02043.1:0.28703,QUERY___SA1229A-2R_merged_02156.1:0.44438,QUERY___SA1229A-2R_merged_02175.1:0.46886,QUERY___SA1229A-2R_merged_02239.1:0.40286,QUERY___SA1229A-2R_merged_02341.1:0.06199,QUERY___SA1229A-2R_merged_02380.1:0.04789,QUERY___SA1229A-2R_merged_03009.1:0.43341,QUERY___SA1229A-2R_merged_03114.1:0.42014,QUERY___SA1229A-2R_merged_03179.1:0.07133,QUERY___SA1229A-2R_merged_03188.1:0.37884,QUERY___SA1229A-2R_merged_03534.1:0.02086,QUERY___SA1229A-2R_merged_03678.1:0.02108,QUERY___SA1229A-2R_merged_03832.1:0.16829,QUERY___SA1229A-2R_merged_06274.1:0.13602,QUERY___SA1229A-2R_merged_06396.1:0.15468,QUERY___SA1229A-2R_merged_06786.1:0.38690,QUERY___SA1229A-2R_merged_06794.1:0.48760,QUERY___SA1229A-2R_merged_06852.1:0.15523,QUERY___SA1229A-2R_merged_07023.1:0.16613,QUERY___SA1229A-2R_merged_07074.1:0.16792):0.00000,Bacteria_Proteobacteria_Gammaproteobacteria_Pseudomonadales_Moraxellaceae_Acinetobacter_baumannii_AB30:0.02304[I2879]):0.02304[I2879],Bacteria_Proteobacteria_Gammaproteobacteria_Pseudomonadales_Moraxellaceae_Alkanindiges_illinoisensis_DSM_15370:0.04473[I2880]):0.02719[I2878]):0.02533[I2876]):0.03992[I2870]):0.03992[I2870],(((((Bacteria_Proteobacteria_Gammaproteobacteria_unclassified_Gammaproteobacteria_Reinekea_blandensis_MED297:0.05850[I2886],Bacteria_Proteobacteria_Gammaproteobacteria_Oceanospirillales_Saccharospirillaceae_Saccharospirillum_impatiens_DSM_12546:0.03036[I2887]):0.04950[I2885],(((Bacteria_Proteobacteria_Gammaproteobacteria_Oceanospirillales_Halomonadaceae_Carnimonas_nigrificans_ATCC_BAA_78:0.02523[I2891],(Bacteria_Proteobacteria_Gammaproteobacteria_Oceanospirillales_Halomonadaceae_Zymobacter_group_Zymobacter_palmae_DSM_10491:0.03553[I2893],Bacteria_Proteobacteria_Gammaproteobacteria_Oceanospirillales_Halomonadaceae_Halotalea_alkalilenta_DSM_17697:0.01234[I2894]):0.00956[I2892]):0.03005[I2890],((QUERY___SA1229A-2R_merged_05582.1:0.14601,Bacteria_Proteobacteria_Gammaproteobacteria_Oceanospirillales_Halomonadaceae_Cobetia_marina_KMM_296:0.01827[I2896]):0.01827[I2896],(((QUERY___SA1229A-2R_merged_01719.1:0.23730,QUERY___SA1229A-2R_merged_02094.1:0.29275,QUERY___SA1229A-2R_merged_03351.1:0.37234,QUERY___SA1229A-2R_merged_03731.1:0.35069,QUERY___SA1229A-2R_merged_06644.1:0.12235):0.00000,Bacteria_Proteobacteria_Gammaproteobacteria_Oceanospirillales_Halomonadaceae_Halomonas_Halomonas_elongata_DSM_2581:0.01868[I2898]):0.01868[I2898],(Bacteria_Proteobacteria_Gammaproteobacteria_Oceanospirillales_Halomonadaceae_Kushneria_aurantia_DSM_21353:0.06304[I2900],(QUERY___SA1229A-2R_merged_03186.1:0.13895,Bacteria_Proteobacteria_Gammaproteobacteria_Oceanospirillales_Halomonadaceae_Chromohalobacter_salexigens_1H11_DSM_3043:0.01256[I2901]):0.01256[I2901]):0.02293[I2899]):0.02289[I2897]):0.02044[I2895]):0.03718[I2889],(((QUERY___SA1229A-2R_merged_00446.1:0.24813,QUERY___SA1229A-2R_merged_01019.1:0.25098):0.00000,Bacteria_Proteobacteria_Gammaproteobacteria_Oceanospirillales_Oceanospirillaceae_Marinospirillum_insulare_DSM_21763:0.03802[I2903]):0.03802[I2903],((QUERY___KA3385A-2R_merged_00158.1:0.22882,QUERY___SA1229A-2R_merged_00043.1:0.32730,QUERY___SA1229A-2R_merged_00113.1:0.28924,QUERY___SA1229A-2R_merged_00147.1:0.30488,QUERY___SA1229A-2R_merged_00152.1:0.35689,QUERY___SA1229A-2R_merged_00612.1:0.25006,QUERY___SA1229A-2R_merged_00698.1:0.19041,QUERY___SA1229A-2R_merged_01748.1:0.16171,QUERY___SA1229A-2R_merged_01868.1:0.32123,QUERY___SA1229A-2R_merged_01911.1:0.29364):0.00000,((Bacteria_Proteobacteria_Gammaproteobacteria_Aeromonadales_Aeromonadaceae_Oceanimonas_Oceanimonas_sp_GK1:0.04993[I2906],((Bacteria_Proteobacteria_Gammaproteobacteria_Aeromonadales_Aeromonadaceae_Tolumonas_Tolumonas_auensis_DSM_9187:0.04827[I2909],((Bacteria_Proteobacteria_Gammaproteobacteria_Aeromonadales_Succinivibrionaceae_Succinatimonas_Succinatimonas_hippei_YIT_12066_S_hippeiYIT12066_1_0_Cont66_1:0.07370[I2912],(Bacteria_Proteobacteria_Gammaproteobacteria_Aeromonadales_Succinivibrionaceae_Anaerobiospirillum_succiniciproducens_DSM_6400:0.05073[I2914],Bacteria_Proteobacteria_Gammaproteobacteria_Aeromonadales_Succinivibrionaceae_Succinivibrio_dextrinosolvens_ACV_10:0.05994[I2915]):0.02316[I2913]):0.03984[I2911],(Bacteria_Proteobacteria_Gammaproteobacteria_Aeromonadales_Succinivibrionaceae_Succinimonas_amylolytica_DSM_2873:0.09284[I2917],Bacteria_Proteobacteria_Gammaproteobacteria_Aeromonadales_Succinivibrionaceae_WG_1_Wallaby_Group_1_isolate:0.05000[I2918]):0.04076[I2916]):0.05717[I2910]):0.02848[I2908],Bacteria_Proteobacteria_Gammaproteobacteria_Aeromonadales_Aeromonadaceae_Aeromonas_Aeromonas_hydrophila_AL09_71:0.04469[I2919]):0.02507[I2907]):0.03241[I2905],(((((((Bacteria_Proteobacteria_Gammaproteobacteria_Vibrionales_Vibrionaceae_Vibrio_fischeri_MJ11_I:0.03456[I2927],(Bacteria_Proteobacteria_Gammaproteobacteria_Vibrionales_Vibrionaceae_Candidatus_Photodesmus_katoptron_Akat1:0.09485[I2929],Bacteria_Proteobacteria_Gammaproteobacteria_Vibrionales_Vibrionaceae_Vibrio_Vibrio_anguillarum_775_2:0.02929[I2930]):0.02141[I2928]):0.01966[I2926],(Bacteria_Proteobacteria_Gammaproteobacteria_Vibrionales_Vibrionaceae_Salinivibrio_costicola_costicola_ATCC_33508:0.10089[I2932],Bacteria_Proteobacteria_Gammaproteobacteria_Vibrionales_Vibrionaceae_Photobacterium_profundum_SS9:0.03070[I2933]):0.01510[I2931]):0.03012[I2925],((Bacteria_Proteobacteria_Gammaproteobacteriaunclassified_Gammaproteobacteria_Gallaecimonas_Gallaecimonas_xiamenensis_3_C_1:0.04372[I2936],((QUERY___KA3385A-2R_merged_00868.1:0.35848,QUERY___SA1229A-2R_merged_00646.1:0.76857,QUERY___SA1229A-2R_merged_01120.1:0.52405,QUERY___SA1229A-2R_merged_01795.1:0.12499,QUERY___SA1229A-2R_merged_01801.1:0.18485,QUERY___SA1229A-2R_merged_02128.1:0.24862,QUERY___SA1229A-2R_merged_03173.1:0.11671,QUERY___SA1229A-2R_merged_03578.1:0.13844,QUERY___SA1229A-2R_merged_03613.1:0.00937,QUERY___SA1229A-2R_merged_06865.1:0.40146,QUERY___SA1229A-2R_merged_07030.1:0.18239,QUERY___SA1229A-2R_merged_07113.1:0.55780,QUERY___SA1229A-2R_merged_07114.1:0.47296):0.00000,Bacteria_Proteobacteria_Gammaproteobacteria_Alteromonadales_Alteromonadaceae_Alishewanella_Alishewanella_agri_BL06:0.04915[I2937]):0.04915[I2937]):0.02382[I2935],(Bacteria_Proteobacteria_Gammaproteobacteria_Enterobacteriales_Enterobacteriaceae_Plesiomonas_sp._ZOR0011:0.02997[I2939],(Bacteria_Proteobacteria_Gammaproteobacteria_Enterobacteriales_Enterobacteriaceae_Hafnia_alvei_FB1:0.01671[I2941],((Bacteria_Proteobacteria_Gammaproteobacteria_Enterobacteriales_Enterobacteriaceae_Yersinia_pestis_Nepal516:0.02266[I2944],Bacteria_Proteobacteria_Gammaproteobacteria_Enterobacteriales_Enterobacteriaceae_Rahnella_Rahnella_aquatilis_HX2:0.01212[I2945]):0.00514[I2943],(Bacteria_Proteobacteria_Gammaproteobacteria_Enterobacteriales_Enterobacteriaceae_Ewingella_Ewingella_americana_C_024_ATCC_33852:0.00793[I2947],((Bacteria_Proteobacteria_Gammaproteobacteria_Enterobacteriales_Enterobacteriaceae_unclassified_Enterobacteriaceae_Candidatus_Regiella_insecticola_LSR1:0.04482[I2950],Bacteria_Proteobacteria_Gammaproteobacteria_Enterobacteriales_Enterobacteriaceae_unclassified_Enterobacteriaceae_Candidatus_Hamiltonella_defensa_5AT_Acyrthosiphon_pisum:0.06723[I2951]):0.02420[I2949],(Bacteria_Proteobacteria_Gammaproteobacteria_Enterobacteriales_Enterobacteriaceae_Budvicia_aquatica_DSM_5075:0.02598[I2953],((((Bacteria_Proteobacteria_Gammaproteobacteria_Enterobacteriales_Enterobacteriaceae_Brenneria_salicis_ATCC_15712:0.03080[I2958],Bacteria_Proteobacteria_Gammaproteobacteria_Enterobacteriales_Enterobacteriaceae_Dickeya_Dickeya_dadantii_Ech703:0.02395[I2959]):0.02728[I2957],Bacteria_Proteobacteria_Gammaproteobacteria_Enterobacteriales_Enterobacteriaceae_Lonsdalea_quercina_quercina_NCCB_100489:0.01657[I2960]):0.00923[I2956],(((Bacteria_Proteobacteria_Gammaproteobacteria_Enterobacteriales_Enterobacteriaceae_unclassified_Enterobacteriaceae_Candidatus_Blochmannia_floridanus:0.07479[I2964],(Bacteria_Proteobacteria_Gammaproteobacteria_Enterobacteriales_Enterobacteriaceae_Buchnera_Buchnera_aphidicola_str:0.11045[I2966],Bacteria_Proteobacteria_Gammaproteobacteria_Enterobacteriales_Enterobacteriaceae_Wigglesworthia_glossinidia_endosymbiont_of_Glossina_brevipalpis:0.07895[I2967]):0.01073[I2965]):0.02975[I2963],Bacteria_Proteobacteria_Gammaproteobacteria_Enterobacteriales_Enterobacteriaceae_Candidatus_Moranella_endobia_PCIT:0.02570[I2968]):0.02392[I2962],Bacteria_Proteobacteria_Gammaproteobacteria_Enterobacteriales_Enterobacteriaceae_Sodalis_glossinidius_morsitans:0.01316[I2969]):0.01256[I2961]):0.00518[I2955],((((((Bacteria_Proteobacteria_Gammaproteobacteria_Enterobacteriales_Enterobacteriaceae_Thorsellia_anophelis_DSM_18579:0.07070[I2976],(Bacteria_Proteobacteria_Gammaproteobacteria_Orbales_Orbaceae_bacterium_Bimp:0.07638[I2978],((Bacteria_Proteobacteria_Gammaproteobacteria_Pasteurellales_Pasteurellaceae_Histophilus_somni_129P:0.06106[I2981],(Bacteria_Proteobacteria_Gammaproteobacteria_Pasteurellales_Pasteurellaceae_Pasteurella_multocida_43137:0.03648[I2983],((Bacteria_Proteobacteria_Gammaproteobacteria_Pasteurellales_Pasteurellaceae_Gallibacterium_Gallibacterium_anatis_UMN179:0.06314[I2986],Bacteria_Proteobacteria_Gammaproteobacteria_Pasteurellales_Pasteurellaceae_Avibacterium_paragallinarum_AVPAR72:0.01555[I2987]):0.02954[I2985],(Bacteria_Proteobacteria_Gammaproteobacteria_Pasteurellales_Pasteurellaceae_Aggregatibacter_Aggregatibacter_actinomycetemcomitans_D7S_1:0.05474[I2989],Bacteria_Proteobacteria_Gammaproteobacteria_Pasteurellales_Pasteurellaceae_Haemophilus_Haemophilus_influenzae_KR494:0.02486[I2990]):0.00978[I2988]):0.01250[I2984]):0.01113[I2982]):0.01512[I2980],(((Bacteria_Proteobacteria_Gammaproteobacteria_Pasteurellales_Pasteurellaceae_Mannheimia_Mannheimia_haemolytica_D174:0.02155[I2994],Bacteria_Proteobacteria_Gammaproteobacteria_Pasteurellales_Pasteurellaceae_Bibersteinia_Bibersteinia_trehalosi_USDA_ARS_USMARC_189:0.02673[I2995]):0.01443[I2993],Bacteria_Proteobacteria_Gammaproteobacteria_Pasteurellales_Pasteurellaceae_Actinobacillus_Actinobacillus_pleuropneumoniae_serovar_3_str_JL03:0.03016[I2996]):0.01320[I2992],Bacteria_Proteobacteria_Gammaproteobacteria_Pasteurellales_Pasteurellaceae_Mannheimia_succiniciproducens_MBEL55E:0.04530[I2997]):0.00547[I2991]):0.06871[I2979]):0.02422[I2977]):0.01392[I2975],(Bacteria_Proteobacteria_Gammaproteobacteria_Enterobacteriales_Enterobacteriaceae_Candidatus_Riesia_pediculicola_USDA:0.13416[I2999],Bacteria_Proteobacteria_Gammaproteobacteria_Enterobacteriales_Enterobacteriaceae_Arsenophonus_nasoniae_DSM_15247:0.02479[I3000]):0.02218[I2998]):0.01256[I2974],((Bacteria_Proteobacteria_Gammaproteobacteria_Enterobacteriales_Enterobacteriaceae_Xenorhabdus_Xenorhabdus_nematophila_ATCC_19061:0.02861[I3003],Bacteria_Proteobacteria_Gammaproteobacteria_Enterobacteriales_Enterobacteriaceae_Photorhabdus_luminescens_laumondii_TTO1:0.04707[I3004]):0.02499[I3002],Bacteria_Proteobacteria_Gammaproteobacteria_Enterobacteriales_Enterobacteriaceae_Proteus_mirabilis_WGLW4:0.02607[I3005]):0.01461[I3001]):0.00752[I2973],(Bacteria_Proteobacteria_Gammaproteobacteria_Enterobacteriales_Enterobacteriaceae_Providencia_Providencia_stuartii_MRSN_2154:0.02044[I3007],Bacteria_Proteobacteria_Gammaproteobacteria_Enterobacteriales_Enterobacteriaceae_Morganella_morganii_morganii_KT:0.02802[I3008]):0.00742[I3006]):0.01781[I2972],Bacteria_Proteobacteria_Gammaproteobacteria_Enterobacteriales_Enterobacteriaceae_Edwardsiella_tarda_C07_087:0.03101[I3009]):0.00965[I2971],(Bacteria_Proteobacteria_Gammaproteobacteria_Enterobacteriales_Enterobacteriaceae_Pectobacterium_Pectobacterium_carotovorum_carotovorum_PCC21:0.01111[I3011],(((Bacteria_Proteobacteria_Gammaproteobacteria_Enterobacteriales_Enterobacteriaceae_Kluyvera_Kluyvera_ascorbata_ATCC_33433:0.00925[I3015],((((((Bacteria_Proteobacteria_Gammaproteobacteria_Enterobacteriales_Enterobacteriaceae_Kosakonia_radicincitans_UMEnt0112:0.01591[I3022],Bacteria_Proteobacteria_Gammaproteobacteria_Enterobacteriales_Enterobacteriaceae_Enterobacter_Enterobacter_cloacae_SCF1:0.01477[I3023]):0.01152[I3021],(Bacteria_Proteobacteria_Gammaproteobacteria_Enterobacteriales_Enterobacteriaceae_Trabulsiella_Trabulsiella_guamensis_ATCC_49490:0.02184[I3025],Bacteria_Proteobacteria_Gammaproteobacteria_Enterobacteriales_Enterobacteriaceae_Cronobacter_Cronobacter_sakazakii_CMCC_45402:0.01306[I3026]):0.01015[I3024]):0.00000[I3020],(((Bacteria_Proteobacteria_Gammaproteobacteria_Enterobacteriales_Enterobacteriaceae_Shigella_flexneri_2003036:0.00326[I3030],Bacteria_Proteobacteria_Gammaproteobacteria_Enterobacteriales_Enterobacteriaceae_Escherichia_coli_K12__W3110:0.00152[I3031]):0.02010[I3029],Bacteria_Proteobacteria_Gammaproteobacteria_Enterobacteriales_Enterobacteriaceae_Salmonella_Salmonella_enterica_Enterica_sv_Heidelberg_41578:0.00488[I3032]):0.00888[I3028],Bacteria_Proteobacteria_Gammaproteobacteria_Enterobacteriales_Enterobacteriaceae_Citrobacter_Citrobacter_rodentium_ICC168:0.01305[I3033]):0.00947[I3027]):0.00683[I3019],(Bacteria_Proteobacteria_Gammaproteobacteria_Enterobacteriales_Enterobacteriaceae_Lelliottia_amnigena_CHS_78:0.00000[I3035],(Bacteria_Proteobacteria_Gammaproteobacteria_Enterobacteriales_Enterobacteriaceae_Serratia_Serratia_fonticola_RB_25:0.03964[I3037],Bacteria_Proteobacteria_Gammaproteobacteria_Enterobacteriales_Enterobacteriaceae_Cedecea_Cedecea_davisae_DSM_4568:0.01660[I3038]):0.00797[I3036]):0.01260[I3034]):0.00985[I3018],(Bacteria_Proteobacteria_Gammaproteobacteria_Enterobacteriales_Enterobacteriaceae_Leclercia_Leclercia_adecarboxylata_Leclerc_1783_ATCC_23216_2:0.00000[I3040],Bacteria_Proteobacteria_Gammaproteobacteria_Enterobacteriales_Enterobacteriaceae_Klebsiella_Klebsiella_oxytoca_HKOPL1:0.00796[I3041]):0.00472[I3039]):0.00363[I3017],Bacteria_Proteobacteria_Gammaproteobacteria_Enterobacteriales_Enterobacteriaceae_Buttiauxella_agrestis_MCE:0.01739[I3042]):0.00202[I3016]):0.00728[I3014],Bacteria_Proteobacteria_Gammaproteobacteria_Enterobacteriales_Enterobacteriaceae_Raoultella_Raoultella_ornithinolytica_B6:0.00747[I3043]):0.00688[I3013],((Bacteria_Proteobacteria_Gammaproteobacteria_Pseudomonadales_Pseudomonadaceae_Pseudomonas_flectens_ATCC_12775:0.03599[I3046],Bacteria_Proteobacteria_Gammaproteobacteria_Enterobacteriales_Enterobacteriaceae_Tatumella_Tatumella_ptyseos_ATCC_33301:0.01414[I3047]):0.00728[I3045],(Bacteria_Proteobacteria_Gammaproteobacteria_Enterobacteriales_Enterobacteriaceae_Erwinia_Erwinia_amylovora_CFBP1430:0.02178[I3049],Bacteria_Proteobacteria_Gammaproteobacteria_Enterobacteriales_Enterobacteriaceae_Pantoea_Pantoea_ananatis_LMG_5342:0.01871[I3050]):0.01287[I3048]):0.00369[I3044]):0.00691[I3012]):0.01371[I3010]):0.01007[I2970]):0.00848[I2954]):0.00404[I2952]):0.01279[I2948]):0.00510[I2946]):0.01443[I2942]):0.02405[I2940]):0.02760[I2938]):0.01935[I2934]):0.01353[I2924],(((Bacteria_Proteobacteria_Gammaproteobacteria_Alteromonadales_Pseudoalteromonadaceae_Pseudoalteromonas_atlantica_T6c:0.02483[I3054],(Bacteria_Proteobacteria_Gammaproteobacteria_Alteromonadales_Alteromonadaceae_Glaciecola_Glaciecola_nitratireducens_FR1064:0.02793[I3056],(Bacteria_Proteobacteria_Gammaproteobacteria_Alteromonadales_Alteromonadaceae_Aestuariibacter_salexigens_DSM_15300:0.04793[I3058],(Bacteria_Proteobacteria_Gammaproteobacteria_Alteromonadales_Alteromonadaceae_Salinimonas_chungwhensis_DSM_16280:0.05425[I3060],Bacteria_Proteobacteria_Gammaproteobacteria_Alteromonadales_Alteromonadaceae_Alteromonas_Alteromonas_macleodii_Black_Sea_11:0.02014[I3061]):0.01819[I3059]):0.03292[I3057]):0.01339[I3055]):0.06347[I3053],Bacteria_Proteobacteria_Gammaproteobacteria_Alteromonadales_Alteromonadaceae_Agarivorans_albus_MKT_106:0.04888[I3062]):0.02427[I3052],((Bacteria_Proteobacteria_Gammaproteobacteria_Alteromonadales_Alteromonadaceae_Catenovulum_agarivorans_YM01:0.00744[I3065],Bacteria_Proteobacteria_Gammaproteobacteria_Alteromonadales_Alteromonadaceae_Gayadomonas_joobiniege_G7:0.04651[I3066]):0.06023[I3064],(((QUERY___KA3385A-1R_merged_00291.1:0.01539,QUERY___KA3385A-1R_merged_00831.1:0.16136):0.00000,Bacteria_Proteobacteria_Gammaproteobacteria_Alteromonadales_Colwelliaceae_Colwellia_psychrerythraea_34H:0.03625[I3068]):0.03625[I3068],(QUERY___SA1229A-2R_merged_02434.1:0.05878,(Bacteria_Proteobacteria_Gammaproteobacteria_Alteromonadales_Pseudoalteromonadaceae_Algicola_sagamiensis_DSM_14643:0.05638[I3070],(QUERY___KA3385A-1R_merged_00742.1:0.10945,Bacteria_Proteobacteria_Gammaproteobacteria_Alteromonadales_Idiomarinaceae_Idiomarina_loihiensis_L2TR:0.03860[I3071]):0.03860[I3071]):0.01716[I3069]):0.01716[I3069]):0.00875[I3067]):0.01497[I3063]):0.02010[I3051]):0.02205[I2923],Bacteria_Proteobacteria_Gammaproteobacteria_Alteromonadales_Ferrimonadaceae_Ferrimonas_Ferrimonas_balearica_DSM_9799:0.07248[I3072]):0.00435[I2922],((QUERY___KA3385A-1R_merged_00014.1:0.14019,QUERY___KA3385A-1R_merged_01095.1:0.13227,QUERY___KA3385A-1R_merged_02816.1:0.03428,QUERY___KA3385A-1R_merged_03367.1:0.49094,QUERY___KA3385A-2R_merged_00210.1:0.11288,QUERY___KA3385A-2R_merged_00867.1:0.11892,QUERY___SA1229A-2R_merged_03106.1:0.18221,QUERY___SA1229A-2R_merged_03782.1:0.19775,QUERY___SA1229A-2R_merged_06923.1:0.52757):0.00000,Bacteria_Proteobacteria_Gammaproteobacteria_Alteromonadales_Shewanellaceae_Shewanella_oneidensis_MR_1:0.04268[I3073]):0.04268[I3073]):0.00828[I2921],((QUERY___SA1229A-2R_merged_03299.1:0.11181,Bacteria_Proteobacteria_Gammaproteobacteria_Alteromonadales_Moritellaceae_Moritella_marina_ATCC_15381:0.03516[I3075]):0.03516[I3075],Bacteria_Proteobacteria_Gammaproteobacteria_Alteromonadales_Psychromonadaceae_Psychromonas_Psychromonas_ingrahamii_37:0.07685[I3076]):0.03018[I3074]):0.00494[I2920]):0.03242[I2904]):0.03242[I2904]):0.01154[I2902]):0.01182[I2888]):0.01286[I2884],(((Bacteria_Proteobacteria_Gammaproteobacteria_Oceanospirillales_Oceanospirillaceae_Oceanospirillum_maris_DSM_6286:0.06406[I3080],(Bacteria_Proteobacteria_Gammaproteobacteria_Oceanospirillales_Oceanospirillaceae_Neptunomonas_japonica_DSM_18939:0.03280[I3082],Bacteria_Proteobacteria_Gammaproteobacteria_Oceanospirillales_Oceanospirillaceae_Amphritea_japonica_ATCC_BAA_1530:0.03983[I3083]):0.01471[I3081]):0.01719[I3079],(Bacteria_Proteobacteria_Gammaproteobacteria_Oceanospirillales_Oceanospirillaceae_Balneatrix_alpica_DSM_16621:0.06413[I3085],((QUERY___SA1229A-2R_merged_06871.1:0.38462,QUERY___SA1229A-2R_merged_07241.1:0.06822):0.00000,Bacteria_Proteobacteria_Gammaproteobacteria_Alteromonadales_Alteromonadaceae_Marinobacterium_litorale_DSM_23545:0.02935[I3086]):0.02935[I3086]):0.02300[I3084]):0.01327[I3078],((Bacteria_Proteobacteria_Gammaproteobacteria_Oceanospirillales_Oceanospirillaceae_Bermanella_Bermanella_marisrubri_RED65:0.04215[I3089],((QUERY___SA1229A-2R_merged_07228.1:0.10365,Bacteria_Proteobacteria_Gammaproteobacteria_Oceanospirillales_Oceanospirillaceae_Thalassolituus_Thalassolituus_oleivorans_R6_15:0.01564[I3091]):0.01564[I3091],Bacteria_Proteobacteria_Gammaproteobacteria_Oceanospirillales_Oceanospirillaceae_Oceanobacter_kriegii_DSM_6294:0.03287[I3092]):0.02166[I3090]):0.01248[I3088],((QUERY___SA1229A-2R_merged_00890.1:0.20584,QUERY___SA1229A-2R_merged_02313.1:0.17938,QUERY___SA1229A-2R_merged_02361.1:0.05094,QUERY___SA1229A-2R_merged_03603.1:0.52235):0.00000,Bacteria_Proteobacteria_Gammaproteobacteria_Oceanospirillales_Oceanospirillaceae_Marinomonas_mediterranea_MMB_1:0.03649[I3093]):0.03649[I3093]):0.01982[I3087]):0.01289[I3077]):0.01690[I2883],(((QUERY___KA3385A-1R_merged_00692.1:0.08669,QUERY___KA3385A-1R_merged_03311.1:0.35747):0.00000,Bacteria_Proteobacteria_Gammaproteobacteria_Oceanospirillales_Alcanivoracaceae_Alcanivorax_borkumensis_SK2:0.03995[I3095]):0.03995[I3095],((QUERY___SA1229A-2R_merged_00819.1:0.22273,((Bacteria_Proteobacteria_Gammaproteobacteria_Alteromonadales_Alteromonadaceae_Melitea_salexigens_DSM_19753:0.02740[I3099],Bacteria_Proteobacteria_Gammaproteobacteria_unclassified_Gammaproteobacteria_Spongiibacter_tropicus_DSM_19543:0.02143[I3100]):0.03686[I3098],(Bacteria_Proteobacteria_Gammaproteobacteria_gamma_proteobacterium_NOR51_B:0.04096[I3102],(Bacteria_Proteobacteria_Gammaproteobacteria_Alteromonadales_Alteromonadaceae_Haliea_salexigens_DSM_19537:0.02460[I3104],Bacteria_Proteobacteria_Gammaproteobacteria_unclassified_Gammaproteobacteria_OMG_group_OM60_clade_Congregibacter_litoralis_KT71:0.03100[I3105]):0.02030[I3103]):0.03155[I3101]):0.01303[I3097]):0.01303[I3097],(Bacteria_Proteobacteria_Gammaproteobacteria_unclassified_Gammaproteobacteria_Porticoccus_hydrocarbonoclasticus_MCTG13d:0.04635[I3107],((((((Bacteria_Proteobacteria_Gammaproteobacteria_Pseudomonadales_B._setacea_BS12:0.01571[I3114],Bacteria_Proteobacteria_Gammaproteobacteria_Alteromonadales_Alteromonadales_genera_incertae_sedis_Teredinibacter_turnerae_T7902:0.03927[I3115]):0.02367[I3113],Bacteria_Proteobacteria_Gammaproteobacteriaunclassified_Gammaproteobacteria_Simiduia_Simiduia_agarivorans_SA1:0.05034[I3116]):0.01783[I3112],(Bacteria_Proteobacteria_Gammaproteobacteria_Alteromonadales_Alteromonadaceae_Saccharophagus_degradans_2_40:0.04177[I3118],(Bacteria_Proteobacteria_Gammaproteobacteria_Pseudomonadales_unclassified_Pseudomonadales_Dasania_marina_DSM_21967:0.06621[I3120],(QUERY___SA1229A-2R_merged_00699.1:0.36632,Bacteria_Proteobacteria_Gammaproteobacteria_Pseudomonadales_Pseudomonadaceae_Cellvibrio_Cellvibrio_japonicus_Ueda107:0.02422[I3121]):0.02422[I3121]):0.00969[I3119]):0.00680[I3117]):0.01156[I3111],Bacteria_Proteobacteria_Gammaproteobacteria_Alteromonadales_Alteromonadales_genera_incertae_sedis_Gilvimarinus_chinensis_DSM_19667:0.04482[I3122]):0.01431[I3110],Bacteria_Proteobacteria_Gammaproteobacteria_Alteromonadales_Alteromonadaceae_Marinimicrobium_agarilyticum_DSM_16975:0.05261[I3123]):0.01837[I3109],Bacteria_Proteobacteria_Gammaproteobacteria_Alteromonadales_Alteromonadaceae_Alteromonas_sp._S89:0.05693[I3124]):0.00301[I3108]):0.01163[I3106]):0.01548[I3096]):0.02008[I3094]):0.00727[I2882],(((Bacteria_Proteobacteria_Gammaproteobacteria_Oceanospirillales_Hahellaceae_Endozoicomonas_montiporae_LMG_24815:0.01280[I3128],Bacteria_CP_Tectomicrobia_Candidatus_Entotheonella_sp._TSY2:0.02355[I3129]):0.05604[I3127],(Bacteria_Proteobacteria_Gammaproteobacteria_Oceanospirillales_Hahellaceae_Zooshikella_ganghwensis_DSM_15267:0.05667[I3131],Bacteria_Proteobacteria_Gammaproteobacteria_Oceanospirillales_Hahellaceae_Hahella_chejuensis_KCTC_2396:0.07455[I3132]):0.02071[I3130]):0.01788[I3126],((QUERY___KA3385A-1R_merged_00000.1:0.24951,QUERY___KA3385A-1R_merged_00003.1:0.23202,QUERY___KA3385A-1R_merged_00005.1:0.23991,QUERY___KA3385A-1R_merged_00007.1:0.16863,QUERY___KA3385A-1R_merged_00008.1:0.12932,QUERY___KA3385A-1R_merged_00019.1:0.13809,QUERY___KA3385A-1R_merged_00022.1:0.06001,QUERY___KA3385A-1R_merged_00024.1:0.15771,QUERY___KA3385A-1R_merged_00025.1:0.13913,QUERY___KA3385A-1R_merged_00026.1:0.08402,QUERY___KA3385A-1R_merged_00029.1:0.11707,QUERY___KA3385A-1R_merged_00033.1:0.15755,QUERY___KA3385A-1R_merged_00034.1:0.17851,QUERY___KA3385A-1R_merged_00038.1:0.14982,QUERY___KA3385A-1R_merged_00040.1:0.16410,QUERY___KA3385A-1R_merged_00052.1:0.11831,QUERY___KA3385A-1R_merged_00069.1:0.11573,QUERY___KA3385A-1R_merged_00072.1:0.15140,QUERY___KA3385A-1R_merged_03586.1:0.07028,QUERY___KA3385A-2R_merged_00006.1:0.12181,QUERY___KA3385A-2R_merged_00007.1:0.20423,QUERY___KA3385A-2R_merged_00014.1:0.08629,QUERY___KA3385A-2R_merged_00040.1:0.19038,QUERY___KA3385A-2R_merged_00046.1:0.09435,QUERY___KA3385A-2R_merged_00047.1:0.23201,QUERY___KA3385A-2R_merged_00051.1:0.06590,QUERY___KA3385A-2R_merged_00060.1:0.15634,QUERY___KA3385A-2R_merged_00062.1:0.06233,QUERY___KA3385A-2R_merged_00063.1:0.10769,QUERY___KA3385A-2R_merged_00068.1:0.18204,QUERY___KA3385A-2R_merged_00073.1:0.12597,QUERY___KA3385A-2R_merged_00074.1:0.06977,QUERY___KA3385A-2R_merged_00075.1:0.24972,QUERY___KA3385A-2R_merged_00082.1:0.15479,QUERY___KA3385A-2R_merged_00087.1:0.13820,QUERY___KA3385A-2R_merged_00100.1:0.14941,QUERY___KA3385A-2R_merged_00101.1:0.08593,QUERY___KA3385A-2R_merged_00107.1:0.18726,QUERY___KA3385A-2R_merged_00110.1:0.15320,QUERY___KA3385A-2R_merged_00120.1:0.10618,QUERY___KA3385A-2R_merged_00122.1:0.18236,QUERY___KA3385A-2R_merged_00127.1:0.22711,QUERY___KA3385A-2R_merged_00133.1:0.16686,QUERY___KA3385A-2R_merged_00142.1:0.19307,QUERY___KA3385A-2R_merged_00146.1:0.14213,QUERY___KA3385A-2R_merged_00161.1:0.20586,QUERY___KA3385A-2R_merged_00164.1:0.19027,QUERY___KA3385A-2R_merged_00166.1:0.20351,QUERY___KA3385A-2R_merged_00175.1:0.19222,QUERY___KA3385A-2R_merged_00187.1:0.11894,QUERY___KA3385A-2R_merged_00188.1:0.10786,QUERY___KA3385A-2R_merged_00198.1:0.15481,QUERY___KA3385A-2R_merged_00226.1:0.07025,QUERY___KA3385A-2R_merged_00227.1:0.16324,QUERY___KA3385A-2R_merged_00230.1:0.08464,QUERY___KA3385A-2R_merged_00234.1:0.14999,QUERY___KA3385A-2R_merged_00246.1:0.17566,QUERY___KA3385A-2R_merged_00247.1:0.22409,QUERY___KA3385A-2R_merged_00252.1:0.11490,QUERY___KA3385A-2R_merged_00275.1:0.17134,QUERY___KA3385A-2R_merged_00280.1:0.21682,QUERY___KA3385A-2R_merged_00282.1:0.19129,QUERY___KA3385A-2R_merged_00285.1:0.24324,QUERY___KA3385A-2R_merged_00286.1:0.18741,QUERY___SA1229A-2R_merged_00135.1:0.29989,QUERY___SA1229A-2R_merged_00139.1:0.35632,QUERY___SA1229A-2R_merged_00161.1:0.09841,QUERY___SA1229A-2R_merged_00162.1:0.41729,QUERY___SA1229A-2R_merged_00181.1:0.38175,QUERY___SA1229A-2R_merged_00198.1:0.26589,QUERY___SA1229A-2R_merged_00208.1:0.47246,QUERY___SA1229A-2R_merged_00209.1:0.30806,QUERY___SA1229A-2R_merged_00250.1:0.28451,QUERY___SA1229A-2R_merged_00269.1:0.37736,QUERY___SA1229A-2R_merged_00284.1:0.31637,QUERY___SA1229A-2R_merged_00289.1:0.42857,QUERY___SA1229A-2R_merged_00291.1:0.29550,QUERY___SA1229A-2R_merged_00324.1:0.35422,QUERY___SA1229A-2R_merged_00344.1:0.36359,QUERY___SA1229A-2R_merged_00348.1:0.26024,QUERY___SA1229A-2R_merged_00354.1:0.30089,QUERY___SA1229A-2R_merged_00371.1:0.27362,QUERY___SA1229A-2R_merged_00393.1:0.29913,QUERY___SA1229A-2R_merged_00394.1:0.20918,QUERY___SA1229A-2R_merged_00402.1:0.19421,QUERY___SA1229A-2R_merged_00409.1:0.18497,QUERY___SA1229A-2R_merged_00420.1:0.19135,QUERY___SA1229A-2R_merged_00422.1:0.23837,QUERY___SA1229A-2R_merged_00439.1:0.18758,QUERY___SA1229A-2R_merged_00441.1:0.25741,QUERY___SA1229A-2R_merged_00457.1:0.36770,QUERY___SA1229A-2R_merged_00459.1:0.25298,QUERY___SA1229A-2R_merged_00523.1:0.14288,QUERY___SA1229A-2R_merged_00528.1:0.29969,QUERY___SA1229A-2R_merged_00542.1:0.23684,QUERY___SA1229A-2R_merged_00564.1:0.09548,QUERY___SA1229A-2R_merged_00571.1:0.24987,QUERY___SA1229A-2R_merged_00577.1:0.21021,QUERY___SA1229A-2R_merged_00588.1:0.27853,QUERY___SA1229A-2R_merged_00592.1:0.25202,QUERY___SA1229A-2R_merged_00609.1:0.07741,QUERY___SA1229A-2R_merged_00620.1:0.11488,QUERY___SA1229A-2R_merged_00624.1:0.32509,QUERY___SA1229A-2R_merged_00643.1:0.19748,QUERY___SA1229A-2R_merged_00651.1:0.31409,QUERY___SA1229A-2R_merged_00679.1:0.11299,QUERY___SA1229A-2R_merged_00680.1:0.42288,QUERY___SA1229A-2R_merged_00685.1:0.26991,QUERY___SA1229A-2R_merged_00688.1:0.30027,QUERY___SA1229A-2R_merged_00713.1:0.22532,QUERY___SA1229A-2R_merged_00716.1:0.38284,QUERY___SA1229A-2R_merged_00718.1:0.22923,QUERY___SA1229A-2R_merged_00720.1:0.20505,QUERY___SA1229A-2R_merged_00738.1:0.26753,QUERY___SA1229A-2R_merged_00741.1:0.35547,QUERY___SA1229A-2R_merged_00744.1:0.17254,QUERY___SA1229A-2R_merged_00756.1:0.32008,QUERY___SA1229A-2R_merged_00789.1:0.22587,QUERY___SA1229A-2R_merged_00792.1:0.30242,QUERY___SA1229A-2R_merged_00797.1:0.24391,QUERY___SA1229A-2R_merged_00803.1:0.32446,QUERY___SA1229A-2R_merged_00804.1:0.26539,QUERY___SA1229A-2R_merged_00811.1:0.23803,QUERY___SA1229A-2R_merged_00822.1:0.28015,QUERY___SA1229A-2R_merged_00839.1:0.29807,QUERY___SA1229A-2R_merged_00845.1:0.34128,QUERY___SA1229A-2R_merged_00846.1:0.10491,QUERY___SA1229A-2R_merged_00849.1:0.20984,QUERY___SA1229A-2R_merged_00861.1:0.08453,QUERY___SA1229A-2R_merged_00893.1:0.39545,QUERY___SA1229A-2R_merged_00917.1:0.33183,QUERY___SA1229A-2R_merged_00933.1:0.40996,QUERY___SA1229A-2R_merged_00936.1:0.33327,QUERY___SA1229A-2R_merged_00942.1:0.40544,QUERY___SA1229A-2R_merged_00943.1:0.31991,QUERY___SA1229A-2R_merged_00960.1:0.24526,QUERY___SA1229A-2R_merged_00969.1:0.20309,QUERY___SA1229A-2R_merged_00971.1:0.22239,QUERY___SA1229A-2R_merged_00974.1:0.27049,QUERY___SA1229A-2R_merged_00995.1:0.28079,QUERY___SA1229A-2R_merged_01039.1:0.22226,QUERY___SA1229A-2R_merged_01042.1:0.23419,QUERY___SA1229A-2R_merged_01050.1:0.42023,QUERY___SA1229A-2R_merged_01053.1:0.24780,QUERY___SA1229A-2R_merged_01062.1:0.26394,QUERY___SA1229A-2R_merged_01091.1:0.28895,QUERY___SA1229A-2R_merged_01094.1:0.27793,QUERY___SA1229A-2R_merged_01126.1:0.38307,QUERY___SA1229A-2R_merged_01127.1:0.25713,QUERY___SA1229A-2R_merged_01148.1:0.39325,QUERY___SA1229A-2R_merged_01149.1:0.16241,QUERY___SA1229A-2R_merged_01157.1:0.32017,QUERY___SA1229A-2R_merged_01160.1:0.36778,QUERY___SA1229A-2R_merged_01169.1:0.33572,QUERY___SA1229A-2R_merged_01175.1:0.22054,QUERY___SA1229A-2R_merged_01186.1:0.26200,QUERY___SA1229A-2R_merged_01195.1:0.29608,QUERY___SA1229A-2R_merged_01220.1:0.38733,QUERY___SA1229A-2R_merged_01224.1:0.30541,QUERY___SA1229A-2R_merged_01228.1:0.26970,QUERY___SA1229A-2R_merged_01238.1:0.36851,QUERY___SA1229A-2R_merged_01242.1:0.30767,QUERY___SA1229A-2R_merged_01253.1:0.24745,QUERY___SA1229A-2R_merged_01267.1:0.27395,QUERY___SA1229A-2R_merged_01280.1:0.28747,QUERY___SA1229A-2R_merged_01303.1:0.32821,QUERY___SA1229A-2R_merged_01310.1:0.29535,QUERY___SA1229A-2R_merged_01312.1:0.12672,QUERY___SA1229A-2R_merged_01317.1:0.27419,QUERY___SA1229A-2R_merged_01318.1:0.34464,QUERY___SA1229A-2R_merged_01319.1:0.22966,QUERY___SA1229A-2R_merged_01328.1:0.16154,QUERY___SA1229A-2R_merged_01336.1:0.09702,QUERY___SA1229A-2R_merged_01357.1:0.29772,QUERY___SA1229A-2R_merged_01375.1:0.38579,QUERY___SA1229A-2R_merged_01387.1:0.38313,QUERY___SA1229A-2R_merged_01393.1:0.27941,QUERY___SA1229A-2R_merged_01407.1:0.11277,QUERY___SA1229A-2R_merged_01427.1:0.10165,QUERY___SA1229A-2R_merged_01428.1:0.35895,QUERY___SA1229A-2R_merged_01450.1:0.23498,QUERY___SA1229A-2R_merged_01453.1:0.24995,QUERY___SA1229A-2R_merged_01465.1:0.40965,QUERY___SA1229A-2R_merged_01473.1:0.24482,QUERY___SA1229A-2R_merged_01496.1:0.09728,QUERY___SA1229A-2R_merged_01499.1:0.29172,QUERY___SA1229A-2R_merged_01503.1:0.13256,QUERY___SA1229A-2R_merged_01516.1:0.24616,QUERY___SA1229A-2R_merged_01532.1:0.23412,QUERY___SA1229A-2R_merged_01539.1:0.47133,QUERY___SA1229A-2R_merged_01563.1:0.08641,QUERY___SA1229A-2R_merged_01590.1:0.24513,QUERY___SA1229A-2R_merged_01658.1:0.34758,QUERY___SA1229A-2R_merged_01708.1:0.06528,QUERY___SA1229A-2R_merged_01709.1:0.22945,QUERY___SA1229A-2R_merged_01740.1:0.27886,QUERY___SA1229A-2R_merged_01755.1:0.37297,QUERY___SA1229A-2R_merged_01756.1:0.25372,QUERY___SA1229A-2R_merged_01763.1:0.18251,QUERY___SA1229A-2R_merged_01778.1:0.31342,QUERY___SA1229A-2R_merged_01813.1:0.26905,QUERY___SA1229A-2R_merged_01817.1:0.30161,QUERY___SA1229A-2R_merged_01818.1:0.28699,QUERY___SA1229A-2R_merged_01847.1:0.41291,QUERY___SA1229A-2R_merged_01875.1:0.11994,QUERY___SA1229A-2R_merged_01876.1:0.26900,QUERY___SA1229A-2R_merged_01896.1:0.20422,QUERY___SA1229A-2R_merged_01921.1:0.22243,QUERY___SA1229A-2R_merged_01923.1:0.11611,QUERY___SA1229A-2R_merged_02037.1:0.23859,QUERY___SA1229A-2R_merged_02067.1:0.25167,QUERY___SA1229A-2R_merged_02073.1:0.29039,QUERY___SA1229A-2R_merged_02095.1:0.18364,QUERY___SA1229A-2R_merged_02101.1:0.29257,QUERY___SA1229A-2R_merged_02148.1:0.27887,QUERY___SA1229A-2R_merged_02150.1:0.23194,QUERY___SA1229A-2R_merged_02161.1:0.13483,QUERY___SA1229A-2R_merged_02167.1:0.21481,QUERY___SA1229A-2R_merged_02252.1:0.29314,QUERY___SA1229A-2R_merged_02269.1:0.15756,QUERY___SA1229A-2R_merged_03118.1:0.22245,QUERY___SA1229A-2R_merged_03215.1:0.11693):0.00000,((QUERY___SA1229A-2R_merged_01351.1:0.49301,Bacteria_Proteobacteria_Gammaproteobacteria_Pseudomonadales_PseudomonadaceaeAzotobacter_group_Azotobacter_Azotobacter_vinelandii_CA6:0.01998[I3134]):0.01998[I3134],((QUERY___KA3385A-1R_merged_00127.1:0.18926,QUERY___KA3385A-1R_merged_00181.1:0.05160,QUERY___KA3385A-1R_merged_01290.1:0.12326,QUERY___KA3385A-2R_merged_00002.1:0.18850,QUERY___KA3385A-2R_merged_00004.1:0.16875,QUERY___KA3385A-2R_merged_00009.1:0.13265,QUERY___KA3385A-2R_merged_00025.1:0.09521,QUERY___KA3385A-2R_merged_00027.1:0.12492,QUERY___KA3385A-2R_merged_00032.1:0.12086,QUERY___KA3385A-2R_merged_00035.1:0.24400,QUERY___KA3385A-2R_merged_00038.1:0.16031,QUERY___KA3385A-2R_merged_00039.1:0.06764,QUERY___KA3385A-2R_merged_00042.1:0.14796,QUERY___KA3385A-2R_merged_00057.1:0.08611,QUERY___KA3385A-2R_merged_00071.1:0.16759,QUERY___KA3385A-2R_merged_00079.1:0.09185,QUERY___KA3385A-2R_merged_00086.1:0.05180,QUERY___KA3385A-2R_merged_00106.1:0.21972,QUERY___KA3385A-2R_merged_00113.1:0.16342,QUERY___KA3385A-2R_merged_00118.1:0.07538,QUERY___KA3385A-2R_merged_00129.1:0.08572,QUERY___KA3385A-2R_merged_00135.1:0.19650,QUERY___KA3385A-2R_merged_00138.1:0.17046,QUERY___KA3385A-2R_merged_00156.1:0.09252,QUERY___KA3385A-2R_merged_00159.1:0.24946,QUERY___KA3385A-2R_merged_00168.1:0.11400,QUERY___KA3385A-2R_merged_00182.1:0.11128,QUERY___KA3385A-2R_merged_00183.1:0.12828,QUERY___KA3385A-2R_merged_00192.1:0.13659,QUERY___KA3385A-2R_merged_00202.1:0.15150,QUERY___KA3385A-2R_merged_00206.1:0.14271,QUERY___KA3385A-2R_merged_00208.1:0.10577,QUERY___KA3385A-2R_merged_00211.1:0.15331,QUERY___KA3385A-2R_merged_00215.1:0.11960,QUERY___KA3385A-2R_merged_00218.1:0.23484,QUERY___KA3385A-2R_merged_00238.1:0.16436,QUERY___KA3385A-2R_merged_00239.1:0.23838,QUERY___KA3385A-2R_merged_00248.1:0.09644,QUERY___KA3385A-2R_merged_00251.1:0.14904,QUERY___KA3385A-2R_merged_00259.1:0.03738,QUERY___KA3385A-2R_merged_00260.1:0.11432,QUERY___KA3385A-2R_merged_00272.1:0.18343,QUERY___KA3385A-2R_merged_00293.1:0.10707,QUERY___KA3385A-2R_merged_00389.1:0.36036,QUERY___KA3385A-2R_merged_00407.1:0.24280,QUERY___KA3385A-2R_merged_00414.1:0.09481,QUERY___KA3385A-2R_merged_00811.1:0.05425,QUERY___KA3385A-2R_merged_00938.1:0.05155,QUERY___SA1229A-2R_merged_00041.1:0.19189,QUERY___SA1229A-2R_merged_00042.1:0.19184,QUERY___SA1229A-2R_merged_00044.1:0.12209,QUERY___SA1229A-2R_merged_00052.1:0.22109,QUERY___SA1229A-2R_merged_00060.1:0.18816,QUERY___SA1229A-2R_merged_00072.1:0.52099,QUERY___SA1229A-2R_merged_00073.1:0.47207,QUERY___SA1229A-2R_merged_00086.1:0.31305,QUERY___SA1229A-2R_merged_00106.1:0.22017,QUERY___SA1229A-2R_merged_00114.1:0.36754,QUERY___SA1229A-2R_merged_00124.1:0.16191,QUERY___SA1229A-2R_merged_00148.1:0.47226,QUERY___SA1229A-2R_merged_00163.1:0.16312,QUERY___SA1229A-2R_merged_00189.1:0.17889,QUERY___SA1229A-2R_merged_00191.1:0.21027,QUERY___SA1229A-2R_merged_00197.1:0.20761,QUERY___SA1229A-2R_merged_00222.1:0.31053,QUERY___SA1229A-2R_merged_00231.1:0.13466,QUERY___SA1229A-2R_merged_00233.1:0.20589,QUERY___SA1229A-2R_merged_00243.1:0.44899,QUERY___SA1229A-2R_merged_00272.1:0.17592,QUERY___SA1229A-2R_merged_00278.1:0.17541,QUERY___SA1229A-2R_merged_00282.1:0.24297,QUERY___SA1229A-2R_merged_00300.1:0.26592,QUERY___SA1229A-2R_merged_00301.1:0.35551,QUERY___SA1229A-2R_merged_00315.1:0.79204,QUERY___SA1229A-2R_merged_00340.1:0.26967,QUERY___SA1229A-2R_merged_00355.1:0.25646,QUERY___SA1229A-2R_merged_00370.1:0.87499,QUERY___SA1229A-2R_merged_00375.1:0.23007,QUERY___SA1229A-2R_merged_00376.1:0.34717,QUERY___SA1229A-2R_merged_00392.1:0.22362,QUERY___SA1229A-2R_merged_00404.1:0.33927,QUERY___SA1229A-2R_merged_00432.1:0.22550,QUERY___SA1229A-2R_merged_00448.1:0.31824,QUERY___SA1229A-2R_merged_00453.1:0.45940,QUERY___SA1229A-2R_merged_00466.1:0.22689,QUERY___SA1229A-2R_merged_00488.1:0.46771,QUERY___SA1229A-2R_merged_00519.1:0.14645,QUERY___SA1229A-2R_merged_00551.1:0.33579,QUERY___SA1229A-2R_merged_00579.1:0.40586,QUERY___SA1229A-2R_merged_00581.1:0.40298,QUERY___SA1229A-2R_merged_00582.1:0.23638,QUERY___SA1229A-2R_merged_00602.1:0.20899,QUERY___SA1229A-2R_merged_00633.1:0.21262,QUERY___SA1229A-2R_merged_00638.1:0.40419,QUERY___SA1229A-2R_merged_00640.1:0.20201,QUERY___SA1229A-2R_merged_00656.1:0.33937,QUERY___SA1229A-2R_merged_00672.1:0.29119,QUERY___SA1229A-2R_merged_00677.1:0.15735,QUERY___SA1229A-2R_merged_00692.1:0.28749,QUERY___SA1229A-2R_merged_00705.1:0.20446,QUERY___SA1229A-2R_merged_00719.1:0.35847,QUERY___SA1229A-2R_merged_00723.1:0.29080,QUERY___SA1229A-2R_merged_00729.1:0.22389,QUERY___SA1229A-2R_merged_00730.1:0.14429,QUERY___SA1229A-2R_merged_00742.1:0.28342,QUERY___SA1229A-2R_merged_00762.1:0.33246,QUERY___SA1229A-2R_merged_00773.1:0.24278,QUERY___SA1229A-2R_merged_00782.1:0.37974,QUERY___SA1229A-2R_merged_00783.1:0.29050,QUERY___SA1229A-2R_merged_00790.1:0.15488,QUERY___SA1229A-2R_merged_00791.1:0.38086,QUERY___SA1229A-2R_merged_00812.1:0.27593,QUERY___SA1229A-2R_merged_00813.1:0.41759,QUERY___SA1229A-2R_merged_00823.1:0.16755,QUERY___SA1229A-2R_merged_00836.1:0.21808,QUERY___SA1229A-2R_merged_00847.1:0.27831,QUERY___SA1229A-2R_merged_00856.1:0.18762,QUERY___SA1229A-2R_merged_00866.1:0.22343,QUERY___SA1229A-2R_merged_00872.1:0.25238,QUERY___SA1229A-2R_merged_00879.1:0.54931,QUERY___SA1229A-2R_merged_00882.1:0.22965,QUERY___SA1229A-2R_merged_00895.1:0.29945,QUERY___SA1229A-2R_merged_00897.1:0.45312,QUERY___SA1229A-2R_merged_00912.1:0.39987,QUERY___SA1229A-2R_merged_00926.1:0.11882,QUERY___SA1229A-2R_merged_00953.1:0.30238,QUERY___SA1229A-2R_merged_00961.1:0.16631,QUERY___SA1229A-2R_merged_00965.1:0.34003,QUERY___SA1229A-2R_merged_00966.1:0.25530,QUERY___SA1229A-2R_merged_00970.1:0.28188,QUERY___SA1229A-2R_merged_00994.1:0.17803,QUERY___SA1229A-2R_merged_00999.1:0.19178,QUERY___SA1229A-2R_merged_01023.1:0.70805,QUERY___SA1229A-2R_merged_01026.1:0.14984,QUERY___SA1229A-2R_merged_01036.1:0.15629,QUERY___SA1229A-2R_merged_01040.1:0.18161,QUERY___SA1229A-2R_merged_01054.1:0.18174,QUERY___SA1229A-2R_merged_01115.1:0.27245,QUERY___SA1229A-2R_merged_01119.1:0.25339,QUERY___SA1229A-2R_merged_01128.1:0.28256,QUERY___SA1229A-2R_merged_01150.1:0.28253,QUERY___SA1229A-2R_merged_01151.1:0.31336,QUERY___SA1229A-2R_merged_01152.1:0.25976,QUERY___SA1229A-2R_merged_01156.1:0.24449,QUERY___SA1229A-2R_merged_01177.1:0.18552,QUERY___SA1229A-2R_merged_01194.1:0.31365,QUERY___SA1229A-2R_merged_01200.1:0.16195,QUERY___SA1229A-2R_merged_01225.1:0.26918,QUERY___SA1229A-2R_merged_01274.1:0.27622,QUERY___SA1229A-2R_merged_01305.1:0.21604,QUERY___SA1229A-2R_merged_01314.1:0.21851,QUERY___SA1229A-2R_merged_01343.1:0.21121,QUERY___SA1229A-2R_merged_01355.1:0.16522,QUERY___SA1229A-2R_merged_01358.1:0.32948,QUERY___SA1229A-2R_merged_01416.1:0.30557,QUERY___SA1229A-2R_merged_01417.1:0.22770,QUERY___SA1229A-2R_merged_01419.1:0.31209,QUERY___SA1229A-2R_merged_01434.1:0.29577,QUERY___SA1229A-2R_merged_01441.1:0.77129,QUERY___SA1229A-2R_merged_01443.1:0.27647,QUERY___SA1229A-2R_merged_01460.1:0.22073,QUERY___SA1229A-2R_merged_01469.1:0.43263,QUERY___SA1229A-2R_merged_01472.1:0.40943,QUERY___SA1229A-2R_merged_01480.1:0.36801,QUERY___SA1229A-2R_merged_01498.1:0.50631,QUERY___SA1229A-2R_merged_01506.1:0.24760,QUERY___SA1229A-2R_merged_01542.1:0.30951,QUERY___SA1229A-2R_merged_01551.1:0.35022,QUERY___SA1229A-2R_merged_01556.1:0.23656,QUERY___SA1229A-2R_merged_01561.1:0.48027,QUERY___SA1229A-2R_merged_01570.1:0.74123,QUERY___SA1229A-2R_merged_01581.1:0.27892,QUERY___SA1229A-2R_merged_01592.1:0.18254,QUERY___SA1229A-2R_merged_01597.1:0.43908,QUERY___SA1229A-2R_merged_01610.1:0.23733,QUERY___SA1229A-2R_merged_01613.1:0.38843,QUERY___SA1229A-2R_merged_01616.1:0.21604,QUERY___SA1229A-2R_merged_01618.1:0.27412,QUERY___SA1229A-2R_merged_01626.1:0.31068,QUERY___SA1229A-2R_merged_01633.1:0.17718,QUERY___SA1229A-2R_merged_01654.1:0.22220,QUERY___SA1229A-2R_merged_01655.1:0.36087,QUERY___SA1229A-2R_merged_01656.1:0.37659,QUERY___SA1229A-2R_merged_01665.1:0.27501,QUERY___SA1229A-2R_merged_01670.1:0.30285,QUERY___SA1229A-2R_merged_01672.1:0.26456,QUERY___SA1229A-2R_merged_01673.1:0.24831,QUERY___SA1229A-2R_merged_01677.1:0.23997,QUERY___SA1229A-2R_merged_01681.1:0.25311,QUERY___SA1229A-2R_merged_01687.1:0.32178,QUERY___SA1229A-2R_merged_01691.1:0.36932,QUERY___SA1229A-2R_merged_01692.1:0.35520,QUERY___SA1229A-2R_merged_01696.1:0.21694,QUERY___SA1229A-2R_merged_01697.1:0.27781,QUERY___SA1229A-2R_merged_01701.1:0.32599,QUERY___SA1229A-2R_merged_01706.1:0.25067,QUERY___SA1229A-2R_merged_01716.1:0.23106,QUERY___SA1229A-2R_merged_01721.1:0.18094,QUERY___SA1229A-2R_merged_01727.1:0.24802,QUERY___SA1229A-2R_merged_01743.1:0.23594,QUERY___SA1229A-2R_merged_01754.1:0.22381,QUERY___SA1229A-2R_merged_01757.1:0.26902,QUERY___SA1229A-2R_merged_01760.1:0.73683,QUERY___SA1229A-2R_merged_01768.1:0.31085,QUERY___SA1229A-2R_merged_01774.1:0.44320,QUERY___SA1229A-2R_merged_01781.1:0.20406,QUERY___SA1229A-2R_merged_01782.1:0.30958,QUERY___SA1229A-2R_merged_01785.1:0.21905,QUERY___SA1229A-2R_merged_01802.1:0.15157,QUERY___SA1229A-2R_merged_01804.1:0.18841,QUERY___SA1229A-2R_merged_01831.1:0.15291,QUERY___SA1229A-2R_merged_01836.1:0.15117,QUERY___SA1229A-2R_merged_01842.1:0.48778,QUERY___SA1229A-2R_merged_01849.1:0.20339,QUERY___SA1229A-2R_merged_01863.1:0.27733,QUERY___SA1229A-2R_merged_01870.1:0.18184,QUERY___SA1229A-2R_merged_01871.1:0.27168,QUERY___SA1229A-2R_merged_01873.1:0.51421,QUERY___SA1229A-2R_merged_01877.1:0.24367,QUERY___SA1229A-2R_merged_01880.1:0.50010,QUERY___SA1229A-2R_merged_01889.1:0.20740,QUERY___SA1229A-2R_merged_01897.1:0.12020,QUERY___SA1229A-2R_merged_01908.1:0.14486,QUERY___SA1229A-2R_merged_01909.1:0.41390,QUERY___SA1229A-2R_merged_01919.1:0.08245,QUERY___SA1229A-2R_merged_01925.1:0.17961,QUERY___SA1229A-2R_merged_01940.1:0.28318,QUERY___SA1229A-2R_merged_01941.1:0.17927,QUERY___SA1229A-2R_merged_01943.1:0.22696,QUERY___SA1229A-2R_merged_01989.1:0.18907,QUERY___SA1229A-2R_merged_01994.1:0.16078,QUERY___SA1229A-2R_merged_02012.1:0.14712,QUERY___SA1229A-2R_merged_02014.1:0.16406,QUERY___SA1229A-2R_merged_02017.1:0.19432,QUERY___SA1229A-2R_merged_02025.1:0.23481,QUERY___SA1229A-2R_merged_02041.1:0.21267,QUERY___SA1229A-2R_merged_02060.1:0.52607,QUERY___SA1229A-2R_merged_02068.1:0.26632,QUERY___SA1229A-2R_merged_02070.1:0.26649,QUERY___SA1229A-2R_merged_02086.1:0.19135,QUERY___SA1229A-2R_merged_02098.1:0.18988,QUERY___SA1229A-2R_merged_02107.1:0.13298,QUERY___SA1229A-2R_merged_02120.1:0.19338,QUERY___SA1229A-2R_merged_02124.1:0.20245,QUERY___SA1229A-2R_merged_02137.1:0.48961,QUERY___SA1229A-2R_merged_02139.1:0.25851,QUERY___SA1229A-2R_merged_02169.1:0.22508,QUERY___SA1229A-2R_merged_02188.1:0.29980,QUERY___SA1229A-2R_merged_02212.1:0.27500,QUERY___SA1229A-2R_merged_02247.1:0.13493,QUERY___SA1229A-2R_merged_02258.1:0.16529,QUERY___SA1229A-2R_merged_02260.1:0.29429,QUERY___SA1229A-2R_merged_02261.1:0.30403,QUERY___SA1229A-2R_merged_02274.1:0.19679,QUERY___SA1229A-2R_merged_02328.1:0.05492,QUERY___SA1229A-2R_merged_02386.1:0.11425,QUERY___SA1229A-2R_merged_02569.1:0.06612,QUERY___SA1229A-2R_merged_02608.1:0.02533,QUERY___SA1229A-2R_merged_02824.1:0.06024,QUERY___SA1229A-2R_merged_03175.1:0.17927,QUERY___SA1229A-2R_merged_03176.1:0.19144,QUERY___SA1229A-2R_merged_06317.1:0.26551,QUERY___SA1229A-2R_merged_06999.1:0.34711,QUERY___SA1229A-2R_merged_07035.1:0.54791):0.00000,Bacteria_Proteobacteria_Gammaproteobacteria_Pseudomonadales_Pseudomonadaceae_Pseudomonas_Pseudomonas_aeruginosa_B136_33:0.01590[I3135]):0.01590[I3135]):0.03098[I3133]):0.03098[I3133]):0.01309[I3125]):0.01161[I2881]):0.00812[I2869]):0.01015[I2859]):0.01015[I2859],(((QUERY___KA3385A-2R_merged_00050.1:0.07612,((Bacteria_Proteobacteria_Gammaproteobacteria_Methylococcales_Methylococcaceae_Methylobacter_tundripaludum_21_22:0.02001[I3140],(((QUERY___KA3385A-2R_merged_00048.1:0.05375,QUERY___KA3385A-2R_merged_00061.1:0.20214):0.00000,(Bacteria_Proteobacteria_Gammaproteobacteria_Methylococcales_Methylococcaceae_Methylomarinum_vadi_IT_4:0.07063[I3143],Bacteria_Proteobacteria_Gammaproteobacteria_Methylococcales_Methylococcaceae_Methylomonas_mecanica_MC09:0.02956[I3144]):0.00910[I3142]):0.00910[I3142],Bacteria_Proteobacteria_Gammaproteobacteria_Methylococcales_Methylococcaceae_Methylosarcina_lacus_LW14:0.02469[I3145]):0.01172[I3141]):0.01859[I3139],Bacteria_Proteobacteria_Gammaproteobacteria_Methylococcales_Methylococcaceae_Methylovulum_miyakonense_HT12:0.07304[I3146]):0.01763[I3138]):0.01763[I3138],((Bacteria_Proteobacteria_Gammaproteobacteria_Thiotrichales_Piscirickettsiaceae_Thioalkalimicrobium_cyclicum_ALM1:0.05814[I3149],Bacteria_Proteobacteria_Gammaproteobacteria_Thiotrichales_Piscirickettsiaceae_Thiomicrospira_crunogena_XCL_2:0.07366[I3150]):0.08569[I3148],((QUERY___KA3385A-2R_merged_00043.1:0.19110,QUERY___SA1229A-2R_merged_01135.1:0.40684,QUERY___SA1229A-2R_merged_01805.1:0.39582,QUERY___SA1229A-2R_merged_01891.1:0.23229):0.00000,Bacteria_Proteobacteria_Gammaproteobacteria_Thiotrichales_Piscirickettsiaceae_Cycloclasticus_Cycloclasticus_sp_P1:0.04122[I3151]):0.04122[I3151]):0.01557[I3147]):0.01996[I3137],((QUERY___KA3385A-2R_merged_00116.1:0.17969,(Bacteria_Proteobacteria_Gammaproteobacteria_Thiotrichales_Thiotrichaceae_Thiothrix_flexilis_DSM_14609:0.13163[I3154],Bacteria_Proteobacteria_Gammaproteobacteria_Thiotrichales_Thiotrichaceae_Leucothrix_mucor_DSM_2157:0.05923[I3155]):0.02066[I3153]):0.02066[I3153],(QUERY___SA1229A-2R_merged_05770.1:0.04725,Bacteria_Proteobacteria_Gammaproteobacteria_unclassified_Gammaproteobacteria_Dechloromarinus_chlorophilus_NSS:0.03306[I3156]):0.03306[I3156]):0.00916[I3152]):0.01696[I3136]):0.01175[I2858]):0.02879[I2604]):0.00795[I2586],((((Bacteria_Proteobacteria_Gammaproteobacteria_Chromatiales_Ectothiorhodospiraceae_Alkalilimnicola_ehrlichii_MLHE_1:0.01374[I3161],((Bacteria_Proteobacteria_Gammaproteobacteria_Chromatiales_Ectothiorhodospiraceae_Nitrococcus_mobilis_Nb_231:0.05680[I3164],Bacteria_Proteobacteria_Gammaproteobacteria_Chromatiales_Ectothiorhodospiraceae_Arhodomonas_aquaeolei_DSM_8974:0.03103[I3165]):0.02309[I3163],Bacteria_Proteobacteria_Gammaproteobacteria_Chromatiales_Ectothiorhodospiraceae_Ectothiorhodospiraceae_bacterium_M19_40:0.03353[I3166]):0.02419[I3162]):0.03699[I3160],Bacteria_Proteobacteria_Gammaproteobacteria_unclassified_Gammaproteobacteria_Thiohalomonas_denitrificans_HLD2:0.04642[I3167]):0.01006[I3159],Bacteria_Proteobacteria_Gammaproteobacteria_Chromatiales_Ectothiorhodospiraceae_Thiohalospira_halophilus_HL3:0.07791[I3168]):0.00939[I3158],(Bacteria_Proteobacteria_Gammaproteobacteria_Chromatiales_Ectothiorhodospiraceae_Ectothiorhodospira_Ectothiorhodospira_sp_PHS_1:0.03350[I3170],(Bacteria_Proteobacteria_Gammaproteobacteria_Chromatiales_Ectothiorhodospiraceae_Thioalkalivibrio_Thioalkalivibrio_nitratireducens_DSM_14787:0.06816[I3172],Bacteria_Proteobacteria_Gammaproteobacteria_Chromatiales_Ectothiorhodospiraceae_Thiorhodospira_sibirica_A12_ATCC_700588:0.01587[I3173]):0.01214[I3171]):0.02798[I3169]):0.01132[I3157]):0.01026[I2585]):0.01281[I2583],(Bacteria_Proteobacteria_Gammaproteobacteria_Chromatiales_Chromatiaceae_Nitrosococcus_oceani_C_107_ATCC_19707:0.08469[I3175],((((((QUERY___KA3385A-1R_merged_00367.1:0.13096,QUERY___KA3385A-1R_merged_00736.1:0.23319,QUERY___KA3385A-1R_merged_01001.1:0.19332,QUERY___KA3385A-1R_merged_03466.1:0.05119,QUERY___KA3385A-1R_merged_03580.1:0.05798,QUERY___SA1229A-2R_merged_04178.1:0.01104,QUERY___SA1229A-2R_merged_05195.1:0.06369):0.00000,Bacteria_Proteobacteria_Gammaproteobacteria_Xanthomonadales_Sinobacteraceae_Polycyclovorans_algicola_TG408:0.01953[I3180]):0.01953[I3180],((QUERY___KA3385A-1R_merged_00189.1:0.03333,QUERY___KA3385A-1R_merged_03467.1:0.04171,QUERY___SA1229A-2R_merged_04591.1:0.06700):0.00000,(Bacteria_Proteobacteria_Gammaproteobacteria_Xanthomonadales_Sinobacteraceae_Singularimonas_variicoloris_DSM_15731:0.00845[I3182],Bacteria_Proteobacteria_Gammaproteobacteria_unclassified_Gammaproteobacteria_Solimonas_soli_DSM_21787:0.02206[I3183]):0.04306[I3181]):0.04306[I3181]):0.02900[I3179],((QUERY___SA1229A-2R_merged_03023.1:0.07480,Bacteria_Proteobacteria_Gammaproteobacteria_Xanthomonadales_Sinobacteraceae_Hydrocarboniphaga_Hydrocarboniphaga_effusa_AP103:0.02512[I3185]):0.02512[I3185],Bacteria_Proteobacteria_Gammaproteobacteria_Xanthomonadales_Sinobacteraceae_Nevskia_ramosa_DSM_11499:0.03908[I3186]):0.02936[I3184]):0.04844[I3178],Bacteria_Proteobacteria_Gammaproteobacteria_Xanthomonadales_Algiphilaceae_Algiphilus_aromaticivorans_DG1253:0.07052[I3187]):0.05197[I3177],Bacteria_Proteobacteria_Gammaproteobacteria_Salinisphaerales_Salinisphaeraceae_Salinisphaera_Salinisphaera_shabanensis_E1L3A:0.11371[I3188]):0.03098[I3176]):0.00823[I3174]):0.01981[I2582],(Bacteria_Proteobacteria_Acidithiobacillia_Acidithiobacillales_Acidithiobacillaceae_Acidithiobacillus_ferrivorans_SS3:0.06731[I3190],Bacteria_Proteobacteria_Acidithiobacillia_Acidithiobacillales_Thermithiobacillaceae_Thermithiobacillus_tepidarius_DSM_3134:0.06429[I3191]):0.06430[I3189]):0.05381[I2581],((Bacteria_Proteobacteria_Zetaproteobacteria_Mariprofundales_Mariprofundaceae_Mariprofundus_sp._EKF_M39:0.03855[I3194],(Bacteria_Proteobacteria_Zetaproteobacteria_zeta_proteobacterium_SCGC_AB_137_J06:0.02512[I3196],(Bacteria_Proteobacteria_Zetaproteobacteria_Zetaproteobacteria_bacterium_TAG_1:0.04768[I3198],((Bacteria_Proteobacteria_Zetaproteobacteria_zeta_proteobacterium_SCGC_AB_133_G06:0.01469[I3201],Bacteria_Proteobacteria_Zetaproteobacteria_zeta_proteobacterium_SCGC_AB_137_C09:0.00522[I3202]):0.02340[I3200],Bacteria_Proteobacteria_Zetaproteobacteria_zeta_proteobacterium_SCGC_AB_137_I08:0.02618[I3203]):0.01435[I3199]):0.00645[I3197]):0.01781[I3195]):0.02552[I3193],((Bacteria_Proteobacteria_Zetaproteobacteria_zeta_proteobacterium_SCGC_AC_673_B17:0.00280[I3206],Bacteria_Proteobacteria_Zetaproteobacteria_zeta_proteobacterium_SCGC_AC_673_N02:0.00148[I3207]):0.05377[I3205],(Bacteria_Proteobacteria_Zetaproteobacteria_zeta_proteobacterium_SCGC_AC_675_C07:0.00434[I3209],Bacteria_Proteobacteria_Zetaproteobacteria_zeta_proteobacterium_SCGC_AB_604_O16:0.01775[I3210]):0.01723[I3208]):0.02426[I3204]):0.10692[I3192]):0.01578[I2580]):0.03712[I2296],Bacteria_unclassified_bacteria_CG_uncultured_03:0.15077[I3211]):0.01492[I2295]):0.01367[I2153]):0.01896[I2103]):0.02968[I2023]):0.02085[I13],((((QUERY___KA3385A-1R_merged_00017.1:0.23449,QUERY___KA3385A-2R_merged_00199.1:0.19834,QUERY___KA3385A-2R_merged_00936.1:0.25266,QUERY___SA1229A-2R_merged_03329.1:0.23934):0.00000,Bacteria_unclassified_bacteria_CG1_02_FULL_NKB19_42_14:0.13638[I3214]):0.13638[I3214],(((QUERY___SA1229A-2R_merged_01359.1:0.24496,QUERY___SA1229A-2R_merged_01776.1:0.29228):0.00000,((QUERY___SA1229A-2R_merged_03444.1:0.19020,Bacteria_CP_TM6_GWF2_TM6_37_49:0.06182[I3217]):0.06182[I3217],(((QUERY___SA1229A-2R_merged_02379.1:0.12697,QUERY___SA1229A-2R_merged_03320.1:0.19933):0.00000,Bacteria_CP_TM6_GWF2_TM6_33_332:0.05391[I3219]):0.05391[I3219],((Bacteria_CP_TM6_GWE2_TM6_41_16:0.09049[I3222],(Bacteria_CP_TM6_GWE2_TM6_42_60:0.04967[I3224],(QUERY___SA1229A-2R_merged_06187.1:0.03763,Bacteria_CP_TM6_gwf2_TM6_43_87:0.02154[I3225]):0.02154[I3225]):0.05438[I3223]):0.02454[I3221],((((QUERY___SA1229A-2R_merged_02920.1:0.02194,QUERY___SA1229A-2R_merged_04639.1:0.09721,QUERY___SA1229A-2R_merged_06313.1:0.00000):0.00000,Bacteria_CP_TM6_GWF2_TM6_30_66:0.04882[I3228]):0.04882[I3228],(((QUERY___SA1229A-2R_merged_04265.1:0.05629,QUERY___SA1229A-2R_merged_05096.1:0.07010):0.00000,Bacteria_CP_TM6_GWE2_TM6_36_25:0.04234[I3230]):0.04234[I3230],Bacteria_TM6_RIFCSPHIGHO2_12_FULL_TM6_36_22:0.08048[I3231]):0.02110[I3229]):0.02010[I3227],(Bacteria_CP_TM6_GWF2_TM6_32_72:0.07183[I3233],(Bacteria_CP_TM6_candidate_division_TM6_bacterium_JCVI_TM6SC1__Phylum_TM6:0.00557[I3235],Bacteria_CP_TM6_candidate_division_TM6_bacterium_JCVI_TM6SC1_Phylum_TM6_:0.00148[I3236]):0.09473[I3234]):0.01810[I3232]):0.01659[I3226]):0.03512[I3220]):0.03221[I3218]):0.08414[I3216]):0.08414[I3216],((QUERY___SA1229A-2R_merged_03978.1:0.26435,((((Bacteria_Elusimicrobia_Elusimicrobia_uncultured_Termite_group_1_bacterium_phylotype_Rs_D17:0.01158[I3242],Bacteria_Elusimicrobia_Endomicrobia_Candidatus_Endomicrobium_trichonymphae_submission_450:0.01498[I3243]):0.13220[I3241],(Bacteria_Elusimicrobia_RIFCSPLOWO2_01_FULL_Elusimicrobia_59_12:0.11445[I3245],(Bacteria_Elusimicrobia_RIFCSPLOWO2_02_FULL_Elusimicrobia_39_32:0.06658[I3247],Bacteria_Elusimicrobia_RIFCSPLOWO2_01_FULL_Elusimicrobia_64_13:0.04990[I3248]):0.07986[I3246]):0.03643[I3244]):0.02370[I3240],((Bacteria_Elusimicrobia_Elusimicrobia_Elusimicrobiales_Elusimicrobiaceae_Elusimicrobium_Elusimicrobium_minutum_Pei191:0.16417[I3251],(QUERY___KA3385A-1R_merged_01209.1:0.10229,(Bacteria_Elusimicrobia_CG1_02_FULL_Elusimicrobia_56_21:0.01162[I3253],(QUERY___SA1229A-2R_merged_03572.1:0.04276,Bacteria_Elusimicrobia_RIFCSPHIGHO2_02_FULL_Elusimicrobia_61_10:0.01956[I3254]):0.01956[I3254]):0.04828[I3252]):0.04828[I3252]):0.03094[I3250],((QUERY___SA1229A-2R_merged_04206.1:0.13087,Bacteria_Elusimicrobia_RBG_16_Elusimicrobia_66_12:0.07990[I3256]):0.07990[I3256],Bacteria_Elusimicrobia_GWA2_Elusimicrobia_69_24:0.07611[I3257]):0.04562[I3255]):0.07769[I3249]):0.02424[I3239],((QUERY___KA3385A-1R_merged_00998.1:0.21256,QUERY___KA3385A-2R_merged_00473.1:0.22102,QUERY___SA1229A-2R_merged_04122.1:0.16536,QUERY___SA1229A-2R_merged_04657.1:0.20455,QUERY___SA1229A-2R_merged_05057.1:0.20761,QUERY___SA1229A-2R_merged_05092.1:0.14515,QUERY___SA1229A-2R_merged_06238.1:0.18497):0.00000,Bacteria_Elusimicrobia_CG1_02_SUB10_Elusimicrobia_37_114:0.11896[I3258]):0.11896[I3258]):0.06006[I3238]):0.06006[I3238],(((Bacteria_FibrobacteresAcidobacteria_group_Acidobacteria_Solibacteres_Solibacterales_Solibacteraceae_Solibacter_usitatus_Ellin6076:0.05676[I3262],Bacteria_Fibrobacteres_Acidobacteria_group_Acidobacteria_unclassified_Acidobacteria_Bryobacter_aggregatus_DSM_18758:0.08890[I3263]):0.10040[I3261],(Bacteria_Fibrobacteres_Acidobacteria_group_Acidobacteria_Acidobacteriia_Acidobacteriales_Acidobacteriaceae_Candidatus_Koribacter_versatilis_Ellin345:0.05497[I3265],(Bacteria_Fibrobacteres_Acidobacteria_group_Acidobacteria_Acidobacteriia_Acidobacteriales_Acidobacteriaceae_Acidobacterium_Acidobacterium_capsulatum_ATCC_51196:0.04505[I3267],(Bacteria_Fibrobacteres_Acidobacteria_group_Acidobacteria_Acidobacteriia_Acidobacteriales_Acidobacteriaceae_Terriglobus_Terriglobus_saanensis_SP1PR4:0.03313[I3269],(Bacteria_Fibrobacteres_Acidobacteria_group_Acidobacteria_Acidobacteriia_Acidobacteriales_Acidobacteriaceae_Edaphobacter_aggregans_DSM_19364:0.03166[I3271],Bacteria_Fibrobacteres_Acidobacteria_group_Acidobacteria_Acidobacteriia_Acidobacteriales_Acidobacteriaceae_Acidobacterium_sp._MP5ACTX8:0.03593[I3272]):0.01471[I3270]):0.01616[I3268]):0.02790[I3266]):0.07334[I3264]):0.04903[I3260],((QUERY___SA1229A-2R_merged_03413.1:0.16357,QUERY___SA1229A-2R_merged_06393.1:0.24476):0.00000,(Bacteria_Fibrobacteres_Acidobacteria_group_Acidobacteria_Holophagae_Holophagales_Holophagaceae_Geothrix_fermentans_DSM_14018:0.03319[I3274],Bacteria_Fibrobacteres_Acidobacteria_group_Acidobacteria_Holophagae_Holophagales_Holophagaceae_Holophaga_foetida_TMBS4_DSM_6591:0.04203[I3275]):0.07469[I3273]):0.07469[I3273]):0.04796[I3259]):0.02005[I3237]):0.01811[I3215]):0.01824[I3213],(((QUERY___KA3385A-2R_merged_00420.1:0.28221,QUERY___SA1229A-2R_merged_06611.1:0.42275):0.00000,Bacteria_Proteobacteria_delta_epsilon_subdivisions_Deltaproteobacteria_Syntrophobacterales_Syntrophorhabdaceae_Syntrophorhabdus_aromaticivorans_UI:0.06729[I3277]):0.06729[I3277],(MGDH_Schekmanbacteria:0.00879[I3279],MGDI_Schekmanbacteria:0.01504[I3280]):0.17376[I3278]):0.00605[I3276]):0.02174[I3212]):0.01477[I12]):0.01477[I12],(((Bacteria_Spirochaetes_Spirochaetia_Spirochaetales_Leptospiraceae_Turneriella_parva_H_DSM_21527:0.19176[I3284],(Bacteria_Spirochaetes_Spirochaetia_Spirochaetales_Leptospiraceae_Leptospira_Leptospira_biflexa_serovar_Patoc_strain__Patoc_1_Paris_:0.15942[I3286],Bacteria_Spirochaetes_Spirochaetia_Leptospirales_Leptospiraceae_Leptonema_illini_3055_DSM_21528:0.12706[I3287]):0.05294[I3285]):0.05591[I3283],(((QUERY___KA3385A-1R_merged_03389.1:0.29917,QUERY___SA1229A-2R_merged_02331.1:0.19682,QUERY___SA1229A-2R_merged_03174.1:0.36309,QUERY___SA1229A-2R_merged_03209.1:0.22298,QUERY___SA1229A-2R_merged_03773.1:0.16911):0.00000,(((QUERY___SA1229A-2R_merged_01490.1:0.14989,QUERY___SA1229A-2R_merged_02324.1:0.58884,QUERY___SA1229A-2R_merged_02354.1:0.20802,QUERY___SA1229A-2R_merged_02372.1:0.17223,QUERY___SA1229A-2R_merged_02390.1:0.20079,QUERY___SA1229A-2R_merged_02433.1:0.16298,QUERY___SA1229A-2R_merged_03031.1:0.20886,QUERY___SA1229A-2R_merged_03086.1:0.40835,QUERY___SA1229A-2R_merged_03207.1:0.28142,QUERY___SA1229A-2R_merged_03257.1:0.11579,QUERY___SA1229A-2R_merged_03360.1:0.34680,QUERY___SA1229A-2R_merged_03372.1:0.15384,QUERY___SA1229A-2R_merged_03602.1:0.47259,QUERY___SA1229A-2R_merged_04928.1:0.19267,QUERY___SA1229A-2R_merged_05522.1:0.25606,QUERY___SA1229A-2R_merged_05722.1:0.21623,QUERY___SA1229A-2R_merged_06243.1:0.12851,QUERY___SA1229A-2R_merged_06322.1:0.52033,QUERY___SA1229A-2R_merged_06717.1:0.28614,QUERY___SA1229A-2R_merged_06913.1:0.40266,QUERY___SA1229A-2R_merged_07284.1:0.38126):0.00000,Bacteria_Spirochaetes_Spirochaetia_Spirochaetales_Spirochaetaceae_Treponema_denticola_ATCC_35405:0.09475[I3290]):0.09475[I3290],(Bacteria_Spirochaetes_Spirochaetia_Spirochaetales_Spirochaetaceae_Spirochaeta_Spirochaeta_sp_L21_RPul_D2:0.12024[I3292],((QUERY___SA1229A-2R_merged_01856.1:0.12247,QUERY___SA1229A-2R_merged_02330.1:0.14919,QUERY___SA1229A-2R_merged_03206.1:0.38200,QUERY___SA1229A-2R_merged_07033.1:0.17377):0.00000,Bacteria_Spirochaetes_Spirochaetia_Spirochaetales_Spirochaetaceae_Borrelia_Borrelia_garinii_PBi:0.09544[I3293]):0.09544[I3293]):0.02607[I3291]):0.04200[I3289]):0.04200[I3289],(Bacteria_Spirochaetes_Spirochaetia_Spirochaetales_Brachyspiraceae_Brachyspira_Brachyspira_murdochii_DSM_12563:0.27813[I3295],((QUERY___KA3385A-1R_merged_00549.1:0.19464,QUERY___SA1229A-2R_merged_02526.1:0.17234,QUERY___SA1229A-2R_merged_03999.1:0.12144,QUERY___SA1229A-2R_merged_04438.1:0.11435,QUERY___SA1229A-2R_merged_04510.1:0.18309):0.00000,Bacteria_Spirochaetes_Spirochaetia_Spirochaetales_Brevinemataceae_Brevinema_andersonii_ATCC_43811:0.13956[I3296]):0.13956[I3296]):0.01329[I3294]):0.04675[I3288]):0.07577[I3282],(QUERY___KA3385A-2R_merged_00270.1:0.28985,((Bacteria_CP_KSB1_candidate_division_KSB1_bacterium_SCGC_AAA255_B16_SAK_001_121:0.00312[I3299],((((Bacteria_CP_KSB1_candidate_division_KSB1_bacterium_SCGC_AAA252_M08_SAK_001_72:0.00000[I3304],Bacteria_CP_KSB1_candidate_division_KSB1_bacterium_SCGC_AAA252_N14_SAK_002_78:0.00000[I3305]):0.00000[I3303],Bacteria_CP_KSB1_candidate_division_KSB1_bacterium_SCGC_AAA255_C20_SAK_001_123:0.00000[I3306]):0.00000[I3302],Bacteria_CP_KSB1_candidate_division_KSB1_bacterium_SCGC_AAA252_E13_SAK_001_43:0.00000[I3307]):0.00000[I3301],Bacteria_CP_KSB1_candidate_division_KSB1_bacterium_SCGC_AAA252_F02_SAK_001_45:0.00000[I3308]):0.00106[I3300]):0.13714[I3298],((Bacteria_CP_WWE1_candidate_division_WWE1_bacterium_JGI_0000039_G13_Combined_Assembly_WWE1_1__WWE1:0.00000[I3311],Bacteria_CP_WWE1_candidate_division_WWE1_bacterium_JGI_0000059_L07_TAbiofilm_001_170:0.00000[I3312]):0.00000[I3310],Bacteria_CP_WWE1_bacterium_JGI_0000039_P09_TAsludge_001_162:0.00000[I3313]):0.22084[I3309]):0.07522[I3297]):0.07522[I3297]):0.01347[I3281]):0.01903[I11],((QUERY___SA1229A-2R_merged_02304.1:0.06478,QUERY___SA1229A-2R_merged_02357.1:0.16708,QUERY___SA1229A-2R_merged_03250.1:0.10246,QUERY___SA1229A-2R_merged_03292.1:0.08043,QUERY___SA1229A-2R_merged_06639.1:0.21005,QUERY___SA1229A-2R_merged_07007.1:0.31834,QUERY___SA1229A-2R_merged_07150.1:0.03565):0.00000,Bacteria_CP_ACD39_BJP_IG2103_ACD39_50_23:0.10762[I3314]):0.10762[I3314]):0.02026[I10],(QUERY___SA1229A-2R_merged_02227.1:0.09228,((Bacteria_Deinococcus_Thermus_Deinococci_Thermales_Thermaceae_Meiothermus_Meiothermus_ruber_DSM_1279:0.12331[I3317],(Bacteria_Deinococcus_Thermus_Deinococci_Thermales_Thermaceae_Oceanithermus_Oceanithermus_profundus_DSM_14977:0.05468[I3319],(Bacteria_Deinococcus_Thermus_Deinococci_Thermales_Thermaceae_Thermus_oshimai_JL_2:0.11003[I3321],Bacteria_Deinococcus_Thermus_Deinococci_Thermales_Thermaceae_Marinithermus_hydrothermalis_T1_DSM_14884:0.05945[I3322]):0.02279[I3320]):0.04414[I3318]):0.07561[I3316],(Bacteria_Deinococcus_Thermus_Deinococci_Deinococcales_Trueperaceae_Truepera_Truepera_radiovictrix_DSM_17093:0.13058[I3324],Bacteria_Deinococcus_Thermus_Deinococci_Deinococcales_Deinococcaceae_Deinococcus_Deinococcus_geothermalis_DSM_11300:0.17334[I3325]):0.03538[I3323]):0.07169[I3315]):0.07169[I3315]):0.02963[I9],(((QUERY___SA1229A-2R_merged_03324.1:0.09703,QUERY___SA1229A-2R_merged_05416.1:0.07767):0.00000,Bacteria_CP_OP1_bacterium_SCGC_AAA255_C06_SAK_001_122:0.07905[I3327]):0.07905[I3327],(MFGX_Fraserbacteria:0.00056[I3329],Bacteria_CP_RIF31_RBG_16_RIF31_55_9:0.00533[I3330]):0.21371[I3328]):0.16247[I3326]):0.08751[I8],(Bacteria_CPR_CPR2_GWC1_CPR2_39_9:0.05323[I3332],Bacteria_CPR2_GWD2_CPR2_39_7:0.01929[I3333]):0.14164[I3331]):0.02112[I7],((((MHHP_Andersenbacteria:0.26571[I3338],((((MHMT_Portnoybacteria:0.26022[I3343],Bacteria_CPR_Parcubacteria_OD1_RIFCSPHIGHO2_01_FULL_OD1_47_10b:0.30880[I3344]):0.03064[I3342],((((((Bacteria_CPR_Parcubacteria_OD1_L1_Parcubacteria_bacterium_SCGC_AAA010:0.21073[I3351],(Bacteria_CPR_Parcubacteria_OD1_RIFCSPHIGHO2_01_FULL_OD1_40_30:0.21046[I3353],(Bacteria_CPR_Parcubacteria_OD1_L1_Yanofskybacteria_GWF2_OD1_43_596:0.09161[I3355],Bacteria_CPR_Parcubacteria_OD1_L1_Yanofskybacteria_GWC1_OD1_48_11:0.07047[I3356]):0.09888[I3354]):0.09262[I3352]):0.04495[I3350],((MHHX_Brennerbacteria:0.13823[I3359],Bacteria_CPR_Parcubacteria_OD1_L1_GWA2_OD1_46_7_partial:0.15930[I3360]):0.13617[I3358],(((Bacteria_CPR_Parcubacteria_OD1_L1_Jorgensenbacteria_GWB1_OD1_42_17:0.16742[I3364],(QUERY___SA1229A-2R_merged_04054.1:0.10243,(Bacteria_CPR_Parcubacteria_OD1_L1_Jorgensenbacteria_GWA2_OD1_45_13:0.05476[I3366],Bacteria_CPR_Parcubacteria_OD1_L1_Jorgensenbacteria_GWF2_OD1_41_8_partial:0.42470[I3367]):0.07194[I3365]):0.07194[I3365]):0.05516[I3363],(Bacteria_CPR_Parcubacteria_OD1_L1_Jorgensenbacteria_GWB1_OD1_50_10:0.13942[I3369],Bacteria_CPR_Parcubacteria_OD1_L1_Jorgensenbacteria_GWA1_OD1_48_11:0.12280[I3370]):0.00936[I3368]):0.06257[I3362],(((Bacteria_CPR_Parcubacteria_OD1_RIFOXYD1_FULL_OD1_36_11:0.05094[I3374],MHLE_Liptonbacteria:0.02636[I3375]):0.15617[I3373],((Bacteria_CPR_Parcubacteria_OD1_L1_GWA1_OD1_60_11_partial:0.02859[I3378],MHKV_Liptonbacteria:0.02513[I3379]):0.10279[I3377],(Bacteria_CPR_Parcubacteria_OD1_L1_GWA1_OD1_59_11:0.07884[I3381],((Bacteria_CPR_Parcubacteria_OD1_RIFCSPLOWO2_01_FULL_OD1_52_25:0.16050[I3384],Bacteria_CPR_Parcubacteria_OD1_L1_GWC1_OD1_50_9:0.08744[I3385]):0.02289[I3383],Bacteria_CPR_Parcubacteria_OD1_RIFCSPHIGHO2_01_FULL_OD1_57_28:0.10504[I3386]):0.03175[I3382]):0.07996[I3380]):0.01793[I3376]):0.04276[I3372],((((Bacteria_CPR_Parcubacteria_OD1_L1_Wolfebacteria_GWE2_OD1_ACD81_44_13:0.01376[I3391],Bacteria_CPR_Parcubacteria_OD1_L1_Wolfebacteria_GWB1_SUB10_OD1_complete:0.02079[I3392]):0.17595[I3390],(Bacteria_CPR_Parcubacteria_OD1_L1_Wolfebacteria_GWA2_OD1_rel_E2_38_254_42_10:0.08543[I3394],Bacteria_CPR_Parcubacteria_OD1_L1_Wolfebacteria_GWC1_OD1_37_10:0.10081[I3395]):0.07950[I3393]):0.02314[I3389],Bacteria_CPR_Parcubacteria_OD1_RIFCSPHIGHO2_12_FULL_OD1_43_12:0.18011[I3396]):0.02985[I3388],((MHWF_Zambryskibacteria:0.24731[I3399],MHJG_Harrisonbacteria:0.01361[I3400]):0.43720[I3398],((((MHJF_Harrisonbacteria:0.00082[I3405],MHJL_Harrisonbacteria:0.00000[I3406]):0.18756[I3404],Bacteria_CPR_Parcubacteria_OD1_L1_GWA1_OD1_48_11_plus:0.12586[I3407]):0.04512[I3403],(MHIX_Colwellbacteria:0.00342[I3409],(Bacteria_CPR_Parcubacteria_OD1_RIFCSPHIGHO2_12_FULL_OD1_44_17:0.01570[I3411],(MHJC_Colwellbacteria:0.00000[I3413],MHIZ_Colwellbacteria:0.00000[I3414]):0.01562[I3412]):0.00049[I3410]):0.16215[I3408]):0.01737[I3402],(MHIT_Colwellbacteria:0.00402[I3416],Bacteria_CPR_Parcubacteria_OD1_RBG_13_OD1_48_8:0.00121[I3417]):0.19940[I3415]):0.01115[I3401]):0.00533[I3397]):0.02267[I3387]):0.03209[I3371]):0.02078[I3361]):0.02503[I3357]):0.03439[I3349],(Bacteria_CPR_Parcubacteria_OD1_L1_GWD1_OD1_38_16:0.20164[I3419],((QUERY___SA1229A-2R_merged_06130.1:0.07668,(Bacteria_CPR_Parcubacteria_OD1_L1_Azambacteria_GWC2_OD1_45_7_partial:0.09700[I3422],Bacteria_CPR_Parcubacteria_OD1_L1_Azambacteria_GWF2_OD1_42_22:0.09286[I3423]):0.08207[I3421]):0.08207[I3421],Bacteria_CPR_Parcubacteria_OD1_L1_Azambacteria_GWB1_OD1_46_27:0.16636[I3424]):0.04385[I3420]):0.02243[I3418]):0.02465[I3348],(Bacteria_CPR_Parcubacteria_OD1_L1_Parcubacteria_bacterium_SCGC_AAA011:0.18430[I3426],((MHQT_Sungbacteria:0.30296[I3429],(((QUERY___SA1229A-2R_merged_04859.1:0.20693,Bacteria_CPR_Parcubacteria_OD1_L1_GWC2_OD1_42_13:0.10136[I3432]):0.10136[I3432],((QUERY___SA1229A-2R_merged_03442.1:0.21816,Bacteria_CPR_Parcubacteria_OD1_L1_GWC2_OD1_40_31:0.08242[I3434]):0.08242[I3434],(((Bacteria_CPR_Parcubacteria_OD1_RIFOXYD2_FULL_OD1_52_8:0.12972[I3438],Bacteria_CPR_Parcubacteria_OD1_RIFCSPHIGHO2_01_FULL_OD1_45_26:0.16540[I3439]):0.04368[I3437],Bacteria_CPR_Parcubacteria_OD1_L1_GWF2_OD1_38_76:0.12289[I3440]):0.03442[I3436],(((QUERY___SA1229A-2R_merged_03586.1:0.40776,(((MHUY_Yonathbacteria:0.01790[I3446],MHUW_Yonathbacteria:0.03243[I3447]):0.05588[I3445],(MHUT_Yonathbacteria:0.01187[I3449],(Bacteria_CPR_Parcubacteria_OD1_L1_Nomurabacteria_GWD1_OD1_44_10_partial:0.01212[I3451],(Bacteria_CPR_Parcubacteria_OD1_Nomurabacteria_CG2_30_FULL_Nomurabacteria_OD1_43_9:0.00423[I3453],Bacteria_CPR_Parcubacteria_OD1_L1_Nomurabacteria_GWC2_OD1_42_20:0.02353[I3454]):0.00934[I3452]):0.02609[I3450]):0.03777[I3448]):0.05666[I3444],(MHUX_Yonathbacteria:0.00000[I3456],MHUZ_Yonathbacteria:0.00000[I3457]):0.09228[I3455]):0.01819[I3443]):0.01819[I3443],(((Bacteria_CPR_Parcubacteria_OD1_RIFOXYD1_FULL_OD1_51_18:0.00000[I3461],(Bacteria_CPR_Parcubacteria_OD1_L1_GWC1_OD1_51_35:0.06763[I3463],Bacteria_CPR_Parcubacteria_OD1_L1_GWF2_OD1_52_12:0.02259[I3464]):0.01391[I3462]):0.22587[I3460],((MHTH_Vogelbacteria:0.00000[I3467],Bacteria_CPR_Parcubacteria_OD1_RIFOXYB1_FULL_OD1_42_16:0.00295[I3468]):0.03156[I3466],MHTM_Vogelbacteria:0.02649[I3469]):0.06368[I3465]):0.04703[I3459],((MHTG_Vogelbacteria:0.00790[I3472],Bacteria_CPR_Parcubacteria_OD1_GWA1_OD1_51_14:0.01246[I3473]):0.10997[I3471],(Bacteria_CPR_Parcubacteria_OD1_RIFOXYD1_FULL_OD1_46_19:0.00365[I3475],MHTK_Vogelbacteria:0.00000[I3476]):0.09173[I3474]):0.03640[I3470]):0.02844[I3458]):0.02242[I3442],(((MHVD_Zambryskibacteria:0.07463[I3480],(MHVX_Zambryskibacteria_2:0.05766[I3482],(MHVE_Zambryskibacteria:0.00000[I3484],MHVX_Zambryskibacteria:0.00000[I3485]):0.02317[I3483]):0.08580[I3481]):0.02562[I3479],(((MHWR_Zambryskibacteria:0.01415[I3489],Bacteria_CPR_Parcubacteria_OD1_L1_GWA2_OD1_40_14:0.03023[I3490]):0.16550[I3488],(Bacteria_CPR_Parcubacteria_OD1_L1_GWC1_OD1_like_39_12:0.01342[I3492],MHWY_Zambryskibacteria:0.00152[I3493]):0.06388[I3491]):0.06197[I3487],(((QUERY___KA3385A-2R_merged_00677.1:0.13641,(MHWW_Zambryskibacteria:0.06471[I3497],(((MHWL_Zambryskibacteria:0.00000[I3501],MHVN_Zambryskibacteria:0.00000[I3502]):0.00000[I3500],(MHVT_Zambryskibacteria:0.00000[I3504],MHWS_Zambryskibacteria:0.00000[I3505]):0.00000[I3503]):0.01091[I3499],MHWL_Zambryskibacteria_2:0.03494[I3506]):0.08484[I3498]):0.02712[I3496]):0.02712[I3496],((Bacteria_CPR_Parcubacteria_OD1_L1_Kaiserbacteria_GWA2_OD1_49_19_partial:0.08955[I3509],(Bacteria_CPR_Parcubacteria_OD1_L1_Adlerbacteria_GWA2_OD1_54_12_contig:0.24317[I3511],Bacteria_CPR_Parcubacteria_OD1_CG1_02_FULL_Parcubacteria_OD1_50_68:0.21220[I3512]):0.04990[I3510]):0.04490[I3508],(Bacteria_CPR_Parcubacteria_OD1_L1_GWD2_OD1_42_14:0.10978[I3514],Bacteria_CPR_Parcubacteria_OD1_L1_Parcubacteria_bacterium_SCGC_AAA040:0.19914[I3515]):0.05379[I3513]):0.03950[I3507]):0.04018[I3495],((MHVO_Zambryskibacteria_2:0.08099[I3518],Bacteria_CPR_Parcubacteria_OD1_L1_GWF2_OD1_42_22:0.00295[I3519]):0.09569[I3517],(MHWQ_Zambryskibacteria:0.04063[I3521],MHVO_Zambryskibacteria:0.01009[I3522]):0.06921[I3520]):0.05524[I3516]):0.00987[I3494]):0.01784[I3486]):0.02509[I3478],((((MHLU_Lloydbacteria:0.03877[I3527],MHLS_Lloydbacteria:0.16048[I3528]):0.01698[I3526],(MHLI_Lloydbacteria:0.03406[I3530],MHLM_Lloydbacteria:0.02542[I3531]):0.04269[I3529]):0.10244[I3525],((QUERY___KA3385A-1R_merged_00095.1:0.20767,QUERY___KA3385A-1R_merged_00318.1:0.14937,QUERY___KA3385A-2R_merged_00070.1:0.21269,QUERY___SA1229A-2R_merged_03178.1:0.21829,QUERY___SA1229A-2R_merged_03256.1:0.21235,QUERY___SA1229A-2R_merged_03349.1:0.18258,QUERY___SA1229A-2R_merged_03459.1:0.33708,QUERY___SA1229A-2R_merged_05698.1:0.25625,QUERY___SA1229A-2R_merged_05933.1:0.09928):0.00000,Bacteria_CPR_Parcubacteria_OD1_L1_Campbellbacteria_GWC2_OD1_34_28_complete:0.06062[I3532]):0.06062[I3532]):0.01742[I3524],(((Bacteria_CPR_Parcubacteria_OD1_L1_Nomurabacteria_GWE1_OD1_32_28:0.02872[I3536],(Bacteria_CPR_Parcubacteria_OD1_L1_Nomurabacteria_Parcubacteria_bacterium_SCGC_AAA011:0.05575[I3538],(Bacteria_CPR_Parcubacteria_OD1_L1_Nomurabacteria_GWB1_OD1_35_20:0.02360[I3540],Bacteria_CPR_Parcubacteria_OD1_L1_Nomurabacteria_GWA1_OD1_36_15:0.00869[I3541]):0.00574[I3539]):0.01099[I3537]):0.03029[I3535],Bacteria_CPR_Parcubacteria_OD1_L1_Nomurabacteria_GWD2_OD1_39_12:0.05503[I3542]):0.04363[I3534],(Bacteria_CPR_Parcubacteria_OD1_L1_Nomurabacteria_GWF2_OD1_36_19:0.02517[I3544],Bacteria_CPR_Parcubacteria_OD1_L1_Nomurabacteria_RAAC4_OD1:0.03768[I3545]):0.07363[I3543]):0.05906[I3533]):0.02183[I3523]):0.02217[I3477]):0.01690[I3441]):0.04797[I3435]):0.07199[I3433]):0.03029[I3431],(((MHNR_Ryanbacteria:0.00000[I3549],MHNL_Ryanbacteria:0.00000[I3550]):0.12019[I3548],(Bacteria_CPR_Parcubacteria_OD1_L1_Giovannonibacteria_GWB1_OD1_47_6:0.00000[I3552],(MHNT_Ryanbacteria:0.01570[I3554],MHNQ_Ryanbacteria:0.00325[I3555]):0.00842[I3553]):0.13671[I3551]):0.04226[I3547],(Bacteria_CPR_Parcubacteria_OD1_RIFCSPLOWO2_12_FULL_OD1_41_13:0.21857[I3557],Bacteria_CPR_Parcubacteria_OD1_RIFCSPLOWO2_01_FULL_OD1_45_48:0.11489[I3558]):0.03948[I3556]):0.02109[I3546]):0.02485[I3430]):0.03047[I3428],(((QUERY___KA3385A-1R_merged_00213.1:0.33794,QUERY___KA3385A-1R_merged_00337.1:0.34466,QUERY___KA3385A-1R_merged_00628.1:0.26098,QUERY___KA3385A-1R_merged_01060.1:0.29286,QUERY___KA3385A-1R_merged_01101.1:0.27714,QUERY___KA3385A-2R_merged_00141.1:0.21787,QUERY___KA3385A-2R_merged_00828.1:0.43694,QUERY___SA1229A-2R_merged_06268.1:0.24508):0.00000,((MHMY_Portnoybacteria:0.00000[I3562],MHNE_Portnoybacteria:0.00000[I3563]):0.03777[I3561],MHNG_Portnoybacteria:0.00639[I3564]):0.10326[I3560]):0.10326[I3560],(MHMW_Portnoybacteria:0.09708[I3566],(QUERY___SA1229A-2R_merged_05446.1:0.15373,Bacteria_CPR_Parcubacteria_OD1_L1_GWC1_OD1_43_12:0.09318[I3567]):0.09318[I3567]):0.09533[I3565]):0.05194[I3559]):0.02353[I3427]):0.00986[I3425]):0.02688[I3347],(((QUERY___KA3385A-1R_merged_01144.1:0.24297,QUERY___KA3385A-2R_merged_00151.1:0.17851):0.00000,((QUERY___SA1229A-2R_merged_03962.1:0.13834,(((MHPI_Staskawiczbacteria:0.00000[I3573],MHPU_Staskawiczbacteria:0.00000[I3574]):0.00000[I3572],Bacteria_CPR_Parcubacteria_OD1_L1_GWC2_OD1_32_10:0.00000[I3575]):0.00000[I3571],(MHPL_Staskawiczbacteria:0.00000[I3577],MHPR_Staskawiczbacteria:0.00139[I3578]):0.00000[I3576]):0.03969[I3570]):0.03969[I3570],((MHPS_Staskawiczbacteria:0.00000[I3581],(((MHPF_Staskawiczbacteria:0.00000[I3585],MHPY_Staskawiczbacteria:0.00000[I3586]):0.00000[I3584],(MHPQ_Staskawiczbacteria:0.00000[I3588],MHPN_Staskawiczbacteria:0.00000[I3589]):0.00000[I3587]):0.00000[I3583],((MHPK_Staskawiczbacteria:0.00000[I3592],MHPW_Staskawiczbacteria:0.00000[I3593]):0.00000[I3591],MHPG_Staskawiczbacteria:0.00000[I3594]):0.00000[I3590]):0.00000[I3582]):0.00593[I3580],(MHPZ_Staskawiczbacteria:0.00338[I3596],MHON_Staskawiczbacteria:0.01610[I3597]):0.00360[I3595]):0.07312[I3579]):0.05470[I3569]):0.05470[I3569],(((QUERY___KA3385A-1R_merged_00369.1:0.85964,QUERY___KA3385A-2R_merged_00657.1:0.16085,QUERY___SA1229A-2R_merged_05480.1:0.14937):0.00000,(MHMM_Nealsonbacteria:0.00137[I3600],MHMO_Nealsonbacteria:0.00078[I3601]):0.11574[I3599]):0.11574[I3599],(((((QUERY___KA3385A-1R_merged_02808.1:0.13398,QUERY___KA3385A-1R_merged_03484.1:0.31278,QUERY___SA1229A-2R_merged_02634.1:0.13595,QUERY___SA1229A-2R_merged_02782.1:0.14111,QUERY___SA1229A-2R_merged_05373.1:0.23454,QUERY___SA1229A-2R_merged_05681.1:0.19086):0.00000,Bacteria_CPR_Parcubacteria_OD1_DG_74_3:0.13288[I3605]):0.13288[I3605],(QUERY___SA1229A-2R_merged_06538.1:0.17326,(Bacteria_CPR_Parcubacteria_OD1_L1_Parcubacteria_bacterium_SCGC_AAA255:0.00440[I3607],Bacteria_CPR_Parcubacteria_OD1_L1_Parcubacteria_bacterium_SCGC_AAA255_P19_SAK_001_138:0.00256[I3608]):0.07389[I3606]):0.07389[I3606]):0.05747[I3604],((MHTX_Wildermuthbacteria:0.00496[I3611],((MHUK_Wildermuthbacteria:0.00000[I3614],MHTQ_Wildermuthbacteria:0.00000[I3615]):0.00451[I3613],MHTX_Wildermuthbacteria_2:0.00246[I3616]):0.01556[I3612]):0.12761[I3610],(MHTY_Wildermuthbacteria:0.14436[I3618],(MHTV_Wildermuthbacteria:0.10387[I3620],(MHUJ_Wildermuthbacteria:0.00000[I3622],(((MHTU_Wildermuthbacteria:0.02503[I3626],MHUO_Wildermuthbacteria:0.00798[I3627]):0.00428[I3625],MHTN_Wildermuthbacteria:0.01727[I3628]):0.00247[I3624],Bacteria_CPR_Parcubacteria_OD1_L1_GWC1_OD1_48_11:0.00204[I3629]):0.00292[I3623]):0.12790[I3621]):0.02275[I3619]):0.05887[I3617]):0.02383[I3609]):0.02454[I3603],(QUERY___SA1229A-2R_merged_04772.1:0.33034,Bacteria_CPR_Parcubacteria_OD1_CG1_02_FULL_Parcubacteria_OD1_42_13:0.09629[I3630]):0.09629[I3630]):0.02490[I3602]):0.02291[I3598]):0.08380[I3568]):0.03137[I3346],((Bacteria_CPR_Parcubacteria_OD1_L1_GWB1_OD1_40_14:0.09629[I3633],(MHSV_Terrybacteria:0.00000[I3635],MHSR_Terrybacteria:0.00000[I3636]):0.08106[I3634]):0.12794[I3632],((MHST_Terrybacteria:0.00000[I3639],MHSZ_Terrybacteria:0.00000[I3640]):0.18557[I3638],Bacteria_CPR_Parcubacteria_OD1_RIFCSPLOWO2_01_FULL_OD1_48_14:0.08710[I3641]):0.04510[I3637]):0.10279[I3631]):0.01040[I3345]):0.02985[I3341],(MHOI_Spechtbacteria:0.17580[I3643],((MHOK_Spechtbacteria:0.00000[I3646],(MHOF_Spechtbacteria:0.00000[I3648],MHOG_Spechtbacteria:0.00180[I3649]):0.00089[I3647]):0.21590[I3645],MHOH_Spechtbacteria:0.06093[I3650]):0.02731[I3644]):0.12104[I3642]):0.03706[I3340],((QUERY___SA1229A-2R_merged_04917.1:0.16195,Bacteria_CPR_Parcubacteria_OD1_MoranbacteriaOD1_i_GWC1_OD1_i_45_18:0.28515[I3652]):0.28515[I3652],((Bacteria_CPR_Parcubacteria_OD1_MoranbacteriaOD1_i_GWE1_OD1_i_ACD11_lin_49_15:0.02379[I3655],Bacteria_CPR_Parcubacteria_OD1_MoranbacteriaOD1_i_GWC2_OD1_i_45_10:0.03067[I3656]):0.06239[I3654],(Bacteria_CPR_Parcubacteria_OD1_ALUMROCK_MS4_OD1_33_19:0.09778[I3658],Bacteria_CPR_Parcubacteria_OD1_MoranbacteriaOD1_i_GWE1_OD1_i_37_24:0.05466[I3659]):0.03560[I3657]):0.07829[I3653]):0.07118[I3651]):0.01615[I3339]):0.02228[I3337],((((((MHIA_Buchananbacteria:0.17264[I3666],((QUERY___SA1229A-2R_merged_02700.1:0.20311,QUERY___SA1229A-2R_merged_02819.1:0.26534,QUERY___SA1229A-2R_merged_04675.1:0.22001):0.00000,Bacteria_CPR_Parcubacteria_OD1_GWA2_OD1_40_23:0.07931[I3667]):0.07931[I3667]):0.03286[I3665],((((((MHTF_Veblenbacteria:0.00084[I3674],MHTE_Veblenbacteria:0.00000[I3675]):0.00000[I3673],MHTB_Veblenbacteria:0.00168[I3676]):0.01277[I3672],Bacteria_CPR_Parcubacteria_OD1_GWD2_OD1_43_10:0.01632[I3677]):0.19559[I3671],(Bacteria_CPR_Parcubacteria_OD1_GWA2_OD1_48_9:0.00021[I3679],MHKE_Kerfeldbacteria:0.01224[I3680]):0.19683[I3678]):0.03987[I3670],((MHKK_Komeilibacteria:0.12080[I3683],(MHKS_Komeilibacteria:0.00000[I3685],MHKQ_Komeilibacteria:0.00086[I3686]):0.13017[I3684]):0.02027[I3682],(Bacteria_CPR_Parcubacteria_OD1_GWF2_OD1_45_11:0.03176[I3688],MHKR_Komeilibacteria:0.02964[I3689]):0.58979[I3687]):0.04186[I3681]):0.01194[I3669],Bacteria_CPR_Parcubacteria_OD1_CG2_30_FULL_Parcubacteria_OD1_48_51:0.20371[I3690]):0.01547[I3668]):0.00941[I3664],((MHIO_Buchananbacteria:0.12348[I3693],((MHIQ_Buchananbacteria:0.00000[I3696],MHIL_Buchananbacteria:0.00000[I3697]):0.17935[I3695],(MHIC_Buchananbacteria:0.19349[I3699],MHIP_Buchananbacteria:0.08401[I3700]):0.04248[I3698]):0.03567[I3694]):0.03661[I3692],(((QUERY___SA1229A-2R_merged_05995.1:0.37625,Bacteria_CPR_Parcubacteria_OD1_Falkowbacteria_GWF2_OD1_43_32:0.05684[I3703]):0.05684[I3703],(QUERY___SA1229A-2R_merged_04853.1:0.10240,Bacteria_CPR_Parcubacteria_OD1_Falkowbacteria_GWF2_OD1_39_8:0.06625[I3704]):0.06625[I3704]):0.01754[I3702],((((QUERY___KA3385A-1R_merged_00150.1:0.14225,QUERY___KA3385A-2R_merged_00258.1:0.27822,QUERY___SA1229A-2R_merged_03246.1:0.13570,QUERY___SA1229A-2R_merged_03300.1:0.36317):0.00000,Bacteria_CPR_Parcubacteria_OD1_Falkowbacteria_Parcubacteria_bacterium_SCGC_AAA036:0.06900[I3707]):0.06900[I3707],Bacteria_CPR_Parcubacteria_OD1_Falkowbacteria_GWF1_OD1_38_22:0.05251[I3708]):0.03466[I3706],((QUERY___SA1229A-2R_merged_01723.1:0.13206,QUERY___SA1229A-2R_merged_02153.1:0.06684,QUERY___SA1229A-2R_merged_02300.1:0.14661,QUERY___SA1229A-2R_merged_02329.1:0.10936,QUERY___SA1229A-2R_merged_02407.1:0.28009,QUERY___SA1229A-2R_merged_03147.1:0.37291,QUERY___SA1229A-2R_merged_06899.1:0.36202,QUERY___SA1229A-2R_merged_07132.1:0.50817):0.00000,Bacteria_CPR_Parcubacteria_OD1_Falkowbacteria_GWA2_OD1_41_14_partial:0.03557[I3709]):0.03557[I3709]):0.02101[I3705]):0.08799[I3701]):0.02119[I3691]):0.02442[I3663],(Bacteria_CPR_Parcubacteria_OD1_Parcubacteria_bacterium_SCGC_AB:0.27834[I3711],((((MHJV_Jacksonbacteria:0.00000[I3716],((MHJU_Jacksonbacteria:0.00000[I3719],MHJQ_Jacksonbacteria:0.00000[I3720]):0.00000[I3718],MHJX_Jacksonbacteria:0.00000[I3721]):0.00000[I3717]):0.00551[I3715],Bacteria_CPR_Parcubacteria_OD1_GWF2_OD1_44_17:0.00590[I3722]):0.11137[I3714],((((MHKA_Jacksonbacteria_2:0.00000[I3727],MHJZ_Jacksonbacteria:0.00000[I3728]):0.00000[I3726],MHJW_Jacksonbacteria:0.00000[I3729]):0.00000[I3725],MHJY_Jacksonbacteria:0.00000[I3730]):0.00631[I3724],Bacteria_CPR_Parcubacteria_OD1_GWC2_OD1_44_22:0.01262[I3731]):0.07361[I3723]):0.11495[I3713],Bacteria_CPR_Parcubacteria_OD1_Kuenenbacteria_CG1_02_FULL_Kuenenbacteria_OD1_38_13:0.25813[I3732]):0.01713[I3712]):0.02279[I3710]):0.02075[I3662],(Bacteria_CPR_Parcubacteria_OD1_GWA2_OD1_38_13:0.22107[I3734],(((MHKJ_Kerfeldbacteria:0.00000[I3738],MHKI_Kerfeldbacteria:0.00000[I3739]):0.00000[I3737],MHKH_Kerfeldbacteria:0.00000[I3740]):0.21541[I3736],(MHKD_Kerfeldbacteria:0.12805[I3742],((MHKC_Kerfeldbacteria:0.00000[I3745],MHKB_Kerfeldbacteria:0.00000[I3746]):0.00259[I3744],(MHKF_Kerfeldbacteria:0.01028[I3748],MHKG_Kerfeldbacteria:0.00000[I3749]):0.00281[I3747]):0.19557[I3743]):0.11207[I3741]):0.04373[I3735]):0.01500[I3733]):0.02613[I3661],(((((Bacteria_CPR_Parcubacteria_OD1_Magasanikbacteria_Parcubacteria_bacterium_SCGC_AAA011:0.13264[I3755],(Bacteria_CPR_Parcubacteria_OD1_Magasanikbacteria_GWD2_OD1_43_18:0.12477[I3757],((Bacteria_CPR_Parcubacteria_OD1_Magasanikbacteria_GWA2_OD1_56_11:0.49508[I3760],Bacteria_CPR_Parcubacteria_OD1_Magasanikbacteria_GWC2_OD1_37_14:0.09650[I3761]):0.04064[I3759],(Bacteria_CPR_Parcubacteria_OD1_Magasanikbacteria_GWA2_OD1_37_8:0.07904[I3763],Bacteria_CPR_Parcubacteria_OD1_Magasanikbacteria_GWA2_OD1_nov_53_21:0.23064[I3764]):0.07766[I3762]):0.01801[I3758]):0.03993[I3756]):0.05362[I3754],Bacteria_CPR_Parcubacteria_OD1_GWA2_OD1_47_26:0.29164[I3765]):0.02353[I3753],((((QUERY___SA1229A-2R_merged_04412.1:0.07260,QUERY___SA1229A-2R_merged_06408.1:0.11367):0.00000,Bacteria_CPR_Parcubacteria_OD1_CG1_02_FULL_Parcubacteria_OD1_58_44:0.05063[I3768]):0.05063[I3768],Bacteria_CPR_Parcubacteria_OD1_SG8_24:0.04260[I3769]):0.09729[I3767],((Bacteria_CPR_Parcubacteria_OD1_Parcubacteria_bacterium_SCGC_AAA011_N16_Dusel_001_262:0.20082[I3772],Bacteria_CPR_Parcubacteria_OD1_GWC2_OD1_39_14:0.37626[I3773]):0.05131[I3771],(Bacteria_CPR_Parcubacteria_OD1_Magasanikbacteria_GWC2_OD1_45_8:0.08529[I3775],(Bacteria_CPR_Parcubacteria_OD1_Magasanikbacteria_GWA2_OD1_41_55_partial:0.09423[I3777],Bacteria_CPR_Parcubacteria_OD1_Magasanikbacteria_GWC2_OD1_rel_40_17:0.08696[I3778]):0.03354[I3776]):0.07387[I3774]):0.02499[I3770]):0.01927[I3766]):0.01681[I3752],((Bacteria_CPR_Parcubacteria_OD1_Uhrbacteria_GWA2_OD1_53_10:0.11400[I3781],(Bacteria_CPR_Parcubacteria_OD1_Uhrbacteria_GWF2_OD1_44_350:0.08972[I3783],Bacteria_CPR_Parcubacteria_OD1_Uhrbacteria_GWC2_OD1_41_11:0.06002[I3784]):0.03738[I3782]):0.02329[I3780],(Bacteria_CPR_Parcubacteria_OD1_Uhrbacteria_GWE1_OD1_ACD66_39_46:0.17354[I3786],(Bacteria_CPR_Parcubacteria_OD1_Uhrbacteria_GWF2_OD1_46_218:0.06794[I3788],Bacteria_CPR_Parcubacteria_OD1_Uhrbacteria_GWE2_OD1_40_58:0.03181[I3789]):0.03329[I3787]):0.04530[I3785]):0.08006[I3779]):0.01459[I3751],((MHJP_Jacksonbacteria:0.00322[I3792],Bacteria_CPR_Parcubacteria_OD1_GWA2_OD1_43_13:0.01104[I3793]):0.19237[I3791],Bacteria_CPR_Parcubacteria_OD1_GWA2_OD1_44_12:0.16159[I3794]):0.05827[I3790]):0.01267[I3750]):0.05400[I3660]):0.03021[I3336],((MFEF_Doudnabacteria:0.00000[I3797],MFFF_Doudnabacteria:0.00000[I3798]):0.00022[I3796],(MFEW_Doudnabacteria:0.00696[I3800],(MFFC_Doudnabacteria:0.01154[I3802],MFFJ_Doudnabacteria:0.00000[I3803]):0.02061[I3801]):0.01340[I3799]):0.32193[I3795]):0.05689[I3335],(((Bacteria_CPR_Berkelbacteria_ACD58_GWA2_Berkelbacteria_38_9:0.29886[I3807],Bacteria_CPR_Berkelbacteria_RIFOXYA2_FULL_Berkelbacteria_43_10:0.24285[I3808]):0.07232[I3806],((Bacteria_CPR_Berkelbacteria_RIFCSPLOWO2_01_FULL_Berkelbacteria_50_28:0.37699[I3811],(Bacteria_CPR_Berkelbacteria_RBG_13_Berkelbacteria_40_8:0.07516[I3813],Bacteria_CPR_Berkelbacteria_ACD58_GWE1_Berkelbacteria_39_12_complete:0.06704[I3814]):0.15076[I3812]):0.02348[I3810],(Bacteria_CPR_Berkelbacteria_CG2_30_FULL_Berkelbacteria_39_44:0.17314[I3816],(Bacteria_CPR_Berkelbacteria_ACD58_GWA2_Berkelbacteria_35_9:0.24445[I3818],Bacteria_CPR_Berkelbacteria_CG2_30_FULL_Berkelbacteria_43_20:0.22022[I3819]):0.04673[I3817]):0.02728[I3815]):0.04969[I3809]):0.02876[I3805],((((Bacteria_CPR_Microgenomates_OP11_RIFCSPLOWO2_01_FULL_OP11_43_14:0.16676[I3824],((MHCQ_Woykebacteria:0.01388[I3827],Bacteria_CPR_Microgenomates_OP11_RBG_13_OP11_40_7b:0.01964[I3828]):0.18973[I3826],((MHCP_Woykebacteria:0.00795[I3831],Bacteria_CPR_Microgenomates_OP11_RBG_13_OP11_40_15:0.00580[I3832]):0.08031[I3830],(Bacteria_CPR_Microgenomates_OP11_RIFCSPLOWO2_01_FULL_OP11_41_12:0.02859[I3834],MHDA_Woykebacteria:0.00566[I3835]):0.08865[I3833]):0.08214[I3829]):0.07194[I3825]):0.07348[I3823],(((((((MHCM_Chisholmbacteria:0.00000[I3843],MHCJ_Chisholmbacteria:0.00000[I3844]):0.09842[I3842],(MHCL_Chisholmbacteria:0.00000[I3846],MHCI_Chisholmbacteria:0.00000[I3847]):0.11199[I3845]):0.06383[I3841],((((Bacteria_CPR_Microgenomates_OP11_RIFCSPHIGHO2_01_FULL_OP11_45_11:0.11986[I3852],Bacteria_CPR_Microgenomates_OP11_RIFCSPLOWO2_01_FULL_OP11_47_10:0.14179[I3853]):0.04633[I3851],((QUERY___KA3385A-2R_merged_00456.1:0.19677,Bacteria_CPR_Microgenomates_OP11_RBG_16_OP11_45_19:0.07303[I3855]):0.07303[I3855],((QUERY___SA1229A-2R_merged_04494.1:0.11463,Bacteria_CPR_Microgenomates_OP11_Pacebacteria_OP11_3_complete:0.07578[I3857]):0.07578[I3857],(Bacteria_CPR_Microgenomates_OP11_Pacebacteria_CG2_30_FULL_Pacebacteria_OP11_36_39:0.06290[I3859],Bacteria_CPR_Microgenomates_OP11_Pacebacteria_GWB1_OP11_rel_47_8:0.07752[I3860]):0.07486[I3858]):0.13773[I3856]):0.02816[I3854]):0.02443[I3850],((MFAK_Collierbacteria:0.00457[I3863],(Bacteria_CPR_Microgenomates_OP11_GWE1_OP11_ACD40_27_47_12:0.00000[I3865],MFAJ_Collierbacteria:0.00000[I3866]):0.01068[I3864]):0.16906[I3862],((QUERY___KA3385A-1R_merged_00405.1:0.23625,QUERY___KA3385A-2R_merged_00219.1:0.22741,QUERY___KA3385A-2R_merged_00434.1:0.34325):0.00000,((Bacteria_CPR_Microgenomates_OP11_Collierbacteria_GWD2_OP11_45_10:0.07831[I3869],Bacteria_CPR_Microgenomates_OP11_Collierbacteria_GWF2_OP11_44_15:0.09549[I3870]):0.02971[I3868],(Bacteria_CPR_Microgenomates_OP11_Collierbacteria_Microgenomates_bacterium_SCGC_AAA011:0.00000[I3872],Bacteria_CPR_Microgenomates_OP11_Collierbacteria_Microgenomates_bacterium_SCGC_AAA011_I21_DUSEL_001_204:0.03800[I3873]):0.44107[I3871]):0.06442[I3867]):0.06442[I3867]):0.04792[I3861]):0.02356[I3849],((QUERY___KA3385A-1R_merged_00073.1:0.15630,QUERY___KA3385A-1R_merged_00195.1:0.26328,QUERY___KA3385A-1R_merged_01129.1:0.23375,QUERY___KA3385A-1R_merged_01200.1:0.11747,QUERY___KA3385A-1R_merged_01314.1:0.65927,QUERY___KA3385A-2R_merged_00092.1:0.17739,QUERY___SA1229A-2R_merged_03960.1:0.13890):0.00000,Bacteria_CPR_Microgenomates_OP11_Beckwithbacteria_GWC1_OP11_49_16_complete:0.09909[I3874]):0.09909[I3874]):0.03745[I3848]):0.09658[I3840],((Bacteria_CPR_Microgenomates_OP11_Shapirobacteria_GWE2_OP11_38_30:0.09365[I3877],(Bacteria_CPR_Microgenomates_OP11_Shapirobacteria_GWF1_OP11_38_23:0.07450[I3879],Bacteria_CPR_Microgenomates_OP11_Shapirobacteria_CG2_30_FULL_Shapirobacteria_OP11_35_20:0.09957[I3880]):0.03174[I3878]):0.33634[I3876],(((((MHCG_Blackburnbacteria:0.00000[I3886],MHBZ_Blackburnbacteria:0.00000[I3887]):0.00000[I3885],(MHBX_Blackburnbacteria:0.00000[I3889],MHCB_Blackburnbacteria:0.00000[I3890]):0.00000[I3888]):0.00000[I3884],MHCE_Blackburnbacteria:0.00000[I3891]):0.11622[I3883],((MHCC_Blackburnbacteria:0.00000[I3894],MHBY_Blackburnbacteria:0.00000[I3895]):0.00000[I3893],MHBV_Blackburnbacteria:0.00000[I3896]):0.14021[I3892]):0.08977[I3882],(Bacteria_CPR_Microgenomates_OP11_Woesebacteria_GWB1_OP11_43_14:0.20548[I3898],((((Bacteria_CPR_Microgenomates_OP11_Woesebacteria_GWA1_OP11_41_13b:0.05933[I3903],Bacteria_CPR_Microgenomates_OP11_Woesebacteria_GWA2_OP11_40_7:0.08529[I3904]):0.06765[I3902],(Bacteria_CPR_Microgenomates_OP11_Woesebacteria_GWC2_OP11_40_30:0.25920[I3906],Bacteria_CPR_Microgenomates_OP11_Woesebacteria_GWB1_OP11_44_11:0.08907[I3907]):0.13295[I3905]):0.16730[I3901],Bacteria_CPR_Microgenomates_OP11_Woesebacteria_GWA1_OP11_40_45_partial:0.15089[I3908]):0.02732[I3900],((Bacteria_CPR_Microgenomates_OP11_Woesebacteria_GWA1_OP11_39_21:0.18307[I3911],Bacteria_CPR_Microgenomates_OP11_Woesebacteria_GWC1_OP11_38_13:0.05412[I3912]):0.09374[I3910],(Bacteria_CPR_Microgenomates_OP11_Woesebacteria_GWB1_OP11_38_8b:0.13818[I3914],Bacteria_CPR_Microgenomates_OP11_Woesebacteria_GWA1_OP11_39_21_plus:0.20682[I3915]):0.02905[I3913]):0.01738[I3909]):0.03709[I3899]):0.07636[I3897]):0.07685[I3881]):0.02528[I3875]):0.02596[I3839],(Bacteria_CPR_Microgenomates_OP11_Amesbacteria_GWB1_OP11_48_13:0.10012[I3917],(Bacteria_CPR_Microgenomates_OP11_Amesbacteria_GWA2_OP11_42_12:0.14748[I3919],(Bacteria_CPR_Microgenomates_OP11_Amesbacteria_GWA1_OP11_44_24:0.11630[I3921],(Bacteria_CPR_Microgenomates_OP11_Amesbacteria_GWC2_OP11_45_19:0.12843[I3923],(Bacteria_CPR_Microgenomates_OP11_Amesbacteria_Microgenomates_bacterium_SCGC_AAA011_B20_DUSEL_001_197:0.01725[I3925],Bacteria_CPR_Microgenomates_OP11_Amesbacteria_Microgenomates_bacterium_SCGC_AAA011:0.00085[I3926]):0.09208[I3924]):0.06435[I3922]):0.01990[I3920]):0.03450[I3918]):0.13030[I3916]):0.02889[I3838],((((Bacteria_CPR_Microgenomates_OP11_Levybacteria_CG2_30_FULL_Levybacteria_OP11_37_29:0.27239[I3931],Bacteria_CPR_Microgenomates_OP11_Levybacteria_GWB1_OP11_39_7:0.11352[I3932]):0.06542[I3930],((Bacteria_CPR_Microgenomates_OP11_Levybacteria_GWA1_OP11_39_32_plus:0.07280[I3935],(Bacteria_CPR_Microgenomates_OP11_Levybacteria_GWA2_OP11_nov_40_8:0.45365[I3937],Bacteria_CPR_Microgenomates_OP11_Levybacteria_GWC1_OP11_40_19:0.02398[I3938]):0.04177[I3936]):0.04980[I3934],((Bacteria_CPR_Microgenomates_OP11_Levybacteria_Microgenomates_bacterium_SCGC_AAA011_E14_DUSEL_001_182:0.01343[I3941],Bacteria_CPR_Microgenomates_OP11_Levybacteria_Microgenomates_bacterium_SCGC_AAA011:0.01232[I3942]):0.11775[I3940],Bacteria_CPR_Microgenomates_OP11_bacterium_SCGC_AAA011_M05_DUSEL_001_196:0.54271[I3943]):0.01383[I3939]):0.07642[I3933]):0.04979[I3929],((QUERY___KA3385A-1R_merged_03594.1:0.23072,Bacteria_CPR_Microgenomates_OP11_Gottesmanbacteria_GWA2_OP11_47_9:0.14285[I3945]):0.14285[I3945],Bacteria_CPR_Microgenomates_OP11_Gottesmanbacteria_GWA1_OP11_34_13:0.16298[I3946]):0.14415[I3944]):0.04114[I3928],(((Bacteria_CPR_Microgenomates_OP11_bacterium_SCGC_AAA011_F5_Dusel_001_267:0.00662[I3950],Bacteria_CPR_Microgenomates_OP11_Roizmanbacteria_CG2_30_FULL_Roizmanbacteria_OP11_33_16:0.04322[I3951]):0.11574[I3949],(((Bacteria_CPR_Microgenomates_OP11_Roizmanbacteria_Microgenomates_bacterium_SCGC_AAA011:0.05945[I3955],Bacteria_CPR_Microgenomates_OP11_bacterium_SCGC_AAA011_A19_DUSEL_001_193:0.02111[I3956]):0.09881[I3954],(Bacteria_CPR_Microgenomates_OP11_Roizmanbacteria_GWC1_OP11_37_12:0.07156[I3958],Bacteria_CPR_Microgenomates_OP11_Roizmanbacteria_GWA2_OP11_35_19:0.12011[I3959]):0.02034[I3957]):0.03767[I3953],Bacteria_CPR_Microgenomates_OP11_Roizmanbacteria_GWA2_OP11_nov_36_23:0.08282[I3960]):0.04874[I3952]):0.27529[I3948],((Bacteria_CPR_Microgenomates_OP11_Daviesbacteria_GWA2_OP11_42_7:0.15063[I3963],Bacteria_CPR_Microgenomates_OP11_Daviesbacteria_GWA1_OP11_41_61:0.49039[I3964]):0.06655[I3962],(Bacteria_CPR_Microgenomates_OP11_Daviesbacteria_GWB1_OP11_36_5:0.10599[I3966],Bacteria_CPR_Microgenomates_OP11_Daviesbacteria_GWA1_OP11_38_7:0.15698[I3967]):0.08081[I3965]):0.13174[I3961]):0.01970[I3947]):0.04955[I3927]):0.02882[I3837],((Bacteria_CPR_Microgenomates_OP11_Curtissbacteria_GWB1_OP11_40_28:0.21677[I3970],Bacteria_CPR_Microgenomates_OP11_Curtissbacteria_GWA2_OP11_41_24:0.01447[I3971]):0.04082[I3969],(Bacteria_CPR_Microgenomates_OP11_Curtissbacteria_Microgenomates_bacterium_SCGC_AAA011:0.07419[I3973],Bacteria_CPR_Microgenomates_OP11_Curtissbacteria_GWA1_OP11_40_16_partial:0.05795[I3974]):0.06358[I3972]):0.23523[I3968]):0.03315[I3836]):0.08387[I3822],(Bacteria_CPR_WWE3_CSP1_7:0.30394[I3976],(Bacteria_CPR_WWE3_CG2_30_FULL_WWE3_related_40_12:0.27537[I3978],((Bacteria_CPR_WWE3_RAAC2_WWE3_complete:0.01072[I3981],(Bacteria_CPR_WWE3_RIFOXYD2_FULL_WWE3_43_10:0.00000[I3983],Bacteria_CPR_WWE3_GWE1_WWE3_ACD25_44_51:0.02021[I3984]):0.01296[I3982]):0.19728[I3980],(Bacteria_CPR_WWE3_GWA1_WWE3_46_21_partial:0.22833[I3986],Bacteria_CPR_WWE3_RIFCSPLOWO2_12_FULL_WWE3_36_10:0.13718[I3987]):0.06233[I3985]):0.09272[I3979]):0.06475[I3977]):0.04357[I3975]):0.02858[I3821],(((Bacteria_CPR_Dojkabacteria_WS6_WS6_GWE2_33_157:0.03556[I3991],Bacteria_CPR_Dojkabacteria_WS6_BJP_IG2158_WS6_35_49:0.02996[I3992]):0.02373[I3990],(Bacteria_CPR_Dojkabacteria_WS6_GWC2_WS6_36_7:0.06525[I3994],Bacteria_CPR_Dojkabacteria_WS6_GWF2_WS6_39_15:0.10924[I3995]):0.03613[I3993]):0.20343[I3989],Bacteria_CPR_CPR3_GWF2_CPR3_35_18:0.20007[I3996]):0.05131[I3988]):0.06474[I3820]):0.02031[I3804]):0.02649[I3334]):0.01809[I6],(MEWR_Abawacabacteria:0.38507[I3998],((Bacteria_CPR_PeregrinibacteriaPER_PER_GWC2_39_14:0.20921[I4001],(((QUERY___SA1229A-2R_merged_06688.1:1.01223,(Bacteria_CPR_BD1_5_ALUMROCK_MS4_BD1_5_24_44:0.10829[I4005],((QUERY___SA1229A-2R_merged_02519.1:0.07069,(Bacteria_CPR_GracilibacteriaBD1_5_PER_bacterium_JGI_0000068:0.05068[I4008],Bacteria_CPR_GracilibacteriaBD1_5_Gracilibacteria_bacterium_JGI_0000069:0.03521[I4009]):0.01540[I4007]):0.01540[I4007],Bacteria_CP_GN02_candidate_division_GN02_bacterium_JGI_0000069_P22_CrabSpa_001_278:0.07562[I4010]):0.02190[I4006]):0.07937[I4004]):0.07937[I4004],(Bacteria_CP_SR1_bacterium_Aalborg_AAW_1:0.09381[I4012],Bacteria_CP_SR1_RAAC1_SR1_1:0.11609[I4013]):0.41528[I4011]):0.05428[I4003],Bacteria_CP_Peregrinibacteria_ALUMROCK_MS4_Peregrinibacteria_34_52:0.21809[I4014]):0.02210[I4002]):0.03545[I4000],((QUERY___KA3385A-1R_merged_00449.1:0.23873,(Bacteria_PER_ii_RIFOXYC2_FULL_PER_ii_58_32:0.10736[I4017],(QUERY___SA1229A-2R_merged_04078.1:0.14660,Bacteria_CPR_PeregrinibacteriaPER_GWB1_PER_54_5:0.03263[I4018]):0.03263[I4018]):0.08993[I4016]):0.08993[I4016],(Bacteria_CPR_PeregrinibacteriaPER_GWA2_PER_47_7:0.19384[I4020],((Bacteria_CPR_PeregrinibacteriaPER_PER_GWF2_33_10:0.18690[I4023],((Bacteria_CPR_PeregrinibacteriaPER_GWA2_PER_44_7:0.04511[I4026],Bacteria_CPR_PeregrinibacteriaPER_PER_GWF2_39_17:0.06322[I4027]):0.08001[I4025],(Bacteria_CPR_PeregrinibacteriaPER_PER_GWF2_43_17:0.09123[I4029],Bacteria_Peregrinibacteria_CG2_30_FULL_Peregrinibacteria_PER_44_17:0.07927[I4030]):0.07018[I4028]):0.02135[I4024]):0.00006[I4022],(Bacteria_CP_Peregrinibacteria_BJP_IG2102_PER_44_74_final:0.12950[I4032],Bacteria_CPR_PeregrinibacteriaPER_GWA2_PER_33_10:0.14009[I4033]):0.02248[I4031]):0.02926[I4021]):0.01277[I4019]):0.02524[I4015]):0.04774[I3999]):0.05655[I3997]):0.03312[I5],((Bacteria_CPR_Kazan_RBG_13_KAZAN_50_9:0.08261[I4036],Bacteria_CPR_Kazan_RIFCSPLOWO2_01_FULL_KAZAN_48_13:0.16787[I4037]):0.06279[I4035],(Bacteria_CPR_Kazan_GWA1_Kazan_50_15_complete:0.10389[I4039],Bacteria_CPR_Kazan_RIFCSPLOWO2_01_FULL_KAZAN_45_19:0.06794[I4040]):0.12099[I4038]):0.10982[I4034]):0.15219[I4],(((((Bacteria_CPR_Saccharibacteria_TM7_CG2_30_FULL_Saccharibacteria_TM7_41_52:0.04490[I4046],Bacteria_CPR_Saccharibacteria_TM7_BJP_IG2103_TM7_39_1400:0.00455[I4047]):0.03259[I4045],Bacteria_CPR_Saccharibacteria_TM7_GWC2_TM7_44_17_complete:0.04348[I4048]):0.00935[I4044],(Bacteria_CP_TM7_bacterium_JGI_0001002_L20_contamination_screened:0.01022[I4050],Bacteria_CPR_Saccharibacteria_TM7_RAAC3_TM7_complete:0.08629[I4051]):0.02222[I4049]):0.01447[I4043],((Bacteria_CPR_Saccharibacteria_TM7_Candidatus_Saccharimonas_aalborgensis_complete:0.04036[I4054],(Bacteria_CPR_Saccharibacteria_TM7_Candidatus_Saccharibacteria_Candidatus_TM7_SBR3:0.02090[I4056],Bacteria_CPR_Saccharibacteria_TM7_Candidatus_TM7_SBR2:0.00780[I4057]):0.02214[I4055]):0.02532[I4053],(Bacteria_CPR_Saccharibacteria_TM7_Candidatus_Saccharibacteria_Candidatus_TM7_s2_Draft1_Illumina_assembly:0.06069[I4059],(Bacteria_CPR_Saccharibacteria_TM7_Candidatus_Saccharibacteria_Candidatus_TM7_s1_Draft1_Illumina_assembly:0.02061[I4061],Bacteria_CPR_Saccharibacteria_TM7_Candidatus_Saccharibacteria_Candidatus_TM7_s7_Draft1_Illumina_assembly:0.02963[I4062]):0.01659[I4060]):0.01070[I4058]):0.01400[I4052]):0.02824[I4042],Bacteria_CP_TM7_candidate_division_TM7_genomosp_GTL1:0.08113[I4063]):0.05831[I4041]):0.04988[I3]):0.01764[I1],Bacteria_CPR_Saccharibacteria_TM7_RIFCSPHIGHO2_12_FULL_Saccharibacteria_48_21:0.11766[I4064]):0.00000;
