# Supplementary material for: Metatranscriptomes Reveal That All Three Domains of Life Are Active but Are Dominated by Bacteria in the Fennoscandian Crystalline Granitic Continental Deep Biosphere
Source: mBio. 2018 Nov 20;9(6):e01792-18. doi: 10.1128/mBio.01792-18 (PMC6247080; doi:10.1128/mBio.01792-18)
Supplement: TABLE S1 [file mbo006184180st1.xlsx]

## Sheet: rRNA and mRNA
			SSU rRNA gene (TPM)				mRNA gene (TPM)
Domain	Clasification	Other clasification	OS-1	OS-2	MM1		OS-1	OS-2	MM1
Eukaryota		Total	9989.93	14516.8	27065		45916	1340	86264
	Alveolata		0	0	60.63		276	189	8587
	Amoeboza	Acanthamoeba	9292.75	0	411.61		6146	65	3741
	Apusozoa		0	0	0		19	0	112
	Archaeplastida		179.56	0	113.86		0	0	0
	Cryptophyta		0	466.35	0		0	0	230
	Euglenozoa		0	0	0		64	20	2269
	Excavata		131.99	0	4953.27		0	0	0
	Excavata	Trichomonas	0	0	6748.19
	Fornicata		0	0	0		0	0	23
	Glaucocystophyta		0	0	0		0	0	98
	Haptophyta		0	0	27.35		0	0	468
	Metamonada		0	0	0		0	24	13566
	Opisthokonta		385.63	14050.4	12063.4		38889	1042	46083
	Percolozoa		0	0	0		0	0	2367
	Rhizaria		0	0	0		509	0	516
	Rhodophyta		0	0	0		13	0	690
	Stramenopiles		0	0	1986.14		0	0	5853
	Viridiplantae		0	0	0		0	0	1661
	Unknown		0	0	700.5		0	0	0
Archaea		Total	12933.4	12376.9	6659.76		5661	0	108752
	Aenigmarchaeota		0	0	245.75		0	0	0
	Crenarchaeota		0	0	0		24	0	363
	Diapherotrites		175.63	0	268.11		0	0	0
	Euryarchaeota		154.71	0	458.54		5637	0	108133
	Lokiarchaeota		0	0	191.49		0	0	0
	Nanoarchaeota		1384.47	0	0		0	0	0
	Pacearchaeota		2384.08	27.26	2470.16		0	0	0
	Thaumarchaeoata		0	0	0		0	0	256
	Woesearchaeota		8834.47	1340.7	2924.41		0	0	0
	Unknown		0	11008.9	101.3		0	0	0
Bacteria		Total	886921	923000	637540		511118	796167	300818
	ACD39		0	0	5929.08		0	0	0
	Acetothermia		0	0	117.3		0	0	3
	Acidithiobacillia		0	1295.68	123.79		0	0	0
	Acidobacteria		0	42.34	199.01		3825	0	369
	Actinobacteria		1727.13	0	909.17		20644	2676	13243
	Aerophobetes		0	0	46.97		0	0	0
	Aminicenantes		27420.2	0	871.54		0	0	0
	Aquificae		0	0	0		0	0	46
	Armatimonadetes		0	0	0		23374	1061	290
	Atribacteria		9639.64	694.28	933.79		100	0	715
	Azambacteria		0	0	202.45		0	0	0
	Bacteroidetes		6591.23	0	10877		5578	15390	13968
	Beckwithbacteria		3012.54	503.76	37.34		0	0	0
	BRC1		956.74	0	0		0	0	0
	Caldiserica		2950.53	0	337.05		0	0	0
	Calescamantes		356.23	0	0		0	0	0
	Campbellbacteria		12299.4	8813.98	6006.02		0	0	0
	Chlamydiae		469.41	0	1094.24		0	33	53
	Chlorobi		0	0	0		76	46	352
	Chloroflexi		8327.97	780.46	14192.8		14341	0	2994
	Chrysiogenetes		0	0	40.97		0	0	118
	Cloacimonetes		0	0	0		0	0	119
	Cyanobacteria		0	0	81.26		0	228	2342
	Dadabacteria		0	0	147.74		0	0	20
	Deferribacteres		0	0	55.73		1959	0	989
	Dependentiae		0	0	4976.22		0	0	104
	Deinococcus-Thermus		0	0	16.42		711	0	191
	Dictyoglomi		0	0	0		0	0	17
	Eisenbacteria		0	0	85.78		0	0	0
	Elusimicrobia		10079.4	8897.43	1421.25		0	0	0
	Falkowbacteria		7748.34	10421.5	19070.2		154	0	0
	Firestonebacteria		0	0	710.7		0	0	0
	Fischerbacteria		0	0	425.37		0	0	0
	Fibrobacteres		0	0	0		0	0	51
	Firmicutes		36216.5	0	13957.9		30219	1790	61258
	Fusobacteria		0	0	0		0	0	169
	Gemmatimonadetes		0	0	39.46		0	0	70
	Giovannonibacteria		0	0	0		0	0	9
	Gottesmanbacteria		760.12	0	0		0	0	0
	Gracilibacteria		0	0	208.42		0	0	0
	Haloplasmatales		0	0	0		0	0	94
	Hydrogenedentes		40231.8	6133.09	3646.64		0	0	0
	Ignavibacteriae		22194.3	6479.3	3725.71		0	0	287
	Katanobacteria		0	0	48.23		0	0	14
	Kryptonia		0	0	0		394	0	0
	KSB1		389.85	0	1438.01		0	0	0
	Kuenenbacteria		0	0	122.18		0	0	55
	Jorgensenbacteria		0	0	220.89		0	0	0
	Latescibacteria		0	12.57	493.83		0	0	23
	Lentisphaerae		122.36	0	740.33		0	0	27
	Levybacteria		61.1	0	0		0	0	0
	Lloydbacteria		0	0	544.74		0	0	0
	Magasanikbacteria		0	0	166.08		0	0	51
	Margulisbacteria		209	0	625.03		0	0	0
	Marinimicrobia		8008.48	0	4924.33		0	0	392
	Melainabacteria		0	0	8.63		0	0	0
	Microgenomates		2936.71	2447.5	0		0	0	1147
	Moranbacteria		0	0	52.15		0	0	0
	Nealsonbacteria		51.42	93.46	6.99		0	0	0
	NC10		0	1116.69	0		0	0	0
	Nitrospinae		24216	20741.7	828.3		0	0	285
	Nitrospirae		1637.82	0	812.02		3629	0	900
	Nomurabacteria		0	0	85.55		0	0	28
	Omnitrophica		22868.5	2682.39	11745.1		0	0	774
	Pacebacteria		0	0	15.09		0	0	0
	Parcubacteria		4176.55	3968.08	3746.95		0	0	1141
	Patescibacteria		0	0	0		0	0	10
	Peregrinibacteria		447.49	0	455.68		0	0	22
	Plantomycetes		8862.87	46.36	6929.2		8627	53	1593
	Poribacteria		442.2	0	460.96		0	0	0
	Portnoybacteria		4829.93	361.4	46.04		0	0	0
	Proteobacteria		0	71.07	68.38		29331	5127	3740
	Proteobacteria	Acidithiobacillia	0	0	0		1979	0	12
	Proteobacteria	Alpha-	208325	25041.5	11826.3		68967	44	7048
	Proteobacteria	Beta-	78568.6	32630.7	12032.3		146105	617742	8762
	Proteobacteria	Delta-	115165	100734	110958		55173	1985	49903
	Proteobacteria	Epsilon-	0	7594.55	105452		1139	64	35063
	Proteobacteria	Gamma-	163459	517275	173480		89280	149873	77107
	Proteobacteria	Mu-	1337.12	0	747.45		0	0	0
	Proteobacteria	Zeta-	0	0	3.01		0	0	236
	Raymondbacteria		0	0	126.3		0	0	0
	Rhodothermaeota		0	0	0		0	0	68
	Rokubacteria		40.03	1649.97	38.7		0	0	18
	Saccharibacteria		0	0	43.88		0	0	0
	Schekmanbacteria		0	0	572.87		0	0	0
	Spirochaetes		292.49	5777.26	30743.8		213	16	2750
	Staskawiczbacteria		1750.86	12103.8	1027.79		0	0	0
	Synergistetes		0	0	46.02		0	0	606
	TA06		0	0	0		0	0	148
	Tectomicrobia		0	0	0		0	0	103
	Tenericutes		400.98	0	38487.2		0	0	7791
	Terrabacteria		0	0	0		50	39	1511
	TG3		0	1977.57	162.88		0	0	0
	Thermodesulfobacteria		0	0	0		0	0	52
	Thermotogae		0	97894.6	0		294	0	439
	Uhrbacteria		108.16	0	181.48		0	0	10
	Verrucomicrobia		1002.92	0	713.73		0	0	102
	Woesebacteria		0	0	223.41		0	0	0
	Wolfebacteria		0	0	0		0	0	2
	WOR-3		0	0	0		0	0	17
	WS6		0	0	0		0	0	27
	Zambryskibacteria		1464.5	614.37	0		0	0	0
	Zixibacteria		2717.74	0	618.2		4956	0	970
	Unknown		42047.3	44103.7	30911.6		0	0	0
