# Supplementary material for: Metatranscriptomes Reveal That All Three Domains of Life Are Active but Are Dominated by Bacteria in the Fennoscandian Crystalline Granitic Continental Deep Biosphere
Source: mBio. 2018 Nov 20;9(6):e01792-18. doi: 10.1128/mBio.01792-18 (PMC6247080; doi:10.1128/mBio.01792-18)
Supplement: TABLE S2 [file mbo006184180st2.xlsx]

## Sheet: component
		GO ‘Biological Process’ terms (assigned mRNA TPM)
number	Component	OS-1	OS-2	MM1	Clasification
1	integral component of membrane	0	0	2.1262	Actinobacteria
2	integral component of membrane	0	0	323.662	Alphaproteobacteria
3	integral component of membrane	0	27.6491	85.2576	Bacteria
4	integral component of membrane	0	0	0	Chlorobi
5	integral component of membrane	0	0	5.04018	Epsilonproteobacteria
6	integral component of membrane	0	0	644.005	Euryarchaeota
7	integral component of membrane	0	0	11.0633	Firmicutes
8	integral component of membrane	0	65.4501	0	Gammaproteobacteria
9	integral component of membrane	0	0	7.01744	Opisthokonta
10	integral component of membrane	1141.63	0	717.978	Unknown
11	integral component of membrane	0	0	56.6241	Unknown
12	intracellular	0	0	2.19445	Acidobacteria
13	intracellular	0	0	11.3651	Alphaproteobacteria
14	intracellular	0	0	29.39	Amoebozoa
15	intracellular	20.6999	0	11.964	Bacteria
16	intracellular	4210.77	0	0	Betaproteobacteria
17	intracellular	0	0	78.2449	Chlorobi
18	intracellular	0	0	22.3118	Chloroflexi
19	intracellular	0	0	502.532	Deltaproteobacteria
20	intracellular	0	0	347.791	Epsilonproteobacteria
21	intracellular	0	0	315.541	Euryarchaeota
22	intracellular	0	0	113.555	Firmicutes
23	intracellular	6293.9	0	785.642	Gammaproteobacteria
24	intracellular	0	0	35.0404	Opisthokonta
25	intracellular	0	0	114.216	Unknown
26	intracellular	0	0	28.6694	Unknown
27	intracellular	0	0	30.6466	Bathyarchaeota
28	intracellular	0	0	177.118	Heterolobosea
29	intracellular	0	0	2.01075	Parabasalia
30	intracellular	0	0	20.4854	Stramenopiles
31	membrane	0	0	1.94902	Actinobacteria
32	membrane	0	0	26.3826	Alphaproteobacteria
33	membrane	0	0	75.0743	Bacteria
34	membrane	0	815.344	0	Betaproteobacteria
35	membrane	0	9.03331	368.678	Chlorobi
36	membrane	0	0	116.949	Deltaproteobacteria
37	membrane	0	0	200.885	Epsilonproteobacteria
38	membrane	0	0	1465.63	Euryarchaeota
39	membrane	0	0	101.262	Firmicutes
40	membrane	0	0	30.9131	Gammaproteobacteria
41	membrane	0	0	97.6104	Unknown
42	membrane	0	0	4.19718	Euglenozoa
43	membrane	0	0	181.446	Tenericutes
44	ribosome	0	0	2.19445	Acidobacteria
45	ribosome	0	0	11.3651	Alphaproteobacteria
46	ribosome	0	0	29.39	Amoebozoa
47	ribosome	20.6999	0	651.197	Bacteria
48	ribosome	4210.77	0	0	Betaproteobacteria
49	ribosome	0	0	78.2449	Chlorobi
50	ribosome	0	0	22.3118	Chloroflexi
51	ribosome	0	0	1802.55	Deltaproteobacteria
52	ribosome	0	0	480.685	Epsilonproteobacteria
53	ribosome	0	0	1034.12	Euryarchaeota
54	ribosome	0	0	608.354	Firmicutes
55	ribosome	6865.09	0	106.544	Gammaproteobacteria
56	ribosome	0	0	53.5773	Nitrospirae
57	ribosome	0	0	42.7404	Opisthokonta
58	ribosome	0	0	0	Spirochaetes
59	ribosome	0	0	272.095	Unknown
60	ribosome	0	0	115.095	Unknown
61	ribosome	0	0	30.6466	Bathyarchaeota
62	ribosome	0	0	88.4037	Cryptophyta
63	ribosome	0	0	177.118	Heterolobosea
64	ribosome	0	0	2.01075	Parabasalia
65	ribosome	0	0	20.4854	Stramenopiles
66	Unknown	1978.64	0	0	Acidithiobacillia
67	Unknown	0	0	625.506	Acidobacteria
68	Unknown	10877	1962.18	4360.68	Actinobacteria
69	Unknown	22182.9	7.44852	1202.69	Alphaproteobacteria
70	Unknown	16.2028	89.2928	1555.09	Alveolata
71	Unknown	170.385	0	2010.58	Amoebozoa
72	Unknown	22753.6	11112.6	12381.1	Bacteria
73	Unknown	25811	313300	3608.73	Betaproteobacteria
74	Unknown	2068.43	0	4253.11	Chlorobi
75	Unknown	5015.11	0	1023.07	Chloroflexi
76	Unknown	0	0	118.775	Cloacimonetes
77	Unknown	0	0	117.302	Cre0rchaeota
78	Unknown	0	227.955	833.008	Cyanobacteria
79	Unknown	11853.8	147.326	12611	Deltaproteobacteria
80	Unknown	991.165	63.8008	11822.1	Epsilonproteobacteria
81	Unknown	3561.29	0	26031.8	Euryarchaeota
82	Unknown	12533	1706.6	10383.5	Firmicutes
83	Unknown	9111.13	72317.9	12405.8	Gammaproteobacteria
84	Unknown	2079.11	0	701.396	Nitrospirae
85	Unknown	590.664	840.549	8257.26	Opisthokonta
86	Unknown	7986.14	52.8418	1131.07	Planctomycetes
87	Unknown	13.3109	0	307.715	Rhodophyta
88	Unknown	122.945	0	1079.68	Spirochaetes
89	Unknown	45555.1	297.732	61173.1	Unknown
90	Unknown	4956.2	0	26.8072	Zixibacteria
91	Unknown	0	32.8706	8.07956	Chlamydiae
92	Unknown	0	0	908.603	Euglenozoa
93	Unknown	0	0	2843.1	Unknown
94	Unknown	0	0	110.887	Apusozoa
95	Unknown	0	0	0	Aquificae
96	Unknown	0	0	240.337	Archaea
97	Unknown	0	0	0	Armatimo0detes
98	Unknown	0	0	115.538	Bathyarchaeota
99	Unknown	0	0	144.729	Cryptophyta
100	Unknown	0	0	605.788	Deferribacteres
101	Unknown	0	0	23.2782	Fusobacteria
102	Unknown	0	0	59.563	Gemmatimo0detes
103	Unknown	0	0	97.7547	Glaucocystophyceae
104	Unknown	0	0	0	Haptophyceae
105	Unknown	0	0	760.111	Heterolobosea
106	Unknown	0	0	87.4645	Ig0vibacteria
107	Unknown	0	0	0	Korarchaeota
108	Unknown	0	0	327.595	Lokiarchaeota
109	Unknown	0	0	45.6174	Marinimicrobia
110	Unknown	0	0	102.908	Nitrospi0e
111	Unknown	0	0	107.456	Omnitrophica
112	Unknown	0	0	3623.4	Parabasalia
113	Unknown	0	0	106.365	Rhizaria
114	Unknown	0	0	1973.95	Stramenopiles
115	Unknown	0	0	1267.59	Tenericutes
116	Unknown	0	0	53.0221	Thaumarchaeota
117	Unknown	0	0	0	Thermodesulfobacteria
118	Unknown	0	0	244.055	Thermotogae
119	Unknown	0	0	607.477	Viridiplantae
120	Unknown	0	0	235.596	Zetaproteobacteria
121	cytoplasm	0	0	124.425	Alphaproteobacteria
122	cytoplasm	0	195.01	0	Bacteria
123	cytoplasm	0	0	0	Chloroflexi
124	cytoplasm	0	0	1.93207	Deltaproteobacteria
125	cytoplasm	0	0	653.58	Euryarchaeota
126	cytoplasm	0	0	1.77042	Firmicutes
127	cytoplasm	0	0	0	Opisthokonta
128	cytoplasm	0	0	0	Unknown
129	bacterial-type flagellum hook	0	0	226.215	Unknown
130	cell outer membrane	0	0	5.04018	Epsilonproteobacteria
131	extracellular region	0	0	0	Actinobacteria
132	extracellular region	0	0	14.8912	Alphaproteobacteria
133	extracellular region	0	0	1317.87	Bacteria
134	extracellular region	0	0	47.806	Deltaproteobacteria
135	extracellular region	0	0	25.3929	Epsilonproteobacteria
136	extracellular region	0	0	268.194	Euryarchaeota
137	extracellular region	0	0	50.0063	Firmicutes
138	extracellular region	0	0	143.202	Gammaproteobacteria
139	extracellular region	0	0	20.1075	Nitrospirae
140	extracellular region	0	0	31.8609	Opisthokonta
141	extracellular region	0	0	0	Spirochaetes
142	extracellular region	0	0	354.513	Unknown
143	extracellular region	0	0	0	Tenericutes
144	F-actin capping protein complex	0	0	0	Unknown
145	gas vesicle	0	0	8.46431	Chloroflexi
146	gas vesicle	0	0	69.5282	Unknown
147	gas vesicle	0	0	0	Bathyarchaeota
148	Golgi membrane	0	0	16.2435	Unknown
149	keratin filament	0	0	5.3701	Actinobacteria
150	microtubule	0	0	0	Bacteria
151	microtubule	0	0	1.29556	Opisthokonta
152	microtubule	0	0	1.58141	Heterolobosea
153	microtubule	0	0	30.2984	Viridiplantae
154	nucleolus	0	0	0	Unknown
155	nucleosome	0	0	5.35393	Unknown
156	nucleosome	0	0	52.9019	Stramenopiles
157	nucleosome	0	0	3.04367	Viridiplantae
158	nucleus	0	0	27.3241	Unknown
159	nucleus	0	0	5.35393	Unknown
160	nucleus	0	0	52.9019	Stramenopiles
161	outer membrane	0	0	0	Epsilonproteobacteria
162	plasma membrane	0	0	39.6961	Unknown
163	protei0ceous extracellular matrix	0	0	11.8107	Unknown
164	WASH complex	0	0	0	Unknown

## Sheet: function
		GO ‘Biological Process’ terms (assigned mRNA TPM)
number	Function	OS-1	OS-2	MM1	Clasification
1	ATP binding	0	0	70.9767	Alphaproteobacteria
2	ATP binding	0	0	59.8199	Alveolata
3	ATP binding	0	0	242.568	Amoebozoa
4	ATP binding	0	195.01	334.499	Bacteria
5	ATP binding	0	0	0	Betaproteobacteria
6	ATP binding	0	0	0	Chlorobi
7	ATP binding	0	0	11.3761	Chloroflexi
8	ATP binding	0	0	116.94	Deltaproteobacteria
9	ATP binding	0	0	126.194	Epsilonproteobacteria
10	ATP binding	0	0	1475.96	Euryarchaeota
11	ATP binding	0	0	23.5554	Firmicutes
12	ATP binding	226.773	919.637	160.332	Gammaproteobacteria
13	ATP binding	0	0	255.574	Opisthokonta
14	ATP binding	122.945	0	0	Spirochaetes
15	ATP binding	0	0	388.918	Unknown
16	ATP binding	0	0	0	Euglenozoa
17	ATP binding	0	0	23.7681	Unknown
18	ATP binding	0	0	0	Apusozoa
19	ATP binding	0	0	62.8558	Heterolobosea
20	ATP binding	0	0	488.329	Parabasalia
21	ATP binding	0	0	1.84388	Rhizaria
22	ATP binding	0	0	7.72828	Stramenopiles
23	ATP binding	0	0	6.51877	Tenericutes
24	catalytic activity	0	0	13.4008	Actinobacteria
25	catalytic activity	0	0	64.114	Alphaproteobacteria
26	catalytic activity	0	0	405.496	Bacteria
27	catalytic activity	0	0	0	Betaproteobacteria
28	catalytic activity	24.0354	0	0	Crenarchaeota
29	catalytic activity	0	0	105.247	Deltaproteobacteria
30	catalytic activity	0	0	820.822	Epsilonproteobacteria
31	catalytic activity	1339.63	0	491.372	Euryarchaeota
32	catalytic activity	0	0	503.933	Firmicutes
33	catalytic activity	0	18.8696	440.967	Gammaproteobacteria
34	catalytic activity	184.79	0	0	Nitrospirae
35	catalytic activity	0	0	39.1176	Spirochaetes
36	catalytic activity	86.1585	0	233.465	Unknown
37	catalytic activity	0	0	1.43347	Archaea
38	catalytic activity	0	0	565.89	Deferribacteres
39	catalytic activity	0	0	280.357	Parabasalia
40	catalytic activity	0	0	3.51285	Tenericutes
41	cobalamin binding	0	0	9.20669	Alphaproteobacteria
42	cobalamin binding	0	60.6522	0	Betaproteobacteria
43	cobalamin binding	0	0	16.0342	Euryarchaeota
44	cobalamin binding	0	0	525.939	Firmicutes
45	cobalamin binding	64.6046	0	0	Unknown
46	cytochrome-c oxidase activity	0	0	146.589	Alphaproteobacteria
47	cytochrome-c oxidase activity	0	0	196.352	Betaproteobacteria
48	cytochrome-c oxidase activity	0	0	29.2078	Epsilonproteobacteria
49	cytochrome-c oxidase activity	0	0	7.01744	Opisthokonta
50	cytochrome-c oxidase activity	0	0	0	Rhodophyta
51	cytochrome-c oxidase activity	0	0	15.647	Unknown
52	cytochrome-c oxidase activity	0	0	2.1262	Euglenozoa
53	deoxyribonuclease II activity	1022.01	0	0	Unknown
54	DNA binding	263.6	0	4.38529	Alphaproteobacteria
55	DNA binding	512.143	0	6.04593	Bacteria
56	DNA binding	65.8632	0	0	Betaproteobacteria
57	DNA binding	0	0	48.6543	Chloroflexi
58	DNA binding	0	0	0	Cloacimonetes
59	DNA binding	0	0	438.659	Deltaproteobacteria
60	DNA binding	0	0	10.4868	Epsilonproteobacteria
61	DNA binding	0	0	71.3238	Euryarchaeota
62	DNA binding	0	0	20.2142	Firmicutes
63	DNA binding	0	0	23.2004	Gammaproteobacteria
64	DNA binding	0	0	170.185	Unknown
65	DNA binding	0	0	331.681	Unknown
66	DNA binding	0	0	55.7353	Rhizaria
67	DNA binding	0	0	585.273	Stramenopiles
68	DNA binding	0	0	47.0393	Tenericutes
69	DNA binding	0	0	3.04367	Viridiplantae
70	DNA-directed 5'-3' RNA polymerase activity	0	0	0	Bacteria
71	DNA-directed 5'-3' RNA polymerase activity	0	0	48.6543	Chloroflexi
72	DNA-directed 5'-3' RNA polymerase activity	0	0	147.466	Deltaproteobacteria
73	DNA-directed 5'-3' RNA polymerase activity	0	0	110.706	Euryarchaeota
74	DNA-directed 5'-3' RNA polymerase activity	0	0	72.3403	Firmicutes
75	DNA-directed 5'-3' RNA polymerase activity	0	8.6646	0	Gammaproteobacteria
76	DNA-directed 5'-3' RNA polymerase activity	0	0	27.3241	Unknown
77	DNA-directed 5'-3' RNA polymerase activity	0	0	326.327	Unknown
78	DNA-directed 5'-3' RNA polymerase activity	0	0	41.1633	Tenericutes
79	FAD binding	88.0462	0	0	Gammaproteobacteria
80	flavin adenine dinucleotide binding	0	0	3.61281	Actinobacteria
81	flavin adenine dinucleotide binding	0	0	199.555	Firmicutes
82	flavin adenine dinucleotide binding	86.1585	0	105.386	Unknown
83	formate-tetrahydrofolate ligase activity	0	0	242.568	Amoebozoa
84	formate-tetrahydrofolate ligase activity	0	0	106.605	Deltaproteobacteria
85	formate-tetrahydrofolate ligase activity	122.945	0	0	Spirochaetes
86	gamma-glutamyltransferase activity	884.397	0	0	Bacteria
87	glucoki0se activity	0	0	0	Betaproteobacteria
88	glutamate-ammonia ligase activity	0	0	23.3882	Bacteria
89	glutamate-ammonia ligase activity	92.2084	0	0	Betaproteobacteria
90	glutamate-ammonia ligase activity	0	0	62.5168	Euryarchaeota
91	hydrolase activity	0	0	28.0016	Bacteria
92	hydrolase activity	0	0	0	Deltaproteobacteria
93	hydrolase activity	0	0	16.5527	Euryarchaeota
94	hydrolase activity	0	0	311.479	Firmicutes
95	hydrolase activity	0	0	11.9914	Unknown
96	hydrolase activity	0	0	35.4975	Unknown
97	ligase activity	0	0	6.66564	Epsilonproteobacteria
98	ligase activity	0	0	3.34117	Firmicutes
99	ligase activity	226.773	0	0	Gammaproteobacteria
100	metal ion binding	0	0	13.7296	Alphaproteobacteria
101	metal ion binding	0	0	56.2057	Bacteria
102	metal ion binding	0	60.6522	0	Betaproteobacteria
103	metal ion binding	0	0	0	Chlorobi
104	metal ion binding	0	0	144.877	Deltaproteobacteria
105	metal ion binding	0	0	72.2425	Euryarchaeota
106	metal ion binding	0	0	77.7999	Firmicutes
107	metal ion binding	64.6046	0	190.799	Unknown
108	metal ion binding	0	0	0	Parabasalia
109	methyltransferase activity	21.0434	0	86.0083	Bacteria
110	methyltransferase activity	0	0	3.64243	Euryarchaeota
111	methyltransferase activity	0	0	0	Gammaproteobacteria
112	N-acetyltransferase activity	0	0	0	Chlorobi
113	N-acetyltransferase activity	489.209	0	0	Opisthokonta
114	N-acetyltransferase activity	0	0	27.393	Unknown
115	NAD binding	134.982	0	0	Amoebozoa
116	NAD binding	0	0	0	Bacteria
117	NAD binding	0	0	352.848	Chloroflexi
118	NAD binding	0	0	2.04782	Firmicutes
119	NADH dehydroge0se (ubiquinone) activity	0	0	0	Deltaproteobacteria
120	NADH dehydroge0se (ubiquinone) activity	98.067	0	0	Gammaproteobacteria
121	nickel cation binding	0	0	27.5021	Deltaproteobacteria
122	nickel cation binding	0	0	4.23215	Epsilonproteobacteria
123	nickel cation binding	0	0	0	Euryarchaeota
124	nucleic acid binding	0	0	47.6444	Alveolata
125	nucleic acid binding	0	0	40.2932	Bacteria
126	nucleic acid binding	0	0	0	Crenarchaeota
127	nucleic acid binding	0	0	1.62181	Deltaproteobacteria
128	nucleic acid binding	0	0	35.9283	Epsilonproteobacteria
129	nucleic acid binding	0	0	39.3706	Euryarchaeota
130	nucleic acid binding	0	0	46.2151	Firmicutes
131	nucleic acid binding	0	0	76.6767	Gammaproteobacteria
132	nucleic acid binding	643.395	0	279.073	Unknown
133	nucleic acid binding	0	0	316.249	Stramenopiles
134	nucleic acid binding	0	0	1.82121	Tenericutes
135	oxidoreductase activity	0	0	0	Actinobacteria
136	oxidoreductase activity	0	0	2.82144	Alphaproteobacteria
137	oxidoreductase activity	0	0	1307.38	Alveolata
138	oxidoreductase activity	0	0	153.619	Bacteria
139	oxidoreductase activity	61.3483	0	0	Betaproteobacteria
140	oxidoreductase activity	0	0	330.794	Deltaproteobacteria
141	oxidoreductase activity	0	0	416.789	Epsilonproteobacteria
142	oxidoreductase activity	0	0	225.568	Euryarchaeota
143	oxidoreductase activity	0	0	383.726	Firmicutes
144	oxidoreductase activity	35.2185	0	194.99	Gammaproteobacteria
145	oxidoreductase activity	10813.5	0	0	Opisthokonta
146	oxidoreductase activity	0	0	136.429	Unknown
147	oxidoreductase activity	0	0	4.19718	Euglenozoa
148	oxidoreductase activity	0	0	7.19637	Heterolobosea
149	oxidoreductase activity	0	0	0	Korarchaeota
150	oxidoreductase activity	0	0	9.27716	Tenericutes
151	oxidoreductase activity	0	0	67.7595	Thermotogae
152	oxidoreductase activity, acting on NAD(P)H	134.982	0	0	Amoebozoa
153	protein binding	0	0	1.91541	Actinobacteria
154	protein binding	0	0	135.87	Amoebozoa
155	protein binding	0	0	3.34117	Betaproteobacteria
156	protein binding	0	0	0	Chlorobi
157	protein binding	0	0	0	Chloroflexi
158	protein binding	0	0	1.82121	Cyanobacteria
159	protein binding	0	0	9.11541	Deltaproteobacteria
160	protein binding	0	0	8.02123	Epsilonproteobacteria
161	protein binding	0	0	0	Euryarchaeota
162	protein binding	0	0	133.815	Firmicutes
163	protein binding	0	0	2.16769	Gammaproteobacteria
164	protein binding	3270.02	0	1498.66	Unknown
165	protein binding	0	0	298.462	Deferribacteres
166	protein binding	0	0	12.4697	Fibrobacteres
167	protein binding	0	0	16.2938	Parabasalia
168	receptor activity	0	0	0	Alphaproteobacteria
169	receptor activity	0	0	4.2524	Bacteria
170	receptor activity	0	9.03331	87.2395	Chlorobi
171	structural constituent of ribosome	0	0	2.19445	Acidobacteria
172	structural constituent of ribosome	0	0	11.3651	Alphaproteobacteria
173	structural constituent of ribosome	0	0	29.39	Amoebozoa
174	structural constituent of ribosome	20.6999	0	653.217	Bacteria
175	structural constituent of ribosome	4210.77	0	0	Betaproteobacteria
176	structural constituent of ribosome	0	0	78.2449	Chlorobi
177	structural constituent of ribosome	0	0	22.3118	Chloroflexi
178	structural constituent of ribosome	0	0	2160.73	Deltaproteobacteria
179	structural constituent of ribosome	0	0	1570.69	Epsilonproteobacteria
180	structural constituent of ribosome	0	0	1065.32	Euryarchaeota
181	structural constituent of ribosome	0	0	608.354	Firmicutes
182	structural constituent of ribosome	6865.09	0	318.308	Gammaproteobacteria
183	structural constituent of ribosome	0	0	53.5773	Nitrospirae
184	structural constituent of ribosome	0	0	42.7404	Opisthokonta
185	structural constituent of ribosome	0	0	0	Spirochaetes
186	structural constituent of ribosome	0	0	272.095	Unknown
187	structural constituent of ribosome	0	0	136.021	Unknown
188	structural constituent of ribosome	0	0	30.6466	Bathyarchaeota
189	structural constituent of ribosome	0	0	88.4037	Cryptophyta
190	structural constituent of ribosome	0	0	177.118	Heterolobosea
191	structural constituent of ribosome	0	0	2.01075	Parabasalia
192	structural constituent of ribosome	0	0	20.4854	Stramenopiles
193	UDP-3-O-[3-hydroxymyristoyl] N-acetylglucosamine deacetylase activity	980.585	0	0	Gammaproteobacteria
194	Unknown	1978.64	0	0	Acidithiobacillia
195	Unknown	0	0	625.506	Acidobacteria
196	Unknown	10877	1962.18	4360.68	Actinobacteria
197	Unknown	22182.9	7.44852	1202.69	Alphaproteobacteria
198	Unknown	16.2028	89.2928	1555.09	Alveolata
199	Unknown	170.385	0	2010.58	Amoebozoa
200	Unknown	22753.6	11112.6	12381.1	Bacteria
201	Unknown	25811	313300	3608.73	Betaproteobacteria
202	Unknown	2068.43	0	4253.11	Chlorobi
203	Unknown	5015.11	0	1023.07	Chloroflexi
204	Unknown	0	0	118.775	Cloacimonetes
205	Unknown	0	0	117.302	Crenarchaeota
206	Unknown	0	227.955	833.008	Cyanobacteria
207	Unknown	11853.8	147.326	12611	Deltaproteobacteria
208	Unknown	991.165	63.8008	11822.1	Epsilonproteobacteria
209	Unknown	3561.29	0	26031.8	Euryarchaeota
210	Unknown	12533	1706.6	10383.5	Firmicutes
211	Unknown	9111.13	72317.9	12405.8	Gammaproteobacteria
212	Unknown	2079.11	0	701.396	Nitrospirae
213	Unknown	590.664	840.549	8257.26	Opisthokonta
214	Unknown	7986.14	52.8418	1131.07	Planctomycetes
215	Unknown	13.3109	0	307.715	Rhodophyta
216	Unknown	122.945	0	1079.68	Spirochaetes
217	Unknown	45555.1	297.732	61173.1	Unknown
218	Unknown	4956.2	0	26.8072	Zixibacteria
219	Unknown	0	32.8706	8.07956	Chlamydiae
220	Unknown	0	0	908.603	Euglenozoa
221	Unknown	0	0	2843.1	Unknown
222	Unknown	0	0	110.887	Apusozoa
223	Unknown	0	0	0	Aquificae
224	Unknown	0	0	240.337	Archaea
225	Unknown	0	0	0	Armatimonadetes
226	Unknown	0	0	115.538	Bathyarchaeota
227	Unknown	0	0	144.729	Cryptophyta
228	Unknown	0	0	605.788	Deferribacteres
229	Unknown	0	0	23.2782	Fusobacteria
230	Unknown	0	0	59.563	Gemmatimonadetes
231	Unknown	0	0	97.7547	Glaucocystophyceae
232	Unknown	0	0	0	Haptophyceae
233	Unknown	0	0	760.111	Heterolobosea
234	Unknown	0	0	87.4645	Ignavibacteria
235	Unknown	0	0	0	Korarchaeota
236	Unknown	0	0	327.595	Lokiarchaeota
237	Unknown	0	0	45.6174	Marinimicrobia
238	Unknown	0	0	102.908	Nitrospinae
239	Unknown	0	0	107.456	Omnitrophica
240	Unknown	0	0	3623.4	Parabasalia
241	Unknown	0	0	106.365	Rhizaria
242	Unknown	0	0	1973.95	Stramenopiles
243	Unknown	0	0	1267.59	Tenericutes
244	Unknown	0	0	53.0221	Thaumarchaeota
245	Unknown	0	0	0	Thermodesulfobacteria
246	Unknown	0	0	244.055	Thermotogae
247	Unknown	0	0	607.477	Viridiplantae
248	Unknown	0	0	235.596	Zetaproteobacteria
249	iron ion binding	0	0	132.65	Alphaproteobacteria
250	iron ion binding	0	0	0	Alveolata
251	iron ion binding	0	9.39304	0	Betaproteobacteria
252	iron ion binding	0	0	29.1036	Epsilonproteobacteria
253	iron ion binding	0	0	610.296	Euryarchaeota
254	iron ion binding	0	0	7.01744	Opisthokonta
255	iron-sulfur cluster binding	0	0	0	Alveolata
256	iron-sulfur cluster binding	0	0	43.82	Bacteria
257	iron-sulfur cluster binding	0	9.39304	0	Betaproteobacteria
258	iron-sulfur cluster binding	0	0	29.1394	Deltaproteobacteria
259	iron-sulfur cluster binding	0	0	33.0712	Epsilonproteobacteria
260	iron-sulfur cluster binding	0	0	91.7345	Euryarchaeota
261	iron-sulfur cluster binding	0	0	63.4823	Unknown
262	iron-sulfur cluster binding	0	0	0	Korarchaeota
263	metalloendopeptidase activity	0	0	1.9533	Unknown
264	methionine adenosyltransferase activity	0	0	0	Bacteria
265	methionine adenosyltransferase activity	0	0	6.73297	Deltaproteobacteria
266	methionine adenosyltransferase activity	0	0	2.62944	Epsilonproteobacteria
267	methionine adenosyltransferase activity	0	919.637	0	Gammaproteobacteria
268	nucleotide binding	0	0	0	Bacteria
269	nucleotide binding	0	0	4.17255	Betaproteobacteria
270	nucleotide binding	0	0	0	Chlorobi
271	nucleotide binding	0	0	0	Chloroflexi
272	nucleotide binding	0	0	0	Deltaproteobacteria
273	nucleotide binding	0	0	64.384	Epsilonproteobacteria
274	nucleotide binding	0	0	19.6948	Euryarchaeota
275	nucleotide binding	0	0	10.6377	Firmicutes
276	nucleotide binding	0	2436.11	0	Gammaproteobacteria
277	nucleotide binding	0	0	263.269	Opisthokonta
278	nucleotide binding	0	0	107.48	Unknown
279	nucleotide binding	0	0	0	Parabasalia
280	nucleotide binding	0	0	391.298	Stramenopiles
281	protein ki0se C activity	0	0	0	Unknown
282	transferase activity, transferring acyl groups, acyl groups converted into alkyl on transfer	0	0	0	Alphaproteobacteria
283	transferase activity, transferring acyl groups, acyl groups converted into alkyl on transfer	0	0	0	Chlorobi
284	transferase activity, transferring acyl groups, acyl groups converted into alkyl on transfer	0	0	9.56791	Gammaproteobacteria
285	zinc ion binding	0	0	1032.29	Alveolata
286	zinc ion binding	0	0	29.9498	Unknown
287	1-deoxy-D-xylulose-5-phosphate synthase activity	0	0	18.9809	Opisthokonta
288	2 iron, 2 sulfur cluster binding	0	0	86.1438	Bacteria
289	2 iron, 2 sulfur cluster binding	0	0	9.98598	Epsilonproteobacteria
290	2 iron, 2 sulfur cluster binding	0	0	14.5221	Euryarchaeota
291	2 iron, 2 sulfur cluster binding	0	0	40.3568	Unknown
292	2 iron, 2 sulfur cluster binding	0	0	3.08594	Euglenozoa
293	3-deoxy-7-phosphoheptulo0te synthase activity	0	0	11.5589	Epsilonproteobacteria
294	3'-5'-exoribonuclease activity	0	0	4.59699	Tenericutes
295	4 iron, 4 sulfur cluster binding	0	0	0	Deltaproteobacteria
296	4 iron, 4 sulfur cluster binding	0	0	14.991	Epsilonproteobacteria
297	4 iron, 4 sulfur cluster binding	0	0	1.98382	Gammaproteobacteria
298	6-phosphofructoki0se activity	0	0	45.2172	Bacteria
299	actin binding	0	0	294.784	Firmicutes
300	actin binding	0	0	9.47909	Unknown
301	acyl-CoA dehydroge0se activity	0	0	26.3026	Firmicutes
302	adenosylhomocystei0se activity	0	0	352.848	Chloroflexi
303	adenyl-nucleotide exchange factor activity	0	0	545.387	Gammaproteobacteria
304	adenyl-nucleotide exchange factor activity	0	0	0	Unknown
305	adenylosucci0te synthase activity	0	0	1.75643	Bacteria
306	adenylosucci0te synthase activity	0	0	108.81	Epsilonproteobacteria
307	alpha,alpha-trehalase activity	0	0	29.0063	Gammaproteobacteria
308	aminoacyl-tR0 editing activity	0	0	41.0565	Parabasalia
309	arginine-tR0 ligase activity	0	0	11.3761	Chloroflexi
310	arginine-tR0 ligase activity	0	0	90.9242	Euryarchaeota
311	arginine-tR0 ligase activity	0	0	3.37501	Tenericutes
312	aspartate 1-decarboxylase activity	0	0	0	Epsilonproteobacteria
313	ATP-dependent peptidase activity	0	0	10.3343	Deltaproteobacteria
314	beta-lactamase activity	0	0	14.7423	Opisthokonta
315	binding	0	0	1.49622	Euryarchaeota
316	C4-dicarboxylate transmembrane transporter activity	0	0	2.1262	Actinobacteria
317	calcium ion binding	0	0	0	Unknown
318	carbohydrate binding	0	0	28.6208	Alphaproteobacteria
319	carbohydrate binding	0	0	587.587	Bacteria
320	carbohydrate binding	0	0	19.6174	Euryarchaeota
321	carbohydrate binding	0	0	53.5211	Unknown
322	carbohydrate binding	0	0	60.3016	Tenericutes
323	carbon-nitrogen ligase activity, with glutamine as amido-N-donor	0	0	43.091	Alphaproteobacteria
324	carbon-nitrogen ligase activity, with glutamine as amido-N-donor	0	0	67.8683	Deltaproteobacteria
325	carboxyl- or carbamoyltransferase activity	0	0	474.656	Actinobacteria
326	catalase activity	0	0	112.483	Bacteria
327	chitin binding	0	0	47.5141	Firmicutes
328	chorismate synthase activity	0	0	39.1051	Firmicutes
329	coenzyme-B sulfoethylthiotransferase activity	0	0	6826.3	Euryarchaeota
330	coenzyme-B sulfoethylthiotransferase activity	0	0	1371.75	Archaea
331	copper ion binding	0	0	27.1671	Gammaproteobacteria
332	cyclic-di-GMP binding	0	0	6.60782	Gammaproteobacteria
333	cysteine-type peptidase activity	0	0	43.6844	Alveolata
334	cysteine-type peptidase activity	0	0	15.1148	Unknown
335	cysteine-type peptidase activity	0	0	1786.46	Unknown
336	cytidylate ki0se activity	0	0	4.23215	Euryarchaeota
337	dephospho-CoA ki0se activity	0	0	5.86248	Epsilonproteobacteria
338	DNA ligase (NAD+) activity	0	0	1.82121	Unknown
339	DNA topoisomerase type II (ATP-hydrolyzing) activity	0	0	6.04593	Bacteria
340	DNA topoisomerase type II (ATP-hydrolyzing) activity	0	0	1.975	Epsilonproteobacteria
341	DNA topoisomerase type II (ATP-hydrolyzing) activity	0	0	6.55649	Euryarchaeota
342	DNA topoisomerase type II (ATP-hydrolyzing) activity	0	0	20.2142	Firmicutes
343	electron carrier activity	0	0	132.65	Alphaproteobacteria
344	electron carrier activity	0	0	823.644	Epsilonproteobacteria
345	electron carrier activity	0	0	610.296	Euryarchaeota
346	electron carrier activity	0	0	7.01744	Opisthokonta
347	electron carrier activity	0	0	63.4823	Unknown
348	electron carrier activity	0	0	4.19718	Euglenozoa
349	endodeoxyribonuclease activity	0	0	56.7583	Gammaproteobacteria
350	endonuclease activity	0	0	2.51534	Gammaproteobacteria
351	endonuclease activity	0	0	10.8165	Unknown
352	enzyme activator activity	0	0	136.553	Euryarchaeota
353	ferredoxin hydroge0se activity	0	0	4.23215	Epsilonproteobacteria
354	FMN binding	0	0	18.2393	Unknown
355	glutamate N-acetyltransferase activity	0	0	206.596	Gammaproteobacteria
356	glycine dehydroge0se (decarboxylating) activity	0	0	23.5431	Betaproteobacteria
357	glycine dehydroge0se (decarboxylating) activity	0	0	0	Tenericutes
358	GTP binding	0	0	208.917	Actinobacteria
359	GTP binding	0	0	67.8437	Alveolata
360	GTP binding	0	0	1.75643	Bacteria
361	GTP binding	0	0	0	Deltaproteobacteria
362	GTP binding	0	0	108.81	Epsilonproteobacteria
363	GTP binding	0	0	229.175	Euryarchaeota
364	GTP binding	0	0	586.824	Firmicutes
365	GTP binding	0	0	0	Unknown
366	GTP binding	0	0	1.58141	Heterolobosea
367	GTP binding	0	0	19.6409	Parabasalia
368	GTP cyclohydrolase activity	0	0	1.31472	Euryarchaeota
369	GTPase activity	0	0	67.8437	Alveolata
370	GTPase activity	0	0	0	Bacteria
371	GTPase activity	0	0	0	Deltaproteobacteria
372	GTPase activity	0	0	606.744	Firmicutes
373	GTPase activity	0	0	19.6409	Parabasalia
374	heat shock protein binding	0	0	15.0127	Actinobacteria
375	heme binding	0	0	132.65	Alphaproteobacteria
376	heme binding	0	0	154.874	Bacteria
377	heme binding	0	0	823.644	Epsilonproteobacteria
378	heme binding	0	0	7.01744	Opisthokonta
379	heme-copper termi0l oxidase activity	0	0	11.7716	Alphaproteobacteria
380	hydrogen ion transmembrane transporter activity	0	0	61.6801	Deltaproteobacteria
381	hydrogen ion transmembrane transporter activity	0	0	0	Epsilonproteobacteria
382	hydrogen ion transmembrane transporter activity	0	0	31.8609	Opisthokonta
383	hydrolase activity, acting on carbon-nitrogen (but not peptide) bonds	0	0	14.5286	Deltaproteobacteria
384	hydrolase activity, hydrolyzing O-glycosyl compounds	0	0	57.812	Firmicutes
385	hydrolase activity, hydrolyzing O-glycosyl compounds	0	0	32.5039	Unknown
386	inorganic diphosphatase activity	0	0	1.79909	Euryarchaeota
387	intramolecular transferase activity, phosphotransferases	0	0	11.8275	Epsilonproteobacteria
388	intramolecular transferase activity, phosphotransferases	0	0	45.3764	Firmicutes
389	isomerase activity	0	0	37.0008	Tenericutes
390	lyase activity	0	0	134.313	Euryarchaeota
391	magnesium ion binding	0	0	445.743	Euryarchaeota
392	malate dehydroge0se (decarboxylating) (0D+) activity	0	0	7.93529	Unknown
393	metallopeptidase activity	0	0	11.8107	Unknown
394	methylenetetrahydrofolate reductase (0D(P)H) activity	0	0	4.23215	Deltaproteobacteria
395	microtubule motor activity	0	0	10.9916	Alveolata
396	microtubule motor activity	0	0	37.0313	Parabasalia
397	microtubule motor activity	0	0	1.84388	Rhizaria
398	NAD+ binding	0	0	24.2663	Epsilonproteobacteria
399	oligosaccharyl transferase activity	0	0	328.151	Euryarchaeota
400	oxidoreductase activity, acting on paired donors, with incorporation or reduction of molecular oxygen, reduced pteridine as one donor, and incorporation of one atom of oxygen	0	0	0	Bacteria
401	oxidoreductase activity, acting on the aldehyde or oxo group of donors	0	0	51.0777	Epsilonproteobacteria
402	oxidoreductase activity, acting on the aldehyde or oxo group of donors	0	0	12.742	Firmicutes
403	oxidoreductase activity, acting on the aldehyde or oxo group of donors	0	0	101.206	Unknown
404	oxidoreductase activity, acting on the aldehyde or oxo group of donors, 0D or 0DP as acceptor	0	0	7.19637	Heterolobosea
405	oxidoreductase activity, acting on the aldehyde or oxo group of donors, 0D or 0DP as acceptor	0	0	0	Tenericutes
406	oxidoreductase activity, acting on the CH-CH group of donors	0	0	12.5937	Deltaproteobacteria
407	oxidoreductase activity, acting on the CH-OH group of donors, 0D or 0DP as acceptor	0	0	35.0823	Epsilonproteobacteria
408	oxidoreductase activity, acting on the CH-OH group of donors, 0D or 0DP as acceptor	0	0	2.04782	Firmicutes
409	oxidoreductase activity, acting on the CH-OH group of donors, 0D or 0DP as acceptor	0	0	8.74756	Unknown
410	peptide-methionine (S)-S-oxide reductase activity	0	0	0	Bacteria
411	phosphatidylinositol binding	0	0	51.7597	Deltaproteobacteria
412	phosphoenolpyruvate carboxyki0se activity	0	0	4.85278	Epsilonproteobacteria
413	phosphoenolpyruvate carboxyki0se activity	0	0	220.414	Unknown
414	phosphoglycerate ki0se activity	0	0	1.5758	Cyanobacteria
415	phosphorelay sensor ki0se activity	0	0	16.4991	Alphaproteobacteria
416	phosphorelay sensor ki0se activity	0	0	1.22418	Epsilonproteobacteria
417	phosphoric diester hydrolase activity	0	0	344.21	Unknown
418	protein heterodimerization activity	0	0	552.9	Stramenopiles
419	protein kinase activity	0	0	0	Deltaproteobacteria
420	protein kinase activity	0	0	131.53	Unknown
421	protein kinase activity	0	0	13.3647	Unknown
422	protein kinase activity	0	0	238.894	Archaea
423	receptor binding	0	0	59.7609	Actinobacteria
424	receptor binding	0	0	0	Deltaproteobacteria
425	receptor binding	0	0	6.95187	Euryarchaeota
426	receptor binding	0	0	0	Gammaproteobacteria
427	receptor binding	0	0	74.8867	Unknown
428	RNA binding	0	0	202.879	Bacteria
429	RNA binding	0	0	17.2356	Chlorobi
430	RNA binding	0	0	19.5525	Chloroflexi
431	RNA binding	0	0	71.1414	Deltaproteobacteria
432	RNA binding	0	0	62.863	Epsilonproteobacteria
433	RNA binding	0	0	895.793	Euryarchaeota
434	RNA binding	0	0	145.133	Firmicutes
435	RNA binding	0	0	56.1003	Unknown
436	RNA binding	0	0	4.59699	Tenericutes
437	RNA-directed 5'-3' R0 polymerase activity	0	0	376.664	Unknown
438	RNA-directed DNA polymerase activity	0	0	26.1668	Unknown
439	S-adenosylmethionine-dependent methyltransferase activity	0	0	0	Tenericutes
440	sequence-specific DNA binding	0	0	3.16282	Euryarchaeota
441	serine-type endopeptidase activity	0	0	18.3626	Chlorobi
442	serine-type endopeptidase activity	0	0	10.3343	Deltaproteobacteria
443	serine-type endopeptidase activity	0	0	0	Gammaproteobacteria
444	serine-type endopeptidase activity	0	0	203.111	Unknown
445	signal transducer activity	0	0	0	Chlorobi
446	signal transducer activity	0	0	42.2781	Deltaproteobacteria
447	signal transducer activity	0	0	2.19988	Epsilonproteobacteria
448	signal transducer activity	0	0	11.0633	Firmicutes
449	single-stranded DNAbinding	0	0	0	Actinobacteria
450	small protein activating enzyme activity	0	0	14.0061	Unknown
451	structural constituent of cell wall	0	0	0	Bacteria
452	structural constituent of cell wall	0	0	0	Gammaproteobacteria
453	structural constituent of cell wall	0	0	614.66	Unknown
454	structural constituent of cytoskeleton	0	0	1.58141	Heterolobosea
455	structural molecule activity	0	0	240.757	Actinobacteria
456	structural molecule activity	0	0	0	Alphaproteobacteria
457	structural molecule activity	0	0	5.04973	Bacteria
458	structural molecule activity	0	0	11.5307	Cyanobacteria
459	structural molecule activity	0	0	49.8158	Deltaproteobacteria
460	structural molecule activity	0	0	129.976	Epsilonproteobacteria
461	structural molecule activity	0	0	156.204	Firmicutes
462	structural molecule activity	0	0	10.7858	Spirochaetes
463	structural molecule activity	0	0	419.486	Unknown
464	thiamine diphosphoki0se activity	0	0	0	Firmicutes
465	thiamine pyrophosphate binding	0	0	419.083	Euryarchaeota
466	threonine-type endopeptidase activity	0	0	7.13448	Amoebozoa
467	threonine-type endopeptidase activity	0	0	32.8357	Unknown
468	thymidine kinase activity	0	0	284.88	Bacteria
469	transaminase activity	0	0	17.6663	Bacteria
470	transaminase activity	0	0	43.5035	Opisthokonta
471	transaminase activity	0	0	12.2466	Unknown
472	transcription factor activity, sequence-specific DNA binding	0	0	50.9725	Bacteria
473	transcription factor activity, sequence-specific DNA binding	0	0	223.416	Deltaproteobacteria
474	transcription factor activity, sequence-specific DNA binding	0	0	5.87605	Tenericutes
475	transferase activity	0	0	5.87281	Epsilonproteobacteria
476	transferase activity	0	0	130.061	Euryarchaeota
477	transferase activity	0	0	17.8943	Unknown
478	transferase activity, transferring acyl groups	0	0	36.4061	Unknown
479	transferase activity, transferring alkyl or aryl (other than methyl) groups	0	0	13.5439	Bacteria
480	translation elongation factor activity	0	0	4.52277	Epsilonproteobacteria
481	translation elongation factor activity	0	0	0	Euryarchaeota
482	translation elongation factor activity	0	0	0	Firmicutes
483	translation initiation factor activity	0	0	10.9722	Epsilonproteobacteria
484	translation initiation factor activity	0	0	600.816	Euryarchaeota
485	transporter activity	0	0	5.94483	Bacteria
486	transporter activity	0	0	281.438	Chlorobi
487	transporter activity	0	0	29.0248	Epsilonproteobacteria
488	tyrosine-tRNA ligase activity	0	0	3.98544	Epsilonproteobacteria
489	ubiquitin-protein transferase activity	0	0	9.0689	Actinobacteria
490	ubiquitin-protein transferase activity	0	0	20.6367	Unknown
491	UDP-glucose 4-epimerase activity	0	0	38.4556	Chlorobi
492	uroporphyrinogen-III synthase activity	0	0	4.77824	Euryarchaeota

## Sheet: process
		GO ‘Biological Process’ terms (assigned mRNA TPM)
number	Process	OS-1	OS-2	MM1	Clasification
1	biosynthetic process	0	0	69.0415	Bacteria
2	biosynthetic process	0	0	6.66564	Epsilonproteobacteria
3	biosynthetic process	0	0	32.0046	Euryarchaeota
4	biosynthetic process	0	0	3.34117	Firmicutes
5	biosynthetic process	226.773	0	0	Gammaproteobacteria
6	biosynthetic process	0	0	27.7069	Unknown
7	biosynthetic process	0	0	565.89	Deferribacteres
8	carbon fixation	345	0	0	Bacteria
9	metabolic process	0	0	0	Actinobacteria
10	metabolic process	0	0	0	Alphaproteobacteria
11	metabolic process	0	0	84.0808	Bacteria
12	metabolic process	24.0354	0	0	Crenarchaeota
13	metabolic process	0	0	236.952	Deltaproteobacteria
14	metabolic process	0	0	410.205	Epsilonproteobacteria
15	metabolic process	0	0	259.515	Euryarchaeota
16	metabolic process	0	0	569.388	Firmicutes
17	metabolic process	0	0	129.997	Gammaproteobacteria
18	metabolic process	184.79	0	0	Nitrospirae
19	metabolic process	0	0	39.1176	Spirochaetes
20	metabolic process	0	0	56.4916	Unknown
21	metabolic process	0	0	33.1899	Gemmatimonadetes
22	metabolic process	0	0	7.19637	Heterolobosea
23	metabolic process	0	0	10.2944	Thermotogae
24	nitrogen compound metabolic process	0	0	23.3882	Bacteria
25	nitrogen compound metabolic process	92.2084	0	0	Betaproteobacteria
26	nitrogen compound metabolic process	0	0	0	Epsilonproteobacteria
27	nitrogen compound metabolic process	0	0	62.5168	Euryarchaeota
28	oxidation-reduction process	0	0	3.61281	Actinobacteria
29	oxidation-reduction process	0	0	137.639	Alphaproteobacteria
30	oxidation-reduction process	0	0	1307.38	Alveolata
31	oxidation-reduction process	134.982	0	0	Amoebozoa
32	oxidation-reduction process	0	0	266.102	Bacteria
33	oxidation-reduction process	61.3483	0	219.895	Betaproteobacteria
34	oxidation-reduction process	0	0	376.759	Deltaproteobacteria
35	oxidation-reduction process	0	0	468.458	Epsilonproteobacteria
36	oxidation-reduction process	0	0	409.789	Euryarchaeota
37	oxidation-reduction process	0	0	714.417	Firmicutes
38	oxidation-reduction process	133.285	0	194.99	Gammaproteobacteria
39	oxidation-reduction process	0	0	7.01744	Opisthokonta
40	oxidation-reduction process	0	0	0	Rhodophyta
41	oxidation-reduction process	86.1585	0	359.704	Unknown
42	oxidation-reduction process	0	0	2.1262	Euglenozoa
43	oxidation-reduction process	0	0	7.19637	Heterolobosea
44	oxidation-reduction process	0	0	0	Korarchaeota
45	oxidation-reduction process	0	0	43.4599	Tenericutes
46	oxidation-reduction process	0	0	67.7595	Thermotogae
47	polysaccharide catabolic process	0	0	19.6174	Euryarchaeota
48	polysaccharide catabolic process	0	0	207.69	Gammaproteobacteria
49	polysaccharide catabolic process	15.2296	0	47.5119	Unknown
50	primary metabolic process	92.3951	0	0	Gammaproteobacteria
51	protein transport	0	0	16.8525	Deltaproteobacteria
52	protein transport	0	0	164.149	Epsilonproteobacteria
53	protein transport	0	0	5.31127	Euryarchaeota
54	protein transport	0	0	0	Gammaproteobacteria
55	protein transport	0	0	71.3196	Unknown
56	regulation of transcription, DNA-templated	0	0	100.222	Bacteria
57	regulation of transcription, DNA-templated	65.8632	0	0	Betaproteobacteria
58	regulation of transcription, DNA-templated	0	0	286.876	Deltaproteobacteria
59	regulation of transcription, DNA-templated	0	0	0	Epsilonproteobacteria
60	regulation of transcription, DNA-templated	0	0	34.7932	Unknown
61	regulation of transcription, DNA-templated	0	0	5.87605	Tenericutes
62	transcription, DNA-templated	0	0	48.6543	Chloroflexi
63	transcription, DNA-templated	0	0	201.097	Deltaproteobacteria
64	transcription, DNA-templated	0	0	51.9333	Euryarchaeota
65	transcription, DNA-templated	0	0	72.3403	Firmicutes
66	transcription, DNA-templated	0	8.6646	0	Gammaproteobacteria
67	transcription, DNA-templated	0	0	53.0384	Unknown
68	transcription, DNA-templated	0	0	326.327	Unknown
69	transcription, DNA-templated	0	0	41.1633	Tenericutes
70	translation	0	0	2.19445	Acidobacteria
71	translation	0	0	11.3651	Alphaproteobacteria
72	translation	0	0	29.39	Amoebozoa
73	translation	20.6999	0	653.217	Bacteria
74	translation	4210.77	0	0	Betaproteobacteria
75	translation	0	0	78.2449	Chlorobi
76	translation	0	0	22.3118	Chloroflexi
77	translation	0	0	2393.19	Deltaproteobacteria
78	translation	0	0	1570.69	Epsilonproteobacteria
79	translation	0	0	1065.32	Euryarchaeota
80	translation	0	0	608.354	Firmicutes
81	translation	6865.09	0	318.308	Gammaproteobacteria
82	translation	0	0	53.5773	Nitrospirae
83	translation	0	0	42.7404	Opisthokonta
84	translation	0	0	0	Spirochaetes
85	translation	0	0	275.58	Unknown
86	translation	0	0	136.021	Unknown
87	translation	0	0	30.6466	Bathyarchaeota
88	translation	0	0	88.4037	Cryptophyta
89	translation	0	0	177.118	Heterolobosea
90	translation	0	0	2.01075	Parabasalia
91	translation	0	0	20.4854	Stramenopiles
92	transport	0	0	1.94902	Actinobacteria
93	transport	0	0	0	Alphaproteobacteria
94	transport	0	27.6491	10.1972	Bacteria
95	transport	0	815.344	0	Betaproteobacteria
96	transport	0	9.03331	87.2395	Chlorobi
97	transport	0	0	44.06	Deltaproteobacteria
98	transport	0	0	30.6062	Epsilonproteobacteria
99	transport	0	0	961.126	Euryarchaeota
100	transport	0	0	99.0624	Firmicutes
101	transport	0	0	155.409	Gammaproteobacteria
102	transport	0	0	0	Spirochaetes
103	transport	0	0	186.831	Unknown
104	transport	0	0	147.263	Tenericutes
105	Unknown	1978.64	0	0	Acidithiobacillia
106	Unknown	0	0	625.506	Acidobacteria
107	Unknown	10877	1962.18	4360.68	Actinobacteria
108	Unknown	22182.9	7.44852	1202.69	Alphaproteobacteria
109	Unknown	16.2028	89.2928	1555.09	Alveolata
110	Unknown	170.385	0	2010.58	Amoebozoa
111	Unknown	22753.6	11112.6	12381.1	Bacteria
112	Unknown	25811	313300	3608.73	Betaproteobacteria
113	Unknown	2068.43	0	4253.11	Chlorobi
114	Unknown	5015.11	0	1023.07	Chloroflexi
115	Unknown	0	0	118.775	Cloacimonetes
116	Unknown	0	0	117.302	Crenarchaeota
117	Unknown	0	227.955	833.008	Cyanobacteria
118	Unknown	11853.8	147.326	12611	Deltaproteobacteria
119	Unknown	991.165	63.8008	11822.1	Epsilonproteobacteria
120	Unknown	3561.29	0	26031.8	Euryarchaeota
121	Unknown	12533	1706.6	10383.5	Firmicutes
122	Unknown	9111.13	72317.9	12405.8	Gammaproteobacteria
123	Unknown	2079.11	0	701.396	Nitrospirae
124	Unknown	590.664	840.549	8257.26	Opisthokonta
125	Unknown	7986.14	52.8418	1131.07	Planctomycetes
126	Unknown	13.3109	0	307.715	Rhodophyta
127	Unknown	122.945	0	1079.68	Spirochaetes
128	Unknown	45555.1	297.732	61173.1	Unknown
129	Unknown	4956.2	0	26.8072	Zixibacteria
130	Unknown	0	32.8706	8.07956	Chlamydiae
131	Unknown	0	0	908.603	Euglenozoa
132	Unknown	0	0	2843.1	Unknown
133	Unknown	0	0	110.887	Apusozoa
134	Unknown	0	0	0	Aquificae
135	Unknown	0	0	240.337	Archaea
136	Unknown	0	0	0	Armatimonadetes
137	Unknown	0	0	115.538	Bathyarchaeota
138	Unknown	0	0	144.729	Cryptophyta
139	Unknown	0	0	605.788	Deferribacteres
140	Unknown	0	0	23.2782	Fusobacteria
141	Unknown	0	0	59.563	Gemmatimonadetes
142	Unknown	0	0	97.7547	Glaucocystophyceae
143	Unknown	0	0	0	Haptophyceae
144	Unknown	0	0	760.111	Heterolobosea
145	Unknown	0	0	87.4645	Ignavibacteria
146	Unknown	0	0	0	Korarchaeota
147	Unknown	0	0	327.595	Lokiarchaeota
148	Unknown	0	0	45.6174	Marinimicrobia
149	Unknown	0	0	102.908	Nitrospinae
150	Unknown	0	0	107.456	Omnitrophica
151	Unknown	0	0	3623.4	Parabasalia
152	Unknown	0	0	106.365	Rhizaria
153	Unknown	0	0	1973.95	Stramenopiles
154	Unknown	0	0	1267.59	Tenericutes
155	Unknown	0	0	53.0221	Thaumarchaeota
156	Unknown	0	0	0	Thermodesulfobacteria
157	Unknown	0	0	244.055	Thermotogae
158	Unknown	0	0	607.477	Viridiplantae
159	Unknown	0	0	235.596	Zetaproteobacteria
160	iron-sulfur cluster assembly	0	0	0	Alveolata
161	iron-sulfur cluster assembly	0	9.39304	0	Betaproteobacteria
162	iron-sulfur cluster assembly	0	0	29.1036	Epsilonproteobacteria
163	phosphorylation	0	0	48.0407	Actinobacteria
164	phosphorylation	0	0	70.9767	Alphaproteobacteria
165	phosphorylation	0	8.77202	0	Bacteria
166	phosphorylation	0	0	72.4722	Euryarchaeota
167	phosphorylation	0	0	145.634	Unknown
168	proteolysis	0	0	43.6844	Alveolata
169	proteolysis	0	0	18.3626	Chlorobi
170	proteolysis	0	0	77.2082	Deltaproteobacteria
171	proteolysis	0	0	4.34244	Firmicutes
172	proteolysis	0	0	44.9436	Gammaproteobacteria
173	proteolysis	0	0	14.5697	Unknown
174	proteolysis	0	0	1075.88	Unknown
175	proteolysis	0	0	22.8634	Parabasalia
176	proteolysis	0	0	44.1528	Stramenopiles
177	translational initiation	0	0	160.54	Bacteria
178	translational initiation	0	0	10.9722	Epsilonproteobacteria
179	translational initiation	0	0	600.816	Euryarchaeota
180	translational initiation	0	8874.73	0	Gammaproteobacteria
181	translational initiation	0	0	2.00169	Unknown
182	'de novo' IMP biosynthetic process	0	0	0	Actinobacteria
183	'de novo' IMP biosynthetic process	0	0	88.2449	Unknown
184	ATP synthesis coupled proton transport	0	0	4.03978	Bacteria
185	ATP synthesis coupled proton transport	0	0	135.076	Deltaproteobacteria
186	ATP synthesis coupled proton transport	0	0	23.5214	Epsilonproteobacteria
187	ATP synthesis coupled proton transport	0	0	3.88951	Gammaproteobacteria
188	ATP synthesis coupled proton transport	0	0	31.8609	Opisthokonta
189	attachment of GPI anchor to protein	0	0	2.81251	Unknown
190	carbohydrate metabolic process	0	0	255.845	Bacteria
191	carbohydrate metabolic process	0	0	11.3458	Betaproteobacteria
192	carbohydrate metabolic process	0	0	397.371	Epsilonproteobacteria
193	carbohydrate metabolic process	0	0	5.67634	Euryarchaeota
194	carbohydrate metabolic process	0	0	25.1828	Firmicutes
195	carbohydrate metabolic process	0	0	41.2515	Unknown
196	carbohydrate metabolic process	0	0	97.3023	Tenericutes
197	carboxylic acid metabolic process	0	0	35.0823	Epsilonproteobacteria
198	cell adhesion	0	0	462.184	Unknown
199	cell morphogenesis	0	0	232.691	Unknown
200	cell redox homeostasis	0	0	1.85157	Opisthokonta
201	cell redox homeostasis	0	0	164.514	Euglenozoa
202	cellular amino acid metabolic process	0	0	275.09	Alveolata
203	cellular amino acid metabolic process	0	0	348.858	Epsilonproteobacteria
204	cellular amino acid metabolic process	0	0	227.715	Firmicutes
205	cellular amino acid metabolic process	0	0	12.2466	Unknown
206	cellular metabolic process	0	0	46.391	Firmicutes
207	cellular protein modification process	0	0	16.875	Euryarchaeota
208	chorismate metabolic process	0	0	2.46192	Unknown
209	cyclic nucleotide biosynthetic process	0	0	298.904	Acidobacteria
210	DNA integration	0	0	4.38529	Alphaproteobacteria
211	DNA integration	0	0	39.6259	Epsilonproteobacteria
212	DNA integration	0	0	4.31433	Euryarchaeota
213	DNA mediated transformation	0	0	18.8967	Bacteria
214	DNA repair	0	0	56.7583	Gammaproteobacteria
215	DNA repair	0	0	1.82121	Unknown
216	DNA replication	0	0	6.69778	Unknown
217	fatty acid biosynthetic process	0	0	114.41	Gammaproteobacteria
218	gas vesicle organization	0	0	136.374	Actinobacteria
219	gas vesicle organization	0	0	8.46431	Chloroflexi
220	gas vesicle organization	0	0	32.4736	Firmicutes
221	gas vesicle organization	0	0	184.305	Unknown
222	gas vesicle organization	0	0	0	Bathyarchaeota
223	homoiothermy	0	0	0	Bacteria
224	homoiothermy	0	0	22.5628	Chlorobi
225	homoiothermy	0	0	0	Cyanobacteria
226	homoiothermy	0	0	0	Firmicutes
227	homoiothermy	0	0	12.5824	Gammaproteobacteria
228	homoiothermy	0	0	318.709	Unknown
229	homoiothermy	0	0	0	Euglenozoa
230	intracellular protein transport	0	0	10.7079	Unknown
231	ion transmembrane transport	0	0	23.9063	Euryarchaeota
232	lipid metabolic process	0	0	16.57	Unknown
233	lipopolysaccharide biosynthetic process	0	0	2.83946	Alphaproteobacteria
234	lipopolysaccharide biosynthetic process	0	0	38.4556	Chlorobi
235	mature ribosome assembly	0	0	5.9705	Euryarchaeota
236	metal ion transport	0	0	58.1107	Unknown
237	methanogenesis	0	0	5140.34	Euryarchaeota
238	methanogenesis	0	0	1103.14	Archaea
239	movement of cell or subcellular component	0	0	110.155	Opisthokonta
240	nucleobase-containing compound metabolic process	0	0	4.23215	Euryarchaeota
241	nucleoside metabolic process	0	0	94.5021	Epsilonproteobacteria
242	nucleoside metabolic process	0	0	0	Firmicutes
243	nucleoside metabolic process	0	0	59.4302	Gammaproteobacteria
244	nucleoside metabolic process	0	0	9.0689	Unknown
245	nucleotide catabolic process	0	0	311.479	Firmicutes
246	one-carbon metabolic process	0	0	133.704	Euryarchaeota
247	phosphatidylinositol phosphorylation	0	0	41.4494	Gammaproteobacteria
248	phosphorelay signal transduction system	0	0	16.4991	Alphaproteobacteria
249	phosphorelay signal transduction system	0	0	42.247	Bacteria
250	phosphorelay signal transduction system	0	0	19.7063	Chlorobi
251	phosphorelay signal transduction system	0	0	6.04593	Cyanobacteria
252	phosphorelay signal transduction system	0	0	104.423	Deltaproteobacteria
253	phosphorelay signal transduction system	0	0	1.22418	Epsilonproteobacteria
254	phosphorelay signal transduction system	0	0	45.7236	Unknown
255	potassium ion transport	0	0	27.5277	Euryarchaeota
256	potassium ion transport	0	0	3.59819	Stramenopiles
257	protein deubiquitination	0	0	5.10777	Unknown
258	protein folding	0	0	124.425	Alphaproteobacteria
259	protein folding	0	0	59.8199	Alveolata
260	protein folding	0	0	0	Amoebozoa
261	protein folding	0	0	18.7846	Deltaproteobacteria
262	protein folding	0	0	559.897	Gammaproteobacteria
263	protein folding	0	0	0	Opisthokonta
264	protein folding	0	0	109.994	Unknown
265	protein folding	0	0	0	Unknown
266	protein folding	0	0	0	Apusozoa
267	protein folding	0	0	62.8558	Heterolobosea
268	protein folding	0	0	478.313	Parabasalia
269	protein lipoylation	0	0	2.19988	Firmicutes
270	protein retention in ER lumen	0	0	56.6241	Unknown
271	protein secretion	0	0	9.14354	Gammaproteobacteria
272	proton transport	0	0	115.987	Deltaproteobacteria
273	pseudouridine synthesis	0	0	15.3763	Chlorobi
274	pseudouridine synthesis	0	0	11.3483	Euryarchaeota
275	pteridine-containing compound metabolic process	0	0	25.1716	Chlorobi
276	pteridine-containing compound metabolic process	0	0	58.4461	Euryarchaeota
277	pteridine-containing compound metabolic process	0	0	313.312	Firmicutes
278	regulation of cell growth	0	0	6.69241	Alphaproteobacteria
279	regulation of cell growth	0	0	0	Bacteria
280	regulation of cell growth	0	0	56.371	Unknown
281	regulation of translation	0	0	41.5979	Unknown
282	response to stress	0	0	59.8199	Alveolata
283	response to stress	0	0	0	Amoebozoa
284	response to stress	0	0	0	Opisthokonta
285	response to stress	0	0	0	Unknown
286	response to stress	0	0	0	Apusozoa
287	response to stress	0	0	62.8558	Heterolobosea
288	response to stress	0	0	478.313	Parabasalia
289	riboflavin biosynthetic process	0	0	3.96764	Gammaproteobacteria
290	ribosome biogenesis	0	0	144.143	Euryarchaeota
291	ribosome biogenesis	0	0	6.9074	Firmicutes
292	ribosome biogenesis	0	0	785.642	Gammaproteobacteria
293	ribosome biogenesis	0	0	0	Unknown
294	RNA processing	0	0	6.55422	Euryarchaeota
295	RNA processing	0	0	4.59699	Tenericutes
296	rRNA processing	0	0	74.5314	Deltaproteobacteria
297	rRNA processing	0	0	11.5559	Epsilonproteobacteria
298	rRNA processing	0	0	308.702	Firmicutes
299	signal transduction	0	0	0	Chlorobi
300	signal transduction	0	0	42.2781	Deltaproteobacteria
301	signal transduction	0	0	2.19988	Epsilonproteobacteria
302	signal transduction	0	0	11.0633	Firmicutes
303	signal transduction	0	0	120.469	Unknown
304	sodium ion transport	0	0	191.013	Alphaproteobacteria
305	sodium ion transport	0	0	281.438	Chlorobi
306	sodium ion transport	0	0	606.462	Euryarchaeota
307	SRP-dependent cotranslational protein targeting to membrane	0	0	0	Deltaproteobacteria
308	transition metal ion transport	0	0	173.771	Euryarchaeota
309	tRNA modification	0	0	13.9741	Epsilonproteobacteria
310	ubiquitin-dependent protein catabolic process	0	0	33.5378	Opisthokonta
311	vacuolar transport	0	0	0	Alphaproteobacteria
312	viral procapsid maturation	0	0	37.5529	Unknown
