# Supplementary material for: Metatranscriptomes Reveal That All Three Domains of Life Are Active but Are Dominated by Bacteria in the Fennoscandian Crystalline Granitic Continental Deep Biosphere
Source: mBio. 2018 Nov 20;9(6):e01792-18. doi: 10.1128/mBio.01792-18 (PMC6247080; doi:10.1128/mBio.01792-18)
Supplement: TABLE S3 [file mbo006184180st3.xlsx]

## Sheet: Sheet1
MAGsa	Estimated genome size (bp)a	Abundance of MAGs in total metagenome (%)a	16S rRNA recruited readsb		mRNA recruited readsc		Suggested phylogeny (NCBI)
			Replicate 1	Replicate 2	Replicate 1	Replicate 2
Modern marine large cells (> 0.22 µm)d
MML_A1	1184545	2.23	-	0.0118067	-	0.00388512	Candidate OD1
MML_B1	768338	1.31	-	9.1594e-05	-	0.00266644	Candidate OD1
MML_A2	4809034	5.43	-	0.011845	-	0.00036091	Chlorobi/Ignavibacteriae
MML_B2	1815935	0.5	-	0	-	1.2441e-05	Unclassified bacteria
Modern marine small cells (< 0.22 µm)e
MMS_A1	4817225	1.13	-	0	-	1.0273e-06	β-Proteobacteria
MMS_B1	5088473	0.97	-	0	-	6.8484e-07	β-Proteobacteria
MMS_A2	3263998	14.8	-	0.0110691	-	0.00010524	β-Proteobacteria
MMS_B2	3858532	14.43	-	0.00545193	-	0.00010501	β-Proteobacteria
MMS_A3	4950005	1.96	-	0.00120352	-	1.1414e-07	α-Proteobacteria
MMS_B3	5047710	1.44	-	0.00274279	-	0	α-Proteobacteria
MMS_A4	7192220	24.11	-	0.00037975	-	2.2828e-07	γ-Proteobacteria
MMS_B4	7321248	22.78	-	0.00038291	-	1.598e-06	γ-Proteobacteria
MMS_A5	3883770	0.9	-	0	-	3.4242e-07	β-Proteobacteria
MMS_B5	5961411	1.34	-	0.0002709	-	0.00121343	β-Proteobacteria
MMS_A6	5300198	0.79	-	0	-	0	α-Proteobacteria
MMS_A7	4129394	1.24	-	2.9621e-05	-	1.1414e-06	β-Proteobacteria
MMS_A8	3841005	0.57	-	1.4379e-07	-	0	α-Proteobacteria
MMS_B6	2750588	0.36	-	0	-	5.707e-07	γ-Proteobacteria
Old saline large cells (> 0.22 µm)
OSL_A1	4676176	4.85	0.0373927	0.0120209	7.892e-06	9.5873e-08	β-Proteobacteria
OSL_B1	4527143	57.73	2.7143e-05	0	2.133e-07	9.5873e-08	β-Proteobacteria
OSL_A2	4709108	6.19	0.00452386	0.00202357	0.00051212	1.045e-05	Chlorobi/Ignavibacteriae
OSL_B2	3945601	2.95	0	0	0.00030907	8.6286e-06	Chlorobi/Ignavibacteriae
OSL_A3	1977375	1.08	0.00156504	7.9149e-05	0.00032421	4.8895e-06	Planctomycetes
OSL_B3	3586970	2.72	0.00152192	0.00027527	0.00243307	5.8483e-06	β-Proteobacteria
OSL_A4	854997	0.77	0.00199024	0.00176468	4.3939e-05	9.5873e-08	Unclassified archaea
OSL_B4	922260	0.9	0.00465854	0.00323225	0.00019922	1.2847e-05	Unclassified bacteria
OSL_A5	1476292	0.74	0	0	2.133e-07	0	Candidate OD1
OSL_A6	1225838	0.77	0.00013778	7.7979e-07	0.0001139	9.5873e-08	Candidate OP11
OSL_A7	3755959	1.85	0.00107595	7.642e-05	4.5645e-05	0	Unclassified bacteria
OSL_A8	2602682	1.31	0.00102114	5.3416e-05	0.00031888	7.6699e-07	Chloroflexi
OSL_A9	1533041	1.01	0	0	0	0	Unclassified archaea
OSL_A10	4149137	2.48	0.00230273	0.00216666	2.133e-06	0	δ-Proteobacteria
OSL_A11	2899667	1.22	0	0	9.5983e-06	0	δ-Proteobacteria
OSL_A12	640835	0.25	0	0	0	7.6699e-07	Unclassified archaea
OSL_A13	2536971	1.26	0.00388358	2.3394e-06	6.7402e-05	0	Unclassified bacteria
Old saline small cells (< 0.22 µm)
OSS_A1	5335906	2.35	0.00382173	0.0018602	4.2659e-06	6.7111e-07	β-Proteobacteria
OSS_B1	5438778	2.6	0	0	4.2659e-07	8.6286e-07	β-Proteobacteria
OSS_A2	4693420	1.89	0	0	0	0	γ-Proteobacteria
OSS_B2	4816940	1.64	0	0	0	0	γ-Proteobacteria
OSS_A3	3273504	3.51	0	0	0.00012734	0	α-Proteobacteria
OSS_B3	3359936	3.88	0	0	0.00012648	0	α-Proteobacteria
OSS_A4	5404527	2.33	0	0	8.9584e-06	0	α-Proteobacteria
OSS_B4	5561662	3.35	0.00099847	0.00071741	9.385e-06	0	α-Proteobacteria
OSS_A5	2648571	0.76	0.00020804	1.5596e-06	0	1.9175e-07	Actinobacteria
OSS_B5	2663712	0.91	0	0	0	1.9175e-07	Actinobacteria
OSS_A6	5013912	0.69	0	0	0	0	γ-Proteobacteria
OSS_B6	4961327	0.67	0	0	0	0	γ-Proteobacteria
OSS_A7	3225612	0.35	0	0	0	0	Bacteroidetes
OSS_B7	3094981	0.81	5.1538e-07	0	3.5194e-05	3.8349e-07	α-Proteobacteria
OSS_B8	5171545	1.08	1.2026e-06	0	5.3324e-06	0	α-Proteobacteria
OSS_B9	4971160	1.35	0	0	0	0	α-Proteobacteria
Modern marine glass biofilm
MMG_Bin_104	2054129	0.07	-	0.00010137	-	0	Candidatus OP3
MMG_Bin_13	2098779	0.14	-	0	-	0	Candidatus OP3
MMG_Bin_14	622360	0.04	-	8.6274e-07	-	0.00172181	Candidatus OD1
MMG_Bin_15	2267813	2.59	-	0	-	0	Betaproteobacteria
MMG_Bin_16	2852884	3.99	-	0	-	0	Epsilonproteobacteria
MMG_Bin_17	3252966	3.1	-	0	-	0	Betaproteobacteria
MMG_Bin_22	1555980	1.06	-	0	-	0	Unclassified bacteria
MMG_Bin_23	1726469	0.06	-	0	-	0	Unclassified archaea
MMG_Bin_26	1475530	0.11	-	0	-	0	Candidatus OD1
MMG_Bin_32	4344203	1.66	-	0.0014806	-	8.9372e-05	Unclassified bacteria
MMG_Bin_39	4193981	1.99	-	0	-	0	Gammaproteobacteria
MMG_Bin_41	1557818	0.12	-	0.00014969	-	2.8535e-06	Unclassified archaea
MMG_Bin_46	1528930	0.93	-	0	-	5.4788e-06	Candidatus OD1
MMG_Bin_47	3568108	0.4	-	3.2209e-05	-	6.8484e-07	Deltaproteobacteria
MMG_Bin_48	4030226	0.57	-	0	-	0	Verrucomicrobia
MMG_Bin_51	2534356	0.18	-	1.4379e-07	-	0	Unclassified bacteria
MMG_Bin_55	1590175	0.25	-	6.2549e-05	-	0	Candidatus OD1
MMG_Bin_57	610983	0.03	-	0	-	0	Candidatus OD1
MMG_Bin_59	1795855	0.07	-	0	-	8.3209e-05	Deltaproteobacteria
MMG_Bin_5	1093618	0.06	-	0	-	0	Candidatus OP11
MMG_Bin_62	1633848	0.08	-	1.0065e-05	-	1.598e-06	Candidatus OD1
MMG_Bin_64	1601178	0.06	-	4.4431e-05	-	0	Candidatus OP3
MMG_Bin_67	1499820	0.11	-	0	-	0	Candidatus OD1
MMG_Bin_6	4164270	6.1	-	0	-	0	Gammaproteobacteria
MMG_Bin_71	1910255	0.13	-	0.00100682	-	0	Unclassified bacteria
MMG_Bin_76	3831845	0.2	-	0	-	0	Actinobacteria
MMG_Bin_77	948620	0.05	-	0.00046157	-	0	Candidatus OD1
MMG_Bin_80	755777	0.05	-	0	-	0	Candidatus OP11
MMG_Bin_85	3863255	0.27	-	0	-	7.3735e-05	Fibrobacteres/Acidobacteria
MMG_Bin_87	5530026	0.26	-	7.1895e-07	-	0	Deltaproteobacteria
MMG_Bin_90	1415040	0.18	-	3.5516e-05	-	1.9404e-06	Candidatus OD1
MMG_Bin_93	2833704	11.73	-	0.00222587	-	1.3925e-05	Epsilonproteobacteria
MMG_Bin_94	1902438	0.1	-	0.00062017	-	0	Candidatus OP3
MMG_Bin_95	2421288	0.32	-	0	-	2.5339e-05	Candidatus OP3
MMG_Bin_96	1211867	0.07	-	0	-	0	Candidatus OD1
			-		-
Modern marine rock biofilm
MMR_Bin_0	3542867	0.2	-	1.2941e-06	-	0.00215612	Unclassified bacteria
MMR_Bin_16	2876130	0.13	-	0	-	3.4242e-07	Deltaproteobacteria
MMR_Bin_19	1841450	0.28	-	0	-	0	Unclassified bacteria
MMR_Bin_1	1752131	0.08	-	0.00015572	-	0	Unclassified bacteria
MMR_Bin_23	1571892	2.53	-	0.00017226	-	1.6208e-05	Candidatus OD1
MMR_Bin_27	1812957	0.05	-	1.1216e-05	-	0	Candidatus OD1
MMR_Bin_28	4144501	0.28	-	0	-	0	Gammaproteobacteria
MMR_Bin_2	6658576	0.51	-	0	-	0	Chloroflexi/Dehalococcoidia
MMR_Bin_32	2679511	10.01	-	0	-	1.0501e-05	Epsilonproteobacteria
MMR_Bin_36	3507257	0.15	-	0	-	0	Verrucomicrobia
MMR_Bin_37	3402314	0.55	-	0	-	0	Deltaproteobacteria
MMR_Bin_39	1246058	0.04	-	0	-	0	Unclassified archaea
MMR_Bin_41	4085162	0.22	-	2.8183e-05	-	0	Verrucomicrobia
MMR_Bin_42	1416895	0.06	-	4.1699e-06	-	0	Unclassified archaea
MMR_Bin_43	3077456	0.14	-	0	-	0	Deltaproteobacteria
MMR_Bin_45	2868529	2.81	-	0	-	0	Epsilonproteobacteria
MMR_Bin_46	1298135	0.16	-	0.00013286	-	0	Unclassified archaea
MMR_Bin_49	4217441	1.28	-	0	-	0	Deltaproteobacteria
MMR_Bin_51	4024447	0.49	-	0	-	8.1953e-05	Fibrobacteres/Acidobacteria
MMR_Bin_54	3869690	0.46	-	4.0261e-06	-	0	Deltaproteobacteria
MMR_Bin_55	2258877	1.94	-	0	-	0	Betaproteobacteria
MMR_Bin_56	3888959	0.35	-	0	-	0	Actinobacteria
MMR_Bin_58	3477281	0.13	-	0.00148046	-	0	Betaproteobacteria
MMR_Bin_63	1381669	0.19	-	0	-	0	Candidatus OD1
MMR_Bin_65	4207466	16.95	-	2.8758e-07	-	0.0013238	Epsilonproteobacteria
MMR_Bin_67	4998168	0.19	-	1.4379e-07	-	0	Unclassified bacteria
MMR_Bin_73	3701674	0.28	-	0	-	1.1414e-07	Deltaproteobacteria
MMR_Bin_74	2219889	0.8	-	0.00024027	-	4.5656e-07	Unclassified Archaea
MMR_Bin_81	6140676	0.38	-	0	-	0	Deltaproteobacteria
MMR_Bin_88	1513438	0.21	-	0	-	0	Candidatus OD1
MMR_Bin_8	883055	0.03	-	2.3006e-06	-	0	Candidatus OD1
MMR_Bin_90	4174888	6.99	-	0	-	0	Gammaproteobacteria
MMR_Bin_98	3889192	0.81	-	0	-	0	Deltaproteobacteria
Old saline glass biofilm
OSG_Bin_15	5535056	0.34	0	0	0	0	Deltaproteobacteria
OSG_Bin_16	3268064	0.29	0	0	8.5319e-07	0	Betaproteobacteria
OSG_Bin_23	2907113	0.38	8.813e-05	0	0.00128575	3.3556e-06	Betaproteobacteria
OSG_Bin_24	3471611	2.15	0	0	3.3274e-05	0	Betaproteobacteria
OSG_Bin_2	6193975	1.14	0	0	0	0	Deltaproteobacteria
OSG_Bin_35	4946118	2.27	0	0	0	2.8762e-07	Deltaproteobacteria
OSG_Bin_4	3050447	13.1	0	0	0	0	Betaproteobacteria
OSG_Bin_7	2435414	24.8	0	0	0	0	Epsilonproteobacteria
OSG_Bin_9	5430639	0.34	0	0	0	0	Deltaproteobacteria
Old saline rock biofilm
OSR_Bin_0	2069139	0.08	0.00017987	5.2246e-05	0	0	Actinobacteria
OSR_Bin_13	5807397	1.22	0	0	0	0	Deltaproteobacteria
OSR_Bin_1	3141997	0.22	0	0	0	0	Deltaproteobacteria
OSR_Bin_20	6104586	0.47	8.4179e-06	1.1697e-06	0	0	Deltaproteobacteria
OSR_Bin_21	2180029	0.09	0	0	2.133e-07	0	Betaproteobacteria
OSR_Bin_28	2508133	32.9	0	0	0	0	Epsilonproteobacteria
OSR_Bin_29	4513125	2.03	0	0	0	9.5873e-08	Deltaproteobacteria
OSR_Bin_36	3046543	7.15	0	0	0	0	Betaproteobacteria
OSR_Bin_39	5615785	0.65	0	0	0	0	Deltaproteobacteria
OSR_Bin_45	3762603	1.71	0	0	5.503e-05	0	Betaproteobacteria
OSR_Bin_6	9662296	0.46	0	0	0	0	Deltaproteobacteria
