# Supplementary material for: Metatranscriptomes Reveal That All Three Domains of Life Are Active but Are Dominated by Bacteria in the Fennoscandian Crystalline Granitic Continental Deep Biosphere
Source: mBio. 2018 Nov 20;9(6):e01792-18. doi: 10.1128/mBio.01792-18 (PMC6247080; doi:10.1128/mBio.01792-18)
Supplement: TABLE S6 [file mbo006184180st6.xlsx]

## Sheet: OS1
Transcript ID	Sequence Length	Analysis	Signature Accession	Signature Description	Start location	Stop location	Score	Status	Date	InterPro annotations - accession	InterPro annotations - description	GO annotations	Pathways annotations
TRINITY_DN31_c0_g2_i1	41	Gene3D	G3DSA:3.30.420.100		3	36	1.1E-5	T	28-03-2017
TRINITY_DN31_c0_g2_i1	41	SUPERFAMILY	SSF53137		3	24	1.28E-6	T	28-03-2017
TRINITY_DN921_c0_g1_i1	39	MobiDBLite	mobidb-lite	consensus disorder prediction	1	39	-	T	28-03-2017
TRINITY_DN1856_c0_g1_i1	65	SUPERFAMILY	SSF54814		4	62	2.79E-16	T	28-03-2017	IPR009019	K homology domain, prokaryotic type	GO:0003723
TRINITY_DN1856_c0_g1_i1	65	Gene3D	G3DSA:3.30.300.20		14	63	4.0E-15	T	28-03-2017	IPR015946	K homology domain-like, alpha/beta
TRINITY_DN1856_c0_g1_i1	65	PANTHER	PTHR11760:SF19		4	62	3.1E-21	T	28-03-2017
TRINITY_DN1856_c0_g1_i1	65	PANTHER	PTHR11760		4	62	3.1E-21	T	28-03-2017
TRINITY_DN1804_c0_g1_i1	106	SUPERFAMILY	SSF111369		22	101	1.31E-11	T	28-03-2017
TRINITY_DN1804_c0_g1_i1	106	Pfam	PF13533	Biotin-lipoyl like	27	73	1.2E-8	T	28-03-2017
TRINITY_DN1804_c0_g1_i1	106	Gene3D	G3DSA:2.40.50.100		28	66	2.7E-7	T	28-03-2017
TRINITY_DN1804_c0_g1_i1	106	PANTHER	PTHR30386:SF7		4	106	5.8E-33	T	28-03-2017
TRINITY_DN1804_c0_g1_i1	106	PANTHER	PTHR30386		4	106	5.8E-33	T	28-03-2017
TRINITY_DN1862_c0_g1_i1	63	Gene3D	G3DSA:3.30.230.10		3	60	8.7E-10	T	28-03-2017	IPR014721	Ribosomal protein S5 domain 2-type fold, subgroup
TRINITY_DN1862_c0_g1_i1	63	SUPERFAMILY	SSF54211		3	60	2.81E-8	T	28-03-2017	IPR020568	Ribosomal protein S5 domain 2-type fold
TRINITY_DN1834_c0_g1_i1	72	MobiDBLite	mobidb-lite	consensus disorder prediction	36	56	-	T	28-03-2017
TRINITY_DN837_c0_g3_i1	126	MobiDBLite	mobidb-lite	consensus disorder prediction	20	40	-	T	28-03-2017
TRINITY_DN2303_c0_g1_i1	76	PANTHER	PTHR11993		4	67	7.4E-15	T	28-03-2017
TRINITY_DN2303_c0_g1_i1	76	Gene3D	G3DSA:1.10.645.10		4	63	2.1E-22	T	28-03-2017	IPR029014	NiFe hydrogenase-like		Reactome: R-HSA-611105|Reactome: R-HSA-6799198
TRINITY_DN2303_c0_g1_i1	76	SUPERFAMILY	SSF56762		4	63	2.88E-18	T	28-03-2017	IPR029014	NiFe hydrogenase-like		Reactome: R-HSA-611105|Reactome: R-HSA-6799198
TRINITY_DN2303_c0_g1_i1	76	ProSitePatterns	PS00508	Nickel-dependent hydrogenases large subunit signature 2.	54	63	-	T	28-03-2017	IPR018194	Nickel-dependent hydrogenase, large subunit, nickel binding site	GO:0008901|GO:0016151|GO:0055114
TRINITY_DN2303_c0_g1_i1	76	PANTHER	PTHR11993:SF11		4	67	7.4E-15	T	28-03-2017
TRINITY_DN2303_c0_g1_i1	76	Pfam	PF00374	Nickel-dependent hydrogenase	4	63	7.4E-23	T	28-03-2017	IPR001501	Nickel-dependent hydrogenase, large subunit	GO:0016151
TRINITY_DN1827_c0_g1_i1	94	PANTHER	PTHR11655:SF14		3	88	2.3E-30	T	28-03-2017
TRINITY_DN1827_c0_g1_i1	94	SUPERFAMILY	SSF56053		3	69	6.41E-17	T	28-03-2017	IPR020040	Ribosomal protein L6, alpha-beta domain	GO:0003735|GO:0005840|GO:0006412|GO:0019843	Reactome: R-HSA-156827|Reactome: R-HSA-156902|Reactome: R-HSA-1799339|Reactome: R-HSA-192823|Reactome: R-HSA-2408557|Reactome: R-HSA-6791226|Reactome: R-HSA-72689|Reactome: R-HSA-72706|Reactome: R-HSA-72764|Reactome: R-HSA-975956|Reactome: R-HSA-975957
TRINITY_DN1827_c0_g1_i1	94	Pfam	PF00347	Ribosomal protein L6	3	68	5.3E-14	T	28-03-2017	IPR020040	Ribosomal protein L6, alpha-beta domain	GO:0003735|GO:0005840|GO:0006412|GO:0019843	Reactome: R-HSA-156827|Reactome: R-HSA-156902|Reactome: R-HSA-1799339|Reactome: R-HSA-192823|Reactome: R-HSA-2408557|Reactome: R-HSA-6791226|Reactome: R-HSA-72689|Reactome: R-HSA-72706|Reactome: R-HSA-72764|Reactome: R-HSA-975956|Reactome: R-HSA-975957
TRINITY_DN1827_c0_g1_i1	94	PANTHER	PTHR11655		3	88	2.3E-30	T	28-03-2017	IPR000702	Ribosomal protein L6	GO:0003735|GO:0005840|GO:0006412|GO:0019843	Reactome: R-HSA-156827|Reactome: R-HSA-156902|Reactome: R-HSA-1799339|Reactome: R-HSA-192823|Reactome: R-HSA-2408557|Reactome: R-HSA-6791226|Reactome: R-HSA-72689|Reactome: R-HSA-72706|Reactome: R-HSA-72764|Reactome: R-HSA-975956|Reactome: R-HSA-975957
TRINITY_DN1827_c0_g1_i1	94	Gene3D	G3DSA:3.90.930.12		3	69	7.1E-21	T	28-03-2017	IPR020040	Ribosomal protein L6, alpha-beta domain	GO:0003735|GO:0005840|GO:0006412|GO:0019843	Reactome: R-HSA-156827|Reactome: R-HSA-156902|Reactome: R-HSA-1799339|Reactome: R-HSA-192823|Reactome: R-HSA-2408557|Reactome: R-HSA-6791226|Reactome: R-HSA-72689|Reactome: R-HSA-72706|Reactome: R-HSA-72764|Reactome: R-HSA-975956|Reactome: R-HSA-975957
TRINITY_DN1827_c0_g1_i1	94	Gene3D	G3DSA:3.90.930.12		70	89	9.3E-5	T	28-03-2017	IPR020040	Ribosomal protein L6, alpha-beta domain	GO:0003735|GO:0005840|GO:0006412|GO:0019843	Reactome: R-HSA-156827|Reactome: R-HSA-156902|Reactome: R-HSA-1799339|Reactome: R-HSA-192823|Reactome: R-HSA-2408557|Reactome: R-HSA-6791226|Reactome: R-HSA-72689|Reactome: R-HSA-72706|Reactome: R-HSA-72764|Reactome: R-HSA-975956|Reactome: R-HSA-975957
TRINITY_DN2381_c0_g2_i1	66	PANTHER	PTHR10422		3	66	4.9E-35	T	28-03-2017	IPR000883	Cytochrome c oxidase subunit I	GO:0004129|GO:0005506|GO:0009055|GO:0009060|GO:0016021|GO:0020037|GO:0055114	KEGG: 00190+1.9.3.1|MetaCyc: PWY-3781|MetaCyc: PWY-4521|MetaCyc: PWY-6692|MetaCyc: PWY-7279|Reactome: R-HSA-5628897|Reactome: R-HSA-611105
TRINITY_DN2381_c0_g2_i1	66	ProSiteProfiles	PS50855	Cytochrome oxidase subunit I profile.	1	66	9.555	T	28-03-2017	IPR023616	Cytochrome c oxidase-like, subunit I domain	GO:0004129|GO:0055114	KEGG: 00190+1.9.3.1|MetaCyc: PWY-3781|MetaCyc: PWY-4521|MetaCyc: PWY-6692|MetaCyc: PWY-7279|Reactome: R-HSA-5628897|Reactome: R-HSA-611105
TRINITY_DN2381_c0_g2_i1	66	Pfam	PF00115	Cytochrome C and Quinol oxidase polypeptide I	3	65	4.0E-19	T	28-03-2017	IPR000883	Cytochrome c oxidase subunit I	GO:0004129|GO:0005506|GO:0009055|GO:0009060|GO:0016021|GO:0020037|GO:0055114	KEGG: 00190+1.9.3.1|MetaCyc: PWY-3781|MetaCyc: PWY-4521|MetaCyc: PWY-6692|MetaCyc: PWY-7279|Reactome: R-HSA-5628897|Reactome: R-HSA-611105
TRINITY_DN2381_c0_g2_i1	66	Gene3D	G3DSA:1.20.210.10		3	65	2.6E-14	T	28-03-2017	IPR023616	Cytochrome c oxidase-like, subunit I domain	GO:0004129|GO:0055114	KEGG: 00190+1.9.3.1|MetaCyc: PWY-3781|MetaCyc: PWY-4521|MetaCyc: PWY-6692|MetaCyc: PWY-7279|Reactome: R-HSA-5628897|Reactome: R-HSA-611105
TRINITY_DN2381_c0_g2_i1	66	PANTHER	PTHR10422:SF21		3	66	4.9E-35	T	28-03-2017
TRINITY_DN2381_c0_g2_i1	66	SUPERFAMILY	SSF81442		3	66	2.35E-19	T	28-03-2017	IPR023616	Cytochrome c oxidase-like, subunit I domain	GO:0004129|GO:0055114	KEGG: 00190+1.9.3.1|MetaCyc: PWY-3781|MetaCyc: PWY-4521|MetaCyc: PWY-6692|MetaCyc: PWY-7279|Reactome: R-HSA-5628897|Reactome: R-HSA-611105
TRINITY_DN1804_c0_g1_i2	100	SUPERFAMILY	SSF111369		22	80	6.02E-10	T	28-03-2017
TRINITY_DN1804_c0_g1_i2	100	PANTHER	PTHR30386		4	81	1.3E-26	T	28-03-2017
TRINITY_DN1804_c0_g1_i2	100	PANTHER	PTHR30386:SF7		4	81	1.3E-26	T	28-03-2017
TRINITY_DN1804_c0_g1_i2	100	Pfam	PF13533	Biotin-lipoyl like	27	73	1.0E-8	T	28-03-2017
TRINITY_DN1804_c0_g1_i2	100	Gene3D	G3DSA:2.40.50.100		28	78	9.7E-8	T	28-03-2017
TRINITY_DN1874_c0_g1_i1	69	PANTHER	PTHR10000:SF20		1	69	1.2E-37	T	28-03-2017
TRINITY_DN1874_c0_g1_i1	69	PANTHER	PTHR10000		1	69	1.2E-37	T	28-03-2017
TRINITY_DN1874_c0_g1_i1	69	Gene3D	G3DSA:3.40.50.1000		1	68	9.3E-23	T	28-03-2017	IPR023214	HAD-like domain
TRINITY_DN1874_c0_g1_i1	69	ProSitePatterns	PS01229	Hypothetical cof family signature 2.	15	37	-	T	28-03-2017
TRINITY_DN1874_c0_g1_i1	69	SUPERFAMILY	SSF56784		1	67	2.59E-19	T	28-03-2017	IPR023214	HAD-like domain
TRINITY_DN1874_c0_g1_i1	69	Pfam	PF08282	haloacid dehalogenase-like hydrolase	1	63	1.7E-16	T	28-03-2017	IPR023214	HAD-like domain
TRINITY_DN1843_c0_g1_i1	63	PANTHER	PTHR23309		1	52	2.2E-26	T	28-03-2017
TRINITY_DN1843_c0_g1_i1	63	Pfam	PF00378	Enoyl-CoA hydratase/isomerase	1	58	5.9E-18	T	28-03-2017	IPR001753	Crotonase superfamily	GO:0003824|GO:0008152
TRINITY_DN1843_c0_g1_i1	63	SUPERFAMILY	SSF52096		1	58	4.56E-25	T	28-03-2017	IPR029045	ClpP/crotonase-like domain
TRINITY_DN1843_c0_g1_i1	63	CDD	cd06558	crotonase-like	1	58	1.05825E-26	T	28-03-2017
TRINITY_DN1843_c0_g1_i1	63	Gene3D	G3DSA:3.90.226.10		1	58	6.8E-26	T	28-03-2017	IPR029045	ClpP/crotonase-like domain
TRINITY_DN1843_c0_g1_i1	63	ProSitePatterns	PS00166	Enoyl-CoA hydratase/isomerase signature.	1	21	-	T	28-03-2017	IPR018376	Enoyl-CoA hydratase/isomerase, conserved site	GO:0003824|GO:0008152
TRINITY_DN2388_c0_g1_i1	99	CDD	cd06464	ACD_sHsps-like	3	85	2.70224E-28	T	28-03-2017
TRINITY_DN2388_c0_g1_i1	99	ProSiteProfiles	PS01031	Heat shock hsp20 proteins family profile.	1	85	22.61	T	28-03-2017	IPR002068	Alpha crystallin/Hsp20 domain
TRINITY_DN2388_c0_g1_i1	99	Pfam	PF00011	Hsp20/alpha crystallin family	3	96	9.2E-23	T	28-03-2017	IPR002068	Alpha crystallin/Hsp20 domain
TRINITY_DN2388_c0_g1_i1	99	PANTHER	PTHR11527:SF118		3	95	1.2E-32	T	28-03-2017
TRINITY_DN2388_c0_g1_i1	99	PANTHER	PTHR11527		3	95	1.2E-32	T	28-03-2017	IPR031107	Small heat shock protein HSP20
TRINITY_DN2388_c0_g1_i1	99	Gene3D	G3DSA:2.60.40.790		4	96	6.6E-34	T	28-03-2017	IPR008978	HSP20-like chaperone
TRINITY_DN2388_c0_g1_i1	99	SUPERFAMILY	SSF49764		4	95	1.26E-32	T	28-03-2017	IPR008978	HSP20-like chaperone
TRINITY_DN2302_c0_g1_i1	78	MobiDBLite	mobidb-lite	consensus disorder prediction	8	78	-	T	28-03-2017
TRINITY_DN1834_c0_g3_i1	72	MobiDBLite	mobidb-lite	consensus disorder prediction	33	56	-	T	28-03-2017
TRINITY_DN2349_c0_g1_i1	87	ProSitePatterns	PS00154	E1-E2 ATPases phosphorylation site.	78	84	-	T	28-03-2017	IPR018303	P-type ATPase, phosphorylation site		Reactome: R-HSA-936837
TRINITY_DN2384_c0_g1_i1	67	Pfam	PF06325	Ribosomal protein L11 methyltransferase (PrmA)	3	67	1.6E-7	T	28-03-2017
TRINITY_DN2384_c0_g1_i1	67	PANTHER	PTHR18895:SF69		1	67	9.1E-31	T	28-03-2017
TRINITY_DN2384_c0_g1_i1	67	PANTHER	PTHR18895		1	67	9.1E-31	T	28-03-2017
TRINITY_DN1055_c0_g1_i1	121	Pfam	PF13975	gag-polyprotein putative aspartyl protease	22	99	1.9E-7	T	28-03-2017
TRINITY_DN1055_c0_g1_i1	121	CDD	cd00303	retropepsin_like	20	100	5.38141E-7	T	28-03-2017
TRINITY_DN1055_c0_g1_i1	121	ProSitePatterns	PS00141	Eukaryotic and viral aspartyl proteases active site.	26	37	-	T	28-03-2017	IPR001969	Aspartic peptidase, active site	GO:0004190|GO:0006508
TRINITY_DN1055_c0_g1_i1	121	SUPERFAMILY	SSF50630		23	103	3.05E-7	T	28-03-2017	IPR021109	Aspartic peptidase domain
TRINITY_DN2332_c0_g1_i1	75	Pfam	PF06124	Staphylococcal protein of unknown function (DUF960)	2	75	5.0E-15	T	28-03-2017	IPR009303	Protein of unknown function DUF960
TRINITY_DN833_c0_g1_i2	93	Gene3D	G3DSA:1.10.150.130		5	78	1.5E-9	T	28-03-2017	IPR023109	Integrase/recombinase, N-terminal
TRINITY_DN833_c0_g1_i2	93	SUPERFAMILY	SSF56349		3	88	2.0E-9	T	28-03-2017	IPR011010	DNA breaking-rejoining enzyme, catalytic core	GO:0003677
TRINITY_DN1812_c0_g2_i1	88	MobiDBLite	mobidb-lite	consensus disorder prediction	53	88	-	T	28-03-2017
TRINITY_DN2344_c0_g1_i1	59	MobiDBLite	mobidb-lite	consensus disorder prediction	1	28	-	T	28-03-2017
TRINITY_DN1877_c0_g1_i1	124	PANTHER	PTHR33231		16	124	1.9E-41	T	28-03-2017
TRINITY_DN1877_c0_g1_i1	124	Gene3D	G3DSA:3.30.160.100		30	124	1.0E-36	T	28-03-2017	IPR003489	Ribosomal protein S30Ae/sigma 54 modulation protein	GO:0044238
TRINITY_DN1877_c0_g1_i1	124	Pfam	PF02482	Sigma 54 modulation protein / S30EA ribosomal protein	32	122	9.4E-27	T	28-03-2017	IPR003489	Ribosomal protein S30Ae/sigma 54 modulation protein	GO:0044238
TRINITY_DN1877_c0_g1_i1	124	SUPERFAMILY	SSF69754		30	124	2.22E-32	T	28-03-2017	IPR003489	Ribosomal protein S30Ae/sigma 54 modulation protein	GO:0044238
TRINITY_DN1877_c0_g1_i1	124	TIGRFAM	TIGR00741	yfiA: ribosomal subunit interface protein	30	124	5.1E-37	T	28-03-2017	IPR003489	Ribosomal protein S30Ae/sigma 54 modulation protein	GO:0044238
TRINITY_DN1877_c0_g1_i1	124	CDD	cd00552	RaiA	31	120	2.84897E-35	T	28-03-2017	IPR003489	Ribosomal protein S30Ae/sigma 54 modulation protein	GO:0044238
TRINITY_DN2378_c0_g1_i1	51	PANTHER	PTHR35568:SF3		4	48	2.6E-31	T	28-03-2017
TRINITY_DN2378_c0_g1_i1	51	Gene3D	G3DSA:1.10.10.60		18	49	1.8E-4	T	28-03-2017	IPR009057	Homeodomain-like	GO:0003677
TRINITY_DN2378_c0_g1_i1	51	PANTHER	PTHR35568		4	48	2.6E-31	T	28-03-2017
TRINITY_DN2378_c0_g1_i1	51	Pfam	PF13309	HTH domain	4	39	1.5E-15	T	28-03-2017
TRINITY_DN2398_c0_g2_i1	104	MobiDBLite	mobidb-lite	consensus disorder prediction	38	69	-	T	28-03-2017
TRINITY_DN1888_c0_g1_i1	56	Gene3D	G3DSA:2.40.170.20		12	48	4.3E-4	T	28-03-2017	IPR000531	TonB-dependent receptor, beta-barrel	GO:0004872|GO:0006810|GO:0016020
TRINITY_DN31_c0_g1_i1	44	Gene3D	G3DSA:3.30.420.100		3	44	6.4E-16	T	28-03-2017
TRINITY_DN31_c0_g1_i1	44	PANTHER	PTHR12899		3	44	1.3E-13	T	28-03-2017
TRINITY_DN31_c0_g1_i1	44	SUPERFAMILY	SSF53137		3	42	7.59E-19	T	28-03-2017
TRINITY_DN31_c0_g1_i1	44	CDD	cd00432	Ribosomal_L18_L5e	3	42	7.0525E-14	T	28-03-2017
TRINITY_DN31_c0_g1_i1	44	Pfam	PF00861	Ribosomal L18 of archaea, bacteria, mitoch. and chloroplast	3	44	2.3E-16	T	28-03-2017	IPR005484	Ribosomal protein L18	GO:0003735|GO:0005622|GO:0005840|GO:0006412	Reactome: R-HSA-5368286|Reactome: R-HSA-5389840|Reactome: R-HSA-5419276
TRINITY_DN2313_c0_g1_i1	48	MobiDBLite	mobidb-lite	consensus disorder prediction	28	48	-	T	28-03-2017
TRINITY_DN833_c0_g1_i1	93	SUPERFAMILY	SSF56349		3	88	1.18E-9	T	28-03-2017	IPR011010	DNA breaking-rejoining enzyme, catalytic core	GO:0003677
TRINITY_DN833_c0_g1_i1	93	Gene3D	G3DSA:1.10.150.130		5	78	1.4E-9	T	28-03-2017	IPR023109	Integrase/recombinase, N-terminal
TRINITY_DN1053_c0_g1_i1	59	SUPERFAMILY	SSF55239		1	55	1.44E-21	T	28-03-2017	IPR000894	Ribulose bisphosphate carboxylase small chain, domain		KEGG: 00630+4.1.1.39|KEGG: 00710+4.1.1.39|MetaCyc: PWY-5532|MetaCyc: PWY-5723
TRINITY_DN1053_c0_g1_i1	59	Pfam	PF00101	Ribulose bisphosphate carboxylase, small chain	2	56	5.2E-20	T	28-03-2017	IPR000894	Ribulose bisphosphate carboxylase small chain, domain		KEGG: 00630+4.1.1.39|KEGG: 00710+4.1.1.39|MetaCyc: PWY-5532|MetaCyc: PWY-5723
TRINITY_DN1053_c0_g1_i1	59	SMART	SM00961		1	58	1.3E-6	T	28-03-2017	IPR000894	Ribulose bisphosphate carboxylase small chain, domain		KEGG: 00630+4.1.1.39|KEGG: 00710+4.1.1.39|MetaCyc: PWY-5532|MetaCyc: PWY-5723
TRINITY_DN1053_c0_g1_i1	59	Gene3D	G3DSA:3.30.190.10		1	54	4.9E-21	T	28-03-2017	IPR000894	Ribulose bisphosphate carboxylase small chain, domain		KEGG: 00630+4.1.1.39|KEGG: 00710+4.1.1.39|MetaCyc: PWY-5532|MetaCyc: PWY-5723
TRINITY_DN1834_c0_g2_i1	70	MobiDBLite	mobidb-lite	consensus disorder prediction	35	70	-	T	28-03-2017
TRINITY_DN2302_c0_g2_i1	85	MobiDBLite	mobidb-lite	consensus disorder prediction	8	85	-	T	28-03-2017
TRINITY_DN1803_c0_g1_i1	113	SUPERFAMILY	SSF56935		22	61	2.56E-5	T	28-03-2017
TRINITY_DN1803_c0_g1_i1	113	Coils	Coil		113	113	-	T	28-03-2017
TRINITY_DN1803_c0_g1_i1	113	Gene3D	G3DSA:2.40.160.60		25	55	1.4E-8	T	28-03-2017
TRINITY_DN2252_c0_g1_i1	84	SUPERFAMILY	SSF51395		8	76	5.49E-5	T	28-03-2017
TRINITY_DN2252_c0_g1_i1	84	Gene3D	G3DSA:3.20.20.70		4	76	7.3E-8	T	28-03-2017	IPR013785	Aldolase-type TIM barrel	GO:0003824
TRINITY_DN1841_c0_g1_i1	66	MobiDBLite	mobidb-lite	consensus disorder prediction	14	49	-	T	28-03-2017
TRINITY_DN837_c0_g2_i1	108	MobiDBLite	mobidb-lite	consensus disorder prediction	21	40	-	T	28-03-2017
TRINITY_DN33_c0_g2_i1	78	MobiDBLite	mobidb-lite	consensus disorder prediction	39	58	-	T	28-03-2017
TRINITY_DN814_c0_g1_i1	131	PANTHER	PTHR30287		3	131	1.5E-20	T	28-03-2017
TRINITY_DN2370_c0_g1_i1	80	Gene3D	G3DSA:3.40.190.10		38	77	9.8E-5	T	28-03-2017
TRINITY_DN2370_c0_g1_i1	80	SUPERFAMILY	SSF53850		26	60	1.45E-5	T	28-03-2017
TRINITY_DN2381_c0_g1_i1	65	MobiDBLite	mobidb-lite	consensus disorder prediction	20	65	-	T	28-03-2017
TRINITY_DN2247_c0_g1_i1	147	SUPERFAMILY	SSF52540		3	98	5.49E-10	T	28-03-2017	IPR027417	P-loop containing nucleoside triphosphate hydrolase
TRINITY_DN2247_c0_g1_i1	147	Pfam	PF00437	Type II/IV secretion system protein	3	42	2.3E-9	T	28-03-2017	IPR001482	Type II secretion system protein E	GO:0005524|GO:0006810
TRINITY_DN2247_c0_g1_i1	147	Coils	Coil		143	147	-	T	28-03-2017
TRINITY_DN2247_c0_g1_i1	147	PANTHER	PTHR30486:SF7		3	147	2.1E-34	T	28-03-2017
TRINITY_DN2247_c0_g1_i1	147	PANTHER	PTHR30486		3	147	2.1E-34	T	28-03-2017
TRINITY_DN2247_c0_g1_i1	147	Gene3D	G3DSA:3.40.50.300		3	146	8.6E-21	T	28-03-2017	IPR027417	P-loop containing nucleoside triphosphate hydrolase
TRINITY_DN2398_c0_g1_i1	104	MobiDBLite	mobidb-lite	consensus disorder prediction	38	69	-	T	28-03-2017
TRINITY_DN1858_c0_g1_i1	76	MobiDBLite	mobidb-lite	consensus disorder prediction	31	76	-	T	28-03-2017
TRINITY_DN1858_c0_g2_i1	80	MobiDBLite	mobidb-lite	consensus disorder prediction	31	68	-	T	28-03-2017
TRINITY_DN23_c0_g1_i1	100	Coils	Coil		99	100	-	T	28-03-2017
TRINITY_DN1812_c0_g1_i1	88	MobiDBLite	mobidb-lite	consensus disorder prediction	52	88	-	T	28-03-2017
TRINITY_DN65_c0_g2_i1	101	MobiDBLite	mobidb-lite	consensus disorder prediction	77	101	-	T	28-03-2017
TRINITY_DN2348_c0_g1_i1	91	MobiDBLite	mobidb-lite	consensus disorder prediction	42	66	-	T	28-03-2017
TRINITY_DN921_c0_g2_i1	39	MobiDBLite	mobidb-lite	consensus disorder prediction	1	39	-	T	28-03-2017
TRINITY_DN2355_c0_g1_i1	51	MobiDBLite	mobidb-lite	consensus disorder prediction	29	51	-	T	28-03-2017
TRINITY_DN837_c0_g1_i1	116	MobiDBLite	mobidb-lite	consensus disorder prediction	20	40	-	T	28-03-2017
TRINITY_DN2373_c0_g2_i1	104	Coils	Coil		102	104	-	T	28-03-2017
TRINITY_DN467_c0_g2_i1	35	MobiDBLite	mobidb-lite	consensus disorder prediction	1	35	-	T	28-03-2017
TRINITY_DN2207_c0_g1_i1	58	MobiDBLite	mobidb-lite	consensus disorder prediction	30	58	-	T	28-03-2017
TRINITY_DN2299_c0_g1_i1	65	PANTHER	PTHR11638:SF111		8	60	4.3E-20	T	28-03-2017
TRINITY_DN2299_c0_g1_i1	65	Gene3D	G3DSA:3.40.50.300		19	59	3.0E-6	T	28-03-2017	IPR027417	P-loop containing nucleoside triphosphate hydrolase
TRINITY_DN2299_c0_g1_i1	65	PANTHER	PTHR11638		8	60	4.3E-20	T	28-03-2017
TRINITY_DN156_c0_g1_i1	197	Pfam	PF00005	ABC transporter	54	87	1.0E-5	T	28-03-2017	IPR003439	ABC transporter-like	GO:0005524|GO:0016887
TRINITY_DN156_c0_g1_i1	197	Gene3D	G3DSA:3.40.50.300		28	134	7.5E-27	T	28-03-2017	IPR027417	P-loop containing nucleoside triphosphate hydrolase
TRINITY_DN156_c0_g1_i1	197	PANTHER	PTHR19211:SF38		3	134	2.2E-91	T	28-03-2017
TRINITY_DN156_c0_g1_i1	197	CDD	cd03221	ABCF_EF-3	62	132	3.60585E-30	T	28-03-2017
TRINITY_DN156_c0_g1_i1	197	SUPERFAMILY	SSF52540		21	134	2.88E-24	T	28-03-2017	IPR027417	P-loop containing nucleoside triphosphate hydrolase
TRINITY_DN156_c0_g1_i1	197	PANTHER	PTHR19211		3	134	2.2E-91	T	28-03-2017
TRINITY_DN2251_c0_g2_i1	118	Pfam	PF00329	Respiratory-chain NADH dehydrogenase, 30 Kd subunit	40	117	9.0E-10	T	28-03-2017	IPR001268	NADH:ubiquinone oxidoreductase, 30kDa subunit	GO:0008137|GO:0055114	Reactome: R-HSA-611105|Reactome: R-HSA-6799198
TRINITY_DN2251_c0_g2_i1	118	SUPERFAMILY	SSF143243		13	117	7.32E-23	T	28-03-2017
TRINITY_DN2251_c0_g2_i1	118	ProDom	PD001581	OXIDOREDUCTASE SUBUNIT NADH DEHYDROGENASE CHAIN C NAD DEHYDROGENASE UBIQUINONE F420H2	91	118	1.0E-9	T	28-03-2017	IPR001268	NADH:ubiquinone oxidoreductase, 30kDa subunit	GO:0008137|GO:0055114	Reactome: R-HSA-611105|Reactome: R-HSA-6799198
TRINITY_DN583_c0_g3_i1	77	SUPERFAMILY	SSF52540		4	48	3.26E-10	T	28-03-2017	IPR027417	P-loop containing nucleoside triphosphate hydrolase
TRINITY_DN583_c0_g3_i1	77	Gene3D	G3DSA:3.40.50.300		4	53	3.8E-13	T	28-03-2017	IPR027417	P-loop containing nucleoside triphosphate hydrolase
TRINITY_DN583_c0_g3_i1	77	CDD	cd00079	HELICc	4	44	2.26633E-9	T	28-03-2017
TRINITY_DN2274_c0_g1_i1	71	Pfam	PF11645	PD-(D/E)XK endonuclease	2	71	4.0E-30	T	28-03-2017	IPR021671	PD(D/E)XK endonuclease
TRINITY_DN2204_c0_g1_i1	80	SUPERFAMILY	SSF51905		3	77	1.78E-16	T	28-03-2017	IPR023753	FAD/NAD(P)-binding domain	GO:0016491|GO:0055114
TRINITY_DN2204_c0_g1_i1	80	PANTHER	PTHR22912		4	77	1.5E-22	T	28-03-2017
TRINITY_DN2204_c0_g1_i1	80	PANTHER	PTHR22912:SF48		4	77	1.5E-22	T	28-03-2017
TRINITY_DN2204_c0_g1_i1	80	Gene3D	G3DSA:3.50.50.60		4	76	1.2E-17	T	28-03-2017	IPR023753	FAD/NAD(P)-binding domain	GO:0016491|GO:0055114
TRINITY_DN2204_c0_g1_i1	80	Pfam	PF00070	Pyridine nucleotide-disulphide oxidoreductase	7	77	1.2E-14	T	28-03-2017	IPR023753	FAD/NAD(P)-binding domain	GO:0016491|GO:0055114
TRINITY_DN2204_c0_g1_i1	80	PRINTS	PR00469	Pyridine nucleotide disulphide reductase class-II signature	57	73	1.2E-11	T	28-03-2017	IPR000103	Pyridine nucleotide-disulphide oxidoreductase, class-II	GO:0016491|GO:0055114
TRINITY_DN2204_c0_g1_i1	80	PRINTS	PR00469	Pyridine nucleotide disulphide reductase class-II signature	2	26	1.2E-11	T	28-03-2017	IPR000103	Pyridine nucleotide-disulphide oxidoreductase, class-II	GO:0016491|GO:0055114
TRINITY_DN583_c0_g1_i1	89	PANTHER	PTHR14025		13	63	7.5E-13	T	28-03-2017
TRINITY_DN583_c0_g1_i1	89	Gene3D	G3DSA:3.40.50.300		11	65	1.1E-15	T	28-03-2017	IPR027417	P-loop containing nucleoside triphosphate hydrolase
TRINITY_DN583_c0_g1_i1	89	SUPERFAMILY	SSF52540		11	60	1.24E-12	T	28-03-2017	IPR027417	P-loop containing nucleoside triphosphate hydrolase
TRINITY_DN583_c0_g1_i1	89	PANTHER	PTHR14025:SF21		13	63	7.5E-13	T	28-03-2017
TRINITY_DN583_c0_g1_i1	89	CDD	cd00079	HELICc	11	56	3.49542E-12	T	28-03-2017
TRINITY_DN583_c0_g1_i1	89	Pfam	PF00271	Helicase conserved C-terminal domain	11	48	2.1E-5	T	28-03-2017	IPR001650	Helicase, C-terminal
TRINITY_DN741_c0_g1_i1	108	SUPERFAMILY	SSF54211		3	107	3.11E-34	T	28-03-2017	IPR020568	Ribosomal protein S5 domain 2-type fold
TRINITY_DN741_c0_g1_i1	108	Pfam	PF03331	UDP-3-O-acyl N-acetylglycosamine deacetylase	4	107	7.1E-35	T	28-03-2017	IPR004463	UDP-3-O-acyl N-acetylglucosamine deacetylase	GO:0008759|GO:0009245	KEGG: 00540+3.5.1.108|KEGG: 00630+3.5.1.10|KEGG: 00670+3.5.1.10|MetaCyc: PWY-2201|MetaCyc: PWY-5497
TRINITY_DN741_c0_g1_i1	108	PANTHER	PTHR33694:SF1		5	107	1.3E-38	T	28-03-2017
TRINITY_DN741_c0_g1_i1	108	PANTHER	PTHR33694		5	107	1.3E-38	T	28-03-2017
TRINITY_DN741_c0_g1_i1	108	Gene3D	G3DSA:3.30.1700.10		4	107	4.9E-37	T	28-03-2017	IPR011334	UDP-3-O-acyl N-acetylglucosamine deacetylase, C-terminal	GO:0008759|GO:0009245	KEGG: 00540+3.5.1.108|KEGG: 00630+3.5.1.10|KEGG: 00670+3.5.1.10|MetaCyc: PWY-2201|MetaCyc: PWY-5497
TRINITY_DN2265_c0_g1_i1	57	Pfam	PF02283	Cobinamide kinase / cobinamide phosphate guanyltransferase	1	47	1.3E-16	T	28-03-2017	IPR003203	Cobinamide kinase/cobinamide phosphate guanyltransferase	GO:0000166|GO:0009236|GO:0043752|GO:0051188	KEGG: 00030+2.7.1.15|KEGG: 00860+2.7.7.62+2.7.1.156|MetaCyc: PWY-5508|MetaCyc: PWY-5509|MetaCyc: PWY-6269
TRINITY_DN2265_c0_g1_i1	57	SUPERFAMILY	SSF52540		1	49	3.24E-13	T	28-03-2017	IPR027417	P-loop containing nucleoside triphosphate hydrolase
TRINITY_DN2265_c0_g1_i1	57	PANTHER	PTHR34848		1	51	1.0E-21	T	28-03-2017
TRINITY_DN2265_c0_g1_i1	57	Gene3D	G3DSA:3.40.50.300		1	49	4.0E-18	T	28-03-2017	IPR027417	P-loop containing nucleoside triphosphate hydrolase
TRINITY_DN2234_c0_g1_i1	82	PANTHER	PTHR15184		26	82	1.6E-18	T	28-03-2017
TRINITY_DN2234_c0_g1_i1	82	PANTHER	PTHR15184:SF3		26	82	1.6E-18	T	28-03-2017	IPR005294	ATP synthase, F1 complex, alpha subunit	GO:0015986|GO:0045261|GO:0046933	KEGG: 00190+3.6.3.14|KEGG: 00195+3.6.3.14|MetaCyc: PWY-7219|Reactome: R-HSA-1268020|Reactome: R-HSA-163210
TRINITY_DN2234_c0_g1_i1	82	Gene3D	G3DSA:2.40.30.20		25	52	7.2E-5	T	28-03-2017	IPR023366	ATP synthase subunit alpha-like domain		KEGG: 00190+3.6.3.14|KEGG: 00195+3.6.3.14|MetaCyc: PWY-7219|Reactome: R-HSA-1268020|Reactome: R-HSA-163210
TRINITY_DN2234_c0_g1_i1	82	SUPERFAMILY	SSF50615		25	53	7.46E-5	T	28-03-2017	IPR004100	ATPase, F1/V1/A1 complex, alpha/beta subunit, N-terminal domain	GO:0015992|GO:0046034	KEGG: 00190+3.6.3.14|KEGG: 00195+3.6.3.14|MetaCyc: PWY-7219
TRINITY_DN2234_c0_g1_i1	82	Gene3D	G3DSA:3.40.50.300		53	80	2.0E-5	T	28-03-2017	IPR027417	P-loop containing nucleoside triphosphate hydrolase
TRINITY_DN177_c0_g1_i1	71	MobiDBLite	mobidb-lite	consensus disorder prediction	13	43	-	T	28-03-2017
TRINITY_DN435_c0_g1_i1	65	PANTHER	PTHR30399		4	65	1.5E-14	T	28-03-2017
TRINITY_DN435_c0_g1_i1	65	Pfam	PF01863	Protein of unknown function DUF45	8	65	6.6E-18	T	28-03-2017	IPR002725	Protein of unknown function DUF45
TRINITY_DN583_c0_g4_i1	77	Gene3D	G3DSA:3.40.50.300		4	53	6.1E-13	T	28-03-2017	IPR027417	P-loop containing nucleoside triphosphate hydrolase
TRINITY_DN583_c0_g4_i1	77	SUPERFAMILY	SSF52540		4	48	3.95E-10	T	28-03-2017	IPR027417	P-loop containing nucleoside triphosphate hydrolase
TRINITY_DN583_c0_g4_i1	77	CDD	cd00079	HELICc	4	44	1.97948E-9	T	28-03-2017
TRINITY_DN583_c0_g2_i1	89	PANTHER	PTHR14025		13	63	7.5E-13	T	28-03-2017
TRINITY_DN583_c0_g2_i1	89	Pfam	PF00271	Helicase conserved C-terminal domain	11	48	2.1E-5	T	28-03-2017	IPR001650	Helicase, C-terminal
TRINITY_DN583_c0_g2_i1	89	CDD	cd00079	HELICc	11	56	4.05516E-12	T	28-03-2017
TRINITY_DN583_c0_g2_i1	89	PANTHER	PTHR14025:SF21		13	63	7.5E-13	T	28-03-2017
TRINITY_DN583_c0_g2_i1	89	Gene3D	G3DSA:3.40.50.300		11	65	7.2E-16	T	28-03-2017	IPR027417	P-loop containing nucleoside triphosphate hydrolase
TRINITY_DN583_c0_g2_i1	89	SUPERFAMILY	SSF52540		11	60	1.0E-12	T	28-03-2017	IPR027417	P-loop containing nucleoside triphosphate hydrolase
TRINITY_DN1796_c0_g1_i1	64	PRINTS	PR01594	Bacterial protein-transport SecB chaperone protein signature	7	29	1.0E-18	T	28-03-2017	IPR003708	Bacterial protein export chaperone SecB	GO:0015031|GO:0051082|GO:0051262
TRINITY_DN1796_c0_g1_i1	64	PRINTS	PR01594	Bacterial protein-transport SecB chaperone protein signature	33	51	1.0E-18	T	28-03-2017	IPR003708	Bacterial protein export chaperone SecB	GO:0015031|GO:0051082|GO:0051262
TRINITY_DN1796_c0_g1_i1	64	Gene3D	G3DSA:3.10.420.10		3	61	4.5E-24	T	28-03-2017	IPR003708	Bacterial protein export chaperone SecB	GO:0015031|GO:0051082|GO:0051262
TRINITY_DN1796_c0_g1_i1	64	PANTHER	PTHR36918		3	63	2.7E-26	T	28-03-2017
TRINITY_DN1796_c0_g1_i1	64	SUPERFAMILY	SSF54611		4	58	1.57E-21	T	28-03-2017	IPR003708	Bacterial protein export chaperone SecB	GO:0015031|GO:0051082|GO:0051262
TRINITY_DN1796_c0_g1_i1	64	PANTHER	PTHR36918:SF1		3	63	2.7E-26	T	28-03-2017
TRINITY_DN1796_c0_g1_i1	64	Pfam	PF02556	Preprotein translocase subunit SecB	4	53	4.9E-21	T	28-03-2017	IPR003708	Bacterial protein export chaperone SecB	GO:0015031|GO:0051082|GO:0051262
TRINITY_DN510_c0_g1_i1	75	PANTHER	PTHR22572		5	71	1.5E-12	T	28-03-2017
TRINITY_DN510_c0_g1_i1	75	Pfam	PF00132	Bacterial transferase hexapeptide (six repeats)	12	45	3.4E-7	T	28-03-2017	IPR001451	Hexapeptide repeat
TRINITY_DN510_c0_g1_i1	75	SUPERFAMILY	SSF51161		5	59	2.91E-13	T	28-03-2017	IPR011004	Trimeric LpxA-like
TRINITY_DN510_c0_g1_i1	75	Gene3D	G3DSA:2.160.10.10		2	57	1.8E-13	T	28-03-2017
TRINITY_DN510_c0_g1_i1	75	PANTHER	PTHR22572:SF115		5	71	1.5E-12	T	28-03-2017
TRINITY_DN1702_c0_g2_i1	56	Gene3D	G3DSA:3.30.300.30		12	55	3.0E-11	T	28-03-2017
TRINITY_DN1702_c0_g2_i1	56	SUPERFAMILY	SSF56801		12	55	7.85E-11	T	28-03-2017
TRINITY_DN1702_c0_g2_i1	56	Pfam	PF13193	AMP-binding enzyme C-terminal domain	18	54	4.4E-8	T	28-03-2017	IPR025110	AMP-binding enzyme C-terminal domain
TRINITY_DN1702_c0_g2_i1	56	PANTHER	PTHR24096		12	54	2.8E-14	T	28-03-2017
TRINITY_DN1702_c0_g2_i1	56	PANTHER	PTHR24096:SF208		12	54	2.8E-14	T	28-03-2017
TRINITY_DN2284_c0_g2_i1	80	SUPERFAMILY	SSF49354		11	73	2.62E-5	T	28-03-2017	IPR008962	PapD-like
TRINITY_DN1763_c0_g1_i1	75	PANTHER	PTHR30363		2	75	6.6E-57	T	28-03-2017
TRINITY_DN1763_c0_g1_i1	75	Pfam	PF08220	DeoR-like helix-turn-helix domain	8	62	1.5E-18	T	28-03-2017	IPR001034	DeoR-type HTH domain	GO:0003700|GO:0005622|GO:0006355
TRINITY_DN1763_c0_g1_i1	75	ProSiteProfiles	PS51000	DeoR-type HTH domain profile.	5	60	18.614	T	28-03-2017	IPR001034	DeoR-type HTH domain	GO:0003700|GO:0005622|GO:0006355
TRINITY_DN1763_c0_g1_i1	75	Gene3D	G3DSA:1.10.10.10		6	61	3.8E-9	T	28-03-2017	IPR011991	Winged helix-turn-helix DNA-binding domain
TRINITY_DN1763_c0_g1_i1	75	SUPERFAMILY	SSF46785		6	69	1.3E-14	T	28-03-2017	IPR011991	Winged helix-turn-helix DNA-binding domain
TRINITY_DN1763_c0_g1_i1	75	ProSitePatterns	PS00894	DeoR-type HTH domain signature.	8	42	-	T	28-03-2017	IPR018356	Transcription regulator, HTH DeoR-type, conserved site	GO:0003700|GO:0006355
TRINITY_DN1763_c0_g1_i1	75	PRINTS	PR00037	LacR bacterial regulatory protein HTH signature	40	58	3.6E-9	T	28-03-2017	IPR001034	DeoR-type HTH domain	GO:0003700|GO:0005622|GO:0006355
TRINITY_DN1763_c0_g1_i1	75	PRINTS	PR00037	LacR bacterial regulatory protein HTH signature	26	40	3.6E-9	T	28-03-2017	IPR001034	DeoR-type HTH domain	GO:0003700|GO:0005622|GO:0006355
TRINITY_DN1763_c0_g1_i1	75	SMART	SM00420		8	60	1.9E-25	T	28-03-2017	IPR001034	DeoR-type HTH domain	GO:0003700|GO:0005622|GO:0006355
TRINITY_DN1763_c0_g1_i1	75	PANTHER	PTHR30363:SF22		2	75	6.6E-57	T	28-03-2017
TRINITY_DN2285_c0_g1_i1	74	PANTHER	PTHR10046:SF43		4	63	4.5E-40	T	28-03-2017
TRINITY_DN2285_c0_g1_i1	74	Gene3D	G3DSA:3.40.50.300		5	52	1.1E-5	T	28-03-2017	IPR027417	P-loop containing nucleoside triphosphate hydrolase
TRINITY_DN2285_c0_g1_i1	74	PANTHER	PTHR10046		4	63	4.5E-40	T	28-03-2017	IPR027065	Lon protease	GO:0004176|GO:0004252|GO:0005524|GO:0030163
TRINITY_DN2285_c0_g1_i1	74	SUPERFAMILY	SSF52540		3	50	3.49E-5	T	28-03-2017	IPR027417	P-loop containing nucleoside triphosphate hydrolase
TRINITY_DN2293_c0_g1_i1	84	Gene3D	G3DSA:2.130.10.10		18	82	4.5E-9	T	28-03-2017	IPR015943	WD40/YVTN repeat-like-containing domain	GO:0005515
TRINITY_DN2293_c0_g1_i1	84	SUPERFAMILY	SSF50974		15	79	2.62E-12	T	28-03-2017	IPR011045	Nitrous oxide reductase, N-terminal		Reactome: R-HSA-114608
TRINITY_DN652_c0_g2_i1	68	Pfam	PF00766	Electron transfer flavoprotein FAD-binding domain	6	62	2.3E-17	T	28-03-2017	IPR014731	Electron transfer flavoprotein, alpha subunit, C-terminal		Reactome: R-HSA-611105
TRINITY_DN652_c0_g2_i1	68	Gene3D	G3DSA:3.40.50.1220		3	64	7.7E-21	T	28-03-2017	IPR029035	DHS-like NAD/FAD-binding domain
TRINITY_DN652_c0_g2_i1	68	PANTHER	PTHR10909:SF299		7	61	1.6E-29	T	28-03-2017
TRINITY_DN652_c0_g2_i1	68	SUPERFAMILY	SSF52467		5	64	2.51E-15	T	28-03-2017	IPR029035	DHS-like NAD/FAD-binding domain
TRINITY_DN652_c0_g2_i1	68	PANTHER	PTHR10909		7	61	1.6E-29	T	28-03-2017
TRINITY_DN2246_c0_g1_i1	59	PANTHER	PTHR13847:SF210		1	54	1.9E-26	T	28-03-2017
TRINITY_DN2246_c0_g1_i1	59	PANTHER	PTHR13847		1	54	1.9E-26	T	28-03-2017
TRINITY_DN2246_c0_g1_i1	59	Gene3D	G3DSA:3.50.50.60		18	59	8.6E-12	T	28-03-2017	IPR023753	FAD/NAD(P)-binding domain	GO:0016491|GO:0055114
TRINITY_DN2246_c0_g1_i1	59	Pfam	PF01266	FAD dependent oxidoreductase	31	59	3.2E-7	T	28-03-2017	IPR006076	FAD dependent oxidoreductase	GO:0016491|GO:0055114
TRINITY_DN2246_c0_g1_i1	59	SUPERFAMILY	SSF51905		4	59	1.4E-13	T	28-03-2017	IPR023753	FAD/NAD(P)-binding domain	GO:0016491|GO:0055114
TRINITY_DN1707_c0_g2_i1	134	Gene3D	G3DSA:2.40.160.10		5	126	1.4E-11	T	28-03-2017	IPR023614	Porin domain
TRINITY_DN664_c0_g2_i1	59	Gene3D	G3DSA:3.40.470.10		1	57	8.5E-22	T	28-03-2017	IPR005122	Uracil-DNA glycosylase-like		Reactome: R-HSA-110328|Reactome: R-HSA-110329|Reactome: R-HSA-110357
TRINITY_DN664_c0_g2_i1	59	PANTHER	PTHR33693:SF1		1	57	2.8E-26	T	28-03-2017
TRINITY_DN664_c0_g2_i1	59	Pfam	PF03167	Uracil DNA glycosylase superfamily	3	57	7.7E-17	T	28-03-2017	IPR005122	Uracil-DNA glycosylase-like		Reactome: R-HSA-110328|Reactome: R-HSA-110329|Reactome: R-HSA-110357
TRINITY_DN664_c0_g2_i1	59	PANTHER	PTHR33693		1	57	2.8E-26	T	28-03-2017
TRINITY_DN664_c0_g2_i1	59	SUPERFAMILY	SSF52141		2	57	1.11E-20	T	28-03-2017	IPR005122	Uracil-DNA glycosylase-like		Reactome: R-HSA-110328|Reactome: R-HSA-110329|Reactome: R-HSA-110357
TRINITY_DN156_c0_g2_i1	197	Gene3D	G3DSA:3.40.50.300		28	142	5.3E-28	T	28-03-2017	IPR027417	P-loop containing nucleoside triphosphate hydrolase
TRINITY_DN156_c0_g2_i1	197	PANTHER	PTHR19211:SF38		3	169	1.3E-110	T	28-03-2017
TRINITY_DN156_c0_g2_i1	197	Pfam	PF00005	ABC transporter	54	87	1.0E-5	T	28-03-2017	IPR003439	ABC transporter-like	GO:0005524|GO:0016887
TRINITY_DN156_c0_g2_i1	197	SUPERFAMILY	SSF52540		21	140	4.56E-25	T	28-03-2017	IPR027417	P-loop containing nucleoside triphosphate hydrolase
TRINITY_DN156_c0_g2_i1	197	CDD	cd03221	ABCF_EF-3	62	132	4.99865E-31	T	28-03-2017
TRINITY_DN156_c0_g2_i1	197	Pfam	PF12848	ABC transporter	127	167	1.0E-6	T	28-03-2017	IPR032781	ABC-transporter extension domain
TRINITY_DN156_c0_g2_i1	197	PANTHER	PTHR19211		3	169	1.3E-110	T	28-03-2017
TRINITY_DN1707_c0_g1_i1	127	Coils	Coil		126	127	-	T	28-03-2017
TRINITY_DN1707_c0_g1_i1	127	Gene3D	G3DSA:2.40.160.10		5	119	1.6E-10	T	28-03-2017	IPR023614	Porin domain
TRINITY_DN2251_c0_g1_i1	118	Pfam	PF00329	Respiratory-chain NADH dehydrogenase, 30 Kd subunit	40	106	7.2E-5	T	28-03-2017	IPR001268	NADH:ubiquinone oxidoreductase, 30kDa subunit	GO:0008137|GO:0055114	Reactome: R-HSA-611105|Reactome: R-HSA-6799198
TRINITY_DN2251_c0_g1_i1	118	SUPERFAMILY	SSF143243		13	105	9.55E-17	T	28-03-2017
TRINITY_DN2261_c0_g1_i1	69	SUPERFAMILY	SSF52242		8	62	3.61E-12	T	28-03-2017	IPR006158	Cobalamin (vitamin B12)-binding domain	GO:0031419|GO:0046872	Reactome: R-HSA-196741
TRINITY_DN2261_c0_g1_i1	69	Gene3D	G3DSA:3.40.50.280		8	62	1.1E-15	T	28-03-2017	IPR006158	Cobalamin (vitamin B12)-binding domain	GO:0031419|GO:0046872	Reactome: R-HSA-196741
TRINITY_DN2261_c0_g1_i1	69	ProSiteProfiles	PS51332	B12-binding domain profile.	34	69	14.316	T	28-03-2017	IPR006158	Cobalamin (vitamin B12)-binding domain	GO:0031419|GO:0046872	Reactome: R-HSA-196741
TRINITY_DN2261_c0_g1_i1	69	ProSiteProfiles	PS51337	B12-binding N-terminal domain profile.	1	27	11.981	T	28-03-2017	IPR003759	Cobalamin (vitamin B12)-binding module, cap domain		Reactome: R-HSA-156581|Reactome: R-HSA-1614635|Reactome: R-HSA-196741|Reactome: R-HSA-3359467|Reactome: R-HSA-3359469
TRINITY_DN2287_c0_g1_i1	67	Gene3D	G3DSA:3.40.50.2300		2	64	8.2E-6	T	28-03-2017
TRINITY_DN1758_c0_g1_i1	68	Pfam	PF02569	Pantoate-beta-alanine ligase	3	64	1.1E-23	T	28-03-2017	IPR003721	Pantoate-beta-alanine ligase	GO:0004592|GO:0015940	KEGG: 00410+6.3.2.1|KEGG: 00770+6.3.2.1
TRINITY_DN1758_c0_g1_i1	68	PANTHER	PTHR21299:SF1		3	62	1.2E-26	T	28-03-2017	IPR003721	Pantoate-beta-alanine ligase	GO:0004592|GO:0015940	KEGG: 00410+6.3.2.1|KEGG: 00770+6.3.2.1
TRINITY_DN1758_c0_g1_i1	68	SUPERFAMILY	SSF52374		3	64	2.38E-22	T	28-03-2017
TRINITY_DN1758_c0_g1_i1	68	Gene3D	G3DSA:3.40.50.620		3	63	2.7E-23	T	28-03-2017	IPR014729	Rossmann-like alpha/beta/alpha sandwich fold
TRINITY_DN1758_c0_g1_i1	68	PANTHER	PTHR21299		3	62	1.2E-26	T	28-03-2017
TRINITY_DN2246_c0_g2_i1	59	Gene3D	G3DSA:3.50.50.60		18	54	3.9E-8	T	28-03-2017	IPR023753	FAD/NAD(P)-binding domain	GO:0016491|GO:0055114
TRINITY_DN2246_c0_g2_i1	59	PANTHER	PTHR13847:SF210		1	54	4.9E-23	T	28-03-2017
TRINITY_DN2246_c0_g2_i1	59	PANTHER	PTHR13847		1	54	4.9E-23	T	28-03-2017
TRINITY_DN2246_c0_g2_i1	59	SUPERFAMILY	SSF51905		4	54	4.66E-10	T	28-03-2017	IPR023753	FAD/NAD(P)-binding domain	GO:0016491|GO:0055114
TRINITY_DN2246_c0_g2_i1	59	Pfam	PF01494	FAD binding domain	29	56	1.2E-5	T	28-03-2017	IPR002938	FAD-binding domain	GO:0071949
TRINITY_DN1706_c0_g1_i1	58	Gene3D	G3DSA:3.40.1160.10		3	52	3.5E-11	T	28-03-2017	IPR001048	Aspartate/glutamate/uridylate kinase
TRINITY_DN1706_c0_g1_i1	58	SUPERFAMILY	SSF53633		3	53	2.54E-10	T	28-03-2017	IPR001048	Aspartate/glutamate/uridylate kinase
TRINITY_DN664_c0_g1_i1	61	Gene3D	G3DSA:3.40.470.10		1	57	7.2E-22	T	28-03-2017	IPR005122	Uracil-DNA glycosylase-like		Reactome: R-HSA-110328|Reactome: R-HSA-110329|Reactome: R-HSA-110357
TRINITY_DN664_c0_g1_i1	61	PANTHER	PTHR33693		1	57	7.7E-27	T	28-03-2017
TRINITY_DN664_c0_g1_i1	61	PANTHER	PTHR33693:SF1		1	57	7.7E-27	T	28-03-2017
TRINITY_DN664_c0_g1_i1	61	SUPERFAMILY	SSF52141		2	57	5.56E-21	T	28-03-2017	IPR005122	Uracil-DNA glycosylase-like		Reactome: R-HSA-110328|Reactome: R-HSA-110329|Reactome: R-HSA-110357
TRINITY_DN664_c0_g1_i1	61	Pfam	PF03167	Uracil DNA glycosylase superfamily	3	57	8.7E-17	T	28-03-2017	IPR005122	Uracil-DNA glycosylase-like		Reactome: R-HSA-110328|Reactome: R-HSA-110329|Reactome: R-HSA-110357
TRINITY_DN1737_c0_g1_i1	43	MobiDBLite	mobidb-lite	consensus disorder prediction	22	43	-	T	28-03-2017
TRINITY_DN652_c0_g1_i1	68	PANTHER	PTHR10909		7	61	2.8E-28	T	28-03-2017
TRINITY_DN652_c0_g1_i1	68	Pfam	PF00766	Electron transfer flavoprotein FAD-binding domain	6	62	2.3E-17	T	28-03-2017	IPR014731	Electron transfer flavoprotein, alpha subunit, C-terminal		Reactome: R-HSA-611105
TRINITY_DN652_c0_g1_i1	68	Gene3D	G3DSA:3.40.50.1220		5	64	2.7E-20	T	28-03-2017	IPR029035	DHS-like NAD/FAD-binding domain
TRINITY_DN652_c0_g1_i1	68	PANTHER	PTHR10909:SF299		7	61	2.8E-28	T	28-03-2017
TRINITY_DN652_c0_g1_i1	68	SUPERFAMILY	SSF52467		6	64	3.6E-15	T	28-03-2017	IPR029035	DHS-like NAD/FAD-binding domain
TRINITY_DN1724_c0_g2_i1	67	Gene3D	G3DSA:3.10.20.70		3	67	3.5E-25	T	28-03-2017	IPR008147	Glutamine synthetase, beta-Grasp domain	GO:0004356|GO:0006542|GO:0006807	KEGG: 00220+6.3.1.2|KEGG: 00250+6.3.1.2|KEGG: 00630+6.3.1.2|KEGG: 00910+6.3.1.2|MetaCyc: PWY-381|MetaCyc: PWY-5675|MetaCyc: PWY-6549|MetaCyc: PWY-6963|MetaCyc: PWY-6964
TRINITY_DN1724_c0_g2_i1	67	PANTHER	PTHR20852		12	67	1.1E-14	T	28-03-2017
TRINITY_DN1724_c0_g2_i1	67	Pfam	PF03951	Glutamine synthetase, beta-Grasp domain	4	61	3.6E-23	T	28-03-2017	IPR008147	Glutamine synthetase, beta-Grasp domain	GO:0004356|GO:0006542|GO:0006807	KEGG: 00220+6.3.1.2|KEGG: 00250+6.3.1.2|KEGG: 00630+6.3.1.2|KEGG: 00910+6.3.1.2|MetaCyc: PWY-381|MetaCyc: PWY-5675|MetaCyc: PWY-6549|MetaCyc: PWY-6963|MetaCyc: PWY-6964
TRINITY_DN1724_c0_g2_i1	67	SUPERFAMILY	SSF54368		4	67	3.4E-21	T	28-03-2017	IPR008147	Glutamine synthetase, beta-Grasp domain	GO:0004356|GO:0006542|GO:0006807	KEGG: 00220+6.3.1.2|KEGG: 00250+6.3.1.2|KEGG: 00630+6.3.1.2|KEGG: 00910+6.3.1.2|MetaCyc: PWY-381|MetaCyc: PWY-5675|MetaCyc: PWY-6549|MetaCyc: PWY-6963|MetaCyc: PWY-6964
TRINITY_DN1724_c0_g2_i1	67	PANTHER	PTHR20852:SF7		12	67	1.1E-14	T	28-03-2017
TRINITY_DN2274_c0_g2_i1	58	Pfam	PF11645	PD-(D/E)XK endonuclease	2	58	1.2E-22	T	28-03-2017	IPR021671	PD(D/E)XK endonuclease
TRINITY_DN456_c0_g2_i1	57	MobiDBLite	mobidb-lite	consensus disorder prediction	1	42	-	T	28-03-2017
TRINITY_DN1722_c0_g1_i1	67	MobiDBLite	mobidb-lite	consensus disorder prediction	1	67	-	T	28-03-2017
TRINITY_DN2257_c0_g1_i1	60	Gene3D	G3DSA:3.40.367.20		2	60	9.3E-20	T	28-03-2017
TRINITY_DN2257_c0_g1_i1	60	SUPERFAMILY	SSF53067		3	59	1.58E-7	T	28-03-2017
TRINITY_DN2257_c0_g1_i1	60	Pfam	PF02685	Glucokinase	3	60	8.6E-20	T	28-03-2017	IPR003836	Glucokinase	GO:0004340|GO:0005524|GO:0006096|GO:0051156	KEGG: 00010+2.7.1.2|KEGG: 00052+2.7.1.2|KEGG: 00500+2.7.1.2|KEGG: 00520+2.7.1.2|KEGG: 00521+2.7.1.2|KEGG: 00524+2.7.1.2|MetaCyc: PWY-2722|MetaCyc: PWY-2723|MetaCyc: PWY-5514|MetaCyc: PWY-5661|MetaCyc: PWY-621|MetaCyc: PWY-7238|MetaCyc: PWY-7385
TRINITY_DN2268_c0_g1_i1	76	MobiDBLite	mobidb-lite	consensus disorder prediction	38	59	-	T	28-03-2017
TRINITY_DN100_c0_g1_i1	78	MobiDBLite	mobidb-lite	consensus disorder prediction	38	78	-	T	28-03-2017
TRINITY_DN2213_c0_g1_i1	46	MobiDBLite	mobidb-lite	consensus disorder prediction	20	46	-	T	28-03-2017
TRINITY_DN177_c0_g2_i1	65	MobiDBLite	mobidb-lite	consensus disorder prediction	14	43	-	T	28-03-2017
TRINITY_DN1766_c0_g1_i1	66	MobiDBLite	mobidb-lite	consensus disorder prediction	34	66	-	T	28-03-2017
TRINITY_DN620_c0_g2_i1	90	Gene3D	G3DSA:4.10.1160.10		77	90	4.5E-4	T	28-03-2017	IPR001383	Ribosomal protein L28	GO:0003735|GO:0005622|GO:0005840|GO:0006412
TRINITY_DN1724_c0_g1_i1	26	MobiDBLite	mobidb-lite	consensus disorder prediction	1	26	-	T	28-03-2017
TRINITY_DN1767_c0_g1_i1	64	MobiDBLite	mobidb-lite	consensus disorder prediction	40	64	-	T	28-03-2017
TRINITY_DN486_c0_g1_i1	83	Coils	Coil		29	49	-	T	28-03-2017
TRINITY_DN1787_c0_g1_i1	59	Gene3D	G3DSA:1.25.40.10		5	57	6.6E-6	T	28-03-2017	IPR011990	Tetratricopeptide-like helical domain	GO:0005515
TRINITY_DN1787_c0_g1_i1	59	SUPERFAMILY	SSF48452		10	58	7.01E-6	T	28-03-2017	IPR011990	Tetratricopeptide-like helical domain	GO:0005515
TRINITY_DN1739_c0_g1_i1	85	MobiDBLite	mobidb-lite	consensus disorder prediction	59	85	-	T	28-03-2017
TRINITY_DN2100_c0_g1_i1	79	PANTHER	PTHR32282		1	73	8.5E-25	T	28-03-2017
TRINITY_DN2100_c0_g1_i1	79	Pfam	PF00912	Transglycosylase	3	77	2.2E-23	T	28-03-2017	IPR001264	Glycosyl transferase, family 51
TRINITY_DN2100_c0_g1_i1	79	PANTHER	PTHR32282:SF5		1	73	8.5E-25	T	28-03-2017
TRINITY_DN2100_c0_g1_i1	79	Gene3D	G3DSA:1.10.3810.10		3	77	5.1E-24	T	28-03-2017
TRINITY_DN2100_c0_g1_i1	79	SUPERFAMILY	SSF53955		3	77	2.42E-23	T	28-03-2017	IPR023346	Lysozyme-like domain
TRINITY_DN2129_c0_g1_i1	79	MobiDBLite	mobidb-lite	consensus disorder prediction	1	79	-	T	28-03-2017
TRINITY_DN1151_c0_g1_i1	79	SUPERFAMILY	SSF56801		21	72	1.03E-14	T	28-03-2017
TRINITY_DN1151_c0_g1_i1	79	ProSitePatterns	PS00455	Putative AMP-binding domain signature.	35	46	-	T	28-03-2017	IPR020845	AMP-binding, conserved site
TRINITY_DN1151_c0_g1_i1	79	Gene3D	G3DSA:3.40.50.980		11	53	1.3E-12	T	28-03-2017
TRINITY_DN1151_c0_g1_i1	79	Pfam	PF00501	AMP-binding enzyme	13	62	1.0E-14	T	28-03-2017	IPR000873	AMP-dependent synthetase/ligase	GO:0003824|GO:0008152
TRINITY_DN2113_c0_g1_i1	89	PANTHER	PTHR30465		4	87	1.4E-26	T	28-03-2017
TRINITY_DN2113_c0_g1_i1	89	PANTHER	PTHR30465:SF0		4	87	1.4E-26	T	28-03-2017
TRINITY_DN2427_c0_g2_i1	85	TIGRFAM	TIGR01414	autotrans_barl: outer membrane autotransporter barrel domain	10	70	4.5E-13	T	28-03-2017	IPR006315	Outer membrane autotransporter barrel	GO:0019867
TRINITY_DN2427_c0_g2_i1	85	MobiDBLite	mobidb-lite	consensus disorder prediction	44	85	-	T	28-03-2017
TRINITY_DN2427_c0_g2_i1	85	SUPERFAMILY	SSF51126		12	50	6.91E-7	T	28-03-2017	IPR011050	Pectin lyase fold/virulence factor
TRINITY_DN2427_c0_g2_i1	85	Pfam	PF03212	Pertactin	10	44	2.4E-5	T	28-03-2017	IPR004899	Pertactin, central region
TRINITY_DN2427_c0_g2_i1	85	Gene3D	G3DSA:2.160.20.20		13	64	4.6E-12	T	28-03-2017	IPR012332	P22 tailspike C-terminal domain-like
TRINITY_DN2151_c0_g1_i1	59	SUPERFAMILY	SSF51905		6	50	1.1E-15	T	28-03-2017	IPR023753	FAD/NAD(P)-binding domain	GO:0016491|GO:0055114
TRINITY_DN2151_c0_g1_i1	59	PRINTS	PR00419	Adrenodoxin reductase family signature	10	32	4.7E-5	T	28-03-2017
TRINITY_DN2151_c0_g1_i1	59	PRINTS	PR00419	Adrenodoxin reductase family signature	33	46	4.7E-5	T	28-03-2017
TRINITY_DN2151_c0_g1_i1	59	Gene3D	G3DSA:3.50.50.60		6	48	9.1E-16	T	28-03-2017	IPR023753	FAD/NAD(P)-binding domain	GO:0016491|GO:0055114
TRINITY_DN2151_c0_g1_i1	59	Pfam	PF13450	NAD(P)-binding Rossmann-like domain	13	51	3.4E-11	T	28-03-2017
TRINITY_DN1628_c0_g1_i1	67	SUPERFAMILY	SSF53244		5	64	3.3E-16	T	28-03-2017	IPR004101	Mur ligase, C-terminal	GO:0005524|GO:0009058|GO:0016874	Reactome: R-HSA-196757
TRINITY_DN1628_c0_g1_i1	67	PANTHER	PTHR23135		9	64	1.7E-22	T	28-03-2017
TRINITY_DN1628_c0_g1_i1	67	PANTHER	PTHR23135:SF4		9	64	1.7E-22	T	28-03-2017
TRINITY_DN1628_c0_g1_i1	67	Gene3D	G3DSA:3.90.190.20		6	56	4.3E-18	T	28-03-2017	IPR004101	Mur ligase, C-terminal	GO:0005524|GO:0009058|GO:0016874	Reactome: R-HSA-196757
TRINITY_DN2427_c0_g1_i1	92	Gene3D	G3DSA:2.160.20.20		13	64	5.9E-12	T	28-03-2017	IPR012332	P22 tailspike C-terminal domain-like
TRINITY_DN2427_c0_g1_i1	92	TIGRFAM	TIGR01414	autotrans_barl: outer membrane autotransporter barrel domain	10	82	1.0E-13	T	28-03-2017	IPR006315	Outer membrane autotransporter barrel	GO:0019867
TRINITY_DN2427_c0_g1_i1	92	Pfam	PF03212	Pertactin	10	44	2.9E-5	T	28-03-2017	IPR004899	Pertactin, central region
TRINITY_DN2427_c0_g1_i1	92	MobiDBLite	mobidb-lite	consensus disorder prediction	44	92	-	T	28-03-2017
TRINITY_DN2427_c0_g1_i1	92	SUPERFAMILY	SSF51126		12	50	8.79E-7	T	28-03-2017	IPR011050	Pectin lyase fold/virulence factor
TRINITY_DN2475_c0_g1_i1	78	Gene3D	G3DSA:1.10.150.170		6	65	1.4E-24	T	28-03-2017	IPR023397	S-adenosyl-L-methionine-dependent methyltransferase, MraW, recognition domain	GO:0008168	KEGG: 00670+2.1.1.19|MetaCyc: PWY-2201
TRINITY_DN2475_c0_g1_i1	78	SUPERFAMILY	SSF81799		6	65	1.28E-23	T	28-03-2017	IPR023397	S-adenosyl-L-methionine-dependent methyltransferase, MraW, recognition domain	GO:0008168	KEGG: 00670+2.1.1.19|MetaCyc: PWY-2201
TRINITY_DN2475_c0_g1_i1	78	PANTHER	PTHR11265:SF0		4	69	6.5E-32	T	28-03-2017
TRINITY_DN2475_c0_g1_i1	78	Pfam	PF01795	MraW methylase family	5	69	1.8E-26	T	28-03-2017	IPR002903	Ribosomal RNA small subunit methyltransferase H	GO:0008168	KEGG: 00670+2.1.1.19|MetaCyc: PWY-2201
TRINITY_DN2475_c0_g1_i1	78	PANTHER	PTHR11265		4	69	6.5E-32	T	28-03-2017	IPR002903	Ribosomal RNA small subunit methyltransferase H	GO:0008168	KEGG: 00670+2.1.1.19|MetaCyc: PWY-2201
TRINITY_DN2158_c0_g1_i1	70	PANTHER	PTHR30332		2	70	7.8E-16	T	28-03-2017
TRINITY_DN2158_c0_g1_i1	70	Pfam	PF00263	Bacterial type II and III secretion system protein	2	68	1.0E-12	T	28-03-2017	IPR004846	Type II/III secretion system	GO:0009306
TRINITY_DN2158_c0_g1_i1	70	PANTHER	PTHR30332:SF8		2	70	7.8E-16	T	28-03-2017
TRINITY_DN2462_c0_g1_i1	40	MobiDBLite	mobidb-lite	consensus disorder prediction	14	40	-	T	28-03-2017
TRINITY_DN2145_c0_g1_i1	60	PANTHER	PTHR21152:SF20		8	57	1.5E-13	T	28-03-2017
TRINITY_DN2145_c0_g1_i1	60	MobiDBLite	mobidb-lite	consensus disorder prediction	1	60	-	T	28-03-2017
TRINITY_DN2145_c0_g1_i1	60	PANTHER	PTHR21152		8	57	1.5E-13	T	28-03-2017
TRINITY_DN1140_c0_g2_i1	84	Gene3D	G3DSA:3.30.70.150		53	83	3.2E-4	T	28-03-2017	IPR017443	Ribulose bisphosphate carboxylase, large subunit, ferrodoxin-like N-terminal	GO:0015977|GO:0016984	KEGG: 00630+4.1.1.39|KEGG: 00710+4.1.1.39|MetaCyc: PWY-5532|MetaCyc: PWY-5723
TRINITY_DN1183_c0_g1_i1	110	MobiDBLite	mobidb-lite	consensus disorder prediction	1	34	-	T	28-03-2017
TRINITY_DN1183_c0_g1_i1	110	Coils	Coil		107	110	-	T	28-03-2017
TRINITY_DN1633_c0_g1_i1	113	TIGRFAM	TIGR01011	rpsB_bact: ribosomal protein uS2	5	112	3.8E-49	T	28-03-2017	IPR005706	Ribosomal protein S2, bacteria/mitochondria/plastid	GO:0003735|GO:0006412|GO:0015935	Reactome: R-HSA-5368286|Reactome: R-HSA-5389840|Reactome: R-HSA-5419276
TRINITY_DN1633_c0_g1_i1	113	PANTHER	PTHR12534		1	112	4.4E-52	T	28-03-2017	IPR005706	Ribosomal protein S2, bacteria/mitochondria/plastid	GO:0003735|GO:0006412|GO:0015935	Reactome: R-HSA-5368286|Reactome: R-HSA-5389840|Reactome: R-HSA-5419276
TRINITY_DN1633_c0_g1_i1	113	Gene3D	G3DSA:3.40.50.10490		24	100	3.1E-30	T	28-03-2017
TRINITY_DN1633_c0_g1_i1	113	CDD	cd01425	RPS2	10	113	2.77365E-54	T	28-03-2017	IPR001865	Ribosomal protein S2	GO:0003735|GO:0005622|GO:0005840|GO:0006412
TRINITY_DN1633_c0_g1_i1	113	ProSitePatterns	PS00962	Ribosomal protein S2 signature 1.	7	18	-	T	28-03-2017	IPR018130	Ribosomal protein S2, conserved site	GO:0003735|GO:0005840|GO:0006412
TRINITY_DN1633_c0_g1_i1	113	SUPERFAMILY	SSF52313		7	110	6.02E-45	T	28-03-2017	IPR023591	Ribosomal protein S2, flavodoxin-like domain
TRINITY_DN1633_c0_g1_i1	113	PRINTS	PR00395	Ribosomal protein S2 signature	7	25	5.8E-18	T	28-03-2017	IPR001865	Ribosomal protein S2	GO:0003735|GO:0005622|GO:0005840|GO:0006412
TRINITY_DN1633_c0_g1_i1	113	PRINTS	PR00395	Ribosomal protein S2 signature	88	105	5.8E-18	T	28-03-2017	IPR001865	Ribosomal protein S2	GO:0003735|GO:0005622|GO:0005840|GO:0006412
TRINITY_DN1633_c0_g1_i1	113	PRINTS	PR00395	Ribosomal protein S2 signature	38	47	5.8E-18	T	28-03-2017	IPR001865	Ribosomal protein S2	GO:0003735|GO:0005622|GO:0005840|GO:0006412
TRINITY_DN1633_c0_g1_i1	113	Gene3D	G3DSA:1.10.287.610		101	112	2.3E-4	T	28-03-2017
TRINITY_DN1633_c0_g1_i1	113	Hamap	MF_00291_B	30S ribosomal protein S2 [rpsB].	3	113	10.351	T	28-03-2017	IPR005706	Ribosomal protein S2, bacteria/mitochondria/plastid	GO:0003735|GO:0006412|GO:0015935	Reactome: R-HSA-5368286|Reactome: R-HSA-5389840|Reactome: R-HSA-5419276
TRINITY_DN1633_c0_g1_i1	113	Pfam	PF00318	Ribosomal protein S2	10	112	1.3E-46	T	28-03-2017	IPR001865	Ribosomal protein S2	GO:0003735|GO:0005622|GO:0005840|GO:0006412
TRINITY_DN2468_c0_g1_i1	68	MobiDBLite	mobidb-lite	consensus disorder prediction	48	68	-	T	28-03-2017
TRINITY_DN2115_c0_g1_i1	87	Gene3D	G3DSA:3.40.50.300		6	79	5.2E-17	T	28-03-2017	IPR027417	P-loop containing nucleoside triphosphate hydrolase
TRINITY_DN2115_c0_g1_i1	87	SUPERFAMILY	SSF52540		7	77	2.12E-12	T	28-03-2017	IPR027417	P-loop containing nucleoside triphosphate hydrolase
TRINITY_DN2412_c0_g1_i1	51	Gene3D	G3DSA:1.10.1060.10		13	49	3.0E-7	T	28-03-2017
TRINITY_DN2412_c0_g1_i1	51	ProSitePatterns	PS00198	4Fe-4S ferredoxin-type iron-sulfur binding region signature.	22	33	-	T	28-03-2017	IPR017900	4Fe-4S ferredoxin, iron-sulphur binding, conserved site
TRINITY_DN2412_c0_g1_i1	51	ProSiteProfiles	PS51379	4Fe-4S ferredoxin-type iron-sulfur binding domain profile.	13	44	8.802	T	28-03-2017	IPR017896	4Fe-4S ferredoxin-type, iron-sulphur binding domain
TRINITY_DN2412_c0_g1_i1	51	SUPERFAMILY	SSF54862		2	42	1.88E-7	T	28-03-2017
TRINITY_DN2412_c0_g1_i1	51	Pfam	PF00037	4Fe-4S binding domain	16	35	1.4E-5	T	28-03-2017	IPR017896	4Fe-4S ferredoxin-type, iron-sulphur binding domain
TRINITY_DN1636_c0_g2_i1	48	Pfam	PF00081	Iron/manganese superoxide dismutases, alpha-hairpin domain	27	48	4.2E-7	T	28-03-2017	IPR019831	Manganese/iron superoxide dismutase, N-terminal	GO:0004784|GO:0006801|GO:0046872|GO:0055114	MetaCyc: PWY-6854|Reactome: R-HSA-3299685
TRINITY_DN1636_c0_g2_i1	48	SUPERFAMILY	SSF46609		22	48	3.14E-7	T	28-03-2017	IPR019831	Manganese/iron superoxide dismutase, N-terminal	GO:0004784|GO:0006801|GO:0046872|GO:0055114	MetaCyc: PWY-6854|Reactome: R-HSA-3299685
TRINITY_DN1636_c0_g2_i1	48	Gene3D	G3DSA:1.10.287.990		30	48	6.2E-7	T	28-03-2017
TRINITY_DN2475_c0_g2_i1	78	SUPERFAMILY	SSF81799		7	78	8.89E-26	T	28-03-2017	IPR023397	S-adenosyl-L-methionine-dependent methyltransferase, MraW, recognition domain	GO:0008168	KEGG: 00670+2.1.1.19|MetaCyc: PWY-2201
TRINITY_DN2475_c0_g2_i1	78	Pfam	PF01795	MraW methylase family	5	78	1.8E-30	T	28-03-2017	IPR002903	Ribosomal RNA small subunit methyltransferase H	GO:0008168	KEGG: 00670+2.1.1.19|MetaCyc: PWY-2201
TRINITY_DN2475_c0_g2_i1	78	PANTHER	PTHR11265:SF0		4	78	2.0E-37	T	28-03-2017
TRINITY_DN2475_c0_g2_i1	78	Gene3D	G3DSA:1.10.150.170		6	78	2.1E-27	T	28-03-2017	IPR023397	S-adenosyl-L-methionine-dependent methyltransferase, MraW, recognition domain	GO:0008168	KEGG: 00670+2.1.1.19|MetaCyc: PWY-2201
TRINITY_DN2475_c0_g2_i1	78	PANTHER	PTHR11265		4	78	2.0E-37	T	28-03-2017	IPR002903	Ribosomal RNA small subunit methyltransferase H	GO:0008168	KEGG: 00670+2.1.1.19|MetaCyc: PWY-2201
TRINITY_DN2444_c0_g1_i1	45	MobiDBLite	mobidb-lite	consensus disorder prediction	1	45	-	T	28-03-2017
TRINITY_DN2457_c0_g1_i1	74	SUPERFAMILY	SSF53822		2	69	6.47E-8	T	28-03-2017	IPR028082	Periplasmic binding protein-like I
TRINITY_DN2457_c0_g1_i1	74	Gene3D	G3DSA:3.40.50.2300		2	70	1.3E-8	T	28-03-2017
TRINITY_DN2428_c0_g1_i1	78	MobiDBLite	mobidb-lite	consensus disorder prediction	1	78	-	T	28-03-2017
TRINITY_DN1183_c0_g3_i1	70	MobiDBLite	mobidb-lite	consensus disorder prediction	1	35	-	T	28-03-2017
TRINITY_DN1183_c0_g2_i1	70	MobiDBLite	mobidb-lite	consensus disorder prediction	1	35	-	T	28-03-2017
TRINITY_DN2172_c0_g1_i1	26	MobiDBLite	mobidb-lite	consensus disorder prediction	1	26	-	T	28-03-2017
TRINITY_DN2486_c0_g2_i1	54	PANTHER	PTHR11624		20	54	1.8E-16	T	28-03-2017	IPR033247	Transketolase family
TRINITY_DN2486_c0_g2_i1	54	Gene3D	G3DSA:3.40.50.970		2	54	2.4E-13	T	28-03-2017	IPR029061	Thiamin diphosphate-binding fold
TRINITY_DN2486_c0_g2_i1	54	PANTHER	PTHR11624:SF20		20	54	1.8E-16	T	28-03-2017
TRINITY_DN2486_c0_g2_i1	54	Pfam	PF02779	Transketolase, pyrimidine binding domain	2	54	2.4E-4	T	28-03-2017	IPR005475	Transketolase-like, pyrimidine-binding domain
TRINITY_DN2486_c0_g2_i1	54	SUPERFAMILY	SSF52518		2	54	4.98E-11	T	28-03-2017	IPR029061	Thiamin diphosphate-binding fold
TRINITY_DN2476_c0_g1_i1	61	Gene3D	G3DSA:3.90.79.10		1	60	2.0E-11	T	28-03-2017	IPR015797	NUDIX hydrolase domain-like	GO:0016787
TRINITY_DN2476_c0_g1_i1	61	SUPERFAMILY	SSF55811		1	60	2.3E-12	T	28-03-2017	IPR015797	NUDIX hydrolase domain-like	GO:0016787
TRINITY_DN1175_c0_g1_i1	78	PANTHER	PTHR30352:SF5		1	76	1.2E-29	T	28-03-2017
TRINITY_DN1175_c0_g1_i1	78	PANTHER	PTHR30352		1	76	1.2E-29	T	28-03-2017
TRINITY_DN2473_c0_g1_i1	64	MobiDBLite	mobidb-lite	consensus disorder prediction	31	64	-	T	28-03-2017
TRINITY_DN2150_c0_g1_i1	85	Coils	Coil		17	44	-	T	28-03-2017
TRINITY_DN1624_c0_g2_i1	58	MobiDBLite	mobidb-lite	consensus disorder prediction	20	41	-	T	28-03-2017
TRINITY_DN2130_c0_g2_i1	107	Coils	Coil		107	107	-	T	28-03-2017
TRINITY_DN2449_c0_g1_i1	32	MobiDBLite	mobidb-lite	consensus disorder prediction	1	32	-	T	28-03-2017
TRINITY_DN2123_c0_g2_i1	55	MobiDBLite	mobidb-lite	consensus disorder prediction	1	35	-	T	28-03-2017
TRINITY_DN2157_c0_g2_i1	66	MobiDBLite	mobidb-lite	consensus disorder prediction	32	66	-	T	28-03-2017
TRINITY_DN1640_c0_g1_i1	38	MobiDBLite	mobidb-lite	consensus disorder prediction	1	38	-	T	28-03-2017
TRINITY_DN2163_c0_g1_i1	67	MobiDBLite	mobidb-lite	consensus disorder prediction	47	67	-	T	28-03-2017
TRINITY_DN2449_c0_g2_i1	32	MobiDBLite	mobidb-lite	consensus disorder prediction	1	32	-	T	28-03-2017
TRINITY_DN2152_c0_g1_i1	51	MobiDBLite	mobidb-lite	consensus disorder prediction	10	51	-	T	28-03-2017
TRINITY_DN2157_c0_g1_i1	66	MobiDBLite	mobidb-lite	consensus disorder prediction	34	53	-	T	28-03-2017
TRINITY_DN2198_c0_g1_i1	39	MobiDBLite	mobidb-lite	consensus disorder prediction	1	39	-	T	28-03-2017
TRINITY_DN1600_c0_g1_i1	66	PANTHER	PTHR21294:SF8		1	66	5.1E-26	T	28-03-2017
TRINITY_DN1600_c0_g1_i1	66	Gene3D	G3DSA:3.40.50.620		13	66	4.0E-18	T	28-03-2017	IPR014729	Rossmann-like alpha/beta/alpha sandwich fold
TRINITY_DN1600_c0_g1_i1	66	PANTHER	PTHR21294		1	66	5.1E-26	T	28-03-2017	IPR012255	Electron transfer flavoprotein, beta subunit	GO:0009055	Reactome: R-HSA-611105
TRINITY_DN1600_c0_g1_i1	66	SUPERFAMILY	SSF52402		13	66	1.34E-13	T	28-03-2017
TRINITY_DN1600_c0_g1_i1	66	Pfam	PF01012	Electron transfer flavoprotein domain	14	62	1.7E-8	T	28-03-2017	IPR014730	Electron transfer flavoprotein, alpha/beta-subunit, N-terminal		Reactome: R-HSA-611105
TRINITY_DN1621_c0_g1_i5	59	MobiDBLite	mobidb-lite	consensus disorder prediction	1	37	-	T	28-03-2017
TRINITY_DN2095_c0_g1_i1	80	Gene3D	G3DSA:2.150.10.10		3	65	7.1E-13	T	28-03-2017	IPR011049	Serralysin-like metalloprotease, C-terminal
TRINITY_DN2095_c0_g1_i1	80	TIGRFAM	TIGR03661	T1SS_VCA0849: type I secretion C-terminal target domain (VC_A0849 subclass)	37	76	9.8E-11	T	28-03-2017	IPR019960	Type I secretion C-terminal target domain, VC_A0849 subclass
TRINITY_DN2095_c0_g1_i1	80	SUPERFAMILY	SSF51120		3	65	4.58E-12	T	28-03-2017	IPR011049	Serralysin-like metalloprotease, C-terminal
TRINITY_DN2050_c0_g1_i1	111	PANTHER	PTHR19446:SF320		16	111	2.1E-26	T	28-03-2017
TRINITY_DN2050_c0_g1_i1	111	PANTHER	PTHR19446		16	111	2.1E-26	T	28-03-2017
TRINITY_DN284_c0_g1_i1	78	PANTHER	PTHR19376:SF32		1	56	1.1E-31	T	28-03-2017
TRINITY_DN284_c0_g1_i1	78	PANTHER	PTHR19376		1	56	1.1E-31	T	28-03-2017
TRINITY_DN284_c0_g1_i1	78	SUPERFAMILY	SSF64484		2	56	1.42E-30	T	28-03-2017
TRINITY_DN284_c0_g1_i1	78	Gene3D	G3DSA:2.40.40.20		34	61	5.4E-5	T	28-03-2017
TRINITY_DN284_c0_g1_i1	78	Pfam	PF00623	RNA polymerase Rpb1, domain 2	29	72	1.9E-7	T	28-03-2017	IPR000722	RNA polymerase, alpha subunit	GO:0003677|GO:0003899|GO:0006351	KEGG: 00230+2.7.7.6|KEGG: 00240+2.7.7.6
TRINITY_DN284_c0_g1_i1	78	Pfam	PF04997	RNA polymerase Rpb1, domain 1	2	27	9.7E-9	T	28-03-2017	IPR007080	RNA polymerase Rpb1, domain 1	GO:0003677|GO:0003899|GO:0006351	KEGG: 00230+2.7.7.6|KEGG: 00240+2.7.7.6
TRINITY_DN2064_c0_g1_i1	67	Pfam	PF02684	Lipid-A-disaccharide synthetase	10	64	1.0E-16	T	28-03-2017	IPR003835	Glycosyl transferase, family 19	GO:0008915|GO:0009245	KEGG: 00500+2.4.1.18|KEGG: 00540+2.4.1.182|MetaCyc: PWY-5067|MetaCyc: PWY-622
TRINITY_DN2064_c0_g1_i1	67	SUPERFAMILY	SSF53756		7	62	1.57E-5	T	28-03-2017
TRINITY_DN1616_c0_g1_i1	51	PANTHER	PTHR30093		1	40	3.7E-12	T	28-03-2017
TRINITY_DN1616_c0_g1_i1	51	ProSitePatterns	PS00409	Prokaryotic N-terminal methylation site.	12	32	-	T	28-03-2017	IPR012902	Prokaryotic N-terminal methylation site
TRINITY_DN1616_c0_g1_i1	51	Pfam	PF07963	Prokaryotic N-terminal methylation motif	9	34	3.0E-11	T	28-03-2017	IPR012902	Prokaryotic N-terminal methylation site
TRINITY_DN1616_c0_g1_i1	51	SUPERFAMILY	SSF54523		14	41	2.35E-12	T	28-03-2017
TRINITY_DN1616_c0_g1_i1	51	Gene3D	G3DSA:3.30.700.10		14	45	1.5E-13	T	28-03-2017
TRINITY_DN1616_c0_g1_i1	51	TIGRFAM	TIGR02532	IV_pilin_GFxxxE: prepilin-type N-terminal cleavage/methylation domain	12	34	7.9E-11	T	28-03-2017	IPR012902	Prokaryotic N-terminal methylation site
TRINITY_DN2086_c0_g1_i1	78	Pfam	PF03764	Elongation factor G, domain IV	29	74	1.4E-12	T	28-03-2017	IPR005517	Translation elongation factor EFG/EF2, domain IV	GO:0005525
TRINITY_DN2086_c0_g1_i1	78	SUPERFAMILY	SSF54980		2	31	2.99E-8	T	28-03-2017	IPR009022	Elongation factor G, III-V domain
TRINITY_DN2086_c0_g1_i1	78	Pfam	PF14492	Elongation Factor G, domain II	4	27	6.2E-8	T	28-03-2017	IPR009022	Elongation factor G, III-V domain
TRINITY_DN2086_c0_g1_i1	78	PANTHER	PTHR23115		4	73	7.4E-26	T	28-03-2017
TRINITY_DN2086_c0_g1_i1	78	Gene3D	G3DSA:3.30.70.870		2	33	2.9E-16	T	28-03-2017
TRINITY_DN2086_c0_g1_i1	78	Gene3D	G3DSA:3.30.230.10		34	74	2.4E-12	T	28-03-2017	IPR014721	Ribosomal protein S5 domain 2-type fold, subgroup
TRINITY_DN2086_c0_g1_i1	78	SUPERFAMILY	SSF54211		29	74	5.69E-13	T	28-03-2017	IPR020568	Ribosomal protein S5 domain 2-type fold
TRINITY_DN2086_c0_g1_i1	78	PANTHER	PTHR23115:SF66		4	73	7.4E-26	T	28-03-2017
TRINITY_DN367_c0_g1_i1	104	Pfam	PF04213	Htaa	5	96	2.4E-15	T	28-03-2017	IPR007331	Htaa
TRINITY_DN284_c0_g2_i1	95	SUPERFAMILY	SSF64484		2	90	2.29E-40	T	28-03-2017
TRINITY_DN284_c0_g2_i1	95	Gene3D	G3DSA:2.40.40.20		34	61	1.7E-6	T	28-03-2017
TRINITY_DN284_c0_g2_i1	95	PANTHER	PTHR19376:SF32		1	87	6.3E-45	T	28-03-2017
TRINITY_DN284_c0_g2_i1	95	Pfam	PF04997	RNA polymerase Rpb1, domain 1	2	27	1.4E-8	T	28-03-2017	IPR007080	RNA polymerase Rpb1, domain 1	GO:0003677|GO:0003899|GO:0006351	KEGG: 00230+2.7.7.6|KEGG: 00240+2.7.7.6
TRINITY_DN284_c0_g2_i1	95	PANTHER	PTHR19376		1	87	6.3E-45	T	28-03-2017
TRINITY_DN284_c0_g2_i1	95	Pfam	PF00623	RNA polymerase Rpb1, domain 2	29	86	4.0E-10	T	28-03-2017	IPR000722	RNA polymerase, alpha subunit	GO:0003677|GO:0003899|GO:0006351	KEGG: 00230+2.7.7.6|KEGG: 00240+2.7.7.6
TRINITY_DN284_c0_g2_i1	95	SMART	SM00663		1	93	3.8E-5	T	28-03-2017	IPR006592	RNA polymerase, N-terminal	GO:0003677|GO:0003899|GO:0006351	KEGG: 00230+2.7.7.6|KEGG: 00240+2.7.7.6
TRINITY_DN2039_c0_g2_i1	68	Gene3D	G3DSA:2.10.25.10		6	24	1.9E-4	T	28-03-2017
TRINITY_DN2039_c0_g2_i1	68	ProSitePatterns	PS01186	EGF-like domain signature 2.	9	20	-	T	28-03-2017	IPR013032	EGF-like, conserved site
TRINITY_DN2092_c0_g1_i1	131	MobiDBLite	mobidb-lite	consensus disorder prediction	26	60	-	T	28-03-2017
TRINITY_DN2008_c0_g1_i1	43	MobiDBLite	mobidb-lite	consensus disorder prediction	1	43	-	T	28-03-2017
TRINITY_DN2030_c0_g2_i1	68	MobiDBLite	mobidb-lite	consensus disorder prediction	44	68	-	T	28-03-2017
TRINITY_DN399_c0_g1_i1	116	PRINTS	PR01210	Gamma-glutamyltranspeptidase signature	4	29	1.4E-13	T	28-03-2017	IPR000101	Gamma-glutamyltranspeptidase	GO:0003840|GO:0006749	KEGG: 00430+2.3.2.2|KEGG: 00460+2.3.2.2|KEGG: 00480+2.3.2.2+3.4.19.13|MetaCyc: PWY-4041|MetaCyc: PWY-5826
TRINITY_DN399_c0_g1_i1	116	PRINTS	PR01210	Gamma-glutamyltranspeptidase signature	77	95	1.4E-13	T	28-03-2017	IPR000101	Gamma-glutamyltranspeptidase	GO:0003840|GO:0006749	KEGG: 00430+2.3.2.2|KEGG: 00460+2.3.2.2|KEGG: 00480+2.3.2.2+3.4.19.13|MetaCyc: PWY-4041|MetaCyc: PWY-5826
TRINITY_DN399_c0_g1_i1	116	Pfam	PF01019	Gamma-glutamyltranspeptidase	6	104	2.1E-30	T	28-03-2017	IPR000101	Gamma-glutamyltranspeptidase	GO:0003840|GO:0006749	KEGG: 00430+2.3.2.2|KEGG: 00460+2.3.2.2|KEGG: 00480+2.3.2.2+3.4.19.13|MetaCyc: PWY-4041|MetaCyc: PWY-5826
TRINITY_DN399_c0_g1_i1	116	MobiDBLite	mobidb-lite	consensus disorder prediction	58	77	-	T	28-03-2017
TRINITY_DN399_c0_g1_i1	116	PANTHER	PTHR11686		6	103	3.4E-33	T	28-03-2017	IPR000101	Gamma-glutamyltranspeptidase	GO:0003840|GO:0006749	KEGG: 00430+2.3.2.2|KEGG: 00460+2.3.2.2|KEGG: 00480+2.3.2.2+3.4.19.13|MetaCyc: PWY-4041|MetaCyc: PWY-5826
TRINITY_DN399_c0_g1_i1	116	SUPERFAMILY	SSF56235		6	103	6.37E-30	T	28-03-2017	IPR029055	Nucleophile aminohydrolases, N-terminal
TRINITY_DN399_c0_g1_i1	116	PANTHER	PTHR11686:SF9		6	103	3.4E-33	T	28-03-2017
TRINITY_DN288_c0_g2_i1	115	Coils	Coil		114	115	-	T	28-03-2017
TRINITY_DN2018_c0_g1_i1	46	MobiDBLite	mobidb-lite	consensus disorder prediction	27	46	-	T	28-03-2017
TRINITY_DN2092_c0_g2_i1	131	MobiDBLite	mobidb-lite	consensus disorder prediction	26	60	-	T	28-03-2017
TRINITY_DN1674_c0_g2_i1	35	MobiDBLite	mobidb-lite	consensus disorder prediction	1	35	-	T	28-03-2017
TRINITY_DN2079_c0_g1_i1	68	SUPERFAMILY	SSF54368		38	68	8.5E-9	T	28-03-2017	IPR008147	Glutamine synthetase, beta-Grasp domain	GO:0004356|GO:0006542|GO:0006807	KEGG: 00220+6.3.1.2|KEGG: 00250+6.3.1.2|KEGG: 00630+6.3.1.2|KEGG: 00910+6.3.1.2|MetaCyc: PWY-381|MetaCyc: PWY-5675|MetaCyc: PWY-6549|MetaCyc: PWY-6963|MetaCyc: PWY-6964
TRINITY_DN2079_c0_g1_i1	68	Pfam	PF03951	Glutamine synthetase, beta-Grasp domain	40	68	1.0E-10	T	28-03-2017	IPR008147	Glutamine synthetase, beta-Grasp domain	GO:0004356|GO:0006542|GO:0006807	KEGG: 00220+6.3.1.2|KEGG: 00250+6.3.1.2|KEGG: 00630+6.3.1.2|KEGG: 00910+6.3.1.2|MetaCyc: PWY-381|MetaCyc: PWY-5675|MetaCyc: PWY-6549|MetaCyc: PWY-6963|MetaCyc: PWY-6964
TRINITY_DN2079_c0_g1_i1	68	ProSitePatterns	PS00180	Glutamine synthetase signature 1.	41	59	-	T	28-03-2017	IPR027302	Glutamine synthetase, N-terminal conserved site		KEGG: 00220+6.3.1.2|KEGG: 00250+6.3.1.2|KEGG: 00630+6.3.1.2|KEGG: 00910+6.3.1.2|MetaCyc: PWY-381|MetaCyc: PWY-5675|MetaCyc: PWY-6549|MetaCyc: PWY-6963|MetaCyc: PWY-6964|Reactome: R-HSA-210455|Reactome: R-HSA-70614
TRINITY_DN2079_c0_g1_i1	68	Gene3D	G3DSA:3.10.20.70		39	68	3.7E-9	T	28-03-2017	IPR008147	Glutamine synthetase, beta-Grasp domain	GO:0004356|GO:0006542|GO:0006807	KEGG: 00220+6.3.1.2|KEGG: 00250+6.3.1.2|KEGG: 00630+6.3.1.2|KEGG: 00910+6.3.1.2|MetaCyc: PWY-381|MetaCyc: PWY-5675|MetaCyc: PWY-6549|MetaCyc: PWY-6963|MetaCyc: PWY-6964
TRINITY_DN399_c0_g1_i2	116	PANTHER	PTHR11686		6	116	1.6E-42	T	28-03-2017	IPR000101	Gamma-glutamyltranspeptidase	GO:0003840|GO:0006749	KEGG: 00430+2.3.2.2|KEGG: 00460+2.3.2.2|KEGG: 00480+2.3.2.2+3.4.19.13|MetaCyc: PWY-4041|MetaCyc: PWY-5826
TRINITY_DN399_c0_g1_i2	116	PRINTS	PR01210	Gamma-glutamyltranspeptidase signature	4	29	3.7E-24	T	28-03-2017	IPR000101	Gamma-glutamyltranspeptidase	GO:0003840|GO:0006749	KEGG: 00430+2.3.2.2|KEGG: 00460+2.3.2.2|KEGG: 00480+2.3.2.2+3.4.19.13|MetaCyc: PWY-4041|MetaCyc: PWY-5826
TRINITY_DN399_c0_g1_i2	116	PRINTS	PR01210	Gamma-glutamyltranspeptidase signature	95	114	3.7E-24	T	28-03-2017	IPR000101	Gamma-glutamyltranspeptidase	GO:0003840|GO:0006749	KEGG: 00430+2.3.2.2|KEGG: 00460+2.3.2.2|KEGG: 00480+2.3.2.2+3.4.19.13|MetaCyc: PWY-4041|MetaCyc: PWY-5826
TRINITY_DN399_c0_g1_i2	116	PRINTS	PR01210	Gamma-glutamyltranspeptidase signature	77	95	3.7E-24	T	28-03-2017	IPR000101	Gamma-glutamyltranspeptidase	GO:0003840|GO:0006749	KEGG: 00430+2.3.2.2|KEGG: 00460+2.3.2.2|KEGG: 00480+2.3.2.2+3.4.19.13|MetaCyc: PWY-4041|MetaCyc: PWY-5826
TRINITY_DN399_c0_g1_i2	116	PANTHER	PTHR11686:SF9		6	116	1.6E-42	T	28-03-2017
TRINITY_DN399_c0_g1_i2	116	SUPERFAMILY	SSF56235		6	116	4.44E-37	T	28-03-2017	IPR029055	Nucleophile aminohydrolases, N-terminal
TRINITY_DN399_c0_g1_i2	116	Pfam	PF01019	Gamma-glutamyltranspeptidase	6	116	1.4E-37	T	28-03-2017	IPR000101	Gamma-glutamyltranspeptidase	GO:0003840|GO:0006749	KEGG: 00430+2.3.2.2|KEGG: 00460+2.3.2.2|KEGG: 00480+2.3.2.2+3.4.19.13|MetaCyc: PWY-4041|MetaCyc: PWY-5826
TRINITY_DN336_c0_g1_i1	58	SUPERFAMILY	SSF54593		25	51	2.75E-5	T	28-03-2017	IPR029068	Glyoxalase/Bleomycin resistance protein/Dihydroxybiphenyl dioxygenase
TRINITY_DN336_c0_g1_i1	58	Gene3D	G3DSA:3.10.180.10		24	54	8.0E-5	T	28-03-2017	IPR029068	Glyoxalase/Bleomycin resistance protein/Dihydroxybiphenyl dioxygenase
TRINITY_DN336_c0_g1_i1	58	CDD	cd06587	Glo_EDI_BRP_like	25	50	4.23404E-5	T	28-03-2017
TRINITY_DN1653_c0_g1_i1	67	PANTHER	PTHR30570		4	59	3.6E-28	T	28-03-2017
TRINITY_DN1653_c0_g1_i1	67	Pfam	PF12849	PBP superfamily domain	8	60	1.6E-6	T	28-03-2017	IPR024370	PBP domain
TRINITY_DN1653_c0_g1_i1	67	PANTHER	PTHR30570:SF5		4	59	3.6E-28	T	28-03-2017
TRINITY_DN1653_c0_g1_i1	67	Gene3D	G3DSA:3.40.190.10		7	61	6.7E-10	T	28-03-2017
TRINITY_DN1653_c0_g1_i1	67	SUPERFAMILY	SSF53850		5	62	1.49E-10	T	28-03-2017
TRINITY_DN2002_c0_g1_i1	68	MobiDBLite	mobidb-lite	consensus disorder prediction	1	27	-	T	28-03-2017
TRINITY_DN2012_c0_g1_i1	60	MobiDBLite	mobidb-lite	consensus disorder prediction	1	60	-	T	28-03-2017
TRINITY_DN1677_c0_g2_i1	81	SUPERFAMILY	SSF82829		4	54	1.26E-5	T	28-03-2017
TRINITY_DN2004_c0_g2_i1	78	Gene3D	G3DSA:3.30.565.10		31	77	3.2E-6	T	28-03-2017	IPR003594	Histidine kinase-like ATPase, C-terminal domain
TRINITY_DN2002_c0_g2_i1	68	MobiDBLite	mobidb-lite	consensus disorder prediction	1	30	-	T	28-03-2017
TRINITY_DN2019_c0_g1_i1	76	MobiDBLite	mobidb-lite	consensus disorder prediction	55	76	-	T	28-03-2017
TRINITY_DN1674_c0_g1_i1	43	MobiDBLite	mobidb-lite	consensus disorder prediction	1	43	-	T	28-03-2017
TRINITY_DN2007_c0_g1_i1	67	MobiDBLite	mobidb-lite	consensus disorder prediction	42	67	-	T	28-03-2017
TRINITY_DN1677_c0_g1_i1	81	SUPERFAMILY	SSF82829		4	54	1.26E-5	T	28-03-2017
TRINITY_DN1656_c0_g1_i1	62	MobiDBLite	mobidb-lite	consensus disorder prediction	1	38	-	T	28-03-2017
TRINITY_DN1240_c0_g1_i1	67	Gene3D	G3DSA:2.40.50.140		4	66	1.8E-27	T	28-03-2017
TRINITY_DN1240_c0_g1_i1	67	SUPERFAMILY	SSF50249		4	66	3.6E-25	T	28-03-2017	IPR012340	Nucleic acid-binding, OB-fold
TRINITY_DN1240_c0_g1_i1	67	TIGRFAM	TIGR03635	uS17_bact: ribosomal protein uS17	4	59	8.7E-27	T	28-03-2017	IPR019984	Ribosomal protein S17, bacterial-type	GO:0003735|GO:0005622|GO:0005840|GO:0006412
TRINITY_DN1240_c0_g1_i1	67	ProSitePatterns	PS00056	Ribosomal protein S17 signature.	40	52	-	T	28-03-2017	IPR019979	Ribosomal protein S17, conserved site	GO:0003735|GO:0005622|GO:0005840|GO:0006412	Reactome: R-HSA-156827|Reactome: R-HSA-156902|Reactome: R-HSA-1799339|Reactome: R-HSA-192823|Reactome: R-HSA-2408557|Reactome: R-HSA-6791226|Reactome: R-HSA-72649|Reactome: R-HSA-72689|Reactome: R-HSA-72695|Reactome: R-HSA-72702|Reactome: R-HSA-72706|Reactome: R-HSA-72764|Reactome: R-HSA-975956|Reactome: R-HSA-975957
TRINITY_DN1240_c0_g1_i1	67	PANTHER	PTHR10744		4	65	3.3E-30	T	28-03-2017	IPR000266	Ribosomal protein S17/S11	GO:0003735|GO:0005622|GO:0005840|GO:0006412
TRINITY_DN1240_c0_g1_i1	67	ProDom	PD001295	RIBOSOMAL S17 30S RIBONUCLEOPROTEIN RRNA-BINDING RNA-BINDING 40S S11 S17P S11	4	59	1.0E-16	T	28-03-2017	IPR000266	Ribosomal protein S17/S11	GO:0003735|GO:0005622|GO:0005840|GO:0006412
TRINITY_DN1240_c0_g1_i1	67	Pfam	PF00366	Ribosomal protein S17	4	61	2.9E-27	T	28-03-2017	IPR000266	Ribosomal protein S17/S11	GO:0003735|GO:0005622|GO:0005840|GO:0006412
TRINITY_DN1240_c0_g1_i1	67	PRINTS	PR00973	Ribosomal protein S17 family signature	50	57	4.1E-13	T	28-03-2017	IPR000266	Ribosomal protein S17/S11	GO:0003735|GO:0005622|GO:0005840|GO:0006412
TRINITY_DN1240_c0_g1_i1	67	PRINTS	PR00973	Ribosomal protein S17 family signature	40	50	4.1E-13	T	28-03-2017	IPR000266	Ribosomal protein S17/S11	GO:0003735|GO:0005622|GO:0005840|GO:0006412
TRINITY_DN1240_c0_g1_i1	67	PRINTS	PR00973	Ribosomal protein S17 family signature	8	31	4.1E-13	T	28-03-2017	IPR000266	Ribosomal protein S17/S11	GO:0003735|GO:0005622|GO:0005840|GO:0006412
TRINITY_DN1240_c0_g1_i1	67	Hamap	MF_01345_B	30S ribosomal protein S17 [rpsQ].	3	65	16.981	T	28-03-2017	IPR000266	Ribosomal protein S17/S11	GO:0003735|GO:0005622|GO:0005840|GO:0006412
TRINITY_DN1200_c0_g1_i1	190	Pfam	PF00465	Iron-containing alcohol dehydrogenase	2	171	1.4E-37	T	28-03-2017	IPR001670	Alcohol dehydrogenase, iron-type	GO:0016491|GO:0046872|GO:0055114	Reactome: R-HSA-880009
TRINITY_DN1200_c0_g1_i1	190	SUPERFAMILY	SSF56796		3	177	1.26E-44	T	28-03-2017
TRINITY_DN1200_c0_g1_i1	190	Gene3D	G3DSA:1.20.1090.10		3	184	4.4E-51	T	28-03-2017
TRINITY_DN1200_c0_g1_i1	190	ProSitePatterns	PS00060	Iron-containing alcohol dehydrogenases signature 2.	75	95	-	T	28-03-2017	IPR018211	Alcohol dehydrogenase, iron-type, conserved site	GO:0016491|GO:0046872|GO:0055114
TRINITY_DN1200_c0_g1_i1	190	PANTHER	PTHR11496:SF65		3	190	5.0E-111	T	28-03-2017
TRINITY_DN1200_c0_g1_i1	190	PANTHER	PTHR11496		3	190	5.0E-111	T	28-03-2017
TRINITY_DN1362_c0_g2_i1	75	MobiDBLite	mobidb-lite	consensus disorder prediction	1	29	-	T	28-03-2017
TRINITY_DN1370_c0_g2_i1	66	PANTHER	PTHR11544		1	63	3.6E-37	T	28-03-2017
TRINITY_DN1370_c0_g2_i1	66	SMART	SM00357		3	66	5.5E-30	T	28-03-2017	IPR011129	Cold shock protein	GO:0003676
TRINITY_DN1370_c0_g2_i1	66	Gene3D	G3DSA:2.40.50.140		1	63	8.3E-32	T	28-03-2017
TRINITY_DN1370_c0_g2_i1	66	ProSitePatterns	PS00352	'Cold-shock' domain signature.	15	34	-	T	28-03-2017	IPR019844	Cold-shock conserved site
TRINITY_DN1370_c0_g2_i1	66	CDD	cd04458	CSP_CDS	3	63	9.05128E-32	T	28-03-2017	IPR002059	Cold-shock protein, DNA-binding	GO:0003677|GO:0006355
TRINITY_DN1370_c0_g2_i1	66	SUPERFAMILY	SSF50249		1	64	7.71E-26	T	28-03-2017	IPR012340	Nucleic acid-binding, OB-fold
TRINITY_DN1370_c0_g2_i1	66	PIRSF	PIRSF002599		1	66	8.1E-24	T	28-03-2017	IPR012156	Cold shock, CspA	GO:0003676
TRINITY_DN1370_c0_g2_i1	66	Pfam	PF00313	'Cold-shock' DNA-binding domain	3	63	7.2E-31	T	28-03-2017	IPR002059	Cold-shock protein, DNA-binding	GO:0003677|GO:0006355
TRINITY_DN1370_c0_g2_i1	66	PRINTS	PR00050	Cold shock protein signature	40	58	5.4E-18	T	28-03-2017	IPR002059	Cold-shock protein, DNA-binding	GO:0003677|GO:0006355
TRINITY_DN1370_c0_g2_i1	66	PRINTS	PR00050	Cold shock protein signature	4	19	5.4E-18	T	28-03-2017	IPR002059	Cold-shock protein, DNA-binding	GO:0003677|GO:0006355
TRINITY_DN1370_c0_g2_i1	66	PRINTS	PR00050	Cold shock protein signature	25	34	5.4E-18	T	28-03-2017	IPR002059	Cold-shock protein, DNA-binding	GO:0003677|GO:0006355
TRINITY_DN1319_c0_g2_i1	79	SUPERFAMILY	SSF53633		18	76	3.27E-20	T	28-03-2017	IPR001048	Aspartate/glutamate/uridylate kinase
TRINITY_DN1319_c0_g2_i1	79	PANTHER	PTHR21499		25	79	1.2E-20	T	28-03-2017
TRINITY_DN1319_c0_g2_i1	79	Pfam	PF00696	Amino acid kinase family	24	76	1.4E-13	T	28-03-2017	IPR001048	Aspartate/glutamate/uridylate kinase
TRINITY_DN1319_c0_g2_i1	79	PANTHER	PTHR21499:SF23		25	79	1.2E-20	T	28-03-2017	IPR011817	Uridylate kinase	GO:0006221|GO:0009041	KEGG: 00240+2.7.4.22
TRINITY_DN1319_c0_g2_i1	79	Gene3D	G3DSA:3.40.1160.10		24	77	5.6E-20	T	28-03-2017	IPR001048	Aspartate/glutamate/uridylate kinase
TRINITY_DN1576_c0_g1_i1	58	PANTHER	PTHR25952		9	58	9.2E-28	T	28-03-2017
TRINITY_DN1576_c0_g1_i1	58	Gene3D	G3DSA:3.60.10.10		7	57	2.4E-13	T	28-03-2017	IPR005135	Endonuclease/exonuclease/phosphatase
TRINITY_DN1576_c0_g1_i1	58	SUPERFAMILY	SSF56219		7	51	6.67E-12	T	28-03-2017	IPR005135	Endonuclease/exonuclease/phosphatase
TRINITY_DN1200_c0_g1_i2	182	ProSitePatterns	PS00060	Iron-containing alcohol dehydrogenases signature 2.	75	95	-	T	28-03-2017	IPR018211	Alcohol dehydrogenase, iron-type, conserved site	GO:0016491|GO:0046872|GO:0055114
TRINITY_DN1200_c0_g1_i2	182	Pfam	PF00465	Iron-containing alcohol dehydrogenase	2	161	1.3E-36	T	28-03-2017	IPR001670	Alcohol dehydrogenase, iron-type	GO:0016491|GO:0046872|GO:0055114	Reactome: R-HSA-880009
TRINITY_DN1200_c0_g1_i2	182	PANTHER	PTHR11496		3	161	2.5E-96	T	28-03-2017
TRINITY_DN1200_c0_g1_i2	182	Gene3D	G3DSA:1.20.1090.10		3	161	1.2E-48	T	28-03-2017
TRINITY_DN1200_c0_g1_i2	182	SUPERFAMILY	SSF56796		3	161	1.44E-42	T	28-03-2017
TRINITY_DN1200_c0_g1_i2	182	PANTHER	PTHR11496:SF65		3	161	2.5E-96	T	28-03-2017
TRINITY_DN1267_c0_g1_i1	58	Pfam	PF00741	Gas vesicle protein	11	49	5.8E-17	T	28-03-2017	IPR000638	Gas vesicle protein GvpA	GO:0005198|GO:0012506
TRINITY_DN1267_c0_g1_i1	58	PANTHER	PTHR35344:SF3		9	56	3.8E-20	T	28-03-2017
TRINITY_DN1267_c0_g1_i1	58	ProSitePatterns	PS00234	Gas vesicles protein GVPa signature 1.	12	26	-	T	28-03-2017	IPR018493	Gas vesicle protein GvpA, conserved site	GO:0005198|GO:0012506
TRINITY_DN1267_c0_g1_i1	58	PANTHER	PTHR35344		9	56	3.8E-20	T	28-03-2017
TRINITY_DN1539_c2_g1_i1	112	Gene3D	G3DSA:3.60.10.10		2	111	3.0E-23	T	28-03-2017	IPR005135	Endonuclease/exonuclease/phosphatase
TRINITY_DN1539_c2_g1_i1	112	SUPERFAMILY	SSF56219		4	110	1.44E-13	T	28-03-2017	IPR005135	Endonuclease/exonuclease/phosphatase
TRINITY_DN1539_c2_g1_i1	112	PANTHER	PTHR25952		4	112	4.2E-55	T	28-03-2017
TRINITY_DN1354_c0_g1_i1	84	PANTHER	PTHR35604		9	84	3.3E-45	T	28-03-2017
TRINITY_DN1354_c0_g1_i1	84	Pfam	PF01609	Transposase DDE domain	6	62	2.6E-6	T	28-03-2017	IPR002559	Transposase, IS4-like	GO:0003677|GO:0004803|GO:0006313
TRINITY_DN1354_c0_g1_i1	84	PANTHER	PTHR35604:SF2		9	84	3.3E-45	T	28-03-2017
TRINITY_DN1291_c0_g4_i1	84	PANTHER	PTHR32060		3	84	4.5E-25	T	28-03-2017
TRINITY_DN1291_c0_g4_i1	84	PANTHER	PTHR32060:SF11		3	84	4.5E-25	T	28-03-2017
TRINITY_DN1370_c0_g1_i1	65	SUPERFAMILY	SSF50249		1	63	2.79E-25	T	28-03-2017	IPR012340	Nucleic acid-binding, OB-fold
TRINITY_DN1370_c0_g1_i1	65	ProSitePatterns	PS00352	'Cold-shock' domain signature.	15	34	-	T	28-03-2017	IPR019844	Cold-shock conserved site
TRINITY_DN1370_c0_g1_i1	65	CDD	cd04458	CSP_CDS	3	63	5.0818E-31	T	28-03-2017	IPR002059	Cold-shock protein, DNA-binding	GO:0003677|GO:0006355
TRINITY_DN1370_c0_g1_i1	65	PRINTS	PR00050	Cold shock protein signature	4	19	5.3E-18	T	28-03-2017	IPR002059	Cold-shock protein, DNA-binding	GO:0003677|GO:0006355
TRINITY_DN1370_c0_g1_i1	65	PRINTS	PR00050	Cold shock protein signature	40	58	5.3E-18	T	28-03-2017	IPR002059	Cold-shock protein, DNA-binding	GO:0003677|GO:0006355
TRINITY_DN1370_c0_g1_i1	65	PRINTS	PR00050	Cold shock protein signature	25	34	5.3E-18	T	28-03-2017	IPR002059	Cold-shock protein, DNA-binding	GO:0003677|GO:0006355
TRINITY_DN1370_c0_g1_i1	65	PIRSF	PIRSF002599		1	65	2.6E-23	T	28-03-2017	IPR012156	Cold shock, CspA	GO:0003676
TRINITY_DN1370_c0_g1_i1	65	Pfam	PF00313	'Cold-shock' DNA-binding domain	3	63	2.8E-30	T	28-03-2017	IPR002059	Cold-shock protein, DNA-binding	GO:0003677|GO:0006355
TRINITY_DN1370_c0_g1_i1	65	PANTHER	PTHR11544		1	63	1.7E-36	T	28-03-2017
TRINITY_DN1370_c0_g1_i1	65	SMART	SM00357		3	65	4.7E-27	T	28-03-2017	IPR011129	Cold shock protein	GO:0003676
TRINITY_DN1370_c0_g1_i1	65	Gene3D	G3DSA:2.40.50.140		1	63	4.3E-31	T	28-03-2017
TRINITY_DN1354_c0_g2_i1	134	PANTHER	PTHR35604:SF2		1	134	7.1E-93	T	28-03-2017
TRINITY_DN1354_c0_g2_i1	134	PANTHER	PTHR35604		1	134	7.1E-93	T	28-03-2017
TRINITY_DN1354_c0_g2_i1	134	Pfam	PF01609	Transposase DDE domain	3	124	2.8E-19	T	28-03-2017	IPR002559	Transposase, IS4-like	GO:0003677|GO:0004803|GO:0006313
TRINITY_DN1576_c1_g1_i1	39	PANTHER	PTHR25952		4	39	1.2E-15	T	28-03-2017
TRINITY_DN1576_c1_g1_i1	39	Gene3D	G3DSA:3.60.10.10		7	39	1.5E-5	T	28-03-2017	IPR005135	Endonuclease/exonuclease/phosphatase
TRINITY_DN1291_c0_g3_i1	84	PANTHER	PTHR32060:SF11		3	84	1.5E-25	T	28-03-2017
TRINITY_DN1291_c0_g3_i1	84	PANTHER	PTHR32060		3	84	1.5E-25	T	28-03-2017
TRINITY_DN1352_c0_g1_i1	90	MobiDBLite	mobidb-lite	consensus disorder prediction	71	90	-	T	28-03-2017
TRINITY_DN1352_c0_g1_i1	90	MobiDBLite	mobidb-lite	consensus disorder prediction	1	21	-	T	28-03-2017
TRINITY_DN1504_c0_g4_i1	69	MobiDBLite	mobidb-lite	consensus disorder prediction	28	51	-	T	28-03-2017
TRINITY_DN1591_c3_g1_i1	56	MobiDBLite	mobidb-lite	consensus disorder prediction	37	56	-	T	28-03-2017
TRINITY_DN1274_c0_g1_i1	90	Pfam	PF14341	PilX N-terminal	11	59	2.8E-11	T	28-03-2017	IPR025746	Type 4 fimbrial biogenesis protein PilX, N-terminal domain
TRINITY_DN1274_c0_g1_i1	90	MobiDBLite	mobidb-lite	consensus disorder prediction	67	90	-	T	28-03-2017
TRINITY_DN1539_c0_g1_i1	62	Gene3D	G3DSA:3.60.10.10		19	60	9.6E-4	T	28-03-2017	IPR005135	Endonuclease/exonuclease/phosphatase
TRINITY_DN1291_c0_g1_i1	75	PANTHER	PTHR32060		3	70	7.0E-19	T	28-03-2017
TRINITY_DN1291_c0_g1_i1	75	PANTHER	PTHR32060:SF11		3	70	7.0E-19	T	28-03-2017
TRINITY_DN1327_c0_g2_i1	62	MobiDBLite	mobidb-lite	consensus disorder prediction	25	62	-	T	28-03-2017
TRINITY_DN1351_c0_g1_i1	67	SUPERFAMILY	SSF54966		36	67	6.71E-5	T	28-03-2017	IPR017443	Ribulose bisphosphate carboxylase, large subunit, ferrodoxin-like N-terminal	GO:0015977|GO:0016984	KEGG: 00630+4.1.1.39|KEGG: 00710+4.1.1.39|MetaCyc: PWY-5532|MetaCyc: PWY-5723
TRINITY_DN1351_c0_g1_i1	67	Gene3D	G3DSA:3.30.70.150		38	67	1.2E-5	T	28-03-2017	IPR017443	Ribulose bisphosphate carboxylase, large subunit, ferrodoxin-like N-terminal	GO:0015977|GO:0016984	KEGG: 00630+4.1.1.39|KEGG: 00710+4.1.1.39|MetaCyc: PWY-5532|MetaCyc: PWY-5723
TRINITY_DN1591_c3_g2_i1	56	MobiDBLite	mobidb-lite	consensus disorder prediction	30	56	-	T	28-03-2017
TRINITY_DN1323_c0_g3_i1	91	MobiDBLite	mobidb-lite	consensus disorder prediction	65	91	-	T	28-03-2017
TRINITY_DN1588_c2_g2_i1	55	MobiDBLite	mobidb-lite	consensus disorder prediction	32	55	-	T	28-03-2017
TRINITY_DN1591_c3_g6_i1	56	MobiDBLite	mobidb-lite	consensus disorder prediction	30	56	-	T	28-03-2017
TRINITY_DN1327_c0_g1_i1	57	MobiDBLite	mobidb-lite	consensus disorder prediction	20	57	-	T	28-03-2017
TRINITY_DN1362_c0_g1_i1	55	MobiDBLite	mobidb-lite	consensus disorder prediction	1	24	-	T	28-03-2017
TRINITY_DN1539_c0_g2_i1	62	Gene3D	G3DSA:3.60.10.10		15	60	5.4E-4	T	28-03-2017	IPR005135	Endonuclease/exonuclease/phosphatase
TRINITY_DN1565_c0_g1_i1	63	MobiDBLite	mobidb-lite	consensus disorder prediction	43	63	-	T	28-03-2017
TRINITY_DN1588_c2_g1_i1	55	MobiDBLite	mobidb-lite	consensus disorder prediction	36	55	-	T	28-03-2017
TRINITY_DN1469_c0_g2_i1	76	SUPERFAMILY	SSF69118		9	75	3.17E-14	T	28-03-2017	IPR029032	AhpD-like		Reactome: R-HSA-5628897
TRINITY_DN1469_c0_g2_i1	76	Gene3D	G3DSA:1.20.1290.10		9	75	2.7E-17	T	28-03-2017	IPR029032	AhpD-like		Reactome: R-HSA-5628897
TRINITY_DN1466_c0_g2_i1	72	Pfam	PF04015	Domain of unknown function (DUF362)	1	65	3.5E-9	T	28-03-2017	IPR007160	Domain of unknown function DUF362
TRINITY_DN1965_c0_g1_i2	103	PANTHER	PTHR11922		3	103	2.9E-56	T	28-03-2017
TRINITY_DN1965_c0_g1_i2	103	SUPERFAMILY	SSF54810		32	102	2.75E-25	T	28-03-2017
TRINITY_DN1965_c0_g1_i2	103	Gene3D	G3DSA:3.30.300.10		28	103	3.2E-27	T	28-03-2017
TRINITY_DN1965_c0_g1_i2	103	Pfam	PF00958	GMP synthase C terminal domain	60	103	2.0E-15	T	28-03-2017	IPR001674	GMP synthase, C-terminal	GO:0003922|GO:0005524|GO:0006164|GO:0006177	KEGG: 00230+6.3.5.2|KEGG: 00983+6.3.5.2|MetaCyc: PWY-7221|Reactome: R-HSA-73817
TRINITY_DN1965_c0_g1_i2	103	SUPERFAMILY	SSF52402		3	34	3.18E-5	T	28-03-2017
TRINITY_DN1961_c0_g1_i1	93	SUPERFAMILY	SSF47336		55	89	5.4E-6	T	28-03-2017	IPR009081	Phosphopantetheine binding ACP domain
TRINITY_DN1961_c0_g1_i1	93	Gene3D	G3DSA:1.10.1200.10		56	90	1.8E-7	T	28-03-2017	IPR009081	Phosphopantetheine binding ACP domain
TRINITY_DN72_c0_g2_i1	101	SUPERFAMILY	SSF55729		17	99	2.09E-12	T	28-03-2017	IPR016181	Acyl-CoA N-acyltransferase
TRINITY_DN72_c0_g2_i1	101	ProSiteProfiles	PS51186	Gcn5-related N-acetyltransferase (GNAT) domain profile.	5	101	11.525	T	28-03-2017	IPR000182	GNAT domain	GO:0008080
TRINITY_DN72_c0_g2_i1	101	CDD	cd04301	NAT_SF	47	100	1.33398E-7	T	28-03-2017
TRINITY_DN72_c0_g2_i1	101	Gene3D	G3DSA:3.40.630.30		21	99	1.3E-11	T	28-03-2017	IPR016181	Acyl-CoA N-acyltransferase
TRINITY_DN72_c0_g2_i1	101	Pfam	PF00583	Acetyltransferase (GNAT) family	21	100	1.9E-10	T	28-03-2017	IPR000182	GNAT domain	GO:0008080
TRINITY_DN1801_c0_g1_i1	111	Gene3D	G3DSA:3.40.109.10		76	103	4.5E-4	T	28-03-2017	IPR000415	Nitroreductase-like	GO:0016491	Reactome: R-HSA-209968
TRINITY_DN1450_c0_g1_i1	67	PANTHER	PTHR23115		1	64	3.0E-32	T	28-03-2017
TRINITY_DN1450_c0_g1_i1	67	SUPERFAMILY	SSF52540		3	64	8.26E-13	T	28-03-2017	IPR027417	P-loop containing nucleoside triphosphate hydrolase
TRINITY_DN1450_c0_g1_i1	67	MobiDBLite	mobidb-lite	consensus disorder prediction	45	67	-	T	28-03-2017
TRINITY_DN1450_c0_g1_i1	67	PANTHER	PTHR23115:SF177		1	64	3.0E-32	T	28-03-2017
TRINITY_DN1450_c0_g1_i1	67	Gene3D	G3DSA:3.40.50.300		8	64	1.9E-15	T	28-03-2017	IPR027417	P-loop containing nucleoside triphosphate hydrolase
TRINITY_DN1450_c0_g1_i1	67	Pfam	PF00009	Elongation factor Tu GTP binding domain	13	64	8.3E-13	T	28-03-2017
TRINITY_DN72_c0_g1_i1	101	ProSiteProfiles	PS51186	Gcn5-related N-acetyltransferase (GNAT) domain profile.	5	101	10.194	T	28-03-2017	IPR000182	GNAT domain	GO:0008080
TRINITY_DN72_c0_g1_i1	101	Pfam	PF00583	Acetyltransferase (GNAT) family	21	90	5.1E-9	T	28-03-2017	IPR000182	GNAT domain	GO:0008080
TRINITY_DN72_c0_g1_i1	101	Gene3D	G3DSA:3.40.630.30		21	90	7.9E-11	T	28-03-2017	IPR016181	Acyl-CoA N-acyltransferase
TRINITY_DN72_c0_g1_i1	101	SUPERFAMILY	SSF55729		17	90	2.44E-11	T	28-03-2017	IPR016181	Acyl-CoA N-acyltransferase
TRINITY_DN72_c0_g1_i1	101	CDD	cd04301	NAT_SF	47	89	8.60837E-7	T	28-03-2017
TRINITY_DN1974_c0_g1_i1	73	MobiDBLite	mobidb-lite	consensus disorder prediction	31	73	-	T	28-03-2017
TRINITY_DN1997_c0_g1_i1	88	Pfam	PF07261	Replication initiation and membrane attachment	11	70	6.0E-10	T	28-03-2017	IPR006343	Replication protein, DnaD/DnaB domain
TRINITY_DN1997_c0_g1_i1	88	SUPERFAMILY	SSF158499		10	70	1.83E-14	T	28-03-2017	IPR006343	Replication protein, DnaD/DnaB domain
TRINITY_DN1997_c0_g1_i1	88	Gene3D	G3DSA:1.10.10.630		7	70	1.9E-16	T	28-03-2017	IPR006343	Replication protein, DnaD/DnaB domain
TRINITY_DN1997_c0_g1_i1	88	TIGRFAM	TIGR01446	DnaD_dom: DnaD domain protein	10	70	4.7E-13	T	28-03-2017	IPR006343	Replication protein, DnaD/DnaB domain
TRINITY_DN1926_c0_g1_i1	46	MobiDBLite	mobidb-lite	consensus disorder prediction	1	46	-	T	28-03-2017
TRINITY_DN1936_c0_g1_i1	88	SUPERFAMILY	SSF117074		21	74	1.26E-10	T	28-03-2017
TRINITY_DN1936_c0_g1_i1	88	Pfam	PF17210	SdrD B-like domain	42	83	2.7E-12	T	28-03-2017	IPR033764	SD-repeat containing protein, B domain
TRINITY_DN1936_c0_g1_i1	88	Gene3D	G3DSA:2.60.40.10		46	82	2.1E-8	T	28-03-2017	IPR013783	Immunoglobulin-like fold
TRINITY_DN1412_c0_g2_i1	108	MobiDBLite	mobidb-lite	consensus disorder prediction	85	108	-	T	28-03-2017
TRINITY_DN1407_c0_g1_i1	81	MobiDBLite	mobidb-lite	consensus disorder prediction	55	81	-	T	28-03-2017
TRINITY_DN2230_c0_g1_i1	196	MobiDBLite	mobidb-lite	consensus disorder prediction	161	185	-	T	28-03-2017
TRINITY_DN1976_c0_g1_i1	37	MobiDBLite	mobidb-lite	consensus disorder prediction	1	37	-	T	28-03-2017
TRINITY_DN1412_c0_g3_i1	108	MobiDBLite	mobidb-lite	consensus disorder prediction	85	108	-	T	28-03-2017
TRINITY_DN1476_c1_g6_i1	71	MobiDBLite	mobidb-lite	consensus disorder prediction	1	71	-	T	28-03-2017
TRINITY_DN1891_c0_g1_i1	60	MobiDBLite	mobidb-lite	consensus disorder prediction	27	46	-	T	28-03-2017
TRINITY_DN1965_c0_g1_i1	103	Gene3D	G3DSA:3.30.300.10		28	92	1.5E-21	T	28-03-2017
TRINITY_DN1965_c0_g1_i1	103	Pfam	PF00958	GMP synthase C terminal domain	60	92	1.2E-8	T	28-03-2017	IPR001674	GMP synthase, C-terminal	GO:0003922|GO:0005524|GO:0006164|GO:0006177	KEGG: 00230+6.3.5.2|KEGG: 00983+6.3.5.2|MetaCyc: PWY-7221|Reactome: R-HSA-73817
TRINITY_DN1965_c0_g1_i1	103	SUPERFAMILY	SSF54810		32	92	2.75E-20	T	28-03-2017
TRINITY_DN1965_c0_g1_i1	103	PANTHER	PTHR11922		3	90	2.6E-47	T	28-03-2017
TRINITY_DN1965_c0_g1_i1	103	SUPERFAMILY	SSF52402		3	34	3.18E-5	T	28-03-2017
TRINITY_DN1980_c0_g1_i1	80	MobiDBLite	mobidb-lite	consensus disorder prediction	1	31	-	T	28-03-2017
TRINITY_DN1476_c1_g9_i1	79	MobiDBLite	mobidb-lite	consensus disorder prediction	50	79	-	T	28-03-2017
TRINITY_DN1476_c1_g9_i1	79	MobiDBLite	mobidb-lite	consensus disorder prediction	1	38	-	T	28-03-2017
TRINITY_DN1871_c0_g2_i1	58	MobiDBLite	mobidb-lite	consensus disorder prediction	1	34	-	T	28-03-2017
TRINITY_DN2301_c0_g1_i1	28	Pfam	PF00346	Respiratory-chain NADH dehydrogenase, 49 Kd subunit	2	27	1.1E-6	T	28-03-2017	IPR001135	NADH-quinone oxidoreductase, subunit D	GO:0016651|GO:0048038|GO:0051287|GO:0055114	Reactome: R-HSA-611105|Reactome: R-HSA-6799198
TRINITY_DN1621_c0_g1_i3	39	MobiDBLite	mobidb-lite	consensus disorder prediction	1	39	-	T	28-03-2017
TRINITY_DN1412_c0_g1_i1	108	MobiDBLite	mobidb-lite	consensus disorder prediction	85	108	-	T	28-03-2017
TRINITY_DN1944_c0_g1_i1	72	Gene3D	G3DSA:3.40.50.300		4	65	1.1E-10	T	28-03-2017	IPR027417	P-loop containing nucleoside triphosphate hydrolase
TRINITY_DN1944_c0_g1_i1	72	SUPERFAMILY	SSF52540		6	70	4.35E-8	T	28-03-2017	IPR027417	P-loop containing nucleoside triphosphate hydrolase
TRINITY_DN1944_c0_g1_i1	72	PANTHER	PTHR10025		6	62	5.8E-20	T	28-03-2017
TRINITY_DN1944_c0_g1_i1	72	Pfam	PF01268	Formate--tetrahydrofolate ligase	5	64	7.0E-10	T	28-03-2017	IPR000559	Formate-tetrahydrofolate ligase, FTHFS	GO:0004329|GO:0005524|GO:0009396	KEGG: 00670+6.3.4.3|KEGG: 00720+6.3.4.3|MetaCyc: PWY-1722|MetaCyc: PWY-2161|MetaCyc: PWY-2201|MetaCyc: PWY-3841|Reactome: R-HSA-196757
TRINITY_DN1996_c0_g2_i1	81	MobiDBLite	mobidb-lite	consensus disorder prediction	42	70	-	T	28-03-2017
TRINITY_DN2439_c0_g1_i1	44	MobiDBLite	mobidb-lite	consensus disorder prediction	1	44	-	T	28-03-2017
TRINITY_DN1968_c0_g1_i1	71	MobiDBLite	mobidb-lite	consensus disorder prediction	1	23	-	T	28-03-2017
TRINITY_DN1996_c0_g1_i1	81	MobiDBLite	mobidb-lite	consensus disorder prediction	42	81	-	T	28-03-2017
TRINITY_DN1985_c0_g1_i1	52	Gene3D	G3DSA:1.10.357.10		6	42	1.2E-4	T	28-03-2017	IPR015893	Tetracycline transcriptional regulator, TetR-like, C-terminal	GO:0003677
TRINITY_DN1425_c0_g1_i1	64	Pfam	PF02371	Transposase IS116/IS110/IS902 family	2	63	1.0E-18	T	28-03-2017	IPR003346	Transposase, IS116/IS110/IS902	GO:0003677|GO:0004803|GO:0006313
TRINITY_DN1985_c0_g2_i1	51	Gene3D	G3DSA:1.10.357.10		6	41	1.5E-4	T	28-03-2017	IPR015893	Tetracycline transcriptional regulator, TetR-like, C-terminal	GO:0003677
TRINITY_DN1871_c0_g1_i1	58	MobiDBLite	mobidb-lite	consensus disorder prediction	1	36	-	T	28-03-2017
TRINITY_DN1476_c1_g7_i1	78	MobiDBLite	mobidb-lite	consensus disorder prediction	15	78	-	T	28-03-2017
TRINITY_DN1938_c0_g1_i1	112	MobiDBLite	mobidb-lite	consensus disorder prediction	33	62	-	T	28-03-2017
TRINITY_DN1972_c0_g1_i1	46	MobiDBLite	mobidb-lite	consensus disorder prediction	23	46	-	T	28-03-2017
TRINITY_DN467_c0_g1_i1	96	PANTHER	PTHR30146:SF34		4	96	7.0E-49	T	28-03-2017
TRINITY_DN467_c0_g1_i1	96	PANTHER	PTHR30146		4	96	7.0E-49	T	28-03-2017
TRINITY_DN467_c0_g1_i1	96	SUPERFAMILY	SSF53822		5	91	1.77E-20	T	28-03-2017	IPR028082	Periplasmic binding protein-like I
TRINITY_DN467_c0_g1_i1	96	Gene3D	G3DSA:3.40.50.2300		5	96	3.8E-26	T	28-03-2017
TRINITY_DN467_c0_g1_i1	96	Pfam	PF13377	Periplasmic binding protein-like domain	4	96	1.5E-12	T	28-03-2017
TRINITY_DN67_c0_g1_i1	123	Pfam	PF01258	Prokaryotic dksA/traR C4-type zinc finger	75	109	2.9E-14	T	28-03-2017	IPR000962	Zinc finger, DksA/TraR C4-type	GO:0008270
TRINITY_DN67_c0_g1_i1	123	PANTHER	PTHR33823		1	117	1.4E-20	T	28-03-2017
TRINITY_DN67_c0_g1_i1	123	ProSiteProfiles	PS51128	Prokaryotic dksA C4-type zinc finger profiles.	36	116	22.955	T	28-03-2017	IPR000962	Zinc finger, DksA/TraR C4-type	GO:0008270
TRINITY_DN67_c0_g1_i1	123	SUPERFAMILY	SSF57716		76	111	6.7E-10	T	28-03-2017
TRINITY_DN67_c0_g1_i1	123	SUPERFAMILY	SSF109635		2	75	3.27E-8	T	28-03-2017
TRINITY_DN67_c0_g1_i1	123	ProSitePatterns	PS01102	Prokaryotic dksA C4-type zinc finger.	79	103	-	T	28-03-2017	IPR020458	Zinc finger, DksA/TraR C4-type conserved site
TRINITY_DN983_c0_g2_i1	44	MobiDBLite	mobidb-lite	consensus disorder prediction	24	44	-	T	28-03-2017
TRINITY_DN930_c0_g1_i1	47	MobiDBLite	mobidb-lite	consensus disorder prediction	28	47	-	T	28-03-2017
TRINITY_DN1908_c0_g1_i1	87	PANTHER	PTHR11046		1	84	4.5E-35	T	28-03-2017
TRINITY_DN1908_c0_g1_i1	87	Pfam	PF00929	Exonuclease	4	84	4.7E-10	T	28-03-2017	IPR013520	Exonuclease, RNase T/DNA polymerase III
TRINITY_DN1908_c0_g1_i1	87	Gene3D	G3DSA:3.30.420.10		3	84	5.1E-28	T	28-03-2017	IPR012337	Ribonuclease H-like domain	GO:0003676
TRINITY_DN1908_c0_g1_i1	87	SUPERFAMILY	SSF53098		5	84	2.11E-16	T	28-03-2017	IPR012337	Ribonuclease H-like domain	GO:0003676
TRINITY_DN2350_c0_g2_i1	73	MobiDBLite	mobidb-lite	consensus disorder prediction	1	73	-	T	28-03-2017
TRINITY_DN1031_c0_g1_i1	81	MobiDBLite	mobidb-lite	consensus disorder prediction	50	81	-	T	28-03-2017
TRINITY_DN2193_c0_g1_i1	34	MobiDBLite	mobidb-lite	consensus disorder prediction	1	34	-	T	28-03-2017
TRINITY_DN1756_c0_g1_i1	92	PANTHER	PTHR23408		4	72	1.4E-19	T	28-03-2017
TRINITY_DN1756_c0_g1_i1	92	SUPERFAMILY	SSF52242		5	88	2.49E-20	T	28-03-2017	IPR006158	Cobalamin (vitamin B12)-binding domain	GO:0031419|GO:0046872	Reactome: R-HSA-196741
TRINITY_DN1756_c0_g1_i1	92	TIGRFAM	TIGR00640	acid_CoA_mut_C: methylmalonyl-CoA mutase C-terminal domain	5	90	9.9E-22	T	28-03-2017	IPR006159	Methylmalonyl-CoA mutase, C-terminal	GO:0016853	Reactome: R-HSA-196741|Reactome: R-HSA-3359475|Reactome: R-HSA-3359478|Reactome: R-HSA-71032
TRINITY_DN1756_c0_g1_i1	92	Gene3D	G3DSA:3.40.50.280		5	90	2.1E-23	T	28-03-2017	IPR006158	Cobalamin (vitamin B12)-binding domain	GO:0031419|GO:0046872	Reactome: R-HSA-196741
TRINITY_DN1756_c0_g1_i1	92	ProSiteProfiles	PS51332	B12-binding domain profile.	1	92	16.963	T	28-03-2017	IPR006158	Cobalamin (vitamin B12)-binding domain	GO:0031419|GO:0046872	Reactome: R-HSA-196741
TRINITY_DN1820_c0_g1_i1	62	MobiDBLite	mobidb-lite	consensus disorder prediction	1	29	-	T	28-03-2017
TRINITY_DN2279_c0_g2_i1	47	Gene3D	G3DSA:3.40.50.720		24	47	1.5E-5	T	28-03-2017	IPR016040	NAD(P)-binding domain
TRINITY_DN2379_c0_g2_i1	71	SUPERFAMILY	SSF56925		7	69	7.06E-10	T	28-03-2017	IPR011250	Outer membrane protein/outer membrane enzyme PagP, beta-barrel	GO:0016021
TRINITY_DN2379_c0_g2_i1	71	Pfam	PF01389	OmpA-like transmembrane domain	9	65	6.9E-6	T	28-03-2017	IPR000498	Outer membrane protein OmpA-like, transmembrane domain	GO:0009279|GO:0016021
TRINITY_DN2379_c0_g2_i1	71	Gene3D	G3DSA:2.40.160.20		8	68	4.1E-12	T	28-03-2017	IPR011250	Outer membrane protein/outer membrane enzyme PagP, beta-barrel	GO:0016021
TRINITY_DN1896_c0_g1_i1	134	Coils	Coil		82	102	-	T	28-03-2017
TRINITY_DN1896_c0_g1_i1	134	Coils	Coil		111	134	-	T	28-03-2017
TRINITY_DN1896_c0_g1_i1	134	Coils	Coil		49	69	-	T	28-03-2017
TRINITY_DN1641_c0_g1_i1	230	Gene3D	G3DSA:3.10.350.10		39	86	5.7E-7	T	28-03-2017	IPR018392	LysM domain
TRINITY_DN1641_c0_g1_i1	230	Coils	Coil		176	224	-	T	28-03-2017
TRINITY_DN1641_c0_g1_i1	230	Coils	Coil		99	126	-	T	28-03-2017
TRINITY_DN1641_c0_g1_i1	230	SUPERFAMILY	SSF54106		35	86	2.62E-5	T	28-03-2017	IPR018392	LysM domain
TRINITY_DN1641_c0_g1_i1	230	Pfam	PF01476	LysM domain	38	86	1.9E-8	T	28-03-2017	IPR018392	LysM domain
TRINITY_DN1641_c0_g1_i1	230	CDD	cd00118	LysM	36	85	1.05465E-5	T	28-03-2017	IPR018392	LysM domain
TRINITY_DN1641_c0_g1_i1	230	SMART	SM00257		36	86	8.6E-6	T	28-03-2017	IPR018392	LysM domain
TRINITY_DN2350_c0_g1_i1	76	MobiDBLite	mobidb-lite	consensus disorder prediction	16	76	-	T	28-03-2017
TRINITY_DN1819_c0_g1_i1	86	MobiDBLite	mobidb-lite	consensus disorder prediction	1	33	-	T	28-03-2017
TRINITY_DN2027_c0_g1_i1	65	MobiDBLite	mobidb-lite	consensus disorder prediction	1	65	-	T	28-03-2017
TRINITY_DN2334_c0_g1_i1	51	MobiDBLite	mobidb-lite	consensus disorder prediction	1	51	-	T	28-03-2017
TRINITY_DN1241_c0_g1_i1	87	PANTHER	PTHR22878		8	86	4.2E-33	T	28-03-2017
TRINITY_DN2336_c0_g1_i1	79	MobiDBLite	mobidb-lite	consensus disorder prediction	1	28	-	T	28-03-2017
TRINITY_DN2307_c0_g1_i1	41	MobiDBLite	mobidb-lite	consensus disorder prediction	1	41	-	T	28-03-2017
TRINITY_DN1544_c0_g1_i1	109	MobiDBLite	mobidb-lite	consensus disorder prediction	48	85	-	T	28-03-2017
TRINITY_DN2362_c0_g1_i1	77	MobiDBLite	mobidb-lite	consensus disorder prediction	58	77	-	T	28-03-2017
TRINITY_DN1897_c0_g1_i1	53	MobiDBLite	mobidb-lite	consensus disorder prediction	33	53	-	T	28-03-2017
TRINITY_DN451_c0_g1_i1	123	MobiDBLite	mobidb-lite	consensus disorder prediction	98	123	-	T	28-03-2017
TRINITY_DN119_c0_g2_i1	45	MobiDBLite	mobidb-lite	consensus disorder prediction	24	45	-	T	28-03-2017
TRINITY_DN2376_c0_g1_i1	77	MobiDBLite	mobidb-lite	consensus disorder prediction	29	51	-	T	28-03-2017
TRINITY_DN983_c0_g1_i1	47	MobiDBLite	mobidb-lite	consensus disorder prediction	23	47	-	T	28-03-2017
TRINITY_DN1278_c0_g1_i1	66	MobiDBLite	mobidb-lite	consensus disorder prediction	47	66	-	T	28-03-2017
TRINITY_DN451_c0_g2_i1	117	MobiDBLite	mobidb-lite	consensus disorder prediction	96	117	-	T	28-03-2017
TRINITY_DN416_c0_g1_i1	91	MobiDBLite	mobidb-lite	consensus disorder prediction	1	91	-	T	28-03-2017
TRINITY_DN535_c0_g2_i1	54	MobiDBLite	mobidb-lite	consensus disorder prediction	35	54	-	T	28-03-2017
TRINITY_DN2296_c0_g1_i1	83	PANTHER	PTHR10241		3	78	3.5E-33	T	28-03-2017
TRINITY_DN2296_c0_g1_i1	83	PANTHER	PTHR10241:SF30		3	78	3.5E-33	T	28-03-2017
TRINITY_DN2296_c0_g1_i1	83	SUPERFAMILY	SSF50978		3	80	4.4E-5	T	28-03-2017	IPR017986	WD40-repeat-containing domain	GO:0005515
TRINITY_DN2296_c0_g1_i1	83	Gene3D	G3DSA:2.130.10.10		3	78	4.7E-4	T	28-03-2017	IPR015943	WD40/YVTN repeat-like-containing domain	GO:0005515
TRINITY_DN553_c0_g2_i1	77	Gene3D	G3DSA:3.30.43.10		42	76	3.6E-6	T	28-03-2017	IPR016167	FAD-binding, type 2, subdomain 1	GO:0003824|GO:0050660|GO:0055114
TRINITY_DN1170_c0_g1_i1	134	SUPERFAMILY	SSF63446		19	45	6.28E-5	T	28-03-2017	IPR016134	Dockerin domain	GO:0000272	Reactome: R-HSA-2514859
TRINITY_DN1170_c0_g1_i1	134	Gene3D	G3DSA:1.10.1330.10		19	49	3.2E-6	T	28-03-2017	IPR016134	Dockerin domain	GO:0000272	Reactome: R-HSA-2514859
TRINITY_DN1170_c0_g1_i1	134	CDD	cd14256	Dockerin_I	19	77	7.33887E-8	T	28-03-2017
TRINITY_DN1768_c0_g1_i1	80	MobiDBLite	mobidb-lite	consensus disorder prediction	60	80	-	T	28-03-2017
TRINITY_DN729_c0_g1_i1	65	Pfam	PF02374	Anion-transporting ATPase	3	60	7.7E-11	T	28-03-2017	IPR025723	Anion-transporting ATPase-like domain		Reactome: R-HSA-381038
TRINITY_DN729_c0_g1_i1	65	Gene3D	G3DSA:3.40.50.300		3	61	1.3E-9	T	28-03-2017	IPR027417	P-loop containing nucleoside triphosphate hydrolase
TRINITY_DN2345_c0_g1_i1	72	MobiDBLite	mobidb-lite	consensus disorder prediction	32	72	-	T	28-03-2017
TRINITY_DN1752_c0_g1_i1	46	MobiDBLite	mobidb-lite	consensus disorder prediction	24	46	-	T	28-03-2017
TRINITY_DN2208_c0_g1_i1	28	MobiDBLite	mobidb-lite	consensus disorder prediction	1	28	-	T	28-03-2017
TRINITY_DN2383_c0_g1_i1	143	Gene3D	G3DSA:2.40.160.10		12	131	1.7E-5	T	28-03-2017	IPR023614	Porin domain
TRINITY_DN626_c0_g2_i1	84	MobiDBLite	mobidb-lite	consensus disorder prediction	23	58	-	T	28-03-2017
TRINITY_DN2205_c0_g1_i1	23	MobiDBLite	mobidb-lite	consensus disorder prediction	1	23	-	T	28-03-2017
TRINITY_DN1712_c0_g1_i1	31	MobiDBLite	mobidb-lite	consensus disorder prediction	1	31	-	T	28-03-2017
TRINITY_DN671_c0_g1_i1	37	MobiDBLite	mobidb-lite	consensus disorder prediction	1	37	-	T	28-03-2017
TRINITY_DN428_c0_g1_i1	83	Pfam	PF13701	Transposase DDE domain group 1	4	79	4.3E-13	T	28-03-2017	IPR025668	Transposase DDE domain
TRINITY_DN2253_c0_g1_i1	46	MobiDBLite	mobidb-lite	consensus disorder prediction	1	46	-	T	28-03-2017
TRINITY_DN553_c0_g1_i1	77	Gene3D	G3DSA:3.30.43.10		42	76	3.6E-6	T	28-03-2017	IPR016167	FAD-binding, type 2, subdomain 1	GO:0003824|GO:0050660|GO:0055114
TRINITY_DN626_c0_g1_i1	84	MobiDBLite	mobidb-lite	consensus disorder prediction	23	59	-	T	28-03-2017
TRINITY_DN2215_c0_g1_i1	29	MobiDBLite	mobidb-lite	consensus disorder prediction	1	29	-	T	28-03-2017
TRINITY_DN690_c0_g1_i1	38	MobiDBLite	mobidb-lite	consensus disorder prediction	1	38	-	T	28-03-2017
TRINITY_DN2335_c0_g2_i1	53	MobiDBLite	mobidb-lite	consensus disorder prediction	28	53	-	T	28-03-2017
TRINITY_DN2455_c0_g1_i1	72	SUPERFAMILY	SSF56935		3	44	8.11E-7	T	28-03-2017
TRINITY_DN2455_c0_g1_i1	72	Gene3D	G3DSA:2.40.160.10		7	66	1.0E-7	T	28-03-2017	IPR023614	Porin domain
TRINITY_DN2438_c0_g1_i1	49	MobiDBLite	mobidb-lite	consensus disorder prediction	1	23	-	T	28-03-2017
TRINITY_DN416_c0_g2_i1	67	MobiDBLite	mobidb-lite	consensus disorder prediction	1	67	-	T	28-03-2017
TRINITY_DN1733_c0_g1_i1	61	MobiDBLite	mobidb-lite	consensus disorder prediction	1	61	-	T	28-03-2017
TRINITY_DN1117_c0_g1_i1	44	MobiDBLite	mobidb-lite	consensus disorder prediction	18	44	-	T	28-03-2017
TRINITY_DN2392_c0_g1_i1	61	MobiDBLite	mobidb-lite	consensus disorder prediction	1	33	-	T	28-03-2017
TRINITY_DN649_c0_g1_i1	47	MobiDBLite	mobidb-lite	consensus disorder prediction	1	47	-	T	28-03-2017
TRINITY_DN2201_c0_g1_i1	36	MobiDBLite	mobidb-lite	consensus disorder prediction	1	36	-	T	28-03-2017
TRINITY_DN217_c0_g1_i1	77	MobiDBLite	mobidb-lite	consensus disorder prediction	23	66	-	T	28-03-2017
TRINITY_DN2069_c0_g1_i1	35	MobiDBLite	mobidb-lite	consensus disorder prediction	1	21	-	T	28-03-2017
TRINITY_DN2138_c0_g1_i1	85	MobiDBLite	mobidb-lite	consensus disorder prediction	43	85	-	T	28-03-2017
TRINITY_DN2138_c0_g1_i1	85	Pfam	PF03265	Deoxyribonuclease II	21	78	3.2E-8	T	28-03-2017	IPR004947	Deoxyribonuclease II	GO:0004531|GO:0006259
TRINITY_DN2126_c0_g1_i1	35	MobiDBLite	mobidb-lite	consensus disorder prediction	1	35	-	T	28-03-2017
TRINITY_DN2071_c0_g1_i1	78	MobiDBLite	mobidb-lite	consensus disorder prediction	15	45	-	T	28-03-2017
TRINITY_DN1505_c0_g1_i1	72	Gene3D	G3DSA:3.40.190.10		3	64	9.1E-12	T	28-03-2017
TRINITY_DN1505_c0_g1_i1	72	SUPERFAMILY	SSF53850		3	64	2.06E-7	T	28-03-2017
TRINITY_DN2074_c0_g1_i1	51	MobiDBLite	mobidb-lite	consensus disorder prediction	31	51	-	T	28-03-2017
TRINITY_DN2132_c0_g1_i1	40	MobiDBLite	mobidb-lite	consensus disorder prediction	1	40	-	T	28-03-2017
TRINITY_DN2025_c0_g1_i1	43	MobiDBLite	mobidb-lite	consensus disorder prediction	1	43	-	T	28-03-2017
TRINITY_DN1617_c0_g1_i1	55	MobiDBLite	mobidb-lite	consensus disorder prediction	28	55	-	T	28-03-2017
TRINITY_DN391_c0_g1_i1	67	MobiDBLite	mobidb-lite	consensus disorder prediction	1	25	-	T	28-03-2017
TRINITY_DN2164_c0_g1_i1	66	MobiDBLite	mobidb-lite	consensus disorder prediction	1	26	-	T	28-03-2017
TRINITY_DN1668_c0_g2_i1	51	MobiDBLite	mobidb-lite	consensus disorder prediction	30	51	-	T	28-03-2017
TRINITY_DN240_c0_g1_i1	33	MobiDBLite	mobidb-lite	consensus disorder prediction	1	33	-	T	28-03-2017
TRINITY_DN1505_c0_g2_i1	72	SUPERFAMILY	SSF53850		3	64	1.63E-7	T	28-03-2017
TRINITY_DN1505_c0_g2_i1	72	Gene3D	G3DSA:3.40.190.10		3	64	8.1E-12	T	28-03-2017
TRINITY_DN2159_c0_g1_i1	73	Gene3D	G3DSA:2.40.160.10		16	67	3.4E-7	T	28-03-2017	IPR023614	Porin domain
TRINITY_DN2159_c0_g1_i1	73	SUPERFAMILY	SSF56935		15	65	7.02E-7	T	28-03-2017
TRINITY_DN217_c0_g2_i1	74	MobiDBLite	mobidb-lite	consensus disorder prediction	22	74	-	T	28-03-2017
TRINITY_DN2016_c0_g1_i1	46	MobiDBLite	mobidb-lite	consensus disorder prediction	26	46	-	T	28-03-2017
TRINITY_DN2161_c0_g1_i1	73	MobiDBLite	mobidb-lite	consensus disorder prediction	46	73	-	T	28-03-2017
TRINITY_DN1698_c0_g1_i1	48	MobiDBLite	mobidb-lite	consensus disorder prediction	27	48	-	T	28-03-2017
TRINITY_DN2000_c0_g2_i1	41	MobiDBLite	mobidb-lite	consensus disorder prediction	1	41	-	T	28-03-2017
TRINITY_DN1514_c0_g9_i1	25	MobiDBLite	mobidb-lite	consensus disorder prediction	1	25	-	T	28-03-2017
TRINITY_DN1950_c0_g2_i1	61	MobiDBLite	mobidb-lite	consensus disorder prediction	1	30	-	T	28-03-2017
TRINITY_DN1937_c0_g1_i1	100	SUPERFAMILY	SSF63446		2	49	1.57E-7	T	28-03-2017	IPR016134	Dockerin domain	GO:0000272	Reactome: R-HSA-2514859
TRINITY_DN1937_c0_g1_i1	100	CDD	cd14256	Dockerin_I	1	44	1.45129E-12	T	28-03-2017
TRINITY_DN1937_c0_g1_i1	100	ProSiteProfiles	PS51766	Dockerin domain profile.	1	54	12.922	T	28-03-2017	IPR016134	Dockerin domain	GO:0000272	Reactome: R-HSA-2514859
TRINITY_DN1937_c0_g1_i1	100	Gene3D	G3DSA:1.10.1330.10		3	55	3.6E-10	T	28-03-2017	IPR016134	Dockerin domain	GO:0000272	Reactome: R-HSA-2514859
TRINITY_DN1931_c0_g1_i1	69	MobiDBLite	mobidb-lite	consensus disorder prediction	47	69	-	T	28-03-2017
TRINITY_DN1364_c0_g1_i1	75	Gene3D	G3DSA:3.40.50.1110		17	60	2.2E-4	T	28-03-2017	IPR013830	SGNH hydrolase-type esterase domain
TRINITY_DN1950_c0_g1_i1	61	MobiDBLite	mobidb-lite	consensus disorder prediction	1	29	-	T	28-03-2017
TRINITY_DN1987_c0_g1_i1	61	MobiDBLite	mobidb-lite	consensus disorder prediction	27	61	-	T	28-03-2017
TRINITY_DN1476_c1_g5_i1	57	MobiDBLite	mobidb-lite	consensus disorder prediction	38	57	-	T	28-03-2017
TRINITY_DN1232_c0_g2_i1	61	MobiDBLite	mobidb-lite	consensus disorder prediction	13	61	-	T	28-03-2017
TRINITY_DN1927_c0_g1_i1	54	MobiDBLite	mobidb-lite	consensus disorder prediction	13	54	-	T	28-03-2017
TRINITY_DN1318_c0_g1_i1	31	MobiDBLite	mobidb-lite	consensus disorder prediction	1	31	-	T	28-03-2017
TRINITY_DN1314_c0_g1_i1	92	SUPERFAMILY	SSF53850		2	88	2.79E-8	T	28-03-2017
TRINITY_DN1314_c0_g1_i1	92	PANTHER	PTHR30126:SF11		3	87	5.6E-15	T	28-03-2017
TRINITY_DN1314_c0_g1_i1	92	Pfam	PF03466	LysR substrate binding domain	2	87	1.8E-8	T	28-03-2017	IPR005119	LysR, substrate-binding
TRINITY_DN1314_c0_g1_i1	92	Gene3D	G3DSA:3.40.190.10		2	72	4.5E-11	T	28-03-2017
TRINITY_DN1314_c0_g1_i1	92	PANTHER	PTHR30126		3	87	5.6E-15	T	28-03-2017
TRINITY_DN1966_c0_g1_i1	45	MobiDBLite	mobidb-lite	consensus disorder prediction	1	24	-	T	28-03-2017
TRINITY_DN1593_c0_g2_i1	78	MobiDBLite	mobidb-lite	consensus disorder prediction	56	78	-	T	28-03-2017
TRINITY_DN1448_c0_g1_i1	33	MobiDBLite	mobidb-lite	consensus disorder prediction	11	33	-	T	28-03-2017
TRINITY_DN1364_c0_g2_i1	98	SUPERFAMILY	SSF52266		4	83	9.46E-5	T	28-03-2017	IPR013830	SGNH hydrolase-type esterase domain
TRINITY_DN1364_c0_g2_i1	98	Gene3D	G3DSA:3.40.50.1110		8	83	6.7E-6	T	28-03-2017	IPR013830	SGNH hydrolase-type esterase domain
TRINITY_DN1975_c0_g1_i1	122	Coils	Coil		120	122	-	T	28-03-2017

## Sheet: OS2
Transcript ID	Sequence Length	Analysis	Signature Accession	Signature Description	Start location	Stop location	Score	Status	Date	InterPro annotations - accession	InterPro annotations - description	GO annotations	Pathways annotations
TRINITY_DN1389_c0_g1_i1	66	MobiDBLite	mobidb-lite	consensus disorder prediction	1	22	-	T	29-03-2017
TRINITY_DN1389_c0_g1_i1	66	Gene3D	G3DSA:2.40.128.130		1	53	1.1E-10	T	29-03-2017	IPR005546	Autotransporter beta-domain
TRINITY_DN1389_c0_g1_i1	66	Pfam	PF03797	Autotransporter beta-domain	1	53	1.1E-7	T	29-03-2017	IPR005546	Autotransporter beta-domain
TRINITY_DN1389_c0_g1_i1	66	SUPERFAMILY	SSF103515		1	53	2.35E-7	T	29-03-2017	IPR005546	Autotransporter beta-domain
TRINITY_DN1389_c0_g1_i1	66	PANTHER	PTHR12338		1	54	9.5E-12	T	29-03-2017
TRINITY_DN1389_c0_g1_i1	66	TIGRFAM	TIGR01414	autotrans_barl: outer membrane autotransporter barrel domain	1	53	4.6E-11	T	29-03-2017	IPR006315	Outer membrane autotransporter barrel	GO:0019867
TRINITY_DN1389_c0_g1_i1	66	PANTHER	PTHR12338:SF5		1	54	9.5E-12	T	29-03-2017
TRINITY_DN1389_c0_g2_i1	66	TIGRFAM	TIGR01414	autotrans_barl: outer membrane autotransporter barrel domain	1	65	1.4E-16	T	29-03-2017	IPR006315	Outer membrane autotransporter barrel	GO:0019867
TRINITY_DN1389_c0_g2_i1	66	PANTHER	PTHR12338:SF5		1	66	3.9E-20	T	29-03-2017
TRINITY_DN1389_c0_g2_i1	66	PANTHER	PTHR12338		1	66	3.9E-20	T	29-03-2017
TRINITY_DN1389_c0_g2_i1	66	ProSiteProfiles	PS51208	Autotransporter beta-domain profile.	1	66	14.53	T	29-03-2017	IPR005546	Autotransporter beta-domain
TRINITY_DN1389_c0_g2_i1	66	Pfam	PF03797	Autotransporter beta-domain	1	61	1.9E-12	T	29-03-2017	IPR005546	Autotransporter beta-domain
TRINITY_DN1389_c0_g2_i1	66	Gene3D	G3DSA:2.40.128.130		1	66	1.3E-16	T	29-03-2017	IPR005546	Autotransporter beta-domain
TRINITY_DN1389_c0_g2_i1	66	SUPERFAMILY	SSF103515		1	64	1.28E-11	T	29-03-2017	IPR005546	Autotransporter beta-domain
TRINITY_DN0_c0_g1_i1	74	SUPERFAMILY	SSF111352		1	49	8.89E-7	T	29-03-2017	IPR024041	Ammonium transporter AmtB-like domain	GO:0008519|GO:0015696|GO:0016020
TRINITY_DN0_c0_g1_i1	74	Pfam	PF00909	Ammonium Transporter Family	15	68	3.8E-10	T	29-03-2017	IPR024041	Ammonium transporter AmtB-like domain	GO:0008519|GO:0015696|GO:0016020
TRINITY_DN0_c0_g1_i1	74	Gene3D	G3DSA:1.10.3430.10		1	64	3.5E-13	T	29-03-2017	IPR029020	Ammonium/urea transporter
TRINITY_DN575_c0_g1_i2	226	SUPERFAMILY	SSF161098		3	217	1.22E-39	T	29-03-2017	IPR000515	ABC transporter type 1, transmembrane domain MetI-like	GO:0006810|GO:0016020
TRINITY_DN575_c0_g1_i2	226	ProSiteProfiles	PS50928	ABC transporter integral membrane type-1 domain profile.	10	214	22.907	T	29-03-2017	IPR000515	ABC transporter type 1, transmembrane domain MetI-like	GO:0006810|GO:0016020
TRINITY_DN575_c0_g1_i2	226	PANTHER	PTHR30193		2	220	3.2E-35	T	29-03-2017
TRINITY_DN575_c0_g1_i2	226	Gene3D	G3DSA:1.10.3720.10		3	221	3.3E-37	T	29-03-2017	IPR000515	ABC transporter type 1, transmembrane domain MetI-like	GO:0006810|GO:0016020
TRINITY_DN575_c0_g1_i2	226	CDD	cd06261	TM_PBP2	10	207	1.39743E-9	T	29-03-2017	IPR000515	ABC transporter type 1, transmembrane domain MetI-like	GO:0006810|GO:0016020
TRINITY_DN575_c0_g1_i2	226	Pfam	PF00528	Binding-protein-dependent transport system inner membrane component	28	221	2.8E-10	T	29-03-2017	IPR000515	ABC transporter type 1, transmembrane domain MetI-like	GO:0006810|GO:0016020
TRINITY_DN1368_c0_g1_i1	57	ProSitePatterns	PS00869	Renal dipeptidase active site.	6	28	-	T	29-03-2017	IPR000180	Membrane dipeptidase, active site	GO:0006508|GO:0008235|GO:0008239|GO:0016805	MetaCyc: PWY-7533|Reactome: R-HSA-2142691|Reactome: R-HSA-5423646
TRINITY_DN1368_c0_g1_i1	57	Pfam	PF01244	Membrane dipeptidase (Peptidase family M19)	2	49	1.0E-13	T	29-03-2017	IPR008257	Renal dipeptidase family	GO:0006508|GO:0016805	MetaCyc: PWY-7533|Reactome: R-HSA-2142691|Reactome: R-HSA-5423646
TRINITY_DN1368_c0_g1_i1	57	ProSiteProfiles	PS51365	Renal dipeptidase family profile.	1	57	13.423	T	29-03-2017	IPR008257	Renal dipeptidase family	GO:0006508|GO:0016805	MetaCyc: PWY-7533|Reactome: R-HSA-2142691|Reactome: R-HSA-5423646
TRINITY_DN1368_c0_g1_i1	57	PANTHER	PTHR10443		1	44	9.5E-13	T	29-03-2017	IPR008257	Renal dipeptidase family	GO:0006508|GO:0016805	MetaCyc: PWY-7533|Reactome: R-HSA-2142691|Reactome: R-HSA-5423646
TRINITY_DN1368_c0_g1_i1	57	Gene3D	G3DSA:3.20.20.140		2	51	1.2E-15	T	29-03-2017
TRINITY_DN1368_c0_g1_i1	57	SUPERFAMILY	SSF51556		2	49	7.48E-11	T	29-03-2017	IPR032466	Metal-dependent hydrolase
TRINITY_DN575_c0_g1_i1	101	SUPERFAMILY	SSF161098		5	91	4.06E-10	T	29-03-2017	IPR000515	ABC transporter type 1, transmembrane domain MetI-like	GO:0006810|GO:0016020
TRINITY_DN575_c0_g1_i1	101	ProSiteProfiles	PS50928	ABC transporter integral membrane type-1 domain profile.	1	89	9.408	T	29-03-2017	IPR000515	ABC transporter type 1, transmembrane domain MetI-like	GO:0006810|GO:0016020
TRINITY_DN575_c0_g1_i1	101	Gene3D	G3DSA:1.10.3720.10		5	92	9.0E-9	T	29-03-2017	IPR000515	ABC transporter type 1, transmembrane domain MetI-like	GO:0006810|GO:0016020
TRINITY_DN96_c0_g1_i1	73	Gene3D	G3DSA:3.30.110.10		9	73	1.9E-24	T	29-03-2017	IPR019815	Translation initiation factor 3, C-terminal	GO:0006413	Reactome: R-HSA-5368286
TRINITY_DN96_c0_g1_i1	73	Pfam	PF00707	Translation initiation factor IF-3, C-terminal domain	9	70	5.5E-24	T	29-03-2017	IPR019815	Translation initiation factor 3, C-terminal	GO:0006413	Reactome: R-HSA-5368286
TRINITY_DN96_c0_g1_i1	73	PANTHER	PTHR10938		14	73	1.3E-14	T	29-03-2017	IPR001288	Translation initiation factor 3	GO:0003743|GO:0006413	Reactome: R-HSA-5368286
TRINITY_DN96_c0_g1_i1	73	SUPERFAMILY	SSF55200		9	71	1.44E-20	T	29-03-2017	IPR019815	Translation initiation factor 3, C-terminal	GO:0006413	Reactome: R-HSA-5368286
TRINITY_DN525_c0_g1_i1	72	MobiDBLite	mobidb-lite	consensus disorder prediction	53	72	-	T	29-03-2017
TRINITY_DN911_c0_g1_i1	82	Pfam	PF08843	Nucleotidyl transferase AbiEii toxin, Type IV TA system	2	78	3.0E-5	T	29-03-2017	IPR014942	Nucleotidyl transferase AbiEii toxin, Type IV TA system
TRINITY_DN523_c0_g1_i1	66	Gene3D	G3DSA:2.40.160.10		1	64	5.6E-15	T	29-03-2017	IPR023614	Porin domain
TRINITY_DN523_c0_g1_i1	66	Pfam	PF03573	outer membrane porin, OprD family	1	63	1.4E-12	T	29-03-2017	IPR005318	Outer membrane porin, bacterial	GO:0006810|GO:0015288|GO:0016021
TRINITY_DN141_c0_g1_i1	87	Pfam	PF12804	MobA-like NTP transferase domain	5	60	7.2E-9	T	29-03-2017	IPR025877	MobA-like NTP transferase
TRINITY_DN141_c0_g1_i1	87	SUPERFAMILY	SSF53448		5	67	2.96E-5	T	29-03-2017	IPR029044	Nucleotide-diphospho-sugar transferases
TRINITY_DN141_c0_g1_i1	87	Gene3D	G3DSA:3.90.550.10		6	85	6.2E-9	T	29-03-2017	IPR029044	Nucleotide-diphospho-sugar transferases
TRINITY_DN523_c0_g1_i2	60	Gene3D	G3DSA:2.40.160.10		2	58	3.7E-12	T	29-03-2017	IPR023614	Porin domain
TRINITY_DN523_c0_g1_i2	60	Pfam	PF03573	outer membrane porin, OprD family	4	57	2.0E-9	T	29-03-2017	IPR005318	Outer membrane porin, bacterial	GO:0006810|GO:0015288|GO:0016021
TRINITY_DN1341_c0_g1_i1	71	MobiDBLite	mobidb-lite	consensus disorder prediction	49	71	-	T	29-03-2017
TRINITY_DN525_c0_g2_i1	70	SUPERFAMILY	SSF53901		1	70	2.55E-21	T	29-03-2017	IPR016039	Thiolase-like	GO:0003824|GO:0008152
TRINITY_DN525_c0_g2_i1	70	PANTHER	PTHR18919		1	70	1.1E-30	T	29-03-2017
TRINITY_DN525_c0_g2_i1	70	Pfam	PF00108	Thiolase, N-terminal domain	1	63	1.4E-24	T	29-03-2017	IPR020616	Thiolase, N-terminal	GO:0008152|GO:0016747
TRINITY_DN525_c0_g2_i1	70	Gene3D	G3DSA:3.40.47.10		1	70	3.8E-24	T	29-03-2017	IPR016039	Thiolase-like	GO:0003824|GO:0008152
TRINITY_DN1382_c0_g2_i1	71	MobiDBLite	mobidb-lite	consensus disorder prediction	1	71	-	T	29-03-2017
TRINITY_DN1023_c0_g2_i1	93	Gene3D	G3DSA:2.60.260.20		56	84	7.1E-5	T	29-03-2017
TRINITY_DN1357_c0_g1_i1	62	MobiDBLite	mobidb-lite	consensus disorder prediction	21	62	-	T	29-03-2017
TRINITY_DN1304_c0_g1_i1	62	SUPERFAMILY	SSF52242		38	62	5.18E-6	T	29-03-2017	IPR006158	Cobalamin (vitamin B12)-binding domain	GO:0031419|GO:0046872	Reactome: R-HSA-196741
TRINITY_DN1304_c0_g1_i1	62	Gene3D	G3DSA:3.40.50.280		38	62	5.7E-9	T	29-03-2017	IPR006158	Cobalamin (vitamin B12)-binding domain	GO:0031419|GO:0046872	Reactome: R-HSA-196741
TRINITY_DN1369_c0_g1_i1	111	Gene3D	G3DSA:2.40.160.10		15	100	2.4E-31	T	29-03-2017	IPR023614	Porin domain
TRINITY_DN1369_c0_g1_i1	111	Pfam	PF03573	outer membrane porin, OprD family	11	98	3.2E-35	T	29-03-2017	IPR005318	Outer membrane porin, bacterial	GO:0006810|GO:0015288|GO:0016021
TRINITY_DN1369_c0_g1_i1	111	PANTHER	PTHR34596		8	98	1.3E-36	T	29-03-2017
TRINITY_DN1471_c0_g1_i1	125	Pfam	PF00497	Bacterial extracellular solute-binding proteins, family 3	39	88	1.2E-8	T	29-03-2017	IPR001638	Solute-binding protein family 3/N-terminal domain of MltF
TRINITY_DN1471_c0_g1_i1	125	SUPERFAMILY	SSF53850		8	84	2.17E-13	T	29-03-2017
TRINITY_DN1471_c0_g1_i1	125	Gene3D	G3DSA:3.40.190.10		16	80	9.5E-12	T	29-03-2017
TRINITY_DN1476_c0_g1_i1	93	CDD	cd07043	STAS_anti-anti-sigma_factors	2	91	6.8315E-20	T	29-03-2017
TRINITY_DN1476_c0_g1_i1	93	Gene3D	G3DSA:3.30.750.24		3	91	9.8E-19	T	29-03-2017	IPR002645	STAS domain
TRINITY_DN1476_c0_g1_i1	93	PANTHER	PTHR33495		3	93	1.6E-13	T	29-03-2017
TRINITY_DN1476_c0_g1_i1	93	Pfam	PF13466	STAS domain	5	83	7.0E-10	T	29-03-2017	IPR002645	STAS domain
TRINITY_DN1476_c0_g1_i1	93	ProSiteProfiles	PS50801	STAS domain profile.	1	93	15.571	T	29-03-2017	IPR002645	STAS domain
TRINITY_DN1476_c0_g1_i1	93	SUPERFAMILY	SSF52091		3	91	1.2E-19	T	29-03-2017	IPR002645	STAS domain
TRINITY_DN1359_c0_g1_i1	79	CDD	cd00075	HATPase_c	1	71	4.28047E-20	T	29-03-2017
TRINITY_DN1359_c0_g1_i1	79	Pfam	PF02518	Histidine kinase-, DNA gyrase B-, and HSP90-like ATPase	1	74	5.5E-17	T	29-03-2017	IPR003594	Histidine kinase-like ATPase, C-terminal domain
TRINITY_DN1359_c0_g1_i1	79	SUPERFAMILY	SSF55874		1	73	8.91E-25	T	29-03-2017	IPR003594	Histidine kinase-like ATPase, C-terminal domain
TRINITY_DN1359_c0_g1_i1	79	Gene3D	G3DSA:3.30.565.10		1	76	2.5E-25	T	29-03-2017	IPR003594	Histidine kinase-like ATPase, C-terminal domain
TRINITY_DN1359_c0_g1_i1	79	SMART	SM00387		1	75	3.2E-7	T	29-03-2017	IPR003594	Histidine kinase-like ATPase, C-terminal domain
TRINITY_DN1359_c0_g1_i1	79	ProSiteProfiles	PS50109	Histidine kinase domain profile.	1	75	25.477	T	29-03-2017	IPR005467	Histidine kinase domain		Reactome: R-HSA-204174|Reactome: R-HSA-5362517
TRINITY_DN1359_c0_g1_i1	79	PANTHER	PTHR24423		1	75	1.9E-24	T	29-03-2017
TRINITY_DN1359_c0_g1_i1	79	PRINTS	PR00344	Bacterial sensor protein C-terminal signature	35	53	8.5E-13	T	29-03-2017	IPR004358	Signal transduction histidine kinase-related protein, C-terminal	GO:0016310|GO:0016772	Reactome: R-HSA-70895
TRINITY_DN1359_c0_g1_i1	79	PRINTS	PR00344	Bacterial sensor protein C-terminal signature	59	72	8.5E-13	T	29-03-2017	IPR004358	Signal transduction histidine kinase-related protein, C-terminal	GO:0016310|GO:0016772	Reactome: R-HSA-70895
TRINITY_DN1359_c0_g1_i1	79	PRINTS	PR00344	Bacterial sensor protein C-terminal signature	18	28	8.5E-13	T	29-03-2017	IPR004358	Signal transduction histidine kinase-related protein, C-terminal	GO:0016310|GO:0016772	Reactome: R-HSA-70895
TRINITY_DN1370_c0_g1_i1	60	Coils	Coil		22	42	-	T	29-03-2017
TRINITY_DN1370_c0_g1_i1	60	Gene3D	G3DSA:1.20.1600.10		1	60	2.0E-5	T	29-03-2017
TRINITY_DN1370_c0_g1_i1	60	SUPERFAMILY	SSF56954		2	59	1.44E-7	T	29-03-2017
TRINITY_DN1401_c0_g2_i1	113	SUPERFAMILY	SSF53613		12	111	3.78E-19	T	29-03-2017	IPR029056	Ribokinase-like
TRINITY_DN1401_c0_g2_i1	113	Gene3D	G3DSA:3.40.1190.20		12	109	2.8E-21	T	29-03-2017	IPR029056	Ribokinase-like
TRINITY_DN1401_c0_g2_i1	113	PANTHER	PTHR10584:SF203		12	113	1.6E-13	T	29-03-2017
TRINITY_DN1401_c0_g2_i1	113	PANTHER	PTHR10584		12	113	1.6E-13	T	29-03-2017
TRINITY_DN1385_c0_g2_i1	126	PANTHER	PTHR23135		15	126	3.3E-35	T	29-03-2017
TRINITY_DN1385_c0_g2_i1	126	Pfam	PF08245	Mur ligase middle domain	14	126	7.1E-27	T	29-03-2017	IPR013221	Mur ligase, central	GO:0005524|GO:0009058	Reactome: R-HSA-196757
TRINITY_DN1385_c0_g2_i1	126	Gene3D	G3DSA:3.40.1190.10		13	126	7.5E-30	T	29-03-2017	IPR013221	Mur ligase, central	GO:0005524|GO:0009058	Reactome: R-HSA-196757
TRINITY_DN1385_c0_g2_i1	126	PANTHER	PTHR23135:SF3		15	126	3.3E-35	T	29-03-2017	IPR005863	UDP-N-acetylmuramoyl-tripeptide--D-alanyl-D-alanine ligase	GO:0005524|GO:0005737|GO:0047480|GO:0071555	KEGG: 00300+6.3.2.10|KEGG: 00550+6.3.2.10|MetaCyc: PWY-6386|MetaCyc: PWY-6387
TRINITY_DN1385_c0_g2_i1	126	SUPERFAMILY	SSF53623		11	126	4.84E-27	T	29-03-2017	IPR013221	Mur ligase, central	GO:0005524|GO:0009058	Reactome: R-HSA-196757
TRINITY_DN1385_c0_g2_i1	126	Coils	Coil		123	126	-	T	29-03-2017
TRINITY_DN1467_c0_g2_i1	98	Gene3D	G3DSA:1.20.1450.10		2	98	1.6E-47	T	29-03-2017	IPR003393	Ammonia monooxygenase/particulate methane monooxygenase, subunit A
TRINITY_DN1467_c0_g2_i1	98	Pfam	PF02461	Ammonia monooxygenase	2	98	2.0E-49	T	29-03-2017	IPR003393	Ammonia monooxygenase/particulate methane monooxygenase, subunit A
TRINITY_DN1385_c0_g1_i1	126	SUPERFAMILY	SSF53623		11	125	1.43E-22	T	29-03-2017	IPR013221	Mur ligase, central	GO:0005524|GO:0009058	Reactome: R-HSA-196757
TRINITY_DN1385_c0_g1_i1	126	Pfam	PF08245	Mur ligase middle domain	14	119	7.5E-22	T	29-03-2017	IPR013221	Mur ligase, central	GO:0005524|GO:0009058	Reactome: R-HSA-196757
TRINITY_DN1385_c0_g1_i1	126	PANTHER	PTHR23135		15	118	2.4E-29	T	29-03-2017
TRINITY_DN1385_c0_g1_i1	126	Gene3D	G3DSA:3.40.1190.10		13	122	1.2E-24	T	29-03-2017	IPR013221	Mur ligase, central	GO:0005524|GO:0009058	Reactome: R-HSA-196757
TRINITY_DN1385_c0_g1_i1	126	PANTHER	PTHR23135:SF3		15	118	2.4E-29	T	29-03-2017	IPR005863	UDP-N-acetylmuramoyl-tripeptide--D-alanyl-D-alanine ligase	GO:0005524|GO:0005737|GO:0047480|GO:0071555	KEGG: 00300+6.3.2.10|KEGG: 00550+6.3.2.10|MetaCyc: PWY-6386|MetaCyc: PWY-6387
TRINITY_DN1451_c0_g2_i1	100	Gene3D	G3DSA:3.40.1110.10		13	82	1.2E-5	T	29-03-2017	IPR023299	P-type ATPase, cytoplasmic domain N	GO:0000166	Reactome: R-HSA-936837
TRINITY_DN1451_c0_g2_i1	100	SUPERFAMILY	SSF81660		12	82	2.49E-11	T	29-03-2017	IPR023299	P-type ATPase, cytoplasmic domain N	GO:0000166	Reactome: R-HSA-936837
TRINITY_DN1469_c0_g1_i1	128	Coils	Coil		93	120	-	T	29-03-2017
TRINITY_DN1469_c0_g1_i1	128	Coils	Coil		14	34	-	T	29-03-2017
TRINITY_DN1469_c0_g1_i1	128	Coils	Coil		52	72	-	T	29-03-2017
TRINITY_DN1469_c0_g1_i1	128	MobiDBLite	mobidb-lite	consensus disorder prediction	1	26	-	T	29-03-2017
TRINITY_DN1361_c0_g1_i1	57	MobiDBLite	mobidb-lite	consensus disorder prediction	1	57	-	T	29-03-2017
TRINITY_DN1361_c0_g1_i1	57	Coils	Coil		6	56	-	T	29-03-2017
TRINITY_DN1466_c0_g1_i1	66	MobiDBLite	mobidb-lite	consensus disorder prediction	1	23	-	T	29-03-2017
TRINITY_DN1330_c0_g1_i1	63	MobiDBLite	mobidb-lite	consensus disorder prediction	16	35	-	T	29-03-2017
TRINITY_DN787_c0_g1_i1	75	Coils	Coil		43	70	-	T	29-03-2017
TRINITY_DN787_c0_g1_i1	75	PANTHER	PTHR30563		4	75	8.1E-19	T	29-03-2017
TRINITY_DN787_c0_g1_i1	75	Pfam	PF02646	RmuC family	12	74	7.2E-13	T	29-03-2017	IPR003798	DNA recombination RmuC
TRINITY_DN1334_c0_g1_i1	42	MobiDBLite	mobidb-lite	consensus disorder prediction	1	42	-	T	29-03-2017
TRINITY_DN1451_c0_g1_i1	100	SUPERFAMILY	SSF81660		12	82	2.49E-11	T	29-03-2017	IPR023299	P-type ATPase, cytoplasmic domain N	GO:0000166	Reactome: R-HSA-936837
TRINITY_DN1451_c0_g1_i1	100	Gene3D	G3DSA:3.40.1110.10		13	82	1.2E-5	T	29-03-2017	IPR023299	P-type ATPase, cytoplasmic domain N	GO:0000166	Reactome: R-HSA-936837
TRINITY_DN1401_c0_g1_i1	113	PANTHER	PTHR10584		12	103	3.7E-12	T	29-03-2017
TRINITY_DN1401_c0_g1_i1	113	SUPERFAMILY	SSF53613		12	107	1.16E-18	T	29-03-2017	IPR029056	Ribokinase-like
TRINITY_DN1401_c0_g1_i1	113	PANTHER	PTHR10584:SF203		12	103	3.7E-12	T	29-03-2017
TRINITY_DN1401_c0_g1_i1	113	Gene3D	G3DSA:3.40.1190.20		12	107	1.8E-21	T	29-03-2017	IPR029056	Ribokinase-like
TRINITY_DN1429_c0_g1_i1	80	MobiDBLite	mobidb-lite	consensus disorder prediction	47	80	-	T	29-03-2017
TRINITY_DN1454_c0_g1_i1	52	Coils	Coil		52	52	-	T	29-03-2017
TRINITY_DN1438_c0_g1_i1	54	MobiDBLite	mobidb-lite	consensus disorder prediction	1	23	-	T	29-03-2017
TRINITY_DN1433_c0_g1_i1	70	MobiDBLite	mobidb-lite	consensus disorder prediction	1	70	-	T	29-03-2017
TRINITY_DN1411_c0_g1_i1	51	Coils	Coil		25	51	-	T	29-03-2017
TRINITY_DN1380_c0_g1_i1	46	MobiDBLite	mobidb-lite	consensus disorder prediction	1	46	-	T	29-03-2017
TRINITY_DN1430_c0_g1_i1	27	MobiDBLite	mobidb-lite	consensus disorder prediction	1	27	-	T	29-03-2017
TRINITY_DN1307_c0_g1_i1	56	MobiDBLite	mobidb-lite	consensus disorder prediction	19	56	-	T	29-03-2017
TRINITY_DN1464_c0_g1_i1	63	MobiDBLite	mobidb-lite	consensus disorder prediction	1	63	-	T	29-03-2017
TRINITY_DN1440_c0_g1_i1	26	Gene3D	G3DSA:3.40.50.720		1	22	9.8E-6	T	29-03-2017	IPR016040	NAD(P)-binding domain
TRINITY_DN1440_c0_g1_i1	26	SUPERFAMILY	SSF51735		1	22	1.15E-5	T	29-03-2017	IPR016040	NAD(P)-binding domain
TRINITY_DN1431_c0_g1_i1	70	Pfam	PF13490	Putative zinc-finger	8	42	3.6E-13	T	29-03-2017	IPR027383	Putative zinc-finger
TRINITY_DN1306_c2_g1_i1	44	MobiDBLite	mobidb-lite	consensus disorder prediction	1	44	-	T	29-03-2017
TRINITY_DN1415_c0_g1_i1	80	MobiDBLite	mobidb-lite	consensus disorder prediction	56	80	-	T	29-03-2017
TRINITY_DN1470_c0_g2_i1	53	Coils	Coil		52	53	-	T	29-03-2017
TRINITY_DN1380_c0_g2_i1	69	MobiDBLite	mobidb-lite	consensus disorder prediction	1	69	-	T	29-03-2017
TRINITY_DN1276_c0_g1_i1	68	PANTHER	PTHR11732		1	68	4.6E-26	T	29-03-2017	IPR001395	Aldo/keto reductase/potassium channel subunit beta
TRINITY_DN1276_c0_g1_i1	68	Pfam	PF00248	Aldo/keto reductase family	1	63	1.1E-15	T	29-03-2017	IPR023210	NADP-dependent oxidoreductase domain
TRINITY_DN1276_c0_g1_i1	68	CDD	cd06660	Aldo_ket_red	1	68	1.18512E-24	T	29-03-2017	IPR023210	NADP-dependent oxidoreductase domain
TRINITY_DN1276_c0_g1_i1	68	Gene3D	G3DSA:3.20.20.100		1	68	1.4E-20	T	29-03-2017	IPR023210	NADP-dependent oxidoreductase domain
TRINITY_DN1276_c0_g1_i1	68	ProSitePatterns	PS00062	Aldo/keto reductase family signature 2.	17	34	-	T	29-03-2017	IPR018170	Aldo/keto reductase, conserved site	GO:0016491|GO:0055114
TRINITY_DN1276_c0_g1_i1	68	SUPERFAMILY	SSF51430		1	68	1.83E-20	T	29-03-2017	IPR023210	NADP-dependent oxidoreductase domain
TRINITY_DN340_c0_g1_i1	65	Gene3D	G3DSA:3.30.160.170		4	61	4.0E-12	T	29-03-2017	IPR005186	FlaG protein
TRINITY_DN340_c0_g1_i1	65	SUPERFAMILY	SSF160214		6	61	1.96E-11	T	29-03-2017	IPR005186	FlaG protein
TRINITY_DN340_c0_g1_i1	65	Pfam	PF03646	FlaG protein	5	61	7.2E-11	T	29-03-2017	IPR005186	FlaG protein
TRINITY_DN340_c0_g1_i1	65	Coils	Coil		17	37	-	T	29-03-2017
TRINITY_DN1270_c0_g1_i1	55	Gene3D	G3DSA:3.40.50.620		11	55	1.4E-8	T	29-03-2017	IPR014729	Rossmann-like alpha/beta/alpha sandwich fold
TRINITY_DN1270_c0_g1_i1	55	Pfam	PF00733	Asparagine synthase	11	55	6.2E-10	T	29-03-2017	IPR001962	Asparagine synthase	GO:0004066|GO:0006529
TRINITY_DN1270_c0_g1_i1	55	SUPERFAMILY	SSF52402		17	55	4.19E-9	T	29-03-2017
TRINITY_DN777_c0_g1_i1	93	Pfam	PF06029	AlkA N-terminal domain	63	93	4.4E-10	T	29-03-2017	IPR010316	DNA-3-methyladenine glycosylase AlkA, N-terminal
TRINITY_DN777_c0_g1_i1	93	ProSiteProfiles	PS01124	Bacterial regulatory proteins, araC family DNA-binding domain profile.	1	48	14.662	T	29-03-2017	IPR018060	DNA binding HTH domain, AraC-type	GO:0003700|GO:0006355|GO:0043565
TRINITY_DN777_c0_g1_i1	93	Gene3D	G3DSA:1.10.10.60		2	51	3.1E-12	T	29-03-2017	IPR009057	Homeodomain-like	GO:0003677
TRINITY_DN777_c0_g1_i1	93	Pfam	PF12833	Helix-turn-helix domain	3	47	4.4E-10	T	29-03-2017	IPR018060	DNA binding HTH domain, AraC-type	GO:0003700|GO:0006355|GO:0043565
TRINITY_DN777_c0_g1_i1	93	SUPERFAMILY	SSF46689		2	49	1.08E-9	T	29-03-2017	IPR009057	Homeodomain-like	GO:0003677
TRINITY_DN777_c0_g1_i1	93	Gene3D	G3DSA:3.30.310.20		63	93	2.6E-10	T	29-03-2017	IPR010316	DNA-3-methyladenine glycosylase AlkA, N-terminal
TRINITY_DN777_c0_g1_i1	93	SUPERFAMILY	SSF55945		63	92	3.3E-9	T	29-03-2017
TRINITY_DN1234_c0_g1_i1	72	Pfam	PF00343	Carbohydrate phosphorylase	1	72	2.7E-26	T	29-03-2017	IPR000811	Glycosyl transferase, family 35	GO:0005975|GO:0008184	KEGG: 00500+2.4.1.1|MetaCyc: PWY-5941|MetaCyc: PWY-6731|MetaCyc: PWY-6737|MetaCyc: PWY-7238|Reactome: R-HSA-70221
TRINITY_DN1234_c0_g1_i1	72	PANTHER	PTHR11468		1	72	7.6E-26	T	29-03-2017	IPR000811	Glycosyl transferase, family 35	GO:0005975|GO:0008184	KEGG: 00500+2.4.1.1|MetaCyc: PWY-5941|MetaCyc: PWY-6731|MetaCyc: PWY-6737|MetaCyc: PWY-7238|Reactome: R-HSA-70221
TRINITY_DN1234_c0_g1_i1	72	PANTHER	PTHR11468:SF3		1	72	7.6E-26	T	29-03-2017
TRINITY_DN1234_c0_g1_i1	72	SUPERFAMILY	SSF53756		1	72	3.61E-24	T	29-03-2017
TRINITY_DN1234_c0_g1_i1	72	Gene3D	G3DSA:3.40.50.2000		1	72	7.8E-25	T	29-03-2017
TRINITY_DN777_c0_g2_i1	93	ProSiteProfiles	PS01124	Bacterial regulatory proteins, araC family DNA-binding domain profile.	1	48	14.662	T	29-03-2017	IPR018060	DNA binding HTH domain, AraC-type	GO:0003700|GO:0006355|GO:0043565
TRINITY_DN777_c0_g2_i1	93	Gene3D	G3DSA:1.10.10.60		2	51	3.1E-12	T	29-03-2017	IPR009057	Homeodomain-like	GO:0003677
TRINITY_DN777_c0_g2_i1	93	Pfam	PF12833	Helix-turn-helix domain	3	47	4.4E-10	T	29-03-2017	IPR018060	DNA binding HTH domain, AraC-type	GO:0003700|GO:0006355|GO:0043565
TRINITY_DN777_c0_g2_i1	93	SUPERFAMILY	SSF46689		2	49	1.08E-9	T	29-03-2017	IPR009057	Homeodomain-like	GO:0003677
TRINITY_DN1293_c0_g1_i1	73	SUPERFAMILY	SSF64484		2	68	7.02E-9	T	29-03-2017
TRINITY_DN1293_c0_g1_i1	73	Gene3D	G3DSA:3.90.1100.10		6	63	1.0E-7	T	29-03-2017
TRINITY_DN1293_c0_g1_i1	73	Pfam	PF04563	RNA polymerase beta subunit	1	70	2.2E-10	T	29-03-2017	IPR007644	RNA polymerase, beta subunit, protrusion	GO:0003677|GO:0003899|GO:0006351	KEGG: 00230+2.7.7.6|KEGG: 00240+2.7.7.6
TRINITY_DN1293_c0_g1_i1	73	PANTHER	PTHR20856:SF20		2	72	6.0E-16	T	29-03-2017
TRINITY_DN1293_c0_g1_i1	73	PANTHER	PTHR20856		2	72	6.0E-16	T	29-03-2017	IPR015712	DNA-directed RNA polymerase, subunit 2	GO:0003899|GO:0006351|GO:0032549	KEGG: 00230+2.7.7.6|KEGG: 00240+2.7.7.6
TRINITY_DN1244_c0_g1_i1	64	PANTHER	PTHR30420:SF2		1	41	3.8E-14	T	29-03-2017
TRINITY_DN1244_c0_g1_i1	64	Gene3D	G3DSA:3.75.10.20		1	63	2.1E-19	T	29-03-2017	IPR007079	Succinylarginine dihydrolase	GO:0006525|GO:0009015	KEGG: 00330+3.5.3.23
TRINITY_DN1244_c0_g1_i1	64	Pfam	PF04996	Succinylarginine dihydrolase	1	63	2.3E-19	T	29-03-2017	IPR007079	Succinylarginine dihydrolase	GO:0006525|GO:0009015	KEGG: 00330+3.5.3.23
TRINITY_DN1244_c0_g1_i1	64	PANTHER	PTHR30420		1	41	3.8E-14	T	29-03-2017
TRINITY_DN1244_c0_g1_i1	64	SUPERFAMILY	SSF55909		1	62	1.74E-20	T	29-03-2017
TRINITY_DN442_c0_g2_i1	88	Pfam	PF02773	S-adenosylmethionine synthetase, C-terminal domain	4	88	3.8E-49	T	29-03-2017	IPR022630	S-adenosylmethionine synthetase, C-terminal	GO:0004478|GO:0006556	KEGG: 00270+2.5.1.6|MetaCyc: PWY-5041|MetaCyc: PWY-5912|Reactome: R-HSA-156581
TRINITY_DN442_c0_g2_i1	88	SUPERFAMILY	SSF55973		4	88	1.65E-46	T	29-03-2017	IPR022636	S-adenosylmethionine synthetase superfamily	GO:0004478|GO:0006556	KEGG: 00270+2.5.1.6|MetaCyc: PWY-5041|MetaCyc: PWY-5912|Reactome: R-HSA-156581
TRINITY_DN442_c0_g2_i1	88	ProSitePatterns	PS00377	S-adenosylmethionine synthase signature 2.	30	38	-	T	29-03-2017	IPR022631	S-adenosylmethionine synthetase, conserved site	GO:0004478|GO:0006556	KEGG: 00270+2.5.1.6|MetaCyc: PWY-5041|MetaCyc: PWY-5912|Reactome: R-HSA-156581
TRINITY_DN442_c0_g2_i1	88	Gene3D	G3DSA:3.30.300.10		15	88	2.8E-44	T	29-03-2017
TRINITY_DN442_c0_g2_i1	88	PANTHER	PTHR11964		4	88	3.8E-71	T	29-03-2017	IPR002133	S-adenosylmethionine synthetase	GO:0004478|GO:0005524|GO:0006556	KEGG: 00270+2.5.1.6|MetaCyc: PWY-5041|MetaCyc: PWY-5912|Reactome: R-HSA-156581
TRINITY_DN1281_c0_g1_i1	68	ProSitePatterns	PS00584	pfkB family of carbohydrate kinases signature 2.	38	51	-	T	29-03-2017	IPR002173	Carbohydrate/puine kinase, PfkB, conserved site	GO:0016773
TRINITY_DN1281_c0_g1_i1	68	Gene3D	G3DSA:3.40.1190.20		2	67	4.1E-21	T	29-03-2017	IPR029056	Ribokinase-like
TRINITY_DN1281_c0_g1_i1	68	SUPERFAMILY	SSF53613		2	67	3.74E-22	T	29-03-2017	IPR029056	Ribokinase-like
TRINITY_DN1281_c0_g1_i1	68	PANTHER	PTHR10584		1	68	1.3E-16	T	29-03-2017
TRINITY_DN1281_c0_g1_i1	68	Pfam	PF00294	pfkB family carbohydrate kinase	3	67	8.8E-17	T	29-03-2017	IPR011611	Carbohydrate kinase PfkB
TRINITY_DN1243_c0_g2_i1	84	MobiDBLite	mobidb-lite	consensus disorder prediction	62	84	-	T	29-03-2017
TRINITY_DN292_c0_g1_i1	55	Pfam	PF00741	Gas vesicle protein	11	49	2.0E-17	T	29-03-2017	IPR000638	Gas vesicle protein GvpA	GO:0005198|GO:0012506
TRINITY_DN292_c0_g1_i1	55	ProSitePatterns	PS00234	Gas vesicles protein GVPa signature 1.	12	26	-	T	29-03-2017	IPR018493	Gas vesicle protein GvpA, conserved site	GO:0005198|GO:0012506
TRINITY_DN292_c0_g1_i1	55	PANTHER	PTHR35344		9	49	7.5E-16	T	29-03-2017
TRINITY_DN292_c0_g1_i1	55	PANTHER	PTHR35344:SF3		9	49	7.5E-16	T	29-03-2017
TRINITY_DN295_c0_g2_i1	47	MobiDBLite	mobidb-lite	consensus disorder prediction	25	47	-	T	29-03-2017
TRINITY_DN1229_c0_g1_i1	67	MobiDBLite	mobidb-lite	consensus disorder prediction	34	67	-	T	29-03-2017
TRINITY_DN233_c0_g2_i1	69	PANTHER	PTHR30028		11	69	1.1E-17	T	29-03-2017
TRINITY_DN233_c0_g2_i1	69	Pfam	PF03649	Uncharacterised protein family (UPF0014)	5	69	3.5E-21	T	29-03-2017	IPR005226	UPF0014 family
TRINITY_DN233_c0_g2_i1	69	PANTHER	PTHR30028:SF0		11	69	1.1E-17	T	29-03-2017	IPR005226	UPF0014 family
TRINITY_DN1240_c0_g1_i1	103	MobiDBLite	mobidb-lite	consensus disorder prediction	84	103	-	T	29-03-2017
TRINITY_DN1240_c0_g1_i1	103	MobiDBLite	mobidb-lite	consensus disorder prediction	51	76	-	T	29-03-2017
TRINITY_DN1243_c0_g1_i1	84	MobiDBLite	mobidb-lite	consensus disorder prediction	56	84	-	T	29-03-2017
TRINITY_DN1232_c0_g2_i1	119	MobiDBLite	mobidb-lite	consensus disorder prediction	1	77	-	T	29-03-2017
TRINITY_DN1232_c0_g2_i1	119	PRINTS	PR01217	Proline rich extensin signature	22	39	7.2E-10	T	29-03-2017
TRINITY_DN1232_c0_g2_i1	119	PRINTS	PR01217	Proline rich extensin signature	5	21	7.2E-10	T	29-03-2017
TRINITY_DN1232_c0_g2_i1	119	PRINTS	PR01217	Proline rich extensin signature	43	68	7.2E-10	T	29-03-2017
TRINITY_DN292_c0_g2_i1	61	Pfam	PF00741	Gas vesicle protein	11	49	2.7E-17	T	29-03-2017	IPR000638	Gas vesicle protein GvpA	GO:0005198|GO:0012506
TRINITY_DN292_c0_g2_i1	61	ProSitePatterns	PS00234	Gas vesicles protein GVPa signature 1.	12	26	-	T	29-03-2017	IPR018493	Gas vesicle protein GvpA, conserved site	GO:0005198|GO:0012506
TRINITY_DN292_c0_g2_i1	61	PANTHER	PTHR35344		9	49	7.5E-16	T	29-03-2017
TRINITY_DN292_c0_g2_i1	61	PANTHER	PTHR35344:SF3		9	49	7.5E-16	T	29-03-2017
TRINITY_DN233_c0_g1_i1	73	MobiDBLite	mobidb-lite	consensus disorder prediction	34	64	-	T	29-03-2017
TRINITY_DN1200_c0_g2_i2	119	PANTHER	PTHR19446:SF391		4	114	9.9E-21	T	29-03-2017
TRINITY_DN1200_c0_g2_i2	119	PANTHER	PTHR19446		4	114	9.9E-21	T	29-03-2017
TRINITY_DN322_c0_g2_i1	40	Gene3D	G3DSA:3.10.150.10		9	40	8.3E-5	T	29-03-2017
TRINITY_DN1232_c0_g1_i1	94	MobiDBLite	mobidb-lite	consensus disorder prediction	17	67	-	T	29-03-2017
TRINITY_DN1247_c0_g1_i1	108	SUPERFAMILY	SSF48168		21	95	7.59E-18	T	29-03-2017	IPR008926	Ribonucleotide reductase R1 subunit, N-terminal		KEGG: 00230+1.17.4.1|KEGG: 00240+1.17.4.1|KEGG: 00480+1.17.4.1|MetaCyc: PWY-6545|MetaCyc: PWY-7184|MetaCyc: PWY-7198|MetaCyc: PWY-7210|MetaCyc: PWY-7220|MetaCyc: PWY-7222|MetaCyc: PWY-7226|MetaCyc: PWY-7227|Reactome: R-HSA-499943
TRINITY_DN1589_c0_g1_i1	75	Gene3D	G3DSA:3.30.450.20		2	75	4.9E-35	T	29-03-2017
TRINITY_DN1589_c0_g1_i1	75	SUPERFAMILY	SSF143737		2	75	1.1E-31	T	29-03-2017
TRINITY_DN1589_c0_g1_i1	75	Pfam	PF06154	CbeA_antitoxin, type IV, cytoskeleton bundling-enhancing factor A	2	75	4.2E-31	T	29-03-2017	IPR009320	YagB/YeeU/YfjZ
TRINITY_DN1514_c0_g1_i1	73	Gene3D	G3DSA:1.10.580.10		1	73	6.7E-25	T	29-03-2017	IPR016142	Citrate synthase-like, large alpha subdomain
TRINITY_DN1514_c0_g1_i1	73	PANTHER	PTHR11739:SF13		1	73	1.1E-30	T	29-03-2017
TRINITY_DN1514_c0_g1_i1	73	SUPERFAMILY	SSF48256		1	73	1.96E-24	T	29-03-2017	IPR002020	Citrate synthase	GO:0046912
TRINITY_DN1514_c0_g1_i1	73	Pfam	PF00285	Citrate synthase, C-terminal domain	1	73	1.5E-20	T	29-03-2017	IPR002020	Citrate synthase	GO:0046912
TRINITY_DN1514_c0_g1_i1	73	PANTHER	PTHR11739		1	73	1.1E-30	T	29-03-2017	IPR002020	Citrate synthase	GO:0046912
TRINITY_DN1595_c0_g1_i1	72	PANTHER	PTHR23152		4	45	5.0E-12	T	29-03-2017	IPR011603	2-oxoglutarate dehydrogenase E1 component	GO:0004591|GO:0006099|GO:0030976|GO:0055114	KEGG: 00020+1.2.4.2|KEGG: 00310+1.2.4.2|KEGG: 00380+1.2.4.2|MetaCyc: PWY-5084
TRINITY_DN1595_c0_g1_i1	72	PANTHER	PTHR23152:SF4		4	45	5.0E-12	T	29-03-2017
TRINITY_DN1595_c0_g1_i1	72	Pfam	PF16078	2-oxoglutarate dehydrogenase N-terminus	9	47	1.9E-17	T	29-03-2017	IPR032106	2-oxoglutarate dehydrogenase E1 component, N-terminal domain		KEGG: 00020+1.2.4.2|KEGG: 00310+1.2.4.2|KEGG: 00380+1.2.4.2|MetaCyc: PWY-5084
TRINITY_DN1569_c0_g3_i1	51	MobiDBLite	mobidb-lite	consensus disorder prediction	1	51	-	T	29-03-2017
TRINITY_DN1556_c0_g1_i1	71	PANTHER	PTHR34583:SF2		1	70	1.8E-24	T	29-03-2017
TRINITY_DN1556_c0_g1_i1	71	Pfam	PF00420	NADH-ubiquinone/plastoquinone oxidoreductase chain 4L	1	63	2.3E-18	T	29-03-2017	IPR001133	NADH-ubiquinone oxidoreductase chain 4L/K	GO:0016651|GO:0042773|GO:0055114
TRINITY_DN1556_c0_g1_i1	71	PANTHER	PTHR34583		1	70	1.8E-24	T	29-03-2017
TRINITY_DN1557_c0_g1_i1	58	Pfam	PF03922	OmpW family	9	56	1.4E-13	T	29-03-2017	IPR005618	Outer membrane protein, OmpW	GO:0019867
TRINITY_DN1557_c0_g1_i1	58	SUPERFAMILY	SSF56925		16	56	4.19E-7	T	29-03-2017	IPR011250	Outer membrane protein/outer membrane enzyme PagP, beta-barrel	GO:0016021
TRINITY_DN1557_c0_g1_i1	58	Gene3D	G3DSA:2.40.160.20		15	54	5.7E-13	T	29-03-2017	IPR011250	Outer membrane protein/outer membrane enzyme PagP, beta-barrel	GO:0016021
TRINITY_DN1546_c0_g2_i1	69	MobiDBLite	mobidb-lite	consensus disorder prediction	1	24	-	T	29-03-2017
TRINITY_DN1546_c0_g2_i1	69	MobiDBLite	mobidb-lite	consensus disorder prediction	36	69	-	T	29-03-2017
TRINITY_DN1528_c0_g1_i1	33	MobiDBLite	mobidb-lite	consensus disorder prediction	14	33	-	T	29-03-2017
TRINITY_DN1207_c0_g1_i1	98	MobiDBLite	mobidb-lite	consensus disorder prediction	1	72	-	T	29-03-2017
TRINITY_DN1579_c0_g2_i1	71	Gene3D	G3DSA:3.20.20.70		45	71	6.7E-4	T	29-03-2017	IPR013785	Aldolase-type TIM barrel	GO:0003824
TRINITY_DN1297_c0_g1_i1	65	MobiDBLite	mobidb-lite	consensus disorder prediction	1	37	-	T	29-03-2017
TRINITY_DN1569_c0_g1_i1	69	PANTHER	PTHR32432		1	69	1.1E-19	T	29-03-2017
TRINITY_DN1569_c0_g1_i1	69	Gene3D	G3DSA:3.30.420.40		6	68	4.3E-16	T	29-03-2017
TRINITY_DN1569_c0_g1_i1	69	PANTHER	PTHR32432:SF4		1	69	1.1E-19	T	29-03-2017
TRINITY_DN1569_c0_g1_i1	69	SMART	SM00842		9	68	0.0028	T	29-03-2017	IPR003494	SHS2 domain inserted in FtsA	GO:0005515|GO:0007049
TRINITY_DN1569_c0_g1_i1	69	SUPERFAMILY	SSF53067		7	68	6.69E-22	T	29-03-2017
TRINITY_DN1540_c0_g1_i1	104	PANTHER	PTHR25952		1	79	7.4E-37	T	29-03-2017
TRINITY_DN1540_c0_g1_i1	104	PANTHER	PTHR25952:SF202		1	79	7.4E-37	T	29-03-2017
TRINITY_DN1557_c0_g1_i2	58	SUPERFAMILY	SSF56925		16	56	3.92E-7	T	29-03-2017	IPR011250	Outer membrane protein/outer membrane enzyme PagP, beta-barrel	GO:0016021
TRINITY_DN1557_c0_g1_i2	58	Pfam	PF03922	OmpW family	9	56	1.4E-13	T	29-03-2017	IPR005618	Outer membrane protein, OmpW	GO:0019867
TRINITY_DN1557_c0_g1_i2	58	Gene3D	G3DSA:2.40.160.20		15	54	6.7E-13	T	29-03-2017	IPR011250	Outer membrane protein/outer membrane enzyme PagP, beta-barrel	GO:0016021
TRINITY_DN1569_c0_g2_i1	69	SUPERFAMILY	SSF53067		7	59	1.25E-13	T	29-03-2017
TRINITY_DN1569_c0_g2_i1	69	Gene3D	G3DSA:3.30.420.40		6	48	1.7E-8	T	29-03-2017
TRINITY_DN1544_c0_g1_i1	54	MobiDBLite	mobidb-lite	consensus disorder prediction	31	54	-	T	29-03-2017
TRINITY_DN1558_c0_g1_i1	66	MobiDBLite	mobidb-lite	consensus disorder prediction	9	66	-	T	29-03-2017
TRINITY_DN1199_c0_g1_i2	60	PANTHER	PTHR12138		6	57	3.2E-29	T	29-03-2017
TRINITY_DN1552_c0_g1_i1	107	SUPERFAMILY	SSF51445		5	101	4.95E-22	T	29-03-2017	IPR017853	Glycoside hydrolase superfamily
TRINITY_DN1552_c0_g1_i1	107	PANTHER	PTHR30480:SF5		5	102	5.5E-34	T	29-03-2017
TRINITY_DN1552_c0_g1_i1	107	Gene3D	G3DSA:3.20.20.300		5	103	5.9E-26	T	29-03-2017	IPR001764	Glycoside hydrolase, family 3, N-terminal	GO:0004553|GO:0005975
TRINITY_DN1552_c0_g1_i1	107	Coils	Coil		104	107	-	T	29-03-2017
TRINITY_DN1552_c0_g1_i1	107	Pfam	PF00933	Glycosyl hydrolase family 3 N terminal domain	5	103	2.8E-28	T	29-03-2017	IPR001764	Glycoside hydrolase, family 3, N-terminal	GO:0004553|GO:0005975
TRINITY_DN1552_c0_g1_i1	107	PANTHER	PTHR30480		5	102	5.5E-34	T	29-03-2017
TRINITY_DN1568_c0_g1_i1	71	MobiDBLite	mobidb-lite	consensus disorder prediction	1	21	-	T	29-03-2017
TRINITY_DN1529_c0_g1_i1	71	Pfam	PF02371	Transposase IS116/IS110/IS902 family	1	66	8.8E-19	T	29-03-2017	IPR003346	Transposase, IS116/IS110/IS902	GO:0003677|GO:0004803|GO:0006313
TRINITY_DN1543_c0_g1_i1	38	MobiDBLite	mobidb-lite	consensus disorder prediction	1	38	-	T	29-03-2017
TRINITY_DN1504_c0_g1_i1	78	Pfam	PF09678	Cytochrome c oxidase caa3 assembly factor (Caa3_CtaG)	5	77	6.8E-20	T	29-03-2017	IPR019108	Cytochrome c oxidase caa3-type, assembly factor CtaG-related
TRINITY_DN1530_c0_g1_i1	87	Gene3D	G3DSA:3.40.50.740		1	71	7.9E-8	T	29-03-2017
TRINITY_DN1530_c0_g1_i1	87	SUPERFAMILY	SSF53706		2	74	5.34E-7	T	29-03-2017
TRINITY_DN1120_c0_g1_i4	103	MobiDBLite	mobidb-lite	consensus disorder prediction	84	103	-	T	29-03-2017
TRINITY_DN1120_c0_g1_i4	103	Pfam	PF15887	Putative zinc-binding metallo-peptidase	1	90	3.5E-39	T	29-03-2017	IPR031321	Uncharacterised conserved protein UCP012641, putative zinc-binding metallo-peptidase
TRINITY_DN1167_c0_g2_i1	106	PANTHER	PTHR30126		28	106	2.5E-29	T	29-03-2017
TRINITY_DN1167_c0_g2_i1	106	PRINTS	PR00039	LysR bacterial regulatory protein HTH signature	57	67	3.4E-7	T	29-03-2017	IPR000847	Transcription regulator HTH, LysR	GO:0003700|GO:0006355
TRINITY_DN1167_c0_g2_i1	106	PRINTS	PR00039	LysR bacterial regulatory protein HTH signature	67	78	3.4E-7	T	29-03-2017	IPR000847	Transcription regulator HTH, LysR	GO:0003700|GO:0006355
TRINITY_DN1167_c0_g2_i1	106	PRINTS	PR00039	LysR bacterial regulatory protein HTH signature	46	57	3.4E-7	T	29-03-2017	IPR000847	Transcription regulator HTH, LysR	GO:0003700|GO:0006355
TRINITY_DN1167_c0_g2_i1	106	SUPERFAMILY	SSF46785		27	104	6.3E-20	T	29-03-2017	IPR011991	Winged helix-turn-helix DNA-binding domain
TRINITY_DN1167_c0_g2_i1	106	ProSiteProfiles	PS50931	LysR-type HTH domain profile.	29	86	23.563	T	29-03-2017	IPR000847	Transcription regulator HTH, LysR	GO:0003700|GO:0006355
TRINITY_DN1167_c0_g2_i1	106	PANTHER	PTHR30126:SF36		28	106	2.5E-29	T	29-03-2017
TRINITY_DN1167_c0_g2_i1	106	Pfam	PF00126	Bacterial regulatory helix-turn-helix protein, lysR family	31	89	1.2E-17	T	29-03-2017	IPR000847	Transcription regulator HTH, LysR	GO:0003700|GO:0006355
TRINITY_DN1167_c0_g2_i1	106	Gene3D	G3DSA:1.10.10.10		27	105	2.4E-22	T	29-03-2017	IPR011991	Winged helix-turn-helix DNA-binding domain
TRINITY_DN1167_c0_g1_i1	103	Pfam	PF00126	Bacterial regulatory helix-turn-helix protein, lysR family	31	89	1.1E-17	T	29-03-2017	IPR000847	Transcription regulator HTH, LysR	GO:0003700|GO:0006355
TRINITY_DN1167_c0_g1_i1	103	PANTHER	PTHR30126:SF36		28	97	1.4E-23	T	29-03-2017
TRINITY_DN1167_c0_g1_i1	103	ProSiteProfiles	PS50931	LysR-type HTH domain profile.	29	86	23.563	T	29-03-2017	IPR000847	Transcription regulator HTH, LysR	GO:0003700|GO:0006355
TRINITY_DN1167_c0_g1_i1	103	SUPERFAMILY	SSF46785		27	100	4.54E-18	T	29-03-2017	IPR011991	Winged helix-turn-helix DNA-binding domain
TRINITY_DN1167_c0_g1_i1	103	PANTHER	PTHR30126		28	97	1.4E-23	T	29-03-2017
TRINITY_DN1167_c0_g1_i1	103	PRINTS	PR00039	LysR bacterial regulatory protein HTH signature	46	57	3.2E-7	T	29-03-2017	IPR000847	Transcription regulator HTH, LysR	GO:0003700|GO:0006355
TRINITY_DN1167_c0_g1_i1	103	PRINTS	PR00039	LysR bacterial regulatory protein HTH signature	67	78	3.2E-7	T	29-03-2017	IPR000847	Transcription regulator HTH, LysR	GO:0003700|GO:0006355
TRINITY_DN1167_c0_g1_i1	103	PRINTS	PR00039	LysR bacterial regulatory protein HTH signature	57	67	3.2E-7	T	29-03-2017	IPR000847	Transcription regulator HTH, LysR	GO:0003700|GO:0006355
TRINITY_DN1167_c0_g1_i1	103	Gene3D	G3DSA:1.10.10.10		28	100	2.7E-20	T	29-03-2017	IPR011991	Winged helix-turn-helix DNA-binding domain
TRINITY_DN1150_c0_g1_i1	73	Gene3D	G3DSA:3.90.1010.10		1	73	3.7E-29	T	29-03-2017
TRINITY_DN1150_c0_g1_i1	73	PANTHER	PTHR10093		1	73	8.9E-52	T	29-03-2017
TRINITY_DN1150_c0_g1_i1	73	SUPERFAMILY	SSF82649		2	73	3.92E-26	T	29-03-2017
TRINITY_DN1150_c0_g1_i1	73	PANTHER	PTHR10093:SF3		1	73	8.9E-52	T	29-03-2017
TRINITY_DN1150_c0_g1_i1	73	CDD	cd06664	IscU_like	1	73	3.14669E-25	T	29-03-2017	IPR002871	NIF system FeS cluster assembly, NifU, N-terminal	GO:0005506|GO:0016226|GO:0051536	Reactome: R-HSA-1362409
TRINITY_DN1150_c0_g1_i1	73	Pfam	PF01592	NifU-like N terminal domain	1	73	1.0E-29	T	29-03-2017	IPR002871	NIF system FeS cluster assembly, NifU, N-terminal	GO:0005506|GO:0016226|GO:0051536	Reactome: R-HSA-1362409
TRINITY_DN1191_c0_g1_i1	81	SUPERFAMILY	SSF56784		5	79	1.2E-5	T	29-03-2017	IPR023214	HAD-like domain
TRINITY_DN1191_c0_g1_i1	81	Gene3D	G3DSA:3.40.50.1000		5	73	6.5E-4	T	29-03-2017	IPR023214	HAD-like domain
TRINITY_DN1150_c0_g2_i1	76	Pfam	PF01592	NifU-like N terminal domain	1	75	3.8E-31	T	29-03-2017	IPR002871	NIF system FeS cluster assembly, NifU, N-terminal	GO:0005506|GO:0016226|GO:0051536	Reactome: R-HSA-1362409
TRINITY_DN1150_c0_g2_i1	76	SUPERFAMILY	SSF82649		2	76	1.49E-27	T	29-03-2017
TRINITY_DN1150_c0_g2_i1	76	CDD	cd06664	IscU_like	1	74	7.55126E-26	T	29-03-2017	IPR002871	NIF system FeS cluster assembly, NifU, N-terminal	GO:0005506|GO:0016226|GO:0051536	Reactome: R-HSA-1362409
TRINITY_DN1150_c0_g2_i1	76	Gene3D	G3DSA:3.90.1010.10		1	75	1.9E-30	T	29-03-2017
TRINITY_DN1150_c0_g2_i1	76	PANTHER	PTHR10093:SF3		1	76	2.5E-53	T	29-03-2017
TRINITY_DN1150_c0_g2_i1	76	PANTHER	PTHR10093		1	76	2.5E-53	T	29-03-2017
TRINITY_DN1139_c0_g1_i1	68	Gene3D	G3DSA:2.60.120.570		6	60	8.0E-23	T	29-03-2017	IPR023301	Ammonia/methane monooxygenase, subunitB, N-terminal
TRINITY_DN1139_c0_g1_i1	68	Pfam	PF04744	Monooxygenase subunit B protein	5	59	3.9E-25	T	29-03-2017	IPR006833	Ammonia monooxygenase/particulate methane monooxygenase, subunit B
TRINITY_DN1139_c0_g3_i1	68	Pfam	PF04744	Monooxygenase subunit B protein	5	67	3.0E-30	T	29-03-2017	IPR006833	Ammonia monooxygenase/particulate methane monooxygenase, subunit B
TRINITY_DN1139_c0_g3_i1	68	Gene3D	G3DSA:2.60.120.570		6	67	2.1E-27	T	29-03-2017	IPR023301	Ammonia/methane monooxygenase, subunitB, N-terminal
TRINITY_DN1194_c0_g2_i2	49	MobiDBLite	mobidb-lite	consensus disorder prediction	24	49	-	T	29-03-2017
TRINITY_DN1194_c0_g1_i1	38	MobiDBLite	mobidb-lite	consensus disorder prediction	1	38	-	T	29-03-2017
TRINITY_DN1120_c0_g1_i2	92	Pfam	PF15887	Putative zinc-binding metallo-peptidase	1	92	5.4E-42	T	29-03-2017	IPR031321	Uncharacterised conserved protein UCP012641, putative zinc-binding metallo-peptidase
TRINITY_DN1138_c1_g1_i1	116	MobiDBLite	mobidb-lite	consensus disorder prediction	1	34	-	T	29-03-2017
TRINITY_DN1138_c1_g1_i1	116	Coils	Coil		116	116	-	T	29-03-2017
TRINITY_DN1138_c1_g1_i1	116	MobiDBLite	mobidb-lite	consensus disorder prediction	65	84	-	T	29-03-2017
TRINITY_DN1120_c0_g1_i1	106	MobiDBLite	mobidb-lite	consensus disorder prediction	87	106	-	T	29-03-2017
TRINITY_DN1120_c0_g1_i1	106	Pfam	PF15887	Putative zinc-binding metallo-peptidase	15	93	7.7E-38	T	29-03-2017	IPR031321	Uncharacterised conserved protein UCP012641, putative zinc-binding metallo-peptidase
TRINITY_DN1194_c0_g2_i1	57	MobiDBLite	mobidb-lite	consensus disorder prediction	24	57	-	T	29-03-2017
TRINITY_DN1138_c1_g2_i1	115	MobiDBLite	mobidb-lite	consensus disorder prediction	1	34	-	T	29-03-2017
TRINITY_DN1138_c0_g1_i1	68	SUPERFAMILY	SSF56796		4	61	2.22E-10	T	29-03-2017
TRINITY_DN1138_c0_g1_i1	68	Gene3D	G3DSA:1.20.1090.10		7	66	5.2E-12	T	29-03-2017
TRINITY_DN1186_c0_g2_i1	65	PANTHER	PTHR12138		2	59	5.0E-39	T	29-03-2017
TRINITY_DN1186_c0_g2_i1	65	PRINTS	PR02045	FAM138 N-terminal domain signature	20	35	2.6E-17	T	29-03-2017
TRINITY_DN1186_c0_g2_i1	65	PRINTS	PR02045	FAM138 N-terminal domain signature	35	48	2.6E-17	T	29-03-2017
TRINITY_DN1186_c0_g2_i1	65	PRINTS	PR02045	FAM138 N-terminal domain signature	48	63	2.6E-17	T	29-03-2017
TRINITY_DN1120_c0_g1_i3	95	Pfam	PF15887	Putative zinc-binding metallo-peptidase	15	95	1.2E-40	T	29-03-2017	IPR031321	Uncharacterised conserved protein UCP012641, putative zinc-binding metallo-peptidase
TRINITY_DN1138_c2_g1_i1	50	MobiDBLite	mobidb-lite	consensus disorder prediction	1	50	-	T	29-03-2017
TRINITY_DN1689_c0_g1_i1	60	MobiDBLite	mobidb-lite	consensus disorder prediction	1	29	-	T	29-03-2017
TRINITY_DN1602_c0_g1_i1	55	MobiDBLite	mobidb-lite	consensus disorder prediction	36	55	-	T	29-03-2017
TRINITY_DN1668_c0_g1_i1	96	CDD	cd14869	uS7_Bacteria	1	89	5.44299E-56	T	29-03-2017
TRINITY_DN1668_c0_g1_i1	96	TIGRFAM	TIGR01029	rpsG_bact: ribosomal protein uS7	1	95	8.1E-46	T	29-03-2017	IPR005717	Ribosomal protein S7, bacterial/organellar-type	GO:0003735|GO:0006412|GO:0015935
TRINITY_DN1668_c0_g1_i1	96	Gene3D	G3DSA:1.10.455.10		1	96	1.5E-44	T	29-03-2017	IPR023798	Ribosomal protein S7 domain
TRINITY_DN1668_c0_g1_i1	96	PANTHER	PTHR11205		1	96	6.6E-60	T	29-03-2017	IPR000235	Ribosomal protein S5/S7	GO:0006412
TRINITY_DN1668_c0_g1_i1	96	PIRSF	PIRSF002122		1	96	3.0E-40	T	29-03-2017	IPR000235	Ribosomal protein S5/S7	GO:0006412
TRINITY_DN1668_c0_g1_i1	96	Pfam	PF00177	Ribosomal protein S7p/S5e	1	89	1.3E-41	T	29-03-2017	IPR023798	Ribosomal protein S7 domain
TRINITY_DN1668_c0_g1_i1	96	SUPERFAMILY	SSF47973		1	96	2.35E-40	T	29-03-2017	IPR023798	Ribosomal protein S7 domain
TRINITY_DN1698_c0_g1_i1	46	PANTHER	PTHR13939:SF0		5	46	5.6E-20	T	29-03-2017
TRINITY_DN1698_c0_g1_i1	46	SUPERFAMILY	SSF53218		4	46	6.15E-11	T	29-03-2017	IPR001453	MoaB/Mog domain
TRINITY_DN1698_c0_g1_i1	46	Pfam	PF00994	Probable molybdopterin binding domain	9	46	1.7E-8	T	29-03-2017	IPR001453	MoaB/Mog domain
TRINITY_DN1698_c0_g1_i1	46	PANTHER	PTHR13939		5	46	5.6E-20	T	29-03-2017
TRINITY_DN1698_c0_g1_i1	46	Gene3D	G3DSA:3.40.980.10		3	46	3.6E-11	T	29-03-2017	IPR001453	MoaB/Mog domain
TRINITY_DN1628_c0_g1_i1	47	Gene3D	G3DSA:2.40.170.20		1	47	8.9E-4	T	29-03-2017	IPR000531	TonB-dependent receptor, beta-barrel	GO:0004872|GO:0006810|GO:0016020
TRINITY_DN1615_c0_g1_i1	43	MobiDBLite	mobidb-lite	consensus disorder prediction	1	43	-	T	29-03-2017
TRINITY_DN1615_c0_g1_i1	43	Coils	Coil		26	43	-	T	29-03-2017
TRINITY_DN1482_c0_g1_i1	45	MobiDBLite	mobidb-lite	consensus disorder prediction	1	45	-	T	29-03-2017
TRINITY_DN1328_c0_g1_i1	35	MobiDBLite	mobidb-lite	consensus disorder prediction	1	28	-	T	29-03-2017
TRINITY_DN112_c0_g2_i1	51	PANTHER	PTHR22878		1	51	2.0E-12	T	29-03-2017
TRINITY_DN1618_c0_g1_i1	66	SUPERFAMILY	SSF51905		1	66	6.96E-15	T	29-03-2017	IPR023753	FAD/NAD(P)-binding domain	GO:0016491|GO:0055114
TRINITY_DN1618_c0_g1_i1	66	Gene3D	G3DSA:3.50.50.60		1	65	1.2E-16	T	29-03-2017	IPR023753	FAD/NAD(P)-binding domain	GO:0016491|GO:0055114
TRINITY_DN1618_c0_g1_i1	66	PANTHER	PTHR22912		1	66	8.6E-24	T	29-03-2017
TRINITY_DN1618_c0_g1_i1	66	PANTHER	PTHR22912:SF48		1	66	8.6E-24	T	29-03-2017
TRINITY_DN1618_c0_g1_i1	66	Pfam	PF00070	Pyridine nucleotide-disulphide oxidoreductase	1	66	5.3E-17	T	29-03-2017	IPR023753	FAD/NAD(P)-binding domain	GO:0016491|GO:0055114
TRINITY_DN1700_c0_g1_i1	51	MobiDBLite	mobidb-lite	consensus disorder prediction	21	51	-	T	29-03-2017
TRINITY_DN1497_c0_g1_i1	36	MobiDBLite	mobidb-lite	consensus disorder prediction	16	36	-	T	29-03-2017
TRINITY_DN19_c0_g1_i1	67	MobiDBLite	mobidb-lite	consensus disorder prediction	48	67	-	T	29-03-2017
TRINITY_DN1661_c0_g1_i1	78	PANTHER	PTHR11699		1	49	3.0E-12	T	29-03-2017
TRINITY_DN1661_c0_g1_i1	78	Gene3D	G3DSA:3.40.309.10		4	35	1.9E-5	T	29-03-2017	IPR016163	Aldehyde dehydrogenase, C-terminal	GO:0008152|GO:0016491|GO:0016620|GO:0055114
TRINITY_DN1661_c0_g1_i1	78	PANTHER	PTHR11699:SF18		1	49	3.0E-12	T	29-03-2017
TRINITY_DN1661_c0_g1_i1	78	Pfam	PF00171	Aldehyde dehydrogenase family	3	50	5.7E-8	T	29-03-2017	IPR015590	Aldehyde dehydrogenase domain	GO:0008152|GO:0016491|GO:0055114
TRINITY_DN1661_c0_g1_i1	78	SUPERFAMILY	SSF53720		4	53	4.91E-9	T	29-03-2017	IPR016161	Aldehyde/histidinol dehydrogenase	GO:0008152|GO:0016491|GO:0055114
TRINITY_DN1682_c0_g1_i1	59	MobiDBLite	mobidb-lite	consensus disorder prediction	1	30	-	T	29-03-2017
TRINITY_DN1624_c0_g1_i1	69	MobiDBLite	mobidb-lite	consensus disorder prediction	35	55	-	T	29-03-2017
TRINITY_DN1624_c0_g1_i1	69	MobiDBLite	mobidb-lite	consensus disorder prediction	1	20	-	T	29-03-2017
TRINITY_DN1624_c0_g2_i1	71	MobiDBLite	mobidb-lite	consensus disorder prediction	1	21	-	T	29-03-2017
TRINITY_DN1624_c0_g2_i1	71	MobiDBLite	mobidb-lite	consensus disorder prediction	35	54	-	T	29-03-2017
TRINITY_DN1600_c0_g1_i1	105	MobiDBLite	mobidb-lite	consensus disorder prediction	63	105	-	T	29-03-2017
TRINITY_DN1609_c0_g1_i1	69	MobiDBLite	mobidb-lite	consensus disorder prediction	31	52	-	T	29-03-2017
TRINITY_DN1292_c0_g1_i1	196	MobiDBLite	mobidb-lite	consensus disorder prediction	161	185	-	T	29-03-2017
TRINITY_DN1613_c0_g1_i1	66	MobiDBLite	mobidb-lite	consensus disorder prediction	1	37	-	T	29-03-2017
TRINITY_DN1638_c0_g1_i1	90	SUPERFAMILY	SSF51395		3	81	2.49E-5	T	29-03-2017
TRINITY_DN1194_c0_g2_i4	38	MobiDBLite	mobidb-lite	consensus disorder prediction	1	38	-	T	29-03-2017
TRINITY_DN1600_c0_g2_i1	105	MobiDBLite	mobidb-lite	consensus disorder prediction	63	105	-	T	29-03-2017
TRINITY_DN1655_c0_g1_i1	65	MobiDBLite	mobidb-lite	consensus disorder prediction	32	65	-	T	29-03-2017
TRINITY_DN1583_c0_g1_i1	35	Pfam	PF08333	Protein of unknown function (DUF1725)	17	33	5.0E-9	T	29-03-2017	IPR013544	Domain of unknown function DUF1725
TRINITY_DN1194_c0_g2_i3	30	MobiDBLite	mobidb-lite	consensus disorder prediction	1	30	-	T	29-03-2017
TRINITY_DN1640_c0_g1_i1	78	MobiDBLite	mobidb-lite	consensus disorder prediction	1	45	-	T	29-03-2017
TRINITY_DN105_c0_g1_i1	73	PANTHER	PTHR19446:SF391		1	73	7.6E-26	T	29-03-2017
TRINITY_DN105_c0_g1_i1	73	Pfam	PF00078	Reverse transcriptase (RNA-dependent DNA polymerase)	1	72	5.3E-8	T	29-03-2017	IPR000477	Reverse transcriptase domain
TRINITY_DN105_c0_g1_i1	73	PANTHER	PTHR19446		1	73	7.6E-26	T	29-03-2017
TRINITY_DN105_c0_g1_i1	73	SUPERFAMILY	SSF56672		3	66	6.67E-6	T	29-03-2017
TRINITY_DN754_c1_g2_i1	54	MobiDBLite	mobidb-lite	consensus disorder prediction	1	25	-	T	29-03-2017
TRINITY_DN1200_c0_g2_i1	157	PANTHER	PTHR19446:SF357		1	121	2.2E-41	T	29-03-2017
TRINITY_DN1200_c0_g2_i1	157	Pfam	PF00078	Reverse transcriptase (RNA-dependent DNA polymerase)	6	86	7.0E-11	T	29-03-2017	IPR000477	Reverse transcriptase domain
TRINITY_DN1200_c0_g2_i1	157	ProSiteProfiles	PS50878	Reverse transcriptase (RT) catalytic domain profile.	1	86	10.475	T	29-03-2017	IPR000477	Reverse transcriptase domain
TRINITY_DN1200_c0_g2_i1	157	PANTHER	PTHR19446		1	121	2.2E-41	T	29-03-2017
TRINITY_DN1200_c0_g2_i1	157	Coils	Coil		153	157	-	T	29-03-2017
TRINITY_DN1200_c0_g2_i1	157	SUPERFAMILY	SSF56672		7	132	2.89E-6	T	29-03-2017
TRINITY_DN1200_c0_g1_i1	78	Pfam	PF00078	Reverse transcriptase (RNA-dependent DNA polymerase)	6	61	3.5E-9	T	29-03-2017	IPR000477	Reverse transcriptase domain
TRINITY_DN1200_c0_g1_i1	78	PANTHER	PTHR19446		1	77	2.1E-20	T	29-03-2017
TRINITY_DN1200_c0_g1_i1	78	PANTHER	PTHR19446:SF357		1	77	2.1E-20	T	29-03-2017
TRINITY_DN1195_c0_g1_i1	58	MobiDBLite	mobidb-lite	consensus disorder prediction	36	58	-	T	29-03-2017
TRINITY_DN1510_c0_g1_i1	75	MobiDBLite	mobidb-lite	consensus disorder prediction	1	25	-	T	29-03-2017
TRINITY_DN806_c0_g1_i1	51	MobiDBLite	mobidb-lite	consensus disorder prediction	1	22	-	T	29-03-2017
TRINITY_DN1611_c0_g1_i1	40	Coils	Coil		4	24	-	T	29-03-2017
TRINITY_DN1611_c0_g1_i1	40	MobiDBLite	mobidb-lite	consensus disorder prediction	1	40	-	T	29-03-2017
TRINITY_DN179_c0_g1_i1	44	MobiDBLite	mobidb-lite	consensus disorder prediction	17	44	-	T	29-03-2017
TRINITY_DN179_c0_g1_i1	44	PRINTS	PR02045	FAM138 N-terminal domain signature	12	25	8.7E-12	T	29-03-2017
TRINITY_DN179_c0_g1_i1	44	PRINTS	PR02045	FAM138 N-terminal domain signature	25	40	8.7E-12	T	29-03-2017
TRINITY_DN179_c0_g1_i1	44	PANTHER	PTHR12138		1	43	2.1E-25	T	29-03-2017
TRINITY_DN1386_c0_g1_i1	21	MobiDBLite	mobidb-lite	consensus disorder prediction	1	21	-	T	29-03-2017
TRINITY_DN1195_c0_g2_i1	36	Coils	Coil		14	36	-	T	29-03-2017
TRINITY_DN1195_c0_g2_i1	36	MobiDBLite	mobidb-lite	consensus disorder prediction	1	36	-	T	29-03-2017
TRINITY_DN1509_c0_g1_i1	27	MobiDBLite	mobidb-lite	consensus disorder prediction	1	27	-	T	29-03-2017
TRINITY_DN1199_c0_g1_i1	54	PRINTS	PR02045	FAM138 N-terminal domain signature	33	48	3.5E-8	T	29-03-2017
TRINITY_DN1199_c0_g1_i1	54	PRINTS	PR02045	FAM138 N-terminal domain signature	48	54	3.5E-8	T	29-03-2017
TRINITY_DN1199_c0_g1_i1	54	PANTHER	PTHR16213		1	54	4.4E-33	T	29-03-2017
TRINITY_DN1187_c0_g2_i1	62	Coils	Coil		60	62	-	T	29-03-2017
TRINITY_DN1507_c0_g1_i1	54	PANTHER	PTHR16213		2	54	3.8E-18	T	29-03-2017
TRINITY_DN754_c1_g1_i1	44	MobiDBLite	mobidb-lite	consensus disorder prediction	1	26	-	T	29-03-2017
TRINITY_DN1096_c0_g1_i1	58	MobiDBLite	mobidb-lite	consensus disorder prediction	1	58	-	T	29-03-2017
TRINITY_DN1596_c0_g1_i1	71	MobiDBLite	mobidb-lite	consensus disorder prediction	48	71	-	T	29-03-2017
TRINITY_DN1481_c0_g1_i1	53	MobiDBLite	mobidb-lite	consensus disorder prediction	1	53	-	T	29-03-2017
TRINITY_DN1657_c0_g1_i1	26	MobiDBLite	mobidb-lite	consensus disorder prediction	1	26	-	T	29-03-2017
TRINITY_DN1662_c0_g1_i1	49	MobiDBLite	mobidb-lite	consensus disorder prediction	1	49	-	T	29-03-2017
TRINITY_DN1008_c0_g1_i1	99	PANTHER	PTHR25952		5	99	3.4E-33	T	29-03-2017
TRINITY_DN1008_c0_g1_i1	99	Coils	Coil		53	99	-	T	29-03-2017
TRINITY_DN1183_c0_g1_i1	34	PANTHER	PTHR16213		1	26	6.5E-15	T	29-03-2017
TRINITY_DN1194_c0_g3_i1	51	MobiDBLite	mobidb-lite	consensus disorder prediction	29	51	-	T	29-03-2017
TRINITY_DN1360_c0_g1_i1	73	SUPERFAMILY	SSF75304		3	73	1.44E-10	T	29-03-2017	IPR023631	Amidase signature domain		KEGG: 00970+6.3.5.7|MetaCyc: PWY-5921
TRINITY_DN1360_c0_g1_i1	73	Pfam	PF01425	Amidase	9	73	1.6E-4	T	29-03-2017	IPR023631	Amidase signature domain		KEGG: 00970+6.3.5.7|MetaCyc: PWY-5921
TRINITY_DN1360_c0_g1_i1	73	Gene3D	G3DSA:3.90.1300.10		5	73	3.4E-10	T	29-03-2017	IPR023631	Amidase signature domain		KEGG: 00970+6.3.5.7|MetaCyc: PWY-5921
TRINITY_DN1372_c0_g1_i1	43	Pfam	PF01471	Putative peptidoglycan binding domain	8	43	1.3E-5	T	29-03-2017	IPR002477	Peptidoglycan binding-like
TRINITY_DN1372_c0_g1_i1	43	PANTHER	PTHR10201		8	43	3.4E-18	T	29-03-2017
TRINITY_DN1372_c0_g1_i1	43	Gene3D	G3DSA:1.10.101.10		8	43	3.0E-8	T	29-03-2017	IPR002477	Peptidoglycan binding-like
TRINITY_DN1372_c0_g1_i1	43	SUPERFAMILY	SSF47090		7	43	3.14E-6	T	29-03-2017	IPR002477	Peptidoglycan binding-like
TRINITY_DN1372_c0_g1_i1	43	PANTHER	PTHR10201:SF21		8	43	3.4E-18	T	29-03-2017	IPR028726	Matrix metalloproteinase-17	GO:0004222|GO:0006508|GO:0008270	Reactome: R-HSA-1592389
TRINITY_DN1324_c0_g1_i1	78	PRINTS	PR02045	FAM138 N-terminal domain signature	48	61	7.6E-20	T	29-03-2017
TRINITY_DN1324_c0_g1_i1	78	PRINTS	PR02045	FAM138 N-terminal domain signature	61	76	7.6E-20	T	29-03-2017
TRINITY_DN1324_c0_g1_i1	78	PRINTS	PR02045	FAM138 N-terminal domain signature	33	48	7.6E-20	T	29-03-2017
TRINITY_DN1324_c0_g1_i1	78	PANTHER	PTHR16213		10	76	1.5E-32	T	29-03-2017
TRINITY_DN33_c0_g1_i1	27	MobiDBLite	mobidb-lite	consensus disorder prediction	1	27	-	T	29-03-2017
TRINITY_DN1329_c0_g1_i1	36	PANTHER	PTHR22968		1	27	1.0E-13	T	29-03-2017	IPR015727	Protein kinase C mu-related	GO:0004697|GO:0005524|GO:0006468	KEGG: 04070+2.7.11.13
TRINITY_DN1442_c0_g1_i1	67	MobiDBLite	mobidb-lite	consensus disorder prediction	46	67	-	T	29-03-2017
TRINITY_DN1396_c0_g1_i1	69	MobiDBLite	mobidb-lite	consensus disorder prediction	1	20	-	T	29-03-2017
TRINITY_DN1377_c0_g1_i1	71	MobiDBLite	mobidb-lite	consensus disorder prediction	1	24	-	T	29-03-2017
TRINITY_DN1395_c0_g1_i1	46	MobiDBLite	mobidb-lite	consensus disorder prediction	1	20	-	T	29-03-2017
TRINITY_DN1399_c0_g1_i1	67	MobiDBLite	mobidb-lite	consensus disorder prediction	43	67	-	T	29-03-2017
TRINITY_DN1412_c0_g1_i1	49	MobiDBLite	mobidb-lite	consensus disorder prediction	1	49	-	T	29-03-2017
TRINITY_DN235_c0_g1_i1	30	MobiDBLite	mobidb-lite	consensus disorder prediction	1	30	-	T	29-03-2017
TRINITY_DN1499_c0_g1_i1	68	Gene3D	G3DSA:3.90.180.10		1	67	8.7E-14	T	29-03-2017	IPR011032	GroES-like
TRINITY_DN1499_c0_g1_i1	68	SUPERFAMILY	SSF50129		1	67	1.98E-14	T	29-03-2017	IPR011032	GroES-like
TRINITY_DN1288_c0_g1_i1	42	MobiDBLite	mobidb-lite	consensus disorder prediction	1	29	-	T	29-03-2017
TRINITY_DN1515_c0_g1_i1	73	MobiDBLite	mobidb-lite	consensus disorder prediction	21	58	-	T	29-03-2017
TRINITY_DN343_c0_g2_i1	34	MobiDBLite	mobidb-lite	consensus disorder prediction	1	34	-	T	29-03-2017
TRINITY_DN343_c0_g1_i1	21	MobiDBLite	mobidb-lite	consensus disorder prediction	1	21	-	T	29-03-2017
TRINITY_DN1508_c0_g1_i1	32	MobiDBLite	mobidb-lite	consensus disorder prediction	1	32	-	T	29-03-2017
TRINITY_DN1245_c0_g1_i1	40	MobiDBLite	mobidb-lite	consensus disorder prediction	1	40	-	T	29-03-2017
TRINITY_DN1169_c0_g1_i1	42	MobiDBLite	mobidb-lite	consensus disorder prediction	17	42	-	T	29-03-2017
TRINITY_DN1685_c0_g1_i1	39	MobiDBLite	mobidb-lite	consensus disorder prediction	1	39	-	T	29-03-2017
TRINITY_DN1605_c0_g1_i1	53	MobiDBLite	mobidb-lite	consensus disorder prediction	1	53	-	T	29-03-2017
TRINITY_DN1617_c0_g1_i1	35	MobiDBLite	mobidb-lite	consensus disorder prediction	1	35	-	T	29-03-2017
TRINITY_DN1169_c0_g2_i1	39	MobiDBLite	mobidb-lite	consensus disorder prediction	1	39	-	T	29-03-2017
TRINITY_DN1614_c0_g1_i1	40	MobiDBLite	mobidb-lite	consensus disorder prediction	1	40	-	T	29-03-2017
TRINITY_DN1604_c0_g1_i1	23	MobiDBLite	mobidb-lite	consensus disorder prediction	1	23	-	T	29-03-2017
TRINITY_DN1703_c0_g1_i1	31	MobiDBLite	mobidb-lite	consensus disorder prediction	12	31	-	T	29-03-2017
TRINITY_DN1607_c0_g1_i1	46	MobiDBLite	mobidb-lite	consensus disorder prediction	23	46	-	T	29-03-2017
TRINITY_DN1186_c0_g1_i1	56	PRINTS	PR02045	FAM138 N-terminal domain signature	39	54	2.1E-17	T	29-03-2017
TRINITY_DN1186_c0_g1_i1	56	PRINTS	PR02045	FAM138 N-terminal domain signature	11	26	2.1E-17	T	29-03-2017
TRINITY_DN1186_c0_g1_i1	56	PRINTS	PR02045	FAM138 N-terminal domain signature	26	39	2.1E-17	T	29-03-2017
TRINITY_DN1186_c0_g1_i1	56	PANTHER	PTHR12138		1	50	1.5E-29	T	29-03-2017

## Sheet: MM1
Transcript ID	Sequence Length	Analysis	Signature Accession	Signature Description	Start location	Stop location	Score	Status	Date	InterPro annotations - accession	InterPro annotations - description	GO annotations	Pathways annotations
TRINITY_DN353_c0_g1_i1	422	ProSitePatterns	PS00222	Insulin-like growth factor-binding protein (IGFBP) N-terminal domain signature.	51	66	-	T	18-02-2017	IPR017891	Insulin-like growth factor binding protein, N-terminal, Cys-rich conserved site
TRINITY_DN3676_c0_g1_i1	289	ProSitePatterns	PS00022	EGF-like domain signature 1.	232	243	-	T	18-02-2017	IPR013032	EGF-like, conserved site
TRINITY_DN8345_c1_g1_i6	290	ProSitePatterns	PS00222	Insulin-like growth factor-binding protein (IGFBP) N-terminal domain signature.	132	147	-	T	18-02-2017	IPR017891	Insulin-like growth factor binding protein, N-terminal, Cys-rich conserved site
TRINITY_DN8376_c7_g8_i1	224	PRINTS	PR00308	Type I antifreeze protein signature	205	214	3.2E-11	T	18-02-2017	IPR000104	Antifreeze protein, type I	GO:0042309|GO:0050825|GO:0050826
TRINITY_DN8376_c7_g8_i1	224	PRINTS	PR00308	Type I antifreeze protein signature	173	187	3.2E-11	T	18-02-2017	IPR000104	Antifreeze protein, type I	GO:0042309|GO:0050825|GO:0050826
TRINITY_DN8376_c7_g8_i1	224	PRINTS	PR00308	Type I antifreeze protein signature	187	198	3.2E-11	T	18-02-2017	IPR000104	Antifreeze protein, type I	GO:0042309|GO:0050825|GO:0050826
TRINITY_DN8451_c2_g1_i1	690	ProSitePatterns	PS00222	Insulin-like growth factor-binding protein (IGFBP) N-terminal domain signature.	120	135	-	T	18-02-2017	IPR017891	Insulin-like growth factor binding protein, N-terminal, Cys-rich conserved site
TRINITY_DN8473_c1_g8_i1	232	ProSitePatterns	PS00243	Integrins beta chain cysteine-rich domain signature.	184	197	-	T	18-02-2017	IPR015812	Integrin beta subunit
TRINITY_DN8472_c9_g3_i1	283	ProSiteProfiles	PS51323	Insulin-like growth factor-binding protein (IGFBP) N-terminal domain profile.	244	283	8.751	T	18-02-2017	IPR000867	Insulin-like growth factor-binding protein, IGFBP	GO:0001558|GO:0005520|GO:0005576
TRINITY_DN11586_c0_g2_i1	253	PRINTS	PR00308	Type I antifreeze protein signature	72	81	9.2E-11	T	18-02-2017	IPR000104	Antifreeze protein, type I	GO:0042309|GO:0050825|GO:0050826
TRINITY_DN11586_c0_g2_i1	253	PRINTS	PR00308	Type I antifreeze protein signature	41	55	9.2E-11	T	18-02-2017	IPR000104	Antifreeze protein, type I	GO:0042309|GO:0050825|GO:0050826
TRINITY_DN11586_c0_g2_i1	253	PRINTS	PR00308	Type I antifreeze protein signature	55	66	9.2E-11	T	18-02-2017	IPR000104	Antifreeze protein, type I	GO:0042309|GO:0050825|GO:0050826
TRINITY_DN14446_c0_g1_i1	330	PRINTS	PR00833	Pollen allergen Poa pI signature	1	8	6.7E-5	T	18-02-2017
TRINITY_DN14446_c0_g1_i1	330	PRINTS	PR00833	Pollen allergen Poa pI signature	72	86	6.7E-5	T	18-02-2017
TRINITY_DN8345_c1_g1_i2	257	ProSitePatterns	PS00222	Insulin-like growth factor-binding protein (IGFBP) N-terminal domain signature.	132	147	-	T	18-02-2017	IPR017891	Insulin-like growth factor binding protein, N-terminal, Cys-rich conserved site
TRINITY_DN8473_c1_g8_i2	235	ProSitePatterns	PS00243	Integrins beta chain cysteine-rich domain signature.	187	200	-	T	18-02-2017	IPR015812	Integrin beta subunit
TRINITY_DN5789_c0_g2_i1	512	ProSitePatterns	PS60024	Agouti domain signature.	205	247	-	T	18-02-2017	IPR027300	Agouti domain	GO:0005102
TRINITY_DN5789_c0_g2_i1	512	ProSiteProfiles	PS51150	Agouti domain profile.	205	247	8.65	T	18-02-2017	IPR027300	Agouti domain	GO:0005102
TRINITY_DN8413_c11_g4_i1	204	ProSitePatterns	PS00022	EGF-like domain signature 1.	3	14	-	T	18-02-2017	IPR013032	EGF-like, conserved site
TRINITY_DN8413_c11_g4_i1	204	ProSitePatterns	PS00022	EGF-like domain signature 1.	92	103	-	T	18-02-2017	IPR013032	EGF-like, conserved site
TRINITY_DN5433_c0_g1_i1	221	ProSitePatterns	PS00197	2Fe-2S ferredoxin-type iron-sulfur binding region signature.	71	79	-	T	18-02-2017	IPR006058	2Fe-2S ferredoxin, iron-sulphur binding site	GO:0051537
TRINITY_DN5433_c0_g1_i1	221	ProSitePatterns	PS00197	2Fe-2S ferredoxin-type iron-sulfur binding region signature.	3	11	-	T	18-02-2017	IPR006058	2Fe-2S ferredoxin, iron-sulphur binding site	GO:0051537
TRINITY_DN5433_c0_g1_i1	221	ProSitePatterns	PS00197	2Fe-2S ferredoxin-type iron-sulfur binding region signature.	29	37	-	T	18-02-2017	IPR006058	2Fe-2S ferredoxin, iron-sulphur binding site	GO:0051537
TRINITY_DN5433_c0_g1_i1	221	ProSitePatterns	PS00197	2Fe-2S ferredoxin-type iron-sulfur binding region signature.	136	144	-	T	18-02-2017	IPR006058	2Fe-2S ferredoxin, iron-sulphur binding site	GO:0051537
TRINITY_DN8345_c1_g1_i1	243	ProSitePatterns	PS00222	Insulin-like growth factor-binding protein (IGFBP) N-terminal domain signature.	132	147	-	T	18-02-2017	IPR017891	Insulin-like growth factor binding protein, N-terminal, Cys-rich conserved site
TRINITY_DN8365_c2_g1_i1	303	ProSitePatterns	PS00243	Integrins beta chain cysteine-rich domain signature.	257	270	-	T	18-02-2017	IPR015812	Integrin beta subunit
TRINITY_DN5433_c0_g1_i2	220	ProSitePatterns	PS00197	2Fe-2S ferredoxin-type iron-sulfur binding region signature.	71	79	-	T	18-02-2017	IPR006058	2Fe-2S ferredoxin, iron-sulphur binding site	GO:0051537
TRINITY_DN5433_c0_g1_i2	220	ProSitePatterns	PS00197	2Fe-2S ferredoxin-type iron-sulfur binding region signature.	3	11	-	T	18-02-2017	IPR006058	2Fe-2S ferredoxin, iron-sulphur binding site	GO:0051537
TRINITY_DN5433_c0_g1_i2	220	ProSitePatterns	PS00197	2Fe-2S ferredoxin-type iron-sulfur binding region signature.	29	37	-	T	18-02-2017	IPR006058	2Fe-2S ferredoxin, iron-sulphur binding site	GO:0051537
TRINITY_DN5433_c0_g1_i2	220	ProSitePatterns	PS00197	2Fe-2S ferredoxin-type iron-sulfur binding region signature.	136	144	-	T	18-02-2017	IPR006058	2Fe-2S ferredoxin, iron-sulphur binding site	GO:0051537
TRINITY_DN16426_c0_g1_i1	265	PRINTS	PR00308	Type I antifreeze protein signature	136	150	6.9E-11	T	18-02-2017	IPR000104	Antifreeze protein, type I	GO:0042309|GO:0050825|GO:0050826
TRINITY_DN16426_c0_g1_i1	265	PRINTS	PR00308	Type I antifreeze protein signature	161	170	6.9E-11	T	18-02-2017	IPR000104	Antifreeze protein, type I	GO:0042309|GO:0050825|GO:0050826
TRINITY_DN16426_c0_g1_i1	265	PRINTS	PR00308	Type I antifreeze protein signature	150	161	6.9E-11	T	18-02-2017	IPR000104	Antifreeze protein, type I	GO:0042309|GO:0050825|GO:0050826
TRINITY_DN1618_c0_g1_i1	242	ProSiteProfiles	PS51367	Thaumatin family profile.	48	226	8.584	T	18-02-2017	IPR001938	Thaumatin
TRINITY_DN8458_c1_g1_i1	220	ProSitePatterns	PS60019	I-superfamily conotoxin signature.	164	196	-	T	18-02-2017	IPR013141	Conotoxin-I, conserved site
TRINITY_DN7110_c0_g1_i1	401	PRINTS	PR00833	Pollen allergen Poa pI signature	190	209	1.7E-5	T	18-02-2017
TRINITY_DN7110_c0_g1_i1	401	PRINTS	PR00833	Pollen allergen Poa pI signature	148	165	1.7E-5	T	18-02-2017
TRINITY_DN7110_c0_g1_i1	401	PRINTS	PR00833	Pollen allergen Poa pI signature	228	242	1.7E-5	T	18-02-2017
TRINITY_DN2645_c0_g2_i1	473	ProSitePatterns	PS01177	Anaphylatoxin domain signature.	243	276	-	T	18-02-2017	IPR000020	Anaphylatoxin/fibulin	GO:0005576
TRINITY_DN16426_c0_g2_i1	264	PRINTS	PR00308	Type I antifreeze protein signature	136	150	6.8E-11	T	18-02-2017	IPR000104	Antifreeze protein, type I	GO:0042309|GO:0050825|GO:0050826
TRINITY_DN16426_c0_g2_i1	264	PRINTS	PR00308	Type I antifreeze protein signature	161	170	6.8E-11	T	18-02-2017	IPR000104	Antifreeze protein, type I	GO:0042309|GO:0050825|GO:0050826
TRINITY_DN16426_c0_g2_i1	264	PRINTS	PR00308	Type I antifreeze protein signature	150	161	6.8E-11	T	18-02-2017	IPR000104	Antifreeze protein, type I	GO:0042309|GO:0050825|GO:0050826
TRINITY_DN8329_c2_g1_i1	212	ProSiteProfiles	PS50214	Disintegrin domain profile.	1	76	8.675	T	18-02-2017	IPR001762	Disintegrin domain
TRINITY_DN8279_c0_g9_i1	222	ProSitePatterns	PS00222	Insulin-like growth factor-binding protein (IGFBP) N-terminal domain signature.	52	67	-	T	18-02-2017	IPR017891	Insulin-like growth factor binding protein, N-terminal, Cys-rich conserved site
TRINITY_DN2645_c0_g1_i1	473	ProSitePatterns	PS01177	Anaphylatoxin domain signature.	243	276	-	T	18-02-2017	IPR000020	Anaphylatoxin/fibulin	GO:0005576
TRINITY_DN12906_c0_g1_i1	334	PRINTS	PR00833	Pollen allergen Poa pI signature	187	204	5.9E-5	T	18-02-2017
TRINITY_DN12906_c0_g1_i1	334	PRINTS	PR00833	Pollen allergen Poa pI signature	291	305	5.9E-5	T	18-02-2017
TRINITY_DN590_c0_g1_i1	263	ProSitePatterns	PS01177	Anaphylatoxin domain signature.	164	198	-	T	18-02-2017	IPR000020	Anaphylatoxin/fibulin	GO:0005576
TRINITY_DN3676_c0_g2_i1	314	ProSitePatterns	PS00022	EGF-like domain signature 1.	232	243	-	T	18-02-2017	IPR013032	EGF-like, conserved site
TRINITY_DN5789_c0_g1_i1	511	ProSitePatterns	PS60024	Agouti domain signature.	205	247	-	T	18-02-2017	IPR027300	Agouti domain	GO:0005102
TRINITY_DN5789_c0_g1_i1	511	ProSiteProfiles	PS51150	Agouti domain profile.	205	247	8.65	T	18-02-2017	IPR027300	Agouti domain	GO:0005102
TRINITY_DN8345_c1_g1_i4	290	ProSitePatterns	PS00222	Insulin-like growth factor-binding protein (IGFBP) N-terminal domain signature.	132	147	-	T	18-02-2017	IPR017891	Insulin-like growth factor binding protein, N-terminal, Cys-rich conserved site
TRINITY_DN12573_c0_g1_i1	233	MobiDBLite	mobidb-lite	consensus disorder prediction	180	233	-	T	18-02-2017
TRINITY_DN12573_c0_g1_i1	233	MobiDBLite	mobidb-lite	consensus disorder prediction	89	142	-	T	18-02-2017
TRINITY_DN8345_c1_g1_i5	243	ProSitePatterns	PS00222	Insulin-like growth factor-binding protein (IGFBP) N-terminal domain signature.	132	147	-	T	18-02-2017	IPR017891	Insulin-like growth factor binding protein, N-terminal, Cys-rich conserved site
TRINITY_DN353_c0_g2_i1	422	ProSitePatterns	PS00222	Insulin-like growth factor-binding protein (IGFBP) N-terminal domain signature.	51	66	-	T	18-02-2017	IPR017891	Insulin-like growth factor binding protein, N-terminal, Cys-rich conserved site
TRINITY_DN2036_c0_g2_i1	209	PRINTS	PR00860	Vertebrate metallothionein signature	80	89	2.4E-5	T	18-02-2017	IPR000006	Metallothionein, vertebrate	GO:0046872
TRINITY_DN2036_c0_g2_i1	209	PRINTS	PR00860	Vertebrate metallothionein signature	66	79	2.4E-5	T	18-02-2017	IPR000006	Metallothionein, vertebrate	GO:0046872
TRINITY_DN2036_c0_g2_i1	209	PRINTS	PR00860	Vertebrate metallothionein signature	44	56	2.4E-5	T	18-02-2017	IPR000006	Metallothionein, vertebrate	GO:0046872
TRINITY_DN12559_c0_g1_i1	210	PRINTS	PR00833	Pollen allergen Poa pI signature	110	124	6.5E-6	T	18-02-2017
TRINITY_DN12559_c0_g1_i1	210	PRINTS	PR00833	Pollen allergen Poa pI signature	1	10	6.5E-6	T	18-02-2017
TRINITY_DN8376_c7_g5_i1	213	PRINTS	PR00308	Type I antifreeze protein signature	194	203	2.9E-11	T	18-02-2017	IPR000104	Antifreeze protein, type I	GO:0042309|GO:0050825|GO:0050826
TRINITY_DN8376_c7_g5_i1	213	PRINTS	PR00308	Type I antifreeze protein signature	176	187	2.9E-11	T	18-02-2017	IPR000104	Antifreeze protein, type I	GO:0042309|GO:0050825|GO:0050826
TRINITY_DN8376_c7_g5_i1	213	PRINTS	PR00308	Type I antifreeze protein signature	162	176	2.9E-11	T	18-02-2017	IPR000104	Antifreeze protein, type I	GO:0042309|GO:0050825|GO:0050826
TRINITY_DN4048_c0_g1_i1	582	ProSiteProfiles	PS51046	GON domain profile.	1	36	8.929	T	18-02-2017	IPR012314	Peptidase M12B, GON-ADAMTSs	GO:0004222|GO:0008270	Reactome: R-HSA-5083635|Reactome: R-HSA-5173214
TRINITY_DN8434_c5_g2_i1	222	ProSitePatterns	PS00197	2Fe-2S ferredoxin-type iron-sulfur binding region signature.	4	12	-	T	18-02-2017	IPR006058	2Fe-2S ferredoxin, iron-sulphur binding site	GO:0051537
TRINITY_DN8390_c0_g2_i1	317	PRINTS	PR00308	Type I antifreeze protein signature	72	83	6.2E-11	T	18-02-2017	IPR000104	Antifreeze protein, type I	GO:0042309|GO:0050825|GO:0050826
TRINITY_DN8390_c0_g2_i1	317	PRINTS	PR00308	Type I antifreeze protein signature	84	93	6.2E-11	T	18-02-2017	IPR000104	Antifreeze protein, type I	GO:0042309|GO:0050825|GO:0050826
TRINITY_DN8390_c0_g2_i1	317	PRINTS	PR00308	Type I antifreeze protein signature	58	72	6.2E-11	T	18-02-2017	IPR000104	Antifreeze protein, type I	GO:0042309|GO:0050825|GO:0050826
TRINITY_DN8473_c1_g5_i1	209	ProSitePatterns	PS00222	Insulin-like growth factor-binding protein (IGFBP) N-terminal domain signature.	66	81	-	T	18-02-2017	IPR017891	Insulin-like growth factor binding protein, N-terminal, Cys-rich conserved site
TRINITY_DN11562_c0_g2_i1	426	ProSitePatterns	PS00269	Mammalian defensins signature.	388	416	-	T	18-02-2017	IPR006081	Alpha-defensin	GO:0005576|GO:0006952	Reactome: R-HSA-1461973|Reactome: R-HSA-1462054
TRINITY_DN8899_c0_g1_i1	769	PRINTS	PR00833	Pollen allergen Poa pI signature	76	93	3.7E-5	T	18-02-2017
TRINITY_DN8899_c0_g1_i1	769	PRINTS	PR00833	Pollen allergen Poa pI signature	195	209	3.7E-5	T	18-02-2017
TRINITY_DN14814_c0_g1_i1	208	PRINTS	PR00308	Type I antifreeze protein signature	49	58	4.0E-13	T	18-02-2017	IPR000104	Antifreeze protein, type I	GO:0042309|GO:0050825|GO:0050826
TRINITY_DN14814_c0_g1_i1	208	PRINTS	PR00308	Type I antifreeze protein signature	37	48	4.0E-13	T	18-02-2017	IPR000104	Antifreeze protein, type I	GO:0042309|GO:0050825|GO:0050826
TRINITY_DN14814_c0_g1_i1	208	PRINTS	PR00308	Type I antifreeze protein signature	23	37	4.0E-13	T	18-02-2017	IPR000104	Antifreeze protein, type I	GO:0042309|GO:0050825|GO:0050826
TRINITY_DN7344_c0_g2_i1	496	ProSitePatterns	PS01177	Anaphylatoxin domain signature.	100	135	-	T	18-02-2017	IPR000020	Anaphylatoxin/fibulin	GO:0005576
TRINITY_DN590_c0_g1_i2	262	ProSitePatterns	PS01177	Anaphylatoxin domain signature.	164	198	-	T	18-02-2017	IPR000020	Anaphylatoxin/fibulin	GO:0005576
TRINITY_DN8279_c0_g4_i1	222	ProSitePatterns	PS00222	Insulin-like growth factor-binding protein (IGFBP) N-terminal domain signature.	52	67	-	T	18-02-2017	IPR017891	Insulin-like growth factor binding protein, N-terminal, Cys-rich conserved site
TRINITY_DN8472_c9_g2_i1	285	ProSiteProfiles	PS51323	Insulin-like growth factor-binding protein (IGFBP) N-terminal domain profile.	246	285	8.751	T	18-02-2017	IPR000867	Insulin-like growth factor-binding protein, IGFBP	GO:0001558|GO:0005520|GO:0005576
TRINITY_DN5402_c0_g1_i1	252	MobiDBLite	mobidb-lite	consensus disorder prediction	221	252	-	T	18-02-2017
TRINITY_DN8486_c6_g2_i3	231	PRINTS	PR00861	Alpha-lytic endopeptidase serine protease (S2A) signature	9	29	2.3E-5	T	18-02-2017	IPR001316	Peptidase S1A, streptogrisin	GO:0004252|GO:0006508
TRINITY_DN8486_c6_g2_i3	231	PRINTS	PR00861	Alpha-lytic endopeptidase serine protease (S2A) signature	73	87	2.3E-5	T	18-02-2017	IPR001316	Peptidase S1A, streptogrisin	GO:0004252|GO:0006508
TRINITY_DN8486_c6_g2_i3	231	PRINTS	PR00861	Alpha-lytic endopeptidase serine protease (S2A) signature	49	72	2.3E-5	T	18-02-2017	IPR001316	Peptidase S1A, streptogrisin	GO:0004252|GO:0006508
TRINITY_DN3750_c0_g1_i1	253	ProSiteProfiles	PS50941	Chitin-binding type-1 domain profile.	67	120	7.505	T	18-02-2017	IPR001002	Chitin-binding, type 1	GO:0008061
TRINITY_DN14128_c0_g1_i1	384	PRINTS	PR00833	Pollen allergen Poa pI signature	1	10	4.5E-5	T	18-02-2017
TRINITY_DN14128_c0_g1_i1	384	PRINTS	PR00833	Pollen allergen Poa pI signature	89	103	4.5E-5	T	18-02-2017
TRINITY_DN503_c0_g1_i1	350	PRINTS	PR00833	Pollen allergen Poa pI signature	20	37	7.8E-5	T	18-02-2017
TRINITY_DN503_c0_g1_i1	350	PRINTS	PR00833	Pollen allergen Poa pI signature	104	118	7.8E-5	T	18-02-2017
TRINITY_DN11256_c0_g1_i1	283	PRINTS	PR00833	Pollen allergen Poa pI signature	103	120	9.0E-6	T	18-02-2017
TRINITY_DN11256_c0_g1_i1	283	PRINTS	PR00833	Pollen allergen Poa pI signature	197	211	9.0E-6	T	18-02-2017
TRINITY_DN11256_c0_g1_i1	283	PRINTS	PR00833	Pollen allergen Poa pI signature	173	191	9.0E-6	T	18-02-2017
TRINITY_DN9731_c0_g1_i1	424	ProSitePatterns	PS01177	Anaphylatoxin domain signature.	265	299	-	T	18-02-2017	IPR000020	Anaphylatoxin/fibulin	GO:0005576
TRINITY_DN9731_c0_g1_i1	424	ProSitePatterns	PS01177	Anaphylatoxin domain signature.	235	266	-	T	18-02-2017	IPR000020	Anaphylatoxin/fibulin	GO:0005576
TRINITY_DN8473_c1_g1_i1	266	ProSitePatterns	PS00222	Insulin-like growth factor-binding protein (IGFBP) N-terminal domain signature.	58	73	-	T	18-02-2017	IPR017891	Insulin-like growth factor binding protein, N-terminal, Cys-rich conserved site
TRINITY_DN8413_c11_g3_i1	204	ProSitePatterns	PS00022	EGF-like domain signature 1.	3	14	-	T	18-02-2017	IPR013032	EGF-like, conserved site
TRINITY_DN8413_c11_g3_i1	204	ProSitePatterns	PS00022	EGF-like domain signature 1.	92	103	-	T	18-02-2017	IPR013032	EGF-like, conserved site
TRINITY_DN10132_c0_g1_i1	302	PRINTS	PR00833	Pollen allergen Poa pI signature	13	30	2.1E-5	T	18-02-2017
TRINITY_DN10132_c0_g1_i1	302	PRINTS	PR00833	Pollen allergen Poa pI signature	82	100	2.1E-5	T	18-02-2017
TRINITY_DN10132_c0_g1_i1	302	PRINTS	PR00833	Pollen allergen Poa pI signature	123	137	2.1E-5	T	18-02-2017
TRINITY_DN8486_c6_g2_i1	269	PRINTS	PR00861	Alpha-lytic endopeptidase serine protease (S2A) signature	167	181	4.4E-5	T	18-02-2017	IPR001316	Peptidase S1A, streptogrisin	GO:0004252|GO:0006508
TRINITY_DN8486_c6_g2_i1	269	PRINTS	PR00861	Alpha-lytic endopeptidase serine protease (S2A) signature	103	123	4.4E-5	T	18-02-2017	IPR001316	Peptidase S1A, streptogrisin	GO:0004252|GO:0006508
TRINITY_DN8486_c6_g2_i1	269	PRINTS	PR00861	Alpha-lytic endopeptidase serine protease (S2A) signature	143	166	4.4E-5	T	18-02-2017	IPR001316	Peptidase S1A, streptogrisin	GO:0004252|GO:0006508
TRINITY_DN8486_c6_g2_i2	220	PRINTS	PR00861	Alpha-lytic endopeptidase serine protease (S2A) signature	167	181	2.7E-5	T	18-02-2017	IPR001316	Peptidase S1A, streptogrisin	GO:0004252|GO:0006508
TRINITY_DN8486_c6_g2_i2	220	PRINTS	PR00861	Alpha-lytic endopeptidase serine protease (S2A) signature	143	166	2.7E-5	T	18-02-2017	IPR001316	Peptidase S1A, streptogrisin	GO:0004252|GO:0006508
TRINITY_DN8486_c6_g2_i2	220	PRINTS	PR00861	Alpha-lytic endopeptidase serine protease (S2A) signature	103	123	2.7E-5	T	18-02-2017	IPR001316	Peptidase S1A, streptogrisin	GO:0004252|GO:0006508
TRINITY_DN3750_c0_g2_i1	252	ProSiteProfiles	PS50941	Chitin-binding type-1 domain profile.	67	120	7.505	T	18-02-2017	IPR001002	Chitin-binding, type 1	GO:0008061
TRINITY_DN6898_c1_g4_i1	306	ProSitePatterns	PS00197	2Fe-2S ferredoxin-type iron-sulfur binding region signature.	48	56	-	T	18-02-2017	IPR006058	2Fe-2S ferredoxin, iron-sulphur binding site	GO:0051537
TRINITY_DN353_c0_g3_i1	347	ProSitePatterns	PS00222	Insulin-like growth factor-binding protein (IGFBP) N-terminal domain signature.	51	66	-	T	18-02-2017	IPR017891	Insulin-like growth factor binding protein, N-terminal, Cys-rich conserved site
TRINITY_DN8451_c2_g1_i2	572	ProSitePatterns	PS00222	Insulin-like growth factor-binding protein (IGFBP) N-terminal domain signature.	120	135	-	T	18-02-2017	IPR017891	Insulin-like growth factor binding protein, N-terminal, Cys-rich conserved site
TRINITY_DN8484_c6_g4_i1	304	ProSitePatterns	PS00243	Integrins beta chain cysteine-rich domain signature.	131	144	-	T	18-02-2017	IPR015812	Integrin beta subunit
TRINITY_DN9320_c0_g1_i1	372	PRINTS	PR00833	Pollen allergen Poa pI signature	229	246	3.1E-5	T	18-02-2017
TRINITY_DN9320_c0_g1_i1	372	PRINTS	PR00833	Pollen allergen Poa pI signature	330	344	3.1E-5	T	18-02-2017
TRINITY_DN9320_c0_g1_i1	372	PRINTS	PR00833	Pollen allergen Poa pI signature	289	307	3.1E-5	T	18-02-2017
TRINITY_DN8321_c3_g6_i1	263	ProSitePatterns	PS00243	Integrins beta chain cysteine-rich domain signature.	216	229	-	T	18-02-2017	IPR015812	Integrin beta subunit
TRINITY_DN8472_c9_g1_i1	282	ProSiteProfiles	PS51323	Insulin-like growth factor-binding protein (IGFBP) N-terminal domain profile.	243	282	8.751	T	18-02-2017	IPR000867	Insulin-like growth factor-binding protein, IGFBP	GO:0001558|GO:0005520|GO:0005576
TRINITY_DN2741_c0_g2_i1	267	ProSitePatterns	PS00197	2Fe-2S ferredoxin-type iron-sulfur binding region signature.	33	41	-	T	18-02-2017	IPR006058	2Fe-2S ferredoxin, iron-sulphur binding site	GO:0051537
TRINITY_DN1467_c0_g4_i1	258	ProSitePatterns	PS00222	Insulin-like growth factor-binding protein (IGFBP) N-terminal domain signature.	140	155	-	T	18-02-2017	IPR017891	Insulin-like growth factor binding protein, N-terminal, Cys-rich conserved site
TRINITY_DN1383_c0_g1_i1	706	PRINTS	PR00873	Echinoidea (sea urchin) metallothionein signature	573	583	7.6E-5	T	18-02-2017	IPR001396	Metallothionein, family 4, echinoidea	GO:0046872
TRINITY_DN1383_c0_g1_i1	706	PRINTS	PR00873	Echinoidea (sea urchin) metallothionein signature	584	602	7.6E-5	T	18-02-2017	IPR001396	Metallothionein, family 4, echinoidea	GO:0046872
TRINITY_DN1383_c0_g1_i1	706	PRINTS	PR00873	Echinoidea (sea urchin) metallothionein signature	540	555	7.6E-5	T	18-02-2017	IPR001396	Metallothionein, family 4, echinoidea	GO:0046872
TRINITY_DN4709_c0_g2_i1	283	MobiDBLite	mobidb-lite	consensus disorder prediction	36	62	-	T	18-02-2017
TRINITY_DN8549_c43_g7_i2	333	ProSitePatterns	PS00222	Insulin-like growth factor-binding protein (IGFBP) N-terminal domain signature.	40	55	-	T	18-02-2017	IPR017891	Insulin-like growth factor binding protein, N-terminal, Cys-rich conserved site
TRINITY_DN1440_c0_g1_i1	462	ProSitePatterns	PS01185	C-terminal cystine knot signature.	337	375	-	T	18-02-2017	IPR006207	Cystine knot, C-terminal
TRINITY_DN2741_c0_g1_i1	267	ProSitePatterns	PS00197	2Fe-2S ferredoxin-type iron-sulfur binding region signature.	33	41	-	T	18-02-2017	IPR006058	2Fe-2S ferredoxin, iron-sulphur binding site	GO:0051537
TRINITY_DN5549_c0_g1_i1	381	MobiDBLite	mobidb-lite	consensus disorder prediction	1	20	-	T	18-02-2017
TRINITY_DN8525_c42_g1_i1	219	ProSitePatterns	PS00222	Insulin-like growth factor-binding protein (IGFBP) N-terminal domain signature.	77	92	-	T	18-02-2017	IPR017891	Insulin-like growth factor binding protein, N-terminal, Cys-rich conserved site
TRINITY_DN12499_c0_g1_i1	395	ProSitePatterns	PS01177	Anaphylatoxin domain signature.	59	94	-	T	18-02-2017	IPR000020	Anaphylatoxin/fibulin	GO:0005576
TRINITY_DN6117_c0_g1_i1	225	ProSiteProfiles	PS50842	Expansin, family-45 endoglucanase-like domain profile.	57	131	8.952	T	18-02-2017	IPR007112	Expansin/pollen allergen, DPBB domain
TRINITY_DN1336_c0_g1_i1	201	MobiDBLite	mobidb-lite	consensus disorder prediction	1	20	-	T	18-02-2017
TRINITY_DN1359_c0_g2_i1	303	ProSitePatterns	PS60020	Janus-faced atracotoxin (J-ACTX) family signature.	212	241	-	T	18-02-2017	IPR012499	Janus-atracotoxin	GO:0005576|GO:0009405
TRINITY_DN8520_c9_g3_i1	307	ProSitePatterns	PS00243	Integrins beta chain cysteine-rich domain signature.	272	286	-	T	18-02-2017	IPR015812	Integrin beta subunit
TRINITY_DN7808_c0_g1_i4	385	ProSitePatterns	PS00222	Insulin-like growth factor-binding protein (IGFBP) N-terminal domain signature.	253	268	-	T	18-02-2017	IPR017891	Insulin-like growth factor binding protein, N-terminal, Cys-rich conserved site
TRINITY_DN133_c0_g3_i1	490	ProSitePatterns	PS00222	Insulin-like growth factor-binding protein (IGFBP) N-terminal domain signature.	141	156	-	T	18-02-2017	IPR017891	Insulin-like growth factor binding protein, N-terminal, Cys-rich conserved site
TRINITY_DN2715_c0_g1_i1	308	ProSitePatterns	PS00243	Integrins beta chain cysteine-rich domain signature.	39	52	-	T	18-02-2017	IPR015812	Integrin beta subunit
TRINITY_DN8525_c42_g4_i8	428	ProSitePatterns	PS00222	Insulin-like growth factor-binding protein (IGFBP) N-terminal domain signature.	77	92	-	T	18-02-2017	IPR017891	Insulin-like growth factor binding protein, N-terminal, Cys-rich conserved site
TRINITY_DN7475_c0_g1_i1	269	ProSitePatterns	PS01177	Anaphylatoxin domain signature.	223	258	-	T	18-02-2017	IPR000020	Anaphylatoxin/fibulin	GO:0005576
TRINITY_DN8525_c42_g4_i7	749	ProSitePatterns	PS00222	Insulin-like growth factor-binding protein (IGFBP) N-terminal domain signature.	77	92	-	T	18-02-2017	IPR017891	Insulin-like growth factor binding protein, N-terminal, Cys-rich conserved site
TRINITY_DN14364_c0_g1_i1	226	ProSitePatterns	PS00243	Integrins beta chain cysteine-rich domain signature.	11	24	-	T	18-02-2017	IPR015812	Integrin beta subunit
TRINITY_DN14364_c0_g1_i1	226	ProSitePatterns	PS00243	Integrins beta chain cysteine-rich domain signature.	163	176	-	T	18-02-2017	IPR015812	Integrin beta subunit
TRINITY_DN10571_c0_g1_i1	396	ProSitePatterns	PS01185	C-terminal cystine knot signature.	87	123	-	T	18-02-2017	IPR006207	Cystine knot, C-terminal
TRINITY_DN8155_c0_g2_i2	546	ProSitePatterns	PS00243	Integrins beta chain cysteine-rich domain signature.	262	275	-	T	18-02-2017	IPR015812	Integrin beta subunit
TRINITY_DN8525_c42_g8_i1	219	ProSitePatterns	PS00222	Insulin-like growth factor-binding protein (IGFBP) N-terminal domain signature.	77	92	-	T	18-02-2017	IPR017891	Insulin-like growth factor binding protein, N-terminal, Cys-rich conserved site
TRINITY_DN7929_c0_g1_i1	338	ProSitePatterns	PS01185	C-terminal cystine knot signature.	60	97	-	T	18-02-2017	IPR006207	Cystine knot, C-terminal
TRINITY_DN14472_c0_g1_i1	473	ProSitePatterns	PS00198	4Fe-4S ferredoxin-type iron-sulfur binding region signature.	249	260	-	T	18-02-2017	IPR017900	4Fe-4S ferredoxin, iron-sulphur binding, conserved site
TRINITY_DN14472_c0_g1_i1	473	ProSitePatterns	PS00198	4Fe-4S ferredoxin-type iron-sulfur binding region signature.	458	469	-	T	18-02-2017	IPR017900	4Fe-4S ferredoxin, iron-sulphur binding, conserved site
TRINITY_DN14338_c0_g1_i1	534	ProSitePatterns	PS00243	Integrins beta chain cysteine-rich domain signature.	56	69	-	T	18-02-2017	IPR015812	Integrin beta subunit
TRINITY_DN10194_c0_g2_i1	418	PRINTS	PR00833	Pollen allergen Poa pI signature	1	10	1.6E-6	T	18-02-2017
TRINITY_DN10194_c0_g2_i1	418	PRINTS	PR00833	Pollen allergen Poa pI signature	75	89	1.6E-6	T	18-02-2017
TRINITY_DN6191_c0_g1_i1	277	PRINTS	PR00875	Mollusc metallothionein signature	85	96	7.1E-5	T	18-02-2017	IPR001008	Metallothionein, mollusc	GO:0046872
TRINITY_DN6191_c0_g1_i1	277	PRINTS	PR00875	Mollusc metallothionein signature	125	135	7.1E-5	T	18-02-2017	IPR001008	Metallothionein, mollusc	GO:0046872
TRINITY_DN6191_c0_g1_i1	277	PRINTS	PR00875	Mollusc metallothionein signature	114	125	7.1E-5	T	18-02-2017	IPR001008	Metallothionein, mollusc	GO:0046872
TRINITY_DN1467_c0_g3_i1	315	ProSitePatterns	PS00222	Insulin-like growth factor-binding protein (IGFBP) N-terminal domain signature.	197	212	-	T	18-02-2017	IPR017891	Insulin-like growth factor binding protein, N-terminal, Cys-rich conserved site
TRINITY_DN2715_c0_g2_i1	391	ProSitePatterns	PS00243	Integrins beta chain cysteine-rich domain signature.	122	135	-	T	18-02-2017	IPR015812	Integrin beta subunit
TRINITY_DN14444_c0_g1_i1	514	ProSitePatterns	PS00222	Insulin-like growth factor-binding protein (IGFBP) N-terminal domain signature.	318	333	-	T	18-02-2017	IPR017891	Insulin-like growth factor binding protein, N-terminal, Cys-rich conserved site
TRINITY_DN8549_c43_g7_i3	348	ProSitePatterns	PS00222	Insulin-like growth factor-binding protein (IGFBP) N-terminal domain signature.	40	55	-	T	18-02-2017	IPR017891	Insulin-like growth factor binding protein, N-terminal, Cys-rich conserved site
TRINITY_DN671_c0_g1_i1	354	PRINTS	PR00308	Type I antifreeze protein signature	291	305	9.6E-11	T	18-02-2017	IPR000104	Antifreeze protein, type I	GO:0042309|GO:0050825|GO:0050826
TRINITY_DN671_c0_g1_i1	354	PRINTS	PR00308	Type I antifreeze protein signature	305	316	9.6E-11	T	18-02-2017	IPR000104	Antifreeze protein, type I	GO:0042309|GO:0050825|GO:0050826
TRINITY_DN671_c0_g1_i1	354	PRINTS	PR00308	Type I antifreeze protein signature	323	332	9.6E-11	T	18-02-2017	IPR000104	Antifreeze protein, type I	GO:0042309|GO:0050825|GO:0050826
TRINITY_DN12707_c0_g2_i1	532	ProSitePatterns	PS00222	Insulin-like growth factor-binding protein (IGFBP) N-terminal domain signature.	366	381	-	T	18-02-2017	IPR017891	Insulin-like growth factor binding protein, N-terminal, Cys-rich conserved site
TRINITY_DN7443_c0_g3_i1	374	PRINTS	PR01228	Eggshell protein signature	235	245	1.5E-5	T	18-02-2017
TRINITY_DN7443_c0_g3_i1	374	PRINTS	PR01228	Eggshell protein signature	277	295	1.5E-5	T	18-02-2017
TRINITY_DN7443_c0_g3_i1	374	PRINTS	PR01228	Eggshell protein signature	150	161	1.5E-5	T	18-02-2017
TRINITY_DN7443_c0_g3_i1	374	PRINTS	PR01228	Eggshell protein signature	209	224	1.5E-5	T	18-02-2017
TRINITY_DN5658_c0_g2_i1	477	ProSitePatterns	PS00243	Integrins beta chain cysteine-rich domain signature.	279	292	-	T	18-02-2017	IPR015812	Integrin beta subunit
TRINITY_DN2708_c0_g1_i1	275	PRINTS	PR00308	Type I antifreeze protein signature	41	50	1.0E-10	T	18-02-2017	IPR000104	Antifreeze protein, type I	GO:0042309|GO:0050825|GO:0050826
TRINITY_DN2708_c0_g1_i1	275	PRINTS	PR00308	Type I antifreeze protein signature	16	30	1.0E-10	T	18-02-2017	IPR000104	Antifreeze protein, type I	GO:0042309|GO:0050825|GO:0050826
TRINITY_DN2708_c0_g1_i1	275	PRINTS	PR00308	Type I antifreeze protein signature	30	41	1.0E-10	T	18-02-2017	IPR000104	Antifreeze protein, type I	GO:0042309|GO:0050825|GO:0050826
TRINITY_DN7475_c0_g1_i6	347	ProSitePatterns	PS01177	Anaphylatoxin domain signature.	301	336	-	T	18-02-2017	IPR000020	Anaphylatoxin/fibulin	GO:0005576
TRINITY_DN14775_c0_g1_i1	201	PRINTS	PR00833	Pollen allergen Poa pI signature	143	157	2.9E-7	T	18-02-2017
TRINITY_DN14775_c0_g1_i1	201	PRINTS	PR00833	Pollen allergen Poa pI signature	40	57	2.9E-7	T	18-02-2017
TRINITY_DN14775_c0_g1_i1	201	PRINTS	PR00833	Pollen allergen Poa pI signature	83	102	2.9E-7	T	18-02-2017
TRINITY_DN4709_c0_g1_i1	283	MobiDBLite	mobidb-lite	consensus disorder prediction	36	62	-	T	18-02-2017
TRINITY_DN5323_c0_g1_i1	293	ProSitePatterns	PS00222	Insulin-like growth factor-binding protein (IGFBP) N-terminal domain signature.	199	214	-	T	18-02-2017	IPR017891	Insulin-like growth factor binding protein, N-terminal, Cys-rich conserved site
TRINITY_DN8525_c42_g3_i1	387	ProSitePatterns	PS00222	Insulin-like growth factor-binding protein (IGFBP) N-terminal domain signature.	322	337	-	T	18-02-2017	IPR017891	Insulin-like growth factor binding protein, N-terminal, Cys-rich conserved site
TRINITY_DN10122_c0_g1_i1	563	MobiDBLite	mobidb-lite	consensus disorder prediction	1	21	-	T	18-02-2017
TRINITY_DN16043_c0_g2_i1	497	PRINTS	PR00833	Pollen allergen Poa pI signature	192	209	4.4E-5	T	18-02-2017
TRINITY_DN16043_c0_g2_i1	497	PRINTS	PR00833	Pollen allergen Poa pI signature	286	300	4.4E-5	T	18-02-2017
TRINITY_DN10194_c0_g1_i1	418	PRINTS	PR00833	Pollen allergen Poa pI signature	1	10	1.6E-6	T	18-02-2017
TRINITY_DN10194_c0_g1_i1	418	PRINTS	PR00833	Pollen allergen Poa pI signature	75	89	1.6E-6	T	18-02-2017
TRINITY_DN7808_c0_g1_i3	314	ProSitePatterns	PS00222	Insulin-like growth factor-binding protein (IGFBP) N-terminal domain signature.	259	274	-	T	18-02-2017	IPR017891	Insulin-like growth factor binding protein, N-terminal, Cys-rich conserved site
TRINITY_DN8155_c0_g2_i1	608	ProSitePatterns	PS00243	Integrins beta chain cysteine-rich domain signature.	263	276	-	T	18-02-2017	IPR015812	Integrin beta subunit
TRINITY_DN7498_c0_g2_i1	266	ProSitePatterns	PS00197	2Fe-2S ferredoxin-type iron-sulfur binding region signature.	24	32	-	T	18-02-2017	IPR006058	2Fe-2S ferredoxin, iron-sulphur binding site	GO:0051537
TRINITY_DN7446_c0_g1_i2	209	ProSiteProfiles	PS50842	Expansin, family-45 endoglucanase-like domain profile.	23	97	8.804	T	18-02-2017	IPR007112	Expansin/pollen allergen, DPBB domain
TRINITY_DN2423_c0_g1_i2	663	ProSitePatterns	PS01177	Anaphylatoxin domain signature.	213	247	-	T	18-02-2017	IPR000020	Anaphylatoxin/fibulin	GO:0005576
TRINITY_DN2423_c0_g1_i2	663	ProSitePatterns	PS01177	Anaphylatoxin domain signature.	288	322	-	T	18-02-2017	IPR000020	Anaphylatoxin/fibulin	GO:0005576
TRINITY_DN8518_c2_g6_i9	880	MobiDBLite	mobidb-lite	consensus disorder prediction	1	20	-	T	18-02-2017
TRINITY_DN15715_c0_g1_i1	327	PRINTS	PR00833	Pollen allergen Poa pI signature	71	85	5.8E-5	T	18-02-2017
TRINITY_DN15715_c0_g1_i1	327	PRINTS	PR00833	Pollen allergen Poa pI signature	1	10	5.8E-5	T	18-02-2017
TRINITY_DN14634_c0_g1_i1	345	ProSitePatterns	PS01185	C-terminal cystine knot signature.	78	115	-	T	18-02-2017	IPR006207	Cystine knot, C-terminal
TRINITY_DN8525_c42_g4_i3	617	ProSitePatterns	PS00222	Insulin-like growth factor-binding protein (IGFBP) N-terminal domain signature.	77	92	-	T	18-02-2017	IPR017891	Insulin-like growth factor binding protein, N-terminal, Cys-rich conserved site
TRINITY_DN14634_c0_g2_i1	344	ProSitePatterns	PS01185	C-terminal cystine knot signature.	78	115	-	T	18-02-2017	IPR006207	Cystine knot, C-terminal
TRINITY_DN7446_c0_g1_i5	241	ProSiteProfiles	PS50842	Expansin, family-45 endoglucanase-like domain profile.	55	129	8.804	T	18-02-2017	IPR007112	Expansin/pollen allergen, DPBB domain
TRINITY_DN14304_c0_g1_i1	703	ProSitePatterns	PS00243	Integrins beta chain cysteine-rich domain signature.	504	517	-	T	18-02-2017	IPR015812	Integrin beta subunit
TRINITY_DN1772_c0_g1_i1	391	ProSitePatterns	PS00269	Mammalian defensins signature.	22	50	-	T	18-02-2017	IPR006081	Alpha-defensin	GO:0005576|GO:0006952	Reactome: R-HSA-1461973|Reactome: R-HSA-1462054
TRINITY_DN12707_c0_g1_i1	532	ProSitePatterns	PS00222	Insulin-like growth factor-binding protein (IGFBP) N-terminal domain signature.	366	381	-	T	18-02-2017	IPR017891	Insulin-like growth factor binding protein, N-terminal, Cys-rich conserved site
TRINITY_DN7929_c0_g1_i2	337	ProSitePatterns	PS01185	C-terminal cystine knot signature.	60	97	-	T	18-02-2017	IPR006207	Cystine knot, C-terminal
TRINITY_DN2292_c0_g1_i1	494	PRINTS	PR00833	Pollen allergen Poa pI signature	238	252	7.6E-5	T	18-02-2017
TRINITY_DN2292_c0_g1_i1	494	PRINTS	PR00833	Pollen allergen Poa pI signature	148	165	7.6E-5	T	18-02-2017
TRINITY_DN2292_c0_g1_i1	494	PRINTS	PR00833	Pollen allergen Poa pI signature	212	230	7.6E-5	T	18-02-2017
TRINITY_DN133_c0_g1_i1	490	ProSitePatterns	PS00222	Insulin-like growth factor-binding protein (IGFBP) N-terminal domain signature.	141	156	-	T	18-02-2017	IPR017891	Insulin-like growth factor binding protein, N-terminal, Cys-rich conserved site
TRINITY_DN9089_c0_g1_i1	271	ProSitePatterns	PS00956	Fungal hydrophobins signature.	245	256	-	T	18-02-2017	IPR019778	Hydrophobin, conserved site	GO:0005199|GO:0009277
TRINITY_DN7446_c0_g1_i3	264	ProSiteProfiles	PS50842	Expansin, family-45 endoglucanase-like domain profile.	23	97	8.804	T	18-02-2017	IPR007112	Expansin/pollen allergen, DPBB domain
TRINITY_DN8520_c9_g12_i1	710	ProSitePatterns	PS00222	Insulin-like growth factor-binding protein (IGFBP) N-terminal domain signature.	650	665	-	T	18-02-2017	IPR017891	Insulin-like growth factor binding protein, N-terminal, Cys-rich conserved site
TRINITY_DN7808_c0_g1_i2	386	ProSitePatterns	PS00222	Insulin-like growth factor-binding protein (IGFBP) N-terminal domain signature.	253	268	-	T	18-02-2017	IPR017891	Insulin-like growth factor binding protein, N-terminal, Cys-rich conserved site
TRINITY_DN8532_c4_g1_i4	290	ProSitePatterns	PS00222	Insulin-like growth factor-binding protein (IGFBP) N-terminal domain signature.	21	36	-	T	18-02-2017	IPR017891	Insulin-like growth factor binding protein, N-terminal, Cys-rich conserved site
TRINITY_DN13557_c0_g1_i1	317	PRINTS	PR00833	Pollen allergen Poa pI signature	157	174	6.8E-5	T	18-02-2017
TRINITY_DN13557_c0_g1_i1	317	PRINTS	PR00833	Pollen allergen Poa pI signature	233	247	6.8E-5	T	18-02-2017
TRINITY_DN9091_c0_g1_i1	285	ProSitePatterns	PS00222	Insulin-like growth factor-binding protein (IGFBP) N-terminal domain signature.	63	78	-	T	18-02-2017	IPR017891	Insulin-like growth factor binding protein, N-terminal, Cys-rich conserved site
TRINITY_DN8520_c9_g4_i1	685	ProSitePatterns	PS00222	Insulin-like growth factor-binding protein (IGFBP) N-terminal domain signature.	532	547	-	T	18-02-2017	IPR017891	Insulin-like growth factor binding protein, N-terminal, Cys-rich conserved site
TRINITY_DN7461_c0_g2_i1	219	ProSitePatterns	PS00269	Mammalian defensins signature.	21	49	-	T	18-02-2017	IPR006081	Alpha-defensin	GO:0005576|GO:0006952	Reactome: R-HSA-1461973|Reactome: R-HSA-1462054
TRINITY_DN7446_c0_g1_i1	226	ProSiteProfiles	PS50842	Expansin, family-45 endoglucanase-like domain profile.	55	129	8.804	T	18-02-2017	IPR007112	Expansin/pollen allergen, DPBB domain
TRINITY_DN7461_c0_g1_i1	321	ProSitePatterns	PS00269	Mammalian defensins signature.	21	49	-	T	18-02-2017	IPR006081	Alpha-defensin	GO:0005576|GO:0006952	Reactome: R-HSA-1461973|Reactome: R-HSA-1462054
TRINITY_DN2423_c0_g1_i1	662	ProSitePatterns	PS01177	Anaphylatoxin domain signature.	213	247	-	T	18-02-2017	IPR000020	Anaphylatoxin/fibulin	GO:0005576
TRINITY_DN2423_c0_g1_i1	662	ProSitePatterns	PS01177	Anaphylatoxin domain signature.	288	322	-	T	18-02-2017	IPR000020	Anaphylatoxin/fibulin	GO:0005576
TRINITY_DN1489_c0_g1_i3	506	ProSitePatterns	PS00197	2Fe-2S ferredoxin-type iron-sulfur binding region signature.	14	22	-	T	18-02-2017	IPR006058	2Fe-2S ferredoxin, iron-sulphur binding site	GO:0051537
TRINITY_DN6015_c0_g1_i1	332	ProSiteProfiles	PS51323	Insulin-like growth factor-binding protein (IGFBP) N-terminal domain profile.	160	227	10.915	T	18-02-2017	IPR000867	Insulin-like growth factor-binding protein, IGFBP	GO:0001558|GO:0005520|GO:0005576
TRINITY_DN15286_c0_g1_i1	287	PRINTS	PR00308	Type I antifreeze protein signature	86	97	2.4E-11	T	18-02-2017	IPR000104	Antifreeze protein, type I	GO:0042309|GO:0050825|GO:0050826
TRINITY_DN15286_c0_g1_i1	287	PRINTS	PR00308	Type I antifreeze protein signature	99	108	2.4E-11	T	18-02-2017	IPR000104	Antifreeze protein, type I	GO:0042309|GO:0050825|GO:0050826
TRINITY_DN15286_c0_g1_i1	287	PRINTS	PR00308	Type I antifreeze protein signature	72	86	2.4E-11	T	18-02-2017	IPR000104	Antifreeze protein, type I	GO:0042309|GO:0050825|GO:0050826
TRINITY_DN7979_c0_g1_i1	361	MobiDBLite	mobidb-lite	consensus disorder prediction	125	162	-	T	18-02-2017
TRINITY_DN7979_c0_g1_i1	361	MobiDBLite	mobidb-lite	consensus disorder prediction	66	101	-	T	18-02-2017
TRINITY_DN8525_c42_g3_i2	387	ProSitePatterns	PS00222	Insulin-like growth factor-binding protein (IGFBP) N-terminal domain signature.	322	337	-	T	18-02-2017	IPR017891	Insulin-like growth factor binding protein, N-terminal, Cys-rich conserved site
TRINITY_DN15243_c0_g2_i1	213	ProSitePatterns	PS00222	Insulin-like growth factor-binding protein (IGFBP) N-terminal domain signature.	34	49	-	T	18-02-2017	IPR017891	Insulin-like growth factor binding protein, N-terminal, Cys-rich conserved site
TRINITY_DN7446_c0_g1_i4	296	ProSiteProfiles	PS50842	Expansin, family-45 endoglucanase-like domain profile.	55	129	8.804	T	18-02-2017	IPR007112	Expansin/pollen allergen, DPBB domain
TRINITY_DN14938_c0_g1_i1	316	ProSitePatterns	PS01185	C-terminal cystine knot signature.	144	182	-	T	18-02-2017	IPR006207	Cystine knot, C-terminal
TRINITY_DN8525_c42_g10_i1	229	ProSitePatterns	PS00222	Insulin-like growth factor-binding protein (IGFBP) N-terminal domain signature.	77	92	-	T	18-02-2017	IPR017891	Insulin-like growth factor binding protein, N-terminal, Cys-rich conserved site
TRINITY_DN8525_c42_g2_i1	904	ProSitePatterns	PS00222	Insulin-like growth factor-binding protein (IGFBP) N-terminal domain signature.	839	854	-	T	18-02-2017	IPR017891	Insulin-like growth factor binding protein, N-terminal, Cys-rich conserved site
TRINITY_DN8192_c1_g2_i1	207	ProSitePatterns	PS00243	Integrins beta chain cysteine-rich domain signature.	36	49	-	T	18-02-2017	IPR015812	Integrin beta subunit
TRINITY_DN7879_c0_g1_i1	290	ProSiteProfiles	PS50842	Expansin, family-45 endoglucanase-like domain profile.	45	130	8.912	T	18-02-2017	IPR007112	Expansin/pollen allergen, DPBB domain
TRINITY_DN15243_c0_g1_i1	213	ProSitePatterns	PS00222	Insulin-like growth factor-binding protein (IGFBP) N-terminal domain signature.	34	49	-	T	18-02-2017	IPR017891	Insulin-like growth factor binding protein, N-terminal, Cys-rich conserved site
TRINITY_DN16043_c0_g1_i1	491	PRINTS	PR00833	Pollen allergen Poa pI signature	280	294	4.3E-5	T	18-02-2017
TRINITY_DN16043_c0_g1_i1	491	PRINTS	PR00833	Pollen allergen Poa pI signature	186	203	4.3E-5	T	18-02-2017
TRINITY_DN1359_c0_g3_i1	468	ProSitePatterns	PS60020	Janus-faced atracotoxin (J-ACTX) family signature.	212	241	-	T	18-02-2017	IPR012499	Janus-atracotoxin	GO:0005576|GO:0009405
TRINITY_DN1349_c0_g1_i1	334	PRINTS	PR00833	Pollen allergen Poa pI signature	166	180	3.7E-5	T	18-02-2017
TRINITY_DN1349_c0_g1_i1	334	PRINTS	PR00833	Pollen allergen Poa pI signature	144	162	3.7E-5	T	18-02-2017
TRINITY_DN1349_c0_g1_i1	334	PRINTS	PR00833	Pollen allergen Poa pI signature	75	92	3.7E-5	T	18-02-2017
TRINITY_DN1467_c0_g1_i1	298	ProSitePatterns	PS00222	Insulin-like growth factor-binding protein (IGFBP) N-terminal domain signature.	180	195	-	T	18-02-2017	IPR017891	Insulin-like growth factor binding protein, N-terminal, Cys-rich conserved site
TRINITY_DN10643_c0_g1_i1	239	PRINTS	PR00833	Pollen allergen Poa pI signature	71	90	2.8E-5	T	18-02-2017
TRINITY_DN10643_c0_g1_i1	239	PRINTS	PR00833	Pollen allergen Poa pI signature	23	40	2.8E-5	T	18-02-2017
TRINITY_DN10643_c0_g1_i1	239	PRINTS	PR00833	Pollen allergen Poa pI signature	127	141	2.8E-5	T	18-02-2017
TRINITY_DN7888_c0_g4_i1	214	ProSitePatterns	PS00197	2Fe-2S ferredoxin-type iron-sulfur binding region signature.	9	17	-	T	18-02-2017	IPR006058	2Fe-2S ferredoxin, iron-sulphur binding site	GO:0051537
TRINITY_DN7475_c0_g1_i5	347	ProSitePatterns	PS01177	Anaphylatoxin domain signature.	301	336	-	T	18-02-2017	IPR000020	Anaphylatoxin/fibulin	GO:0005576
TRINITY_DN4789_c0_g1_i1	238	PRINTS	PR00833	Pollen allergen Poa pI signature	32	49	8.2E-5	T	18-02-2017
TRINITY_DN4789_c0_g1_i1	238	PRINTS	PR00833	Pollen allergen Poa pI signature	139	153	8.2E-5	T	18-02-2017
TRINITY_DN4789_c0_g1_i1	238	PRINTS	PR00833	Pollen allergen Poa pI signature	81	100	8.2E-5	T	18-02-2017
TRINITY_DN133_c0_g2_i1	490	ProSitePatterns	PS00222	Insulin-like growth factor-binding protein (IGFBP) N-terminal domain signature.	141	156	-	T	18-02-2017	IPR017891	Insulin-like growth factor binding protein, N-terminal, Cys-rich conserved site
TRINITY_DN7443_c0_g3_i2	374	PRINTS	PR01228	Eggshell protein signature	235	245	1.5E-5	T	18-02-2017
TRINITY_DN7443_c0_g3_i2	374	PRINTS	PR01228	Eggshell protein signature	277	295	1.5E-5	T	18-02-2017
TRINITY_DN7443_c0_g3_i2	374	PRINTS	PR01228	Eggshell protein signature	150	161	1.5E-5	T	18-02-2017
TRINITY_DN7443_c0_g3_i2	374	PRINTS	PR01228	Eggshell protein signature	209	224	1.5E-5	T	18-02-2017
TRINITY_DN285_c0_g1_i1	238	ProSitePatterns	PS00222	Insulin-like growth factor-binding protein (IGFBP) N-terminal domain signature.	128	143	-	T	18-02-2017	IPR017891	Insulin-like growth factor binding protein, N-terminal, Cys-rich conserved site
TRINITY_DN14670_c0_g1_i1	314	ProSitePatterns	PS00222	Insulin-like growth factor-binding protein (IGFBP) N-terminal domain signature.	231	246	-	T	18-02-2017	IPR017891	Insulin-like growth factor binding protein, N-terminal, Cys-rich conserved site
TRINITY_DN8520_c9_g24_i1	685	ProSitePatterns	PS00222	Insulin-like growth factor-binding protein (IGFBP) N-terminal domain signature.	532	547	-	T	18-02-2017	IPR017891	Insulin-like growth factor binding protein, N-terminal, Cys-rich conserved site
TRINITY_DN1359_c0_g1_i1	468	ProSitePatterns	PS60020	Janus-faced atracotoxin (J-ACTX) family signature.	212	241	-	T	18-02-2017	IPR012499	Janus-atracotoxin	GO:0005576|GO:0009405
TRINITY_DN1767_c0_g1_i1	221	ProSitePatterns	PS00269	Mammalian defensins signature.	18	47	-	T	18-02-2017	IPR006081	Alpha-defensin	GO:0005576|GO:0006952	Reactome: R-HSA-1461973|Reactome: R-HSA-1462054
TRINITY_DN1467_c0_g2_i1	259	ProSitePatterns	PS00222	Insulin-like growth factor-binding protein (IGFBP) N-terminal domain signature.	141	156	-	T	18-02-2017	IPR017891	Insulin-like growth factor binding protein, N-terminal, Cys-rich conserved site
TRINITY_DN14325_c0_g1_i1	237	ProSitePatterns	PS01185	C-terminal cystine knot signature.	100	136	-	T	18-02-2017	IPR006207	Cystine knot, C-terminal
TRINITY_DN10160_c0_g1_i1	558	ProSitePatterns	PS01185	C-terminal cystine knot signature.	332	369	-	T	18-02-2017	IPR006207	Cystine knot, C-terminal
TRINITY_DN1706_c0_g1_i1	333	ProSitePatterns	PS00243	Integrins beta chain cysteine-rich domain signature.	216	229	-	T	18-02-2017	IPR015812	Integrin beta subunit
TRINITY_DN14780_c0_g1_i1	246	ProSitePatterns	PS00269	Mammalian defensins signature.	21	50	-	T	18-02-2017	IPR006081	Alpha-defensin	GO:0005576|GO:0006952	Reactome: R-HSA-1461973|Reactome: R-HSA-1462054
TRINITY_DN12383_c0_g1_i1	248	ProSitePatterns	PS00243	Integrins beta chain cysteine-rich domain signature.	69	82	-	T	18-02-2017	IPR015812	Integrin beta subunit
TRINITY_DN15917_c0_g1_i1	603	ProSitePatterns	PS01185	C-terminal cystine knot signature.	201	238	-	T	18-02-2017	IPR006207	Cystine knot, C-terminal
TRINITY_DN5012_c0_g1_i2	296	ProSitePatterns	PS60024	Agouti domain signature.	26	68	-	T	18-02-2017	IPR027300	Agouti domain	GO:0005102
TRINITY_DN8274_c1_g1_i1	236	ProSitePatterns	PS60020	Janus-faced atracotoxin (J-ACTX) family signature.	114	144	-	T	18-02-2017	IPR012499	Janus-atracotoxin	GO:0005576|GO:0009405
TRINITY_DN7024_c0_g2_i1	423	ProSitePatterns	PS00197	2Fe-2S ferredoxin-type iron-sulfur binding region signature.	328	336	-	T	18-02-2017	IPR006058	2Fe-2S ferredoxin, iron-sulphur binding site	GO:0051537
TRINITY_DN7024_c0_g2_i1	423	ProSitePatterns	PS00197	2Fe-2S ferredoxin-type iron-sulfur binding region signature.	13	21	-	T	18-02-2017	IPR006058	2Fe-2S ferredoxin, iron-sulphur binding site	GO:0051537
TRINITY_DN9466_c0_g1_i1	201	ProSitePatterns	PS60024	Agouti domain signature.	157	199	-	T	18-02-2017	IPR027300	Agouti domain	GO:0005102
TRINITY_DN1503_c0_g2_i1	601	ProSitePatterns	PS00222	Insulin-like growth factor-binding protein (IGFBP) N-terminal domain signature.	123	138	-	T	18-02-2017	IPR017891	Insulin-like growth factor binding protein, N-terminal, Cys-rich conserved site
TRINITY_DN8274_c1_g1_i2	236	ProSitePatterns	PS60020	Janus-faced atracotoxin (J-ACTX) family signature.	114	144	-	T	18-02-2017	IPR012499	Janus-atracotoxin	GO:0005576|GO:0009405
TRINITY_DN8727_c0_g2_i1	435	ProSitePatterns	PS00222	Insulin-like growth factor-binding protein (IGFBP) N-terminal domain signature.	98	113	-	T	18-02-2017	IPR017891	Insulin-like growth factor binding protein, N-terminal, Cys-rich conserved site
TRINITY_DN11788_c0_g2_i1	774	ProSitePatterns	PS01185	C-terminal cystine knot signature.	22	59	-	T	18-02-2017	IPR006207	Cystine knot, C-terminal
TRINITY_DN4607_c0_g1_i2	480	ProSitePatterns	PS00222	Insulin-like growth factor-binding protein (IGFBP) N-terminal domain signature.	397	412	-	T	18-02-2017	IPR017891	Insulin-like growth factor binding protein, N-terminal, Cys-rich conserved site
TRINITY_DN6873_c0_g1_i1	284	ProSitePatterns	PS00243	Integrins beta chain cysteine-rich domain signature.	108	121	-	T	18-02-2017	IPR015812	Integrin beta subunit
TRINITY_DN7295_c0_g1_i2	229	ProSitePatterns	PS00222	Insulin-like growth factor-binding protein (IGFBP) N-terminal domain signature.	208	223	-	T	18-02-2017	IPR017891	Insulin-like growth factor binding protein, N-terminal, Cys-rich conserved site
TRINITY_DN13977_c0_g1_i1	233	PRINTS	PR00833	Pollen allergen Poa pI signature	118	137	1.0E-5	T	18-02-2017
TRINITY_DN13977_c0_g1_i1	233	PRINTS	PR00833	Pollen allergen Poa pI signature	76	93	1.0E-5	T	18-02-2017
TRINITY_DN13977_c0_g1_i1	233	PRINTS	PR00833	Pollen allergen Poa pI signature	162	176	1.0E-5	T	18-02-2017
TRINITY_DN5012_c0_g1_i1	245	ProSitePatterns	PS60024	Agouti domain signature.	26	68	-	T	18-02-2017	IPR027300	Agouti domain	GO:0005102
TRINITY_DN15673_c0_g2_i1	442	ProSitePatterns	PS00222	Insulin-like growth factor-binding protein (IGFBP) N-terminal domain signature.	420	435	-	T	18-02-2017	IPR017891	Insulin-like growth factor binding protein, N-terminal, Cys-rich conserved site
TRINITY_DN4911_c0_g2_i1	368	MobiDBLite	mobidb-lite	consensus disorder prediction	1	21	-	T	18-02-2017
TRINITY_DN15615_c0_g1_i1	367	ProSitePatterns	PS00243	Integrins beta chain cysteine-rich domain signature.	234	247	-	T	18-02-2017	IPR015812	Integrin beta subunit
TRINITY_DN7307_c0_g1_i1	296	PRINTS	PR01228	Eggshell protein signature	152	167	3.7E-5	T	18-02-2017
TRINITY_DN7307_c0_g1_i1	296	PRINTS	PR01228	Eggshell protein signature	183	193	3.7E-5	T	18-02-2017
TRINITY_DN7307_c0_g1_i1	296	PRINTS	PR01228	Eggshell protein signature	90	101	3.7E-5	T	18-02-2017
TRINITY_DN7307_c0_g1_i1	296	PRINTS	PR01228	Eggshell protein signature	217	235	3.7E-5	T	18-02-2017
TRINITY_DN8278_c0_g1_i1	373	ProSitePatterns	PS00243	Integrins beta chain cysteine-rich domain signature.	275	288	-	T	18-02-2017	IPR015812	Integrin beta subunit
TRINITY_DN5065_c0_g1_i1	221	ProSitePatterns	PS00956	Fungal hydrophobins signature.	54	65	-	T	18-02-2017	IPR019778	Hydrophobin, conserved site	GO:0005199|GO:0009277
TRINITY_DN4401_c0_g1_i1	237	ProSitePatterns	PS00222	Insulin-like growth factor-binding protein (IGFBP) N-terminal domain signature.	173	188	-	T	18-02-2017	IPR017891	Insulin-like growth factor binding protein, N-terminal, Cys-rich conserved site
TRINITY_DN8000_c1_g1_i1	206	ProSitePatterns	PS01185	C-terminal cystine knot signature.	22	58	-	T	18-02-2017	IPR006207	Cystine knot, C-terminal
TRINITY_DN9695_c0_g1_i1	235	PRINTS	PR00308	Type I antifreeze protein signature	21	35	4.8E-11	T	18-02-2017	IPR000104	Antifreeze protein, type I	GO:0042309|GO:0050825|GO:0050826
TRINITY_DN9695_c0_g1_i1	235	PRINTS	PR00308	Type I antifreeze protein signature	35	46	4.8E-11	T	18-02-2017	IPR000104	Antifreeze protein, type I	GO:0042309|GO:0050825|GO:0050826
TRINITY_DN9695_c0_g1_i1	235	PRINTS	PR00308	Type I antifreeze protein signature	53	62	4.8E-11	T	18-02-2017	IPR000104	Antifreeze protein, type I	GO:0042309|GO:0050825|GO:0050826
TRINITY_DN4934_c0_g1_i1	206	PRINTS	PR00833	Pollen allergen Poa pI signature	26	43	2.6E-5	T	18-02-2017
TRINITY_DN4934_c0_g1_i1	206	PRINTS	PR00833	Pollen allergen Poa pI signature	101	115	2.6E-5	T	18-02-2017
TRINITY_DN4802_c0_g4_i1	275	ProSitePatterns	PS00222	Insulin-like growth factor-binding protein (IGFBP) N-terminal domain signature.	218	233	-	T	18-02-2017	IPR017891	Insulin-like growth factor binding protein, N-terminal, Cys-rich conserved site
TRINITY_DN4934_c0_g3_i1	273	PRINTS	PR00833	Pollen allergen Poa pI signature	26	43	4.0E-5	T	18-02-2017
TRINITY_DN4934_c0_g3_i1	273	PRINTS	PR00833	Pollen allergen Poa pI signature	101	115	4.0E-5	T	18-02-2017
TRINITY_DN8215_c3_g2_i2	410	ProSitePatterns	PS00243	Integrins beta chain cysteine-rich domain signature.	315	328	-	T	18-02-2017	IPR015812	Integrin beta subunit
TRINITY_DN8274_c0_g2_i1	288	ProSitePatterns	PS60020	Janus-faced atracotoxin (J-ACTX) family signature.	87	117	-	T	18-02-2017	IPR012499	Janus-atracotoxin	GO:0005576|GO:0009405
TRINITY_DN11707_c0_g1_i1	264	PRINTS	PR00833	Pollen allergen Poa pI signature	69	87	4.3E-6	T	18-02-2017
TRINITY_DN11707_c0_g1_i1	264	PRINTS	PR00833	Pollen allergen Poa pI signature	1	16	4.3E-6	T	18-02-2017
TRINITY_DN11707_c0_g1_i1	264	PRINTS	PR00833	Pollen allergen Poa pI signature	97	111	4.3E-6	T	18-02-2017
TRINITY_DN3118_c0_g1_i1	208	MobiDBLite	mobidb-lite	consensus disorder prediction	1	20	-	T	18-02-2017
TRINITY_DN6873_c0_g1_i2	308	ProSitePatterns	PS00243	Integrins beta chain cysteine-rich domain signature.	132	145	-	T	18-02-2017	IPR015812	Integrin beta subunit
TRINITY_DN8000_c1_g1_i2	206	ProSitePatterns	PS01185	C-terminal cystine knot signature.	22	58	-	T	18-02-2017	IPR006207	Cystine knot, C-terminal
TRINITY_DN4960_c0_g1_i1	207	PRINTS	PR00833	Pollen allergen Poa pI signature	163	177	8.1E-6	T	18-02-2017
TRINITY_DN4960_c0_g1_i1	207	PRINTS	PR00833	Pollen allergen Poa pI signature	74	91	8.1E-6	T	18-02-2017
TRINITY_DN4960_c0_g1_i1	207	PRINTS	PR00833	Pollen allergen Poa pI signature	121	140	8.1E-6	T	18-02-2017
TRINITY_DN4960_c0_g1_i1	207	PRINTS	PR00833	Pollen allergen Poa pI signature	140	158	8.1E-6	T	18-02-2017
TRINITY_DN12289_c0_g1_i1	272	PRINTS	PR00833	Pollen allergen Poa pI signature	157	175	7.3E-6	T	18-02-2017
TRINITY_DN12289_c0_g1_i1	272	PRINTS	PR00833	Pollen allergen Poa pI signature	185	199	7.3E-6	T	18-02-2017
TRINITY_DN12289_c0_g1_i1	272	PRINTS	PR00833	Pollen allergen Poa pI signature	89	106	7.3E-6	T	18-02-2017
TRINITY_DN7243_c0_g2_i1	545	PRINTS	PR01747	Dense granule Gra7 protein signature	297	316	3.9E-5	T	18-02-2017	IPR008120	Dense granule Gra7 protein	GO:0005576
TRINITY_DN7243_c0_g2_i1	545	PRINTS	PR01747	Dense granule Gra7 protein signature	147	165	3.9E-5	T	18-02-2017	IPR008120	Dense granule Gra7 protein	GO:0005576
TRINITY_DN15546_c0_g1_i1	598	ProSitePatterns	PS00222	Insulin-like growth factor-binding protein (IGFBP) N-terminal domain signature.	354	369	-	T	18-02-2017	IPR017891	Insulin-like growth factor binding protein, N-terminal, Cys-rich conserved site
TRINITY_DN4958_c1_g1_i1	232	ProSitePatterns	PS00243	Integrins beta chain cysteine-rich domain signature.	105	118	-	T	18-02-2017	IPR015812	Integrin beta subunit
TRINITY_DN5012_c0_g1_i3	341	ProSitePatterns	PS60024	Agouti domain signature.	71	113	-	T	18-02-2017	IPR027300	Agouti domain	GO:0005102
TRINITY_DN8223_c0_g1_i1	317	ProSitePatterns	PS00243	Integrins beta chain cysteine-rich domain signature.	50	63	-	T	18-02-2017	IPR015812	Integrin beta subunit
TRINITY_DN15615_c0_g2_i1	367	ProSitePatterns	PS00243	Integrins beta chain cysteine-rich domain signature.	234	247	-	T	18-02-2017	IPR015812	Integrin beta subunit
TRINITY_DN11360_c0_g1_i1	394	ProSitePatterns	PS00222	Insulin-like growth factor-binding protein (IGFBP) N-terminal domain signature.	319	334	-	T	18-02-2017	IPR017891	Insulin-like growth factor binding protein, N-terminal, Cys-rich conserved site
TRINITY_DN4934_c0_g2_i1	271	PRINTS	PR00833	Pollen allergen Poa pI signature	26	43	3.9E-5	T	18-02-2017
TRINITY_DN4934_c0_g2_i1	271	PRINTS	PR00833	Pollen allergen Poa pI signature	101	115	3.9E-5	T	18-02-2017
TRINITY_DN8215_c3_g2_i1	374	ProSitePatterns	PS00243	Integrins beta chain cysteine-rich domain signature.	315	328	-	T	18-02-2017	IPR015812	Integrin beta subunit
TRINITY_DN7533_c0_g1_i1	211	ProSitePatterns	PS00222	Insulin-like growth factor-binding protein (IGFBP) N-terminal domain signature.	80	95	-	T	18-02-2017	IPR017891	Insulin-like growth factor binding protein, N-terminal, Cys-rich conserved site
TRINITY_DN4004_c0_g1_i1	401	ProSiteProfiles	PS50842	Expansin, family-45 endoglucanase-like domain profile.	334	401	8.54	T	18-02-2017	IPR007112	Expansin/pollen allergen, DPBB domain
TRINITY_DN11924_c0_g1_i1	486	ProSitePatterns	PS00269	Mammalian defensins signature.	22	50	-	T	18-02-2017	IPR006081	Alpha-defensin	GO:0005576|GO:0006952	Reactome: R-HSA-1461973|Reactome: R-HSA-1462054
TRINITY_DN11970_c0_g1_i1	338	ProSitePatterns	PS00222	Insulin-like growth factor-binding protein (IGFBP) N-terminal domain signature.	72	87	-	T	18-02-2017	IPR017891	Insulin-like growth factor binding protein, N-terminal, Cys-rich conserved site
TRINITY_DN7533_c0_g1_i2	211	ProSitePatterns	PS00222	Insulin-like growth factor-binding protein (IGFBP) N-terminal domain signature.	80	95	-	T	18-02-2017	IPR017891	Insulin-like growth factor binding protein, N-terminal, Cys-rich conserved site
TRINITY_DN13983_c0_g1_i1	918	ProSitePatterns	PS01177	Anaphylatoxin domain signature.	827	859	-	T	18-02-2017	IPR000020	Anaphylatoxin/fibulin	GO:0005576
TRINITY_DN13937_c0_g1_i1	205	ProSitePatterns	PS01185	C-terminal cystine knot signature.	38	75	-	T	18-02-2017	IPR006207	Cystine knot, C-terminal
TRINITY_DN6859_c0_g1_i1	728	ProSitePatterns	PS00243	Integrins beta chain cysteine-rich domain signature.	647	660	-	T	18-02-2017	IPR015812	Integrin beta subunit
TRINITY_DN9690_c0_g1_i2	260	Gene3D	G3DSA:2.160.20.50		1	68	1.7E-5	T	18-02-2017	IPR016133	Insect antifreeze protein
TRINITY_DN7343_c1_g1_i1	245	ProSitePatterns	PS00269	Mammalian defensins signature.	203	232	-	T	18-02-2017	IPR006081	Alpha-defensin	GO:0005576|GO:0006952	Reactome: R-HSA-1461973|Reactome: R-HSA-1462054
TRINITY_DN1932_c0_g1_i1	327	ProSitePatterns	PS60020	Janus-faced atracotoxin (J-ACTX) family signature.	181	210	-	T	18-02-2017	IPR012499	Janus-atracotoxin	GO:0005576|GO:0009405
TRINITY_DN2986_c0_g1_i1	225	ProSitePatterns	PS00099	Thiolases active site.	194	207	-	T	18-02-2017	IPR020610	Thiolase, active site	GO:0008152|GO:0016747
TRINITY_DN2986_c0_g1_i1	225	ProSitePatterns	PS00099	Thiolases active site.	165	178	-	T	18-02-2017	IPR020610	Thiolase, active site	GO:0008152|GO:0016747
TRINITY_DN9439_c0_g1_i1	254	PRINTS	PR00308	Type I antifreeze protein signature	78	87	5.6E-11	T	18-02-2017	IPR000104	Antifreeze protein, type I	GO:0042309|GO:0050825|GO:0050826
TRINITY_DN9439_c0_g1_i1	254	PRINTS	PR00308	Type I antifreeze protein signature	51	65	5.6E-11	T	18-02-2017	IPR000104	Antifreeze protein, type I	GO:0042309|GO:0050825|GO:0050826
TRINITY_DN9439_c0_g1_i1	254	PRINTS	PR00308	Type I antifreeze protein signature	65	76	5.6E-11	T	18-02-2017	IPR000104	Antifreeze protein, type I	GO:0042309|GO:0050825|GO:0050826
TRINITY_DN8798_c0_g1_i1	312	ProSitePatterns	PS00222	Insulin-like growth factor-binding protein (IGFBP) N-terminal domain signature.	200	215	-	T	18-02-2017	IPR017891	Insulin-like growth factor binding protein, N-terminal, Cys-rich conserved site
TRINITY_DN8832_c0_g1_i1	224	ProSitePatterns	PS01185	C-terminal cystine knot signature.	108	144	-	T	18-02-2017	IPR006207	Cystine knot, C-terminal
TRINITY_DN5065_c0_g1_i2	221	ProSitePatterns	PS00956	Fungal hydrophobins signature.	54	65	-	T	18-02-2017	IPR019778	Hydrophobin, conserved site	GO:0005199|GO:0009277
TRINITY_DN1995_c0_g1_i1	303	MobiDBLite	mobidb-lite	consensus disorder prediction	116	184	-	T	18-02-2017
TRINITY_DN8215_c3_g2_i4	418	ProSitePatterns	PS00243	Integrins beta chain cysteine-rich domain signature.	315	328	-	T	18-02-2017	IPR015812	Integrin beta subunit
TRINITY_DN13198_c0_g1_i1	290	ProSitePatterns	PS60024	Agouti domain signature.	85	127	-	T	18-02-2017	IPR027300	Agouti domain	GO:0005102
TRINITY_DN9670_c0_g1_i1	296	ProSitePatterns	PS01185	C-terminal cystine knot signature.	49	87	-	T	18-02-2017	IPR006207	Cystine knot, C-terminal
TRINITY_DN8727_c0_g1_i1	436	ProSitePatterns	PS00222	Insulin-like growth factor-binding protein (IGFBP) N-terminal domain signature.	98	113	-	T	18-02-2017	IPR017891	Insulin-like growth factor binding protein, N-terminal, Cys-rich conserved site
TRINITY_DN4988_c0_g1_i1	240	ProSitePatterns	PS00269	Mammalian defensins signature.	28	56	-	T	18-02-2017	IPR006081	Alpha-defensin	GO:0005576|GO:0006952	Reactome: R-HSA-1461973|Reactome: R-HSA-1462054
TRINITY_DN12289_c0_g2_i1	272	PRINTS	PR00833	Pollen allergen Poa pI signature	157	175	7.3E-6	T	18-02-2017
TRINITY_DN12289_c0_g2_i1	272	PRINTS	PR00833	Pollen allergen Poa pI signature	185	199	7.3E-6	T	18-02-2017
TRINITY_DN12289_c0_g2_i1	272	PRINTS	PR00833	Pollen allergen Poa pI signature	89	106	7.3E-6	T	18-02-2017
TRINITY_DN11788_c0_g1_i1	773	ProSitePatterns	PS01185	C-terminal cystine knot signature.	22	59	-	T	18-02-2017	IPR006207	Cystine knot, C-terminal
TRINITY_DN16564_c0_g1_i1	265	PRINTS	PR00833	Pollen allergen Poa pI signature	1	10	4.9E-5	T	18-02-2017
TRINITY_DN16564_c0_g1_i1	265	PRINTS	PR00833	Pollen allergen Poa pI signature	108	122	4.9E-5	T	18-02-2017
TRINITY_DN8070_c1_g5_i2	310	PRINTS	PR01228	Eggshell protein signature	11	22	4.3E-5	T	18-02-2017
TRINITY_DN8070_c1_g5_i2	310	PRINTS	PR01228	Eggshell protein signature	126	136	4.3E-5	T	18-02-2017
TRINITY_DN8070_c1_g5_i2	310	PRINTS	PR01228	Eggshell protein signature	168	186	4.3E-5	T	18-02-2017
TRINITY_DN8070_c1_g5_i2	310	PRINTS	PR01228	Eggshell protein signature	101	116	4.3E-5	T	18-02-2017
TRINITY_DN1995_c0_g2_i1	302	MobiDBLite	mobidb-lite	consensus disorder prediction	116	184	-	T	18-02-2017
TRINITY_DN2918_c0_g1_i1	575	Coils	Coil		575	575	-	T	18-02-2017
TRINITY_DN5226_c0_g1_i1	249	ProSitePatterns	PS00269	Mammalian defensins signature.	38	67	-	T	18-02-2017	IPR006081	Alpha-defensin	GO:0005576|GO:0006952	Reactome: R-HSA-1461973|Reactome: R-HSA-1462054
TRINITY_DN8278_c0_g2_i1	213	ProSitePatterns	PS00243	Integrins beta chain cysteine-rich domain signature.	115	128	-	T	18-02-2017	IPR015812	Integrin beta subunit
TRINITY_DN1525_c0_g1_i2	441	ProSitePatterns	PS00269	Mammalian defensins signature.	29	56	-	T	18-02-2017	IPR006081	Alpha-defensin	GO:0005576|GO:0006952	Reactome: R-HSA-1461973|Reactome: R-HSA-1462054
TRINITY_DN12349_c0_g1_i1	320	PRINTS	PR00308	Type I antifreeze protein signature	41	52	3.7E-11	T	18-02-2017	IPR000104	Antifreeze protein, type I	GO:0042309|GO:0050825|GO:0050826
TRINITY_DN12349_c0_g1_i1	320	PRINTS	PR00308	Type I antifreeze protein signature	54	63	3.7E-11	T	18-02-2017	IPR000104	Antifreeze protein, type I	GO:0042309|GO:0050825|GO:0050826
TRINITY_DN12349_c0_g1_i1	320	PRINTS	PR00308	Type I antifreeze protein signature	27	41	3.7E-11	T	18-02-2017	IPR000104	Antifreeze protein, type I	GO:0042309|GO:0050825|GO:0050826
TRINITY_DN2823_c0_g2_i1	700	ProSitePatterns	PS00222	Insulin-like growth factor-binding protein (IGFBP) N-terminal domain signature.	527	542	-	T	18-02-2017	IPR017891	Insulin-like growth factor binding protein, N-terminal, Cys-rich conserved site
TRINITY_DN4070_c0_g1_i1	247	MobiDBLite	mobidb-lite	consensus disorder prediction	1	20	-	T	18-02-2017
TRINITY_DN9441_c0_g1_i1	243	PRINTS	PR00833	Pollen allergen Poa pI signature	1	10	9.7E-5	T	18-02-2017
TRINITY_DN9441_c0_g1_i1	243	PRINTS	PR00833	Pollen allergen Poa pI signature	61	79	9.7E-5	T	18-02-2017
TRINITY_DN9441_c0_g1_i1	243	PRINTS	PR00833	Pollen allergen Poa pI signature	89	103	9.7E-5	T	18-02-2017
TRINITY_DN12383_c0_g2_i1	249	ProSitePatterns	PS00243	Integrins beta chain cysteine-rich domain signature.	69	82	-	T	18-02-2017	IPR015812	Integrin beta subunit
TRINITY_DN3027_c0_g1_i1	296	MobiDBLite	mobidb-lite	consensus disorder prediction	117	138	-	T	18-02-2017
TRINITY_DN6824_c0_g2_i1	595	ProSitePatterns	PS00222	Insulin-like growth factor-binding protein (IGFBP) N-terminal domain signature.	203	218	-	T	18-02-2017	IPR017891	Insulin-like growth factor binding protein, N-terminal, Cys-rich conserved site
TRINITY_DN57_c0_g1_i1	422	ProSitePatterns	PS00269	Mammalian defensins signature.	23	52	-	T	18-02-2017	IPR006081	Alpha-defensin	GO:0005576|GO:0006952	Reactome: R-HSA-1461973|Reactome: R-HSA-1462054
TRINITY_DN11987_c0_g1_i1	393	PRINTS	PR00873	Echinoidea (sea urchin) metallothionein signature	41	56	9.2E-5	T	18-02-2017	IPR001396	Metallothionein, family 4, echinoidea	GO:0046872
TRINITY_DN11987_c0_g1_i1	393	PRINTS	PR00873	Echinoidea (sea urchin) metallothionein signature	84	102	9.2E-5	T	18-02-2017	IPR001396	Metallothionein, family 4, echinoidea	GO:0046872
TRINITY_DN11987_c0_g1_i1	393	PRINTS	PR00873	Echinoidea (sea urchin) metallothionein signature	72	82	9.2E-5	T	18-02-2017	IPR001396	Metallothionein, family 4, echinoidea	GO:0046872
TRINITY_DN12910_c0_g1_i1	225	PRINTS	PR01228	Eggshell protein signature	141	151	1.3E-6	T	18-02-2017
TRINITY_DN12910_c0_g1_i1	225	PRINTS	PR01228	Eggshell protein signature	113	128	1.3E-6	T	18-02-2017
TRINITY_DN12910_c0_g1_i1	225	PRINTS	PR01228	Eggshell protein signature	181	199	1.3E-6	T	18-02-2017
TRINITY_DN12910_c0_g1_i1	225	PRINTS	PR01228	Eggshell protein signature	29	40	1.3E-6	T	18-02-2017
TRINITY_DN12961_c0_g1_i1	598	ProSitePatterns	PS00269	Mammalian defensins signature.	28	57	-	T	18-02-2017	IPR006081	Alpha-defensin	GO:0005576|GO:0006952	Reactome: R-HSA-1461973|Reactome: R-HSA-1462054
TRINITY_DN1525_c0_g1_i1	442	ProSitePatterns	PS00269	Mammalian defensins signature.	29	56	-	T	18-02-2017	IPR006081	Alpha-defensin	GO:0005576|GO:0006952	Reactome: R-HSA-1461973|Reactome: R-HSA-1462054
TRINITY_DN8042_c2_g1_i1	221	ProSitePatterns	PS00227	Tubulin subunits alpha, beta, and gamma signature.	16	22	-	T	18-02-2017	IPR017975	Tubulin, conserved site	GO:0005525|GO:0005874|GO:0007017	Reactome: R-HSA-380320
TRINITY_DN7335_c0_g2_i1	298	PRINTS	PR01228	Eggshell protein signature	63	78	9.4E-6	T	18-02-2017
TRINITY_DN7335_c0_g2_i1	298	PRINTS	PR01228	Eggshell protein signature	1	11	9.4E-6	T	18-02-2017
TRINITY_DN7335_c0_g2_i1	298	PRINTS	PR01228	Eggshell protein signature	132	150	9.4E-6	T	18-02-2017
TRINITY_DN7335_c0_g2_i1	298	PRINTS	PR01228	Eggshell protein signature	94	104	9.4E-6	T	18-02-2017
TRINITY_DN7848_c0_g1_i3	339	ProSitePatterns	PS01185	C-terminal cystine knot signature.	11	49	-	T	18-02-2017	IPR006207	Cystine knot, C-terminal
TRINITY_DN926_c0_g2_i1	314	MobiDBLite	mobidb-lite	consensus disorder prediction	43	96	-	T	18-02-2017
TRINITY_DN926_c0_g2_i1	314	MobiDBLite	mobidb-lite	consensus disorder prediction	127	231	-	T	18-02-2017
TRINITY_DN8212_c0_g5_i1	254	ProSitePatterns	PS00243	Integrins beta chain cysteine-rich domain signature.	66	80	-	T	18-02-2017	IPR015812	Integrin beta subunit
TRINITY_DN11793_c0_g1_i1	530	MobiDBLite	mobidb-lite	consensus disorder prediction	1	22	-	T	18-02-2017
TRINITY_DN13430_c0_g1_i1	237	ProSitePatterns	PS00222	Insulin-like growth factor-binding protein (IGFBP) N-terminal domain signature.	93	108	-	T	18-02-2017	IPR017891	Insulin-like growth factor binding protein, N-terminal, Cys-rich conserved site
TRINITY_DN16057_c0_g1_i1	217	PRINTS	PR00456	Ribosomal protein P2 signature	18	29	4.9E-5	T	18-02-2017	IPR001859	Trypanosoma cruzi ribosomal protein P2-like	GO:0003735|GO:0005622|GO:0005840|GO:0006412
TRINITY_DN16057_c0_g1_i1	217	PRINTS	PR00456	Ribosomal protein P2 signature	67	78	4.9E-5	T	18-02-2017	IPR001859	Trypanosoma cruzi ribosomal protein P2-like	GO:0003735|GO:0005622|GO:0005840|GO:0006412
TRINITY_DN16057_c0_g1_i1	217	PRINTS	PR00456	Ribosomal protein P2 signature	79	93	4.9E-5	T	18-02-2017	IPR001859	Trypanosoma cruzi ribosomal protein P2-like	GO:0003735|GO:0005622|GO:0005840|GO:0006412
TRINITY_DN6026_c0_g3_i1	238	PANTHER	PTHR24023		13	214	3.1E-13	T	18-02-2017
TRINITY_DN6026_c0_g3_i1	238	PANTHER	PTHR24023:SF435		13	214	3.1E-13	T	18-02-2017
TRINITY_DN8520_c9_g22_i1	614	ProSitePatterns	PS00222	Insulin-like growth factor-binding protein (IGFBP) N-terminal domain signature.	554	569	-	T	18-02-2017	IPR017891	Insulin-like growth factor binding protein, N-terminal, Cys-rich conserved site
TRINITY_DN4836_c0_g3_i1	296	PRINTS	PR00833	Pollen allergen Poa pI signature	12	29	2.3E-5	T	18-02-2017
TRINITY_DN4836_c0_g3_i1	296	PRINTS	PR00833	Pollen allergen Poa pI signature	111	125	2.3E-5	T	18-02-2017
TRINITY_DN4836_c0_g3_i1	296	PRINTS	PR00833	Pollen allergen Poa pI signature	54	73	2.3E-5	T	18-02-2017
TRINITY_DN15893_c0_g1_i1	375	ProSitePatterns	PS00022	EGF-like domain signature 1.	198	209	-	T	18-02-2017	IPR013032	EGF-like, conserved site
TRINITY_DN8212_c0_g8_i1	266	ProSitePatterns	PS00243	Integrins beta chain cysteine-rich domain signature.	77	91	-	T	18-02-2017	IPR015812	Integrin beta subunit
TRINITY_DN13160_c0_g1_i1	201	PRINTS	PR00308	Type I antifreeze protein signature	110	119	5.0E-11	T	18-02-2017	IPR000104	Antifreeze protein, type I	GO:0042309|GO:0050825|GO:0050826
TRINITY_DN13160_c0_g1_i1	201	PRINTS	PR00308	Type I antifreeze protein signature	79	93	5.0E-11	T	18-02-2017	IPR000104	Antifreeze protein, type I	GO:0042309|GO:0050825|GO:0050826
TRINITY_DN13160_c0_g1_i1	201	PRINTS	PR00308	Type I antifreeze protein signature	93	104	5.0E-11	T	18-02-2017	IPR000104	Antifreeze protein, type I	GO:0042309|GO:0050825|GO:0050826
TRINITY_DN13805_c0_g1_i1	223	MobiDBLite	mobidb-lite	consensus disorder prediction	1	22	-	T	18-02-2017
TRINITY_DN15835_c0_g1_i1	395	ProSitePatterns	PS00222	Insulin-like growth factor-binding protein (IGFBP) N-terminal domain signature.	243	258	-	T	18-02-2017	IPR017891	Insulin-like growth factor binding protein, N-terminal, Cys-rich conserved site
TRINITY_DN1402_c0_g1_i1	222	PANTHER	PTHR24023		49	214	2.6E-13	T	18-02-2017
TRINITY_DN1402_c0_g1_i1	222	PANTHER	PTHR24023:SF533		49	214	2.6E-13	T	18-02-2017
TRINITY_DN4911_c0_g4_i1	653	ProSitePatterns	PS00222	Insulin-like growth factor-binding protein (IGFBP) N-terminal domain signature.	38	53	-	T	18-02-2017	IPR017891	Insulin-like growth factor binding protein, N-terminal, Cys-rich conserved site
TRINITY_DN5092_c0_g1_i1	365	PRINTS	PR00833	Pollen allergen Poa pI signature	198	212	2.9E-5	T	18-02-2017
TRINITY_DN5092_c0_g1_i1	365	PRINTS	PR00833	Pollen allergen Poa pI signature	105	122	2.9E-5	T	18-02-2017
TRINITY_DN14059_c0_g1_i1	10795	ProSitePatterns	PS00222	Insulin-like growth factor-binding protein (IGFBP) N-terminal domain signature.	5043	5058	-	T	18-02-2017	IPR017891	Insulin-like growth factor binding protein, N-terminal, Cys-rich conserved site
TRINITY_DN14059_c0_g1_i1	10795	ProSiteProfiles	PS51323	Insulin-like growth factor-binding protein (IGFBP) N-terminal domain profile.	4188	4256	8.638	T	18-02-2017	IPR000867	Insulin-like growth factor-binding protein, IGFBP	GO:0001558|GO:0005520|GO:0005576
TRINITY_DN14059_c0_g1_i1	10795	ProSitePatterns	PS00222	Insulin-like growth factor-binding protein (IGFBP) N-terminal domain signature.	10429	10444	-	T	18-02-2017	IPR017891	Insulin-like growth factor binding protein, N-terminal, Cys-rich conserved site
TRINITY_DN14059_c0_g1_i1	10795	ProSiteProfiles	PS51323	Insulin-like growth factor-binding protein (IGFBP) N-terminal domain profile.	9574	9642	8.638	T	18-02-2017	IPR000867	Insulin-like growth factor-binding protein, IGFBP	GO:0001558|GO:0005520|GO:0005576
TRINITY_DN13821_c0_g1_i1	311	ProSitePatterns	PS00243	Integrins beta chain cysteine-rich domain signature.	61	74	-	T	18-02-2017	IPR015812	Integrin beta subunit
TRINITY_DN7244_c0_g1_i1	334	MobiDBLite	mobidb-lite	consensus disorder prediction	314	334	-	T	18-02-2017
TRINITY_DN2566_c0_g2_i1	693	ProSitePatterns	PS00222	Insulin-like growth factor-binding protein (IGFBP) N-terminal domain signature.	218	233	-	T	18-02-2017	IPR017891	Insulin-like growth factor binding protein, N-terminal, Cys-rich conserved site
TRINITY_DN2566_c0_g2_i1	693	ProSitePatterns	PS00222	Insulin-like growth factor-binding protein (IGFBP) N-terminal domain signature.	289	304	-	T	18-02-2017	IPR017891	Insulin-like growth factor binding protein, N-terminal, Cys-rich conserved site
TRINITY_DN926_c0_g1_i1	310	MobiDBLite	mobidb-lite	consensus disorder prediction	39	92	-	T	18-02-2017
TRINITY_DN926_c0_g1_i1	310	MobiDBLite	mobidb-lite	consensus disorder prediction	245	264	-	T	18-02-2017
TRINITY_DN926_c0_g1_i1	310	MobiDBLite	mobidb-lite	consensus disorder prediction	123	227	-	T	18-02-2017
TRINITY_DN11664_c0_g2_i1	483	ProSitePatterns	PS00243	Integrins beta chain cysteine-rich domain signature.	315	328	-	T	18-02-2017	IPR015812	Integrin beta subunit
TRINITY_DN11886_c0_g1_i1	483	PRINTS	PR00833	Pollen allergen Poa pI signature	225	239	6.8E-6	T	18-02-2017
TRINITY_DN11886_c0_g1_i1	483	PRINTS	PR00833	Pollen allergen Poa pI signature	193	211	6.8E-6	T	18-02-2017
TRINITY_DN11886_c0_g1_i1	483	PRINTS	PR00833	Pollen allergen Poa pI signature	78	97	6.8E-6	T	18-02-2017
TRINITY_DN8545_c0_g15_i1	623	ProSiteProfiles	PS51200	Scorpion short toxin chloride channel inhibitor subfamily profile.	27	58	8.897	T	18-02-2017	IPR007958	Scorpion short chain toxin, chloride channel inhibitor	GO:0005576|GO:0009405
TRINITY_DN9425_c0_g1_i1	325	ProSitePatterns	PS60019	I-superfamily conotoxin signature.	181	213	-	T	18-02-2017	IPR013141	Conotoxin-I, conserved site
TRINITY_DN5566_c0_g1_i1	292	PRINTS	PR00308	Type I antifreeze protein signature	14	25	1.8E-11	T	18-02-2017	IPR000104	Antifreeze protein, type I	GO:0042309|GO:0050825|GO:0050826
TRINITY_DN5566_c0_g1_i1	292	PRINTS	PR00308	Type I antifreeze protein signature	25	34	1.8E-11	T	18-02-2017	IPR000104	Antifreeze protein, type I	GO:0042309|GO:0050825|GO:0050826
TRINITY_DN5566_c0_g1_i1	292	PRINTS	PR00308	Type I antifreeze protein signature	1	14	1.8E-11	T	18-02-2017	IPR000104	Antifreeze protein, type I	GO:0042309|GO:0050825|GO:0050826
TRINITY_DN9991_c0_g1_i1	388	ProSitePatterns	PS01185	C-terminal cystine knot signature.	335	373	-	T	18-02-2017	IPR006207	Cystine knot, C-terminal
TRINITY_DN4470_c0_g1_i1	289	MobiDBLite	mobidb-lite	consensus disorder prediction	141	289	-	T	18-02-2017
TRINITY_DN6314_c0_g1_i1	286	PRINTS	PR00308	Type I antifreeze protein signature	1	15	5.5E-11	T	18-02-2017	IPR000104	Antifreeze protein, type I	GO:0042309|GO:0050825|GO:0050826
TRINITY_DN6314_c0_g1_i1	286	PRINTS	PR00308	Type I antifreeze protein signature	33	42	5.5E-11	T	18-02-2017	IPR000104	Antifreeze protein, type I	GO:0042309|GO:0050825|GO:0050826
TRINITY_DN6314_c0_g1_i1	286	PRINTS	PR00308	Type I antifreeze protein signature	15	26	5.5E-11	T	18-02-2017	IPR000104	Antifreeze protein, type I	GO:0042309|GO:0050825|GO:0050826
TRINITY_DN13430_c0_g2_i1	237	ProSitePatterns	PS00222	Insulin-like growth factor-binding protein (IGFBP) N-terminal domain signature.	93	108	-	T	18-02-2017	IPR017891	Insulin-like growth factor binding protein, N-terminal, Cys-rich conserved site
TRINITY_DN8520_c9_g19_i1	615	ProSitePatterns	PS00222	Insulin-like growth factor-binding protein (IGFBP) N-terminal domain signature.	555	570	-	T	18-02-2017	IPR017891	Insulin-like growth factor binding protein, N-terminal, Cys-rich conserved site
TRINITY_DN15316_c0_g1_i1	205	MobiDBLite	mobidb-lite	consensus disorder prediction	74	98	-	T	18-02-2017
TRINITY_DN15316_c0_g1_i1	205	MobiDBLite	mobidb-lite	consensus disorder prediction	183	205	-	T	18-02-2017
TRINITY_DN2566_c0_g1_i1	585	ProSitePatterns	PS00222	Insulin-like growth factor-binding protein (IGFBP) N-terminal domain signature.	218	233	-	T	18-02-2017	IPR017891	Insulin-like growth factor binding protein, N-terminal, Cys-rich conserved site
TRINITY_DN2566_c0_g1_i1	585	ProSitePatterns	PS00222	Insulin-like growth factor-binding protein (IGFBP) N-terminal domain signature.	289	304	-	T	18-02-2017	IPR017891	Insulin-like growth factor binding protein, N-terminal, Cys-rich conserved site
TRINITY_DN8462_c2_g1_i1	364	PANTHER	PTHR24023		21	322	3.6E-21	T	18-02-2017
TRINITY_DN8462_c2_g1_i1	364	PANTHER	PTHR24023:SF0		21	322	3.6E-21	T	18-02-2017
TRINITY_DN11593_c0_g2_i1	265	ProSitePatterns	PS00269	Mammalian defensins signature.	30	58	-	T	18-02-2017	IPR006081	Alpha-defensin	GO:0005576|GO:0006952	Reactome: R-HSA-1461973|Reactome: R-HSA-1462054
TRINITY_DN309_c0_g1_i1	494	ProSitePatterns	PS01177	Anaphylatoxin domain signature.	107	142	-	T	18-02-2017	IPR000020	Anaphylatoxin/fibulin	GO:0005576
TRINITY_DN2745_c0_g1_i1	320	PRINTS	PR00456	Ribosomal protein P2 signature	199	213	1.2E-5	T	18-02-2017	IPR001859	Trypanosoma cruzi ribosomal protein P2-like	GO:0003735|GO:0005622|GO:0005840|GO:0006412
TRINITY_DN2745_c0_g1_i1	320	PRINTS	PR00456	Ribosomal protein P2 signature	187	198	1.2E-5	T	18-02-2017	IPR001859	Trypanosoma cruzi ribosomal protein P2-like	GO:0003735|GO:0005622|GO:0005840|GO:0006412
TRINITY_DN2745_c0_g1_i1	320	PRINTS	PR00456	Ribosomal protein P2 signature	142	153	1.2E-5	T	18-02-2017	IPR001859	Trypanosoma cruzi ribosomal protein P2-like	GO:0003735|GO:0005622|GO:0005840|GO:0006412
TRINITY_DN13646_c0_g1_i1	456	ProSitePatterns	PS00222	Insulin-like growth factor-binding protein (IGFBP) N-terminal domain signature.	260	275	-	T	18-02-2017	IPR017891	Insulin-like growth factor binding protein, N-terminal, Cys-rich conserved site
TRINITY_DN2036_c0_g1_i1	209	PRINTS	PR00860	Vertebrate metallothionein signature	80	89	2.4E-5	T	18-02-2017	IPR000006	Metallothionein, vertebrate	GO:0046872
TRINITY_DN2036_c0_g1_i1	209	PRINTS	PR00860	Vertebrate metallothionein signature	66	79	2.4E-5	T	18-02-2017	IPR000006	Metallothionein, vertebrate	GO:0046872
TRINITY_DN2036_c0_g1_i1	209	PRINTS	PR00860	Vertebrate metallothionein signature	44	56	2.4E-5	T	18-02-2017	IPR000006	Metallothionein, vertebrate	GO:0046872
TRINITY_DN6026_c0_g1_i1	304	PANTHER	PTHR24023:SF533		21	281	3.1E-13	T	18-02-2017
TRINITY_DN6026_c0_g1_i1	304	PANTHER	PTHR24023		21	281	3.1E-13	T	18-02-2017
TRINITY_DN14220_c0_g1_i1	225	ProSitePatterns	PS00269	Mammalian defensins signature.	27	55	-	T	18-02-2017	IPR006081	Alpha-defensin	GO:0005576|GO:0006952	Reactome: R-HSA-1461973|Reactome: R-HSA-1462054
TRINITY_DN11593_c0_g1_i1	265	ProSitePatterns	PS00269	Mammalian defensins signature.	30	58	-	T	18-02-2017	IPR006081	Alpha-defensin	GO:0005576|GO:0006952	Reactome: R-HSA-1461973|Reactome: R-HSA-1462054
TRINITY_DN6575_c0_g1_i1	715	ProSitePatterns	PS00198	4Fe-4S ferredoxin-type iron-sulfur binding region signature.	490	501	-	T	18-02-2017	IPR017900	4Fe-4S ferredoxin, iron-sulphur binding, conserved site
TRINITY_DN6575_c0_g1_i1	715	ProSitePatterns	PS00198	4Fe-4S ferredoxin-type iron-sulfur binding region signature.	433	444	-	T	18-02-2017	IPR017900	4Fe-4S ferredoxin, iron-sulphur binding, conserved site
TRINITY_DN7064_c0_g1_i1	223	PRINTS	PR01228	Eggshell protein signature	168	186	1.1E-5	T	18-02-2017
TRINITY_DN7064_c0_g1_i1	223	PRINTS	PR01228	Eggshell protein signature	92	107	1.1E-5	T	18-02-2017
TRINITY_DN7064_c0_g1_i1	223	PRINTS	PR01228	Eggshell protein signature	11	22	1.1E-5	T	18-02-2017
TRINITY_DN7064_c0_g1_i1	223	PRINTS	PR01228	Eggshell protein signature	120	130	1.1E-5	T	18-02-2017
TRINITY_DN9358_c0_g1_i1	310	ProSitePatterns	PS00222	Insulin-like growth factor-binding protein (IGFBP) N-terminal domain signature.	140	155	-	T	18-02-2017	IPR017891	Insulin-like growth factor binding protein, N-terminal, Cys-rich conserved site
TRINITY_DN15636_c0_g2_i1	222	ProSitePatterns	PS01185	C-terminal cystine knot signature.	18	56	-	T	18-02-2017	IPR006207	Cystine knot, C-terminal
TRINITY_DN8520_c9_g1_i1	638	ProSitePatterns	PS00222	Insulin-like growth factor-binding protein (IGFBP) N-terminal domain signature.	578	593	-	T	18-02-2017	IPR017891	Insulin-like growth factor binding protein, N-terminal, Cys-rich conserved site
TRINITY_DN8212_c0_g6_i1	227	ProSitePatterns	PS00243	Integrins beta chain cysteine-rich domain signature.	71	85	-	T	18-02-2017	IPR015812	Integrin beta subunit
TRINITY_DN4911_c0_g1_i1	653	ProSitePatterns	PS00222	Insulin-like growth factor-binding protein (IGFBP) N-terminal domain signature.	38	53	-	T	18-02-2017	IPR017891	Insulin-like growth factor binding protein, N-terminal, Cys-rich conserved site
TRINITY_DN2017_c0_g1_i1	264	PRINTS	PR00308	Type I antifreeze protein signature	21	35	3.1E-12	T	18-02-2017	IPR000104	Antifreeze protein, type I	GO:0042309|GO:0050825|GO:0050826
TRINITY_DN2017_c0_g1_i1	264	PRINTS	PR00308	Type I antifreeze protein signature	35	46	3.1E-12	T	18-02-2017	IPR000104	Antifreeze protein, type I	GO:0042309|GO:0050825|GO:0050826
TRINITY_DN2017_c0_g1_i1	264	PRINTS	PR00308	Type I antifreeze protein signature	54	63	3.1E-12	T	18-02-2017	IPR000104	Antifreeze protein, type I	GO:0042309|GO:0050825|GO:0050826
TRINITY_DN6041_c0_g1_i1	288	ProSitePatterns	PS00197	2Fe-2S ferredoxin-type iron-sulfur binding region signature.	14	22	-	T	18-02-2017	IPR006058	2Fe-2S ferredoxin, iron-sulphur binding site	GO:0051537
TRINITY_DN13402_c0_g2_i1	433	ProSitePatterns	PS00222	Insulin-like growth factor-binding protein (IGFBP) N-terminal domain signature.	354	369	-	T	18-02-2017	IPR017891	Insulin-like growth factor binding protein, N-terminal, Cys-rich conserved site
TRINITY_DN8520_c9_g9_i1	615	ProSitePatterns	PS00222	Insulin-like growth factor-binding protein (IGFBP) N-terminal domain signature.	555	570	-	T	18-02-2017	IPR017891	Insulin-like growth factor binding protein, N-terminal, Cys-rich conserved site
TRINITY_DN8212_c0_g3_i1	265	ProSitePatterns	PS00243	Integrins beta chain cysteine-rich domain signature.	77	91	-	T	18-02-2017	IPR015812	Integrin beta subunit
TRINITY_DN2360_c0_g1_i1	329	ProSitePatterns	PS01185	C-terminal cystine knot signature.	258	296	-	T	18-02-2017	IPR006207	Cystine knot, C-terminal
TRINITY_DN8462_c2_g1_i2	316	PANTHER	PTHR24023:SF0		21	274	2.6E-14	T	18-02-2017
TRINITY_DN8462_c2_g1_i2	316	PANTHER	PTHR24023		21	274	2.6E-14	T	18-02-2017
TRINITY_DN14159_c0_g2_i1	368	ProSitePatterns	PS00243	Integrins beta chain cysteine-rich domain signature.	335	348	-	T	18-02-2017	IPR015812	Integrin beta subunit
TRINITY_DN8546_c5_g1_i2	549	ProSitePatterns	PS01185	C-terminal cystine knot signature.	171	209	-	T	18-02-2017	IPR006207	Cystine knot, C-terminal
TRINITY_DN7510_c0_g2_i1	226	PRINTS	PR00308	Type I antifreeze protein signature	45	54	4.1E-11	T	18-02-2017	IPR000104	Antifreeze protein, type I	GO:0042309|GO:0050825|GO:0050826
TRINITY_DN7510_c0_g2_i1	226	PRINTS	PR00308	Type I antifreeze protein signature	34	45	4.1E-11	T	18-02-2017	IPR000104	Antifreeze protein, type I	GO:0042309|GO:0050825|GO:0050826
TRINITY_DN7510_c0_g2_i1	226	PRINTS	PR00308	Type I antifreeze protein signature	20	34	4.1E-11	T	18-02-2017	IPR000104	Antifreeze protein, type I	GO:0042309|GO:0050825|GO:0050826
TRINITY_DN11733_c0_g1_i1	398	MobiDBLite	mobidb-lite	consensus disorder prediction	356	398	-	T	18-02-2017
TRINITY_DN3564_c0_g1_i1	393	ProSitePatterns	PS00222	Insulin-like growth factor-binding protein (IGFBP) N-terminal domain signature.	359	374	-	T	18-02-2017	IPR017891	Insulin-like growth factor binding protein, N-terminal, Cys-rich conserved site
TRINITY_DN14571_c0_g1_i1	281	ProSitePatterns	PS00243	Integrins beta chain cysteine-rich domain signature.	162	175	-	T	18-02-2017	IPR015812	Integrin beta subunit
TRINITY_DN3056_c0_g1_i1	313	MobiDBLite	mobidb-lite	consensus disorder prediction	294	313	-	T	18-02-2017
TRINITY_DN14220_c0_g2_i1	224	ProSitePatterns	PS00269	Mammalian defensins signature.	27	55	-	T	18-02-2017	IPR006081	Alpha-defensin	GO:0005576|GO:0006952	Reactome: R-HSA-1461973|Reactome: R-HSA-1462054
TRINITY_DN6575_c0_g2_i1	669	ProSitePatterns	PS00198	4Fe-4S ferredoxin-type iron-sulfur binding region signature.	490	501	-	T	18-02-2017	IPR017900	4Fe-4S ferredoxin, iron-sulphur binding, conserved site
TRINITY_DN6575_c0_g2_i1	669	ProSitePatterns	PS00198	4Fe-4S ferredoxin-type iron-sulfur binding region signature.	433	444	-	T	18-02-2017	IPR017900	4Fe-4S ferredoxin, iron-sulphur binding, conserved site
TRINITY_DN6325_c0_g1_i1	387	PRINTS	PR00833	Pollen allergen Poa pI signature	196	210	2.8E-7	T	18-02-2017
TRINITY_DN6325_c0_g1_i1	387	PRINTS	PR00833	Pollen allergen Poa pI signature	96	113	2.8E-7	T	18-02-2017
TRINITY_DN6325_c0_g1_i1	387	PRINTS	PR00833	Pollen allergen Poa pI signature	166	184	2.8E-7	T	18-02-2017
TRINITY_DN4306_c0_g1_i1	541	ProSitePatterns	PS00222	Insulin-like growth factor-binding protein (IGFBP) N-terminal domain signature.	238	253	-	T	18-02-2017	IPR017891	Insulin-like growth factor binding protein, N-terminal, Cys-rich conserved site
TRINITY_DN12046_c0_g1_i1	507	PRINTS	PR00833	Pollen allergen Poa pI signature	291	310	7.6E-5	T	18-02-2017
TRINITY_DN12046_c0_g1_i1	507	PRINTS	PR00833	Pollen allergen Poa pI signature	329	343	7.6E-5	T	18-02-2017
TRINITY_DN12046_c0_g1_i1	507	PRINTS	PR00833	Pollen allergen Poa pI signature	243	260	7.6E-5	T	18-02-2017
TRINITY_DN8546_c5_g1_i3	535	ProSitePatterns	PS01185	C-terminal cystine knot signature.	157	195	-	T	18-02-2017	IPR006207	Cystine knot, C-terminal
TRINITY_DN2018_c0_g1_i1	295	PRINTS	PR00833	Pollen allergen Poa pI signature	94	108	5.5E-5	T	18-02-2017
TRINITY_DN2018_c0_g1_i1	295	PRINTS	PR00833	Pollen allergen Poa pI signature	9	26	5.5E-5	T	18-02-2017
TRINITY_DN926_c0_g3_i1	385	MobiDBLite	mobidb-lite	consensus disorder prediction	138	167	-	T	18-02-2017
TRINITY_DN926_c0_g3_i1	385	MobiDBLite	mobidb-lite	consensus disorder prediction	320	339	-	T	18-02-2017
TRINITY_DN926_c0_g3_i1	385	MobiDBLite	mobidb-lite	consensus disorder prediction	198	302	-	T	18-02-2017
TRINITY_DN8520_c9_g20_i1	638	ProSitePatterns	PS00222	Insulin-like growth factor-binding protein (IGFBP) N-terminal domain signature.	578	593	-	T	18-02-2017	IPR017891	Insulin-like growth factor binding protein, N-terminal, Cys-rich conserved site
TRINITY_DN4329_c0_g1_i1	291	PRINTS	PR00308	Type I antifreeze protein signature	94	105	5.5E-12	T	18-02-2017	IPR000104	Antifreeze protein, type I	GO:0042309|GO:0050825|GO:0050826
TRINITY_DN4329_c0_g1_i1	291	PRINTS	PR00308	Type I antifreeze protein signature	80	94	5.5E-12	T	18-02-2017	IPR000104	Antifreeze protein, type I	GO:0042309|GO:0050825|GO:0050826
TRINITY_DN4329_c0_g1_i1	291	PRINTS	PR00308	Type I antifreeze protein signature	114	123	5.5E-12	T	18-02-2017	IPR000104	Antifreeze protein, type I	GO:0042309|GO:0050825|GO:0050826
TRINITY_DN9313_c0_g2_i1	271	ProSitePatterns	PS00269	Mammalian defensins signature.	233	260	-	T	18-02-2017	IPR006081	Alpha-defensin	GO:0005576|GO:0006952	Reactome: R-HSA-1461973|Reactome: R-HSA-1462054
TRINITY_DN4677_c0_g1_i2	390	PRINTS	PR00833	Pollen allergen Poa pI signature	317	331	3.0E-5	T	18-02-2017
TRINITY_DN4677_c0_g1_i2	390	PRINTS	PR00833	Pollen allergen Poa pI signature	205	222	3.0E-5	T	18-02-2017
TRINITY_DN609_c0_g2_i1	278	PRINTS	PR00833	Pollen allergen Poa pI signature	208	222	9.5E-5	T	18-02-2017
TRINITY_DN609_c0_g2_i1	278	PRINTS	PR00833	Pollen allergen Poa pI signature	92	109	9.5E-5	T	18-02-2017
TRINITY_DN11276_c2_g1_i1	204	MobiDBLite	mobidb-lite	consensus disorder prediction	181	204	-	T	18-02-2017
TRINITY_DN11276_c2_g1_i1	204	MobiDBLite	mobidb-lite	consensus disorder prediction	91	144	-	T	18-02-2017
TRINITY_DN2566_c0_g3_i1	585	ProSitePatterns	PS00222	Insulin-like growth factor-binding protein (IGFBP) N-terminal domain signature.	218	233	-	T	18-02-2017	IPR017891	Insulin-like growth factor binding protein, N-terminal, Cys-rich conserved site
TRINITY_DN2566_c0_g3_i1	585	ProSitePatterns	PS00222	Insulin-like growth factor-binding protein (IGFBP) N-terminal domain signature.	289	304	-	T	18-02-2017	IPR017891	Insulin-like growth factor binding protein, N-terminal, Cys-rich conserved site
TRINITY_DN14833_c0_g2_i1	229	ProSitePatterns	PS00222	Insulin-like growth factor-binding protein (IGFBP) N-terminal domain signature.	164	179	-	T	18-02-2017	IPR017891	Insulin-like growth factor binding protein, N-terminal, Cys-rich conserved site
TRINITY_DN10801_c0_g1_i1	280	MobiDBLite	mobidb-lite	consensus disorder prediction	1	21	-	T	18-02-2017
TRINITY_DN7510_c0_g1_i1	233	PRINTS	PR00308	Type I antifreeze protein signature	20	34	4.4E-11	T	18-02-2017	IPR000104	Antifreeze protein, type I	GO:0042309|GO:0050825|GO:0050826
TRINITY_DN7510_c0_g1_i1	233	PRINTS	PR00308	Type I antifreeze protein signature	34	45	4.4E-11	T	18-02-2017	IPR000104	Antifreeze protein, type I	GO:0042309|GO:0050825|GO:0050826
TRINITY_DN7510_c0_g1_i1	233	PRINTS	PR00308	Type I antifreeze protein signature	45	54	4.4E-11	T	18-02-2017	IPR000104	Antifreeze protein, type I	GO:0042309|GO:0050825|GO:0050826
TRINITY_DN10710_c0_g1_i1	348	PRINTS	PR00833	Pollen allergen Poa pI signature	45	62	1.6E-5	T	18-02-2017
TRINITY_DN10710_c0_g1_i1	348	PRINTS	PR00833	Pollen allergen Poa pI signature	143	157	1.6E-5	T	18-02-2017
TRINITY_DN8212_c0_g7_i1	235	ProSitePatterns	PS00243	Integrins beta chain cysteine-rich domain signature.	77	91	-	T	18-02-2017	IPR015812	Integrin beta subunit
TRINITY_DN4516_c0_g1_i1	352	ProSitePatterns	PS00222	Insulin-like growth factor-binding protein (IGFBP) N-terminal domain signature.	218	233	-	T	18-02-2017	IPR017891	Insulin-like growth factor binding protein, N-terminal, Cys-rich conserved site
TRINITY_DN4019_c0_g2_i1	279	ProSitePatterns	PS01185	C-terminal cystine knot signature.	25	61	-	T	18-02-2017	IPR006207	Cystine knot, C-terminal
TRINITY_DN4306_c0_g1_i2	542	ProSitePatterns	PS00222	Insulin-like growth factor-binding protein (IGFBP) N-terminal domain signature.	238	253	-	T	18-02-2017	IPR017891	Insulin-like growth factor binding protein, N-terminal, Cys-rich conserved site
TRINITY_DN800_c0_g1_i1	296	PRINTS	PR00833	Pollen allergen Poa pI signature	126	143	2.2E-5	T	18-02-2017
TRINITY_DN800_c0_g1_i1	296	PRINTS	PR00833	Pollen allergen Poa pI signature	213	227	2.2E-5	T	18-02-2017
TRINITY_DN8212_c0_g1_i1	252	ProSitePatterns	PS00243	Integrins beta chain cysteine-rich domain signature.	64	78	-	T	18-02-2017	IPR015812	Integrin beta subunit
TRINITY_DN755_c0_g2_i1	288	ProSitePatterns	PS01177	Anaphylatoxin domain signature.	197	232	-	T	18-02-2017	IPR000020	Anaphylatoxin/fibulin	GO:0005576
TRINITY_DN2566_c0_g4_i1	694	ProSitePatterns	PS00222	Insulin-like growth factor-binding protein (IGFBP) N-terminal domain signature.	218	233	-	T	18-02-2017	IPR017891	Insulin-like growth factor binding protein, N-terminal, Cys-rich conserved site
TRINITY_DN2566_c0_g4_i1	694	ProSitePatterns	PS00222	Insulin-like growth factor-binding protein (IGFBP) N-terminal domain signature.	289	304	-	T	18-02-2017	IPR017891	Insulin-like growth factor binding protein, N-terminal, Cys-rich conserved site
TRINITY_DN1273_c0_g2_i1	231	ProSitePatterns	PS00956	Fungal hydrophobins signature.	184	195	-	T	18-02-2017	IPR019778	Hydrophobin, conserved site	GO:0005199|GO:0009277
TRINITY_DN4019_c0_g1_i1	279	ProSitePatterns	PS01185	C-terminal cystine knot signature.	25	61	-	T	18-02-2017	IPR006207	Cystine knot, C-terminal
TRINITY_DN6766_c0_g1_i1	204	PRINTS	PR00833	Pollen allergen Poa pI signature	52	70	7.3E-5	T	18-02-2017
TRINITY_DN6766_c0_g1_i1	204	PRINTS	PR00833	Pollen allergen Poa pI signature	98	112	7.3E-5	T	18-02-2017
TRINITY_DN6766_c0_g1_i1	204	PRINTS	PR00833	Pollen allergen Poa pI signature	1	10	7.3E-5	T	18-02-2017
TRINITY_DN7848_c0_g1_i2	338	ProSitePatterns	PS01185	C-terminal cystine knot signature.	11	49	-	T	18-02-2017	IPR006207	Cystine knot, C-terminal
TRINITY_DN2658_c0_g1_i1	203	PRINTS	PR00873	Echinoidea (sea urchin) metallothionein signature	142	157	4.6E-5	T	18-02-2017	IPR001396	Metallothionein, family 4, echinoidea	GO:0046872
TRINITY_DN2658_c0_g1_i1	203	PRINTS	PR00873	Echinoidea (sea urchin) metallothionein signature	184	202	4.6E-5	T	18-02-2017	IPR001396	Metallothionein, family 4, echinoidea	GO:0046872
TRINITY_DN2658_c0_g1_i1	203	PRINTS	PR00873	Echinoidea (sea urchin) metallothionein signature	173	183	4.6E-5	T	18-02-2017	IPR001396	Metallothionein, family 4, echinoidea	GO:0046872
TRINITY_DN4677_c0_g1_i1	390	PRINTS	PR00833	Pollen allergen Poa pI signature	317	331	3.0E-5	T	18-02-2017
TRINITY_DN4677_c0_g1_i1	390	PRINTS	PR00833	Pollen allergen Poa pI signature	205	222	3.0E-5	T	18-02-2017
TRINITY_DN13402_c0_g1_i1	433	ProSitePatterns	PS00222	Insulin-like growth factor-binding protein (IGFBP) N-terminal domain signature.	354	369	-	T	18-02-2017	IPR017891	Insulin-like growth factor binding protein, N-terminal, Cys-rich conserved site
TRINITY_DN4836_c0_g2_i1	245	PRINTS	PR00833	Pollen allergen Poa pI signature	91	105	1.9E-6	T	18-02-2017
TRINITY_DN4836_c0_g2_i1	245	PRINTS	PR00833	Pollen allergen Poa pI signature	54	73	1.9E-6	T	18-02-2017
TRINITY_DN4836_c0_g2_i1	245	PRINTS	PR00833	Pollen allergen Poa pI signature	12	29	1.9E-6	T	18-02-2017
TRINITY_DN3812_c0_g1_i1	359	PRINTS	PR01955	Frankia sp. LanC-like protein signature	1	11	9.0E-5	T	18-02-2017
TRINITY_DN3812_c0_g1_i1	359	PRINTS	PR01955	Frankia sp. LanC-like protein signature	286	303	9.0E-5	T	18-02-2017
TRINITY_DN3812_c0_g1_i1	359	PRINTS	PR01955	Frankia sp. LanC-like protein signature	138	162	9.0E-5	T	18-02-2017
TRINITY_DN15636_c0_g1_i1	222	ProSitePatterns	PS01185	C-terminal cystine knot signature.	18	56	-	T	18-02-2017	IPR006207	Cystine knot, C-terminal
TRINITY_DN7244_c0_g2_i1	319	MobiDBLite	mobidb-lite	consensus disorder prediction	299	319	-	T	18-02-2017
TRINITY_DN1057_c0_g1_i1	626	ProSitePatterns	PS00222	Insulin-like growth factor-binding protein (IGFBP) N-terminal domain signature.	44	59	-	T	18-02-2017	IPR017891	Insulin-like growth factor binding protein, N-terminal, Cys-rich conserved site
TRINITY_DN6026_c0_g1_i2	305	PANTHER	PTHR24023:SF532		26	283	9.2E-14	T	18-02-2017
TRINITY_DN6026_c0_g1_i2	305	PANTHER	PTHR24023		26	283	9.2E-14	T	18-02-2017
TRINITY_DN14548_c0_g1_i1	221	ProSitePatterns	PS00222	Insulin-like growth factor-binding protein (IGFBP) N-terminal domain signature.	53	68	-	T	18-02-2017	IPR017891	Insulin-like growth factor binding protein, N-terminal, Cys-rich conserved site
TRINITY_DN12063_c0_g1_i1	297	ProSitePatterns	PS00243	Integrins beta chain cysteine-rich domain signature.	256	271	-	T	18-02-2017	IPR015812	Integrin beta subunit
TRINITY_DN7686_c0_g1_i1	292	ProSitePatterns	PS00243	Integrins beta chain cysteine-rich domain signature.	244	257	-	T	18-02-2017	IPR015812	Integrin beta subunit
TRINITY_DN7506_c0_g1_i2	352	MobiDBLite	mobidb-lite	consensus disorder prediction	1	39	-	T	18-02-2017
TRINITY_DN11793_c0_g2_i1	531	MobiDBLite	mobidb-lite	consensus disorder prediction	1	22	-	T	18-02-2017
TRINITY_DN8520_c9_g14_i1	616	ProSitePatterns	PS00222	Insulin-like growth factor-binding protein (IGFBP) N-terminal domain signature.	556	571	-	T	18-02-2017	IPR017891	Insulin-like growth factor binding protein, N-terminal, Cys-rich conserved site
TRINITY_DN12858_c0_g1_i1	330	ProSitePatterns	PS60020	Janus-faced atracotoxin (J-ACTX) family signature.	262	292	-	T	18-02-2017	IPR012499	Janus-atracotoxin	GO:0005576|GO:0009405
TRINITY_DN11664_c0_g1_i1	483	ProSitePatterns	PS00243	Integrins beta chain cysteine-rich domain signature.	315	328	-	T	18-02-2017	IPR015812	Integrin beta subunit
TRINITY_DN15485_c0_g1_i1	574	MobiDBLite	mobidb-lite	consensus disorder prediction	1	20	-	T	18-02-2017
TRINITY_DN9358_c0_g2_i1	310	ProSitePatterns	PS00222	Insulin-like growth factor-binding protein (IGFBP) N-terminal domain signature.	140	155	-	T	18-02-2017	IPR017891	Insulin-like growth factor binding protein, N-terminal, Cys-rich conserved site
TRINITY_DN7064_c0_g2_i1	394	PRINTS	PR01228	Eggshell protein signature	92	107	6.5E-5	T	18-02-2017
TRINITY_DN7064_c0_g2_i1	394	PRINTS	PR01228	Eggshell protein signature	11	22	6.5E-5	T	18-02-2017
TRINITY_DN7064_c0_g2_i1	394	PRINTS	PR01228	Eggshell protein signature	168	186	6.5E-5	T	18-02-2017
TRINITY_DN7064_c0_g2_i1	394	PRINTS	PR01228	Eggshell protein signature	120	130	6.5E-5	T	18-02-2017
TRINITY_DN5909_c0_g1_i1	529	ProSitePatterns	PS00222	Insulin-like growth factor-binding protein (IGFBP) N-terminal domain signature.	393	408	-	T	18-02-2017	IPR017891	Insulin-like growth factor binding protein, N-terminal, Cys-rich conserved site
TRINITY_DN10918_c0_g1_i1	290	ProSitePatterns	PS00222	Insulin-like growth factor-binding protein (IGFBP) N-terminal domain signature.	127	142	-	T	18-02-2017	IPR017891	Insulin-like growth factor binding protein, N-terminal, Cys-rich conserved site
TRINITY_DN3564_c0_g2_i1	394	ProSitePatterns	PS00222	Insulin-like growth factor-binding protein (IGFBP) N-terminal domain signature.	360	375	-	T	18-02-2017	IPR017891	Insulin-like growth factor binding protein, N-terminal, Cys-rich conserved site
TRINITY_DN3907_c0_g1_i1	331	Pfam	PF13885	Keratin, high sulfur B2 protein	69	109	0.47	T	18-02-2017	IPR002494	Keratin-associated protein	GO:0045095
TRINITY_DN8457_c1_g3_i1	72	Gene3D	G3DSA:1.20.1330.10		19	71	2.6E-19	T	17-02-2017	IPR001029	Flagellin, D0/D1 domain	GO:0005198|GO:0071973
TRINITY_DN8457_c1_g3_i1	72	Pfam	PF00669	Bacterial flagellin N-terminal helical region	2	70	4.4E-20	T	17-02-2017	IPR001029	Flagellin, D0/D1 domain	GO:0005198|GO:0071973
TRINITY_DN8457_c1_g3_i1	72	PANTHER	PTHR30244		4	71	1.0E-26	T	17-02-2017
TRINITY_DN8457_c1_g3_i1	72	SUPERFAMILY	SSF64518		3	71	1.96E-24	T	17-02-2017
TRINITY_DN8457_c1_g3_i1	72	PRINTS	PR00207	Flagellin signature	1	18	3.5E-10	T	17-02-2017	IPR001492	Flagellin	GO:0005198|GO:0009420|GO:0071973
TRINITY_DN8457_c1_g3_i1	72	PRINTS	PR00207	Flagellin signature	40	59	3.5E-10	T	17-02-2017	IPR001492	Flagellin	GO:0005198|GO:0009420|GO:0071973
TRINITY_DN8457_c1_g3_i1	72	PANTHER	PTHR30244:SF1		4	71	1.0E-26	T	17-02-2017
TRINITY_DN6950_c0_g1_i1	43	MobiDBLite	mobidb-lite	consensus disorder prediction	1	27	-	T	17-02-2017
TRINITY_DN5402_c0_g1_i1	81	ProSiteProfiles	PS51006	Polyamine biosynthesis (PABS) domain profile.	1	81	24.59	T	17-02-2017	IPR030374	Polyamine biosynthesis domain		KEGG: 00270+2.5.1.16|KEGG: 00330+2.5.1.16|KEGG: 00410+2.5.1.16|KEGG: 00480+2.5.1.16|Reactome: R-HSA-351202
TRINITY_DN5402_c0_g1_i1	81	Pfam	PF01564	Spermine/spermidine synthase	4	81	3.4E-14	T	17-02-2017
TRINITY_DN5402_c0_g1_i1	81	Gene3D	G3DSA:3.40.50.150		4	81	8.3E-20	T	17-02-2017	IPR029063	S-adenosyl-L-methionine-dependent methyltransferase
TRINITY_DN5402_c0_g1_i1	81	SUPERFAMILY	SSF53335		4	81	1.76E-16	T	17-02-2017	IPR029063	S-adenosyl-L-methionine-dependent methyltransferase
TRINITY_DN5402_c0_g1_i1	81	PANTHER	PTHR11558		4	81	3.7E-16	T	17-02-2017
TRINITY_DN6917_c1_g1_i1	202	Gene3D	G3DSA:3.80.30.20		3	194	8.2E-39	T	17-02-2017	IPR023404	Radical SAM, alpha/beta horseshoe
TRINITY_DN6917_c1_g1_i1	202	PANTHER	PTHR11918:SF64		1	193	5.9E-39	T	17-02-2017
TRINITY_DN6917_c1_g1_i1	202	CDD	cd01335	Radical_SAM	5	198	2.11887E-12	T	17-02-2017
TRINITY_DN6917_c1_g1_i1	202	PANTHER	PTHR11918		1	193	5.9E-39	T	17-02-2017	IPR023970	Methylthiotransferase/radical SAM-type protein
TRINITY_DN6917_c1_g1_i1	202	SUPERFAMILY	SSF102114		5	195	1.06E-37	T	17-02-2017
TRINITY_DN6917_c1_g1_i1	202	Pfam	PF04055	Radical SAM superfamily	3	169	1.0E-18	T	17-02-2017	IPR007197	Radical SAM	GO:0003824|GO:0051536
TRINITY_DN6917_c1_g1_i1	202	SMART	SM00729		1	198	1.8E-21	T	17-02-2017	IPR006638	Elongator protein 3/MiaB/NifB	GO:0003824|GO:0051536
TRINITY_DN3254_c0_g1_i1	122	Pfam	PF03143	Elongation factor Tu C-terminal domain	63	120	5.8E-17	T	17-02-2017	IPR004160	Translation elongation factor EFTu/EF1A, C-terminal
TRINITY_DN3254_c0_g1_i1	122	Gene3D	G3DSA:2.40.30.10		65	121	2.1E-27	T	17-02-2017
TRINITY_DN3254_c0_g1_i1	122	SUPERFAMILY	SSF50447		1	66	8.25E-17	T	17-02-2017	IPR009000	Translation protein, beta-barrel domain
TRINITY_DN3254_c0_g1_i1	122	PANTHER	PTHR23115:SF151		1	118	1.3E-64	T	17-02-2017
TRINITY_DN3254_c0_g1_i1	122	Pfam	PF03144	Elongation factor Tu domain 2	2	59	5.6E-14	T	17-02-2017	IPR004161	Translation elongation factor EFTu-like, domain 2	GO:0005525
TRINITY_DN3254_c0_g1_i1	122	Gene3D	G3DSA:2.40.30.10		3	63	1.2E-18	T	17-02-2017
TRINITY_DN3254_c0_g1_i1	122	SUPERFAMILY	SSF50465		63	121	3.6E-20	T	17-02-2017	IPR009001	Translation elongation factor EF1A/initiation factor IF2gamma, C-terminal
TRINITY_DN3254_c0_g1_i1	122	PANTHER	PTHR23115		1	118	1.3E-64	T	17-02-2017
TRINITY_DN13453_c0_g1_i1	257	MobiDBLite	mobidb-lite	consensus disorder prediction	53	93	-	T	17-02-2017
TRINITY_DN13453_c0_g1_i1	257	MobiDBLite	mobidb-lite	consensus disorder prediction	113	133	-	T	17-02-2017
TRINITY_DN14364_c0_g1_i1	62	SUPERFAMILY	SSF51905		1	53	4.87E-14	T	17-02-2017	IPR023753	FAD/NAD(P)-binding domain	GO:0016491|GO:0055114
TRINITY_DN14364_c0_g1_i1	62	Gene3D	G3DSA:3.50.50.60		1	59	1.7E-14	T	17-02-2017	IPR023753	FAD/NAD(P)-binding domain	GO:0016491|GO:0055114
TRINITY_DN14364_c0_g1_i1	62	Pfam	PF07992	Pyridine nucleotide-disulphide oxidoreductase	1	43	1.6E-6	T	17-02-2017	IPR023753	FAD/NAD(P)-binding domain	GO:0016491|GO:0055114
TRINITY_DN14364_c0_g1_i1	62	PANTHER	PTHR22912		1	59	3.4E-14	T	17-02-2017
TRINITY_DN14364_c0_g1_i1	62	PANTHER	PTHR22912:SF140		1	59	3.4E-14	T	17-02-2017
TRINITY_DN10530_c0_g1_i1	295	SUPERFAMILY	SSF53383		7	290	1.01E-88	T	17-02-2017	IPR015424	Pyridoxal phosphate-dependent transferase
TRINITY_DN10530_c0_g1_i1	295	PANTHER	PTHR11751:SF430		17	289	1.1E-109	T	17-02-2017
TRINITY_DN10530_c0_g1_i1	295	PANTHER	PTHR11751		17	289	1.1E-109	T	17-02-2017
TRINITY_DN10530_c0_g1_i1	295	CDD	cd00609	AAT_like	34	289	3.79815E-95	T	17-02-2017
TRINITY_DN10530_c0_g1_i1	295	Pfam	PF00155	Aminotransferase class I and II	32	289	1.9E-60	T	17-02-2017	IPR004839	Aminotransferase, class I/classII	GO:0009058|GO:0030170
TRINITY_DN10530_c0_g1_i1	295	Gene3D	G3DSA:3.40.640.10		45	284	4.6E-79	T	17-02-2017	IPR015421	Pyridoxal phosphate-dependent transferase, major region, subdomain 1	GO:0003824
TRINITY_DN10530_c0_g1_i1	295	ProSitePatterns	PS00105	Aminotransferases class-I pyridoxal-phosphate attachment site.	230	243	-	T	17-02-2017	IPR004838	Aminotransferases, class-I, pyridoxal-phosphate-binding site	GO:0003824|GO:0009058|GO:0030170
TRINITY_DN6058_c0_g4_i1	85	SUPERFAMILY	SSF56770		4	70	4.06E-14	T	17-02-2017
TRINITY_DN6058_c0_g4_i1	85	Pfam	PF01058	NADH ubiquinone oxidoreductase, 20 Kd subunit	3	52	8.0E-13	T	17-02-2017	IPR006137	NADH:ubiquinone oxidoreductase-like, 20kDa subunit	GO:0051536|GO:0055114	Reactome: R-HSA-611105|Reactome: R-HSA-6799198
TRINITY_DN6058_c0_g4_i1	85	Gene3D	G3DSA:3.40.50.700		4	53	3.0E-11	T	17-02-2017	IPR006137	NADH:ubiquinone oxidoreductase-like, 20kDa subunit	GO:0051536|GO:0055114	Reactome: R-HSA-611105|Reactome: R-HSA-6799198
TRINITY_DN10228_c0_g1_i1	69	MobiDBLite	mobidb-lite	consensus disorder prediction	47	69	-	T	17-02-2017
TRINITY_DN11863_c0_g1_i1	192	Gene3D	G3DSA:3.30.450.20		44	166	1.2E-12	T	17-02-2017
TRINITY_DN11863_c0_g1_i1	192	Coils	Coil		12	39	-	T	17-02-2017
TRINITY_DN11863_c0_g1_i1	192	SUPERFAMILY	SSF55785		80	175	5.15E-10	T	17-02-2017	IPR000014	PAS domain
TRINITY_DN11863_c0_g1_i1	192	Pfam	PF08448	PAS fold	80	168	1.1E-6	T	17-02-2017	IPR013656	PAS fold-4
TRINITY_DN529_c0_g1_i1	84	PANTHER	PTHR11902		1	78	1.2E-41	T	17-02-2017	IPR000941	Enolase	GO:0000015|GO:0000287|GO:0004634|GO:0006096	KEGG: 00010+4.2.1.11|KEGG: 00680+4.2.1.11|MetaCyc: PWY-1042|MetaCyc: PWY-1622|MetaCyc: PWY-2221|MetaCyc: PWY-5484|MetaCyc: PWY-5723|MetaCyc: PWY-6142|MetaCyc: PWY-6886|MetaCyc: PWY-6901|MetaCyc: PWY-7003|MetaCyc: PWY-7124|MetaCyc: PWY-7218
TRINITY_DN529_c0_g1_i1	84	SUPERFAMILY	SSF54826		1	79	3.98E-30	T	17-02-2017	IPR029017	Enolase N-terminal domain-like		KEGG: 00010+4.2.1.11|KEGG: 00680+4.2.1.11|MetaCyc: PWY-1042|MetaCyc: PWY-1622|MetaCyc: PWY-2221|MetaCyc: PWY-5484|MetaCyc: PWY-5723|MetaCyc: PWY-6142|MetaCyc: PWY-6886|MetaCyc: PWY-6901|MetaCyc: PWY-7003|MetaCyc: PWY-7124|MetaCyc: PWY-7218
TRINITY_DN529_c0_g1_i1	84	SMART	SM01193		1	75	7.9E-22	T	17-02-2017	IPR020811	Enolase, N-terminal		KEGG: 00010+4.2.1.11|KEGG: 00680+4.2.1.11|MetaCyc: PWY-1042|MetaCyc: PWY-1622|MetaCyc: PWY-2221|MetaCyc: PWY-5484|MetaCyc: PWY-5723|MetaCyc: PWY-6142|MetaCyc: PWY-6886|MetaCyc: PWY-6901|MetaCyc: PWY-7003|MetaCyc: PWY-7124|MetaCyc: PWY-7218
TRINITY_DN529_c0_g1_i1	84	Gene3D	G3DSA:3.30.390.10		2	68	2.3E-27	T	17-02-2017	IPR029017	Enolase N-terminal domain-like		KEGG: 00010+4.2.1.11|KEGG: 00680+4.2.1.11|MetaCyc: PWY-1042|MetaCyc: PWY-1622|MetaCyc: PWY-2221|MetaCyc: PWY-5484|MetaCyc: PWY-5723|MetaCyc: PWY-6142|MetaCyc: PWY-6886|MetaCyc: PWY-6901|MetaCyc: PWY-7003|MetaCyc: PWY-7124|MetaCyc: PWY-7218
TRINITY_DN529_c0_g1_i1	84	Pfam	PF03952	Enolase, N-terminal domain	2	75	4.0E-31	T	17-02-2017	IPR020811	Enolase, N-terminal		KEGG: 00010+4.2.1.11|KEGG: 00680+4.2.1.11|MetaCyc: PWY-1042|MetaCyc: PWY-1622|MetaCyc: PWY-2221|MetaCyc: PWY-5484|MetaCyc: PWY-5723|MetaCyc: PWY-6142|MetaCyc: PWY-6886|MetaCyc: PWY-6901|MetaCyc: PWY-7003|MetaCyc: PWY-7124|MetaCyc: PWY-7218
TRINITY_DN14006_c0_g1_i1	82	PANTHER	PTHR30244:SF1		23	82	2.9E-22	T	17-02-2017
TRINITY_DN14006_c0_g1_i1	82	Pfam	PF00669	Bacterial flagellin N-terminal helical region	26	80	2.7E-16	T	17-02-2017	IPR001029	Flagellin, D0/D1 domain	GO:0005198|GO:0071973
TRINITY_DN14006_c0_g1_i1	82	PANTHER	PTHR30244		23	82	2.9E-22	T	17-02-2017
TRINITY_DN14006_c0_g1_i1	82	SUPERFAMILY	SSF64518		22	80	2.75E-19	T	17-02-2017
TRINITY_DN8544_c1_g8_i1	85	TIGRFAM	TIGR01044	rplV_bact: ribosomal protein uL22	3	77	3.0E-25	T	17-02-2017	IPR005727	Ribosomal protein L22, bacterial/chloroplast-type	GO:0003735|GO:0006412|GO:0015934	Reactome: R-HSA-5368286|Reactome: R-HSA-5389840|Reactome: R-HSA-5419276
TRINITY_DN8544_c1_g8_i1	85	PANTHER	PTHR13501		2	77	1.6E-18	T	17-02-2017	IPR005727	Ribosomal protein L22, bacterial/chloroplast-type	GO:0003735|GO:0006412|GO:0015934	Reactome: R-HSA-5368286|Reactome: R-HSA-5389840|Reactome: R-HSA-5419276
TRINITY_DN8544_c1_g8_i1	85	CDD	cd00336	Ribosomal_L22	2	77	1.49191E-22	T	17-02-2017	IPR001063	Ribosomal protein L22/L17	GO:0003735|GO:0005840|GO:0006412
TRINITY_DN8544_c1_g8_i1	85	Pfam	PF00237	Ribosomal protein L22p/L17e	2	77	1.4E-17	T	17-02-2017	IPR001063	Ribosomal protein L22/L17	GO:0003735|GO:0005840|GO:0006412
TRINITY_DN8544_c1_g8_i1	85	Gene3D	G3DSA:3.90.470.10		2	79	1.3E-20	T	17-02-2017	IPR001063	Ribosomal protein L22/L17	GO:0003735|GO:0005840|GO:0006412
TRINITY_DN8544_c1_g8_i1	85	SUPERFAMILY	SSF54843		2	78	6.02E-23	T	17-02-2017	IPR001063	Ribosomal protein L22/L17	GO:0003735|GO:0005840|GO:0006412
TRINITY_DN8544_c1_g8_i1	85	ProSitePatterns	PS00464	Ribosomal protein L22 signature.	53	77	-	T	17-02-2017	IPR018260	Ribosomal protein L22/L17, conserved site	GO:0003735|GO:0005622|GO:0005840|GO:0006412	Reactome: R-HSA-156827|Reactome: R-HSA-156902|Reactome: R-HSA-1799339|Reactome: R-HSA-192823|Reactome: R-HSA-2408557|Reactome: R-HSA-6791226|Reactome: R-HSA-72689|Reactome: R-HSA-72706|Reactome: R-HSA-72764|Reactome: R-HSA-975956|Reactome: R-HSA-975957
TRINITY_DN6853_c0_g2_i2	94	Gene3D	G3DSA:3.10.440.10		14	87	1.2E-23	T	17-02-2017	IPR023621	Ribosomal protein L31e domain		Reactome: R-HSA-156827|Reactome: R-HSA-156902|Reactome: R-HSA-1799339|Reactome: R-HSA-192823|Reactome: R-HSA-2408557|Reactome: R-HSA-6791226|Reactome: R-HSA-72689|Reactome: R-HSA-72706|Reactome: R-HSA-72764|Reactome: R-HSA-975956|Reactome: R-HSA-975957
TRINITY_DN6853_c0_g2_i2	94	CDD	cd00463	Ribosomal_L31e	15	92	2.04541E-25	T	17-02-2017	IPR000054	Ribosomal protein L31e	GO:0003735|GO:0005840|GO:0006412	Reactome: R-HSA-156827|Reactome: R-HSA-156902|Reactome: R-HSA-1799339|Reactome: R-HSA-192823|Reactome: R-HSA-2408557|Reactome: R-HSA-6791226|Reactome: R-HSA-72689|Reactome: R-HSA-72706|Reactome: R-HSA-72764|Reactome: R-HSA-975956|Reactome: R-HSA-975957
TRINITY_DN6853_c0_g2_i2	94	Pfam	PF01198	Ribosomal protein L31e	18	80	1.3E-11	T	17-02-2017	IPR000054	Ribosomal protein L31e	GO:0003735|GO:0005840|GO:0006412	Reactome: R-HSA-156827|Reactome: R-HSA-156902|Reactome: R-HSA-1799339|Reactome: R-HSA-192823|Reactome: R-HSA-2408557|Reactome: R-HSA-6791226|Reactome: R-HSA-72689|Reactome: R-HSA-72706|Reactome: R-HSA-72764|Reactome: R-HSA-975956|Reactome: R-HSA-975957
TRINITY_DN6853_c0_g2_i2	94	ProDom	PD006030	RIBOSOMAL 60S L31 RIBONUCLEOPROTEIN L31E 50S L31 SUBUNIT STRAIN PHOSPHORYLATION	16	63	3.0E-14	T	17-02-2017	IPR000054	Ribosomal protein L31e	GO:0003735|GO:0005840|GO:0006412	Reactome: R-HSA-156827|Reactome: R-HSA-156902|Reactome: R-HSA-1799339|Reactome: R-HSA-192823|Reactome: R-HSA-2408557|Reactome: R-HSA-6791226|Reactome: R-HSA-72689|Reactome: R-HSA-72706|Reactome: R-HSA-72764|Reactome: R-HSA-975956|Reactome: R-HSA-975957
TRINITY_DN6853_c0_g2_i2	94	SMART	SM01380		15	89	1.7E-27	T	17-02-2017	IPR000054	Ribosomal protein L31e	GO:0003735|GO:0005840|GO:0006412	Reactome: R-HSA-156827|Reactome: R-HSA-156902|Reactome: R-HSA-1799339|Reactome: R-HSA-192823|Reactome: R-HSA-2408557|Reactome: R-HSA-6791226|Reactome: R-HSA-72689|Reactome: R-HSA-72706|Reactome: R-HSA-72764|Reactome: R-HSA-975956|Reactome: R-HSA-975957
TRINITY_DN6853_c0_g2_i2	94	ProSitePatterns	PS01144	Ribosomal protein L31e signature.	54	68	-	T	17-02-2017	IPR020052	Ribosomal protein L31e, conserved site	GO:0003735|GO:0005622|GO:0005840|GO:0006412	Reactome: R-HSA-156827|Reactome: R-HSA-156902|Reactome: R-HSA-1799339|Reactome: R-HSA-192823|Reactome: R-HSA-2408557|Reactome: R-HSA-6791226|Reactome: R-HSA-72689|Reactome: R-HSA-72706|Reactome: R-HSA-72764|Reactome: R-HSA-975956|Reactome: R-HSA-975957
TRINITY_DN6853_c0_g2_i2	94	Hamap	MF_00410	50S ribosomal protein L31e [rpl31e].	11	93	21.544	T	17-02-2017	IPR000054	Ribosomal protein L31e	GO:0003735|GO:0005840|GO:0006412	Reactome: R-HSA-156827|Reactome: R-HSA-156902|Reactome: R-HSA-1799339|Reactome: R-HSA-192823|Reactome: R-HSA-2408557|Reactome: R-HSA-6791226|Reactome: R-HSA-72689|Reactome: R-HSA-72706|Reactome: R-HSA-72764|Reactome: R-HSA-975956|Reactome: R-HSA-975957
TRINITY_DN6853_c0_g2_i2	94	SUPERFAMILY	SSF54575		14	90	2.75E-23	T	17-02-2017	IPR023621	Ribosomal protein L31e domain		Reactome: R-HSA-156827|Reactome: R-HSA-156902|Reactome: R-HSA-1799339|Reactome: R-HSA-192823|Reactome: R-HSA-2408557|Reactome: R-HSA-6791226|Reactome: R-HSA-72689|Reactome: R-HSA-72706|Reactome: R-HSA-72764|Reactome: R-HSA-975956|Reactome: R-HSA-975957
TRINITY_DN7514_c0_g1_i1	121	PANTHER	PTHR15184		7	118	7.4E-79	T	17-02-2017
TRINITY_DN7514_c0_g1_i1	121	SUPERFAMILY	SSF52540		7	110	2.46E-37	T	17-02-2017	IPR027417	P-loop containing nucleoside triphosphate hydrolase
TRINITY_DN7514_c0_g1_i1	121	PANTHER	PTHR15184:SF11		7	118	7.4E-79	T	17-02-2017
TRINITY_DN7514_c0_g1_i1	121	Pfam	PF00006	ATP synthase alpha/beta family, nucleotide-binding domain	7	106	5.2E-37	T	17-02-2017	IPR000194	ATPase, F1/V1/A1 complex, alpha/beta subunit, nucleotide-binding domain	GO:0005524	KEGG: 00190+3.6.3.14|KEGG: 00195+3.6.3.14|MetaCyc: PWY-7219
TRINITY_DN7514_c0_g1_i1	121	ProSitePatterns	PS00152	ATP synthase alpha and beta subunits signature.	97	106	-	T	17-02-2017	IPR020003	ATPase, alpha/beta subunit, nucleotide-binding domain, active site	GO:0005524	KEGG: 00190+3.6.3.14|KEGG: 00195+3.6.3.14|MetaCyc: PWY-7219
TRINITY_DN7514_c0_g1_i1	121	Gene3D	G3DSA:3.40.50.300		7	110	1.0E-44	T	17-02-2017	IPR027417	P-loop containing nucleoside triphosphate hydrolase
TRINITY_DN7110_c0_g1_i1	33	Gene3D	G3DSA:2.30.30.100		1	33	1.7E-9	T	17-02-2017
TRINITY_DN7110_c0_g1_i1	33	Pfam	PF01423	LSM domain	1	33	2.0E-8	T	17-02-2017	IPR001163	LSM domain, eukaryotic/archaea-type
TRINITY_DN7110_c0_g1_i1	33	SUPERFAMILY	SSF50182		1	32	5.29E-7	T	17-02-2017	IPR010920	LSM domain
TRINITY_DN7851_c0_g4_i1	71	MobiDBLite	mobidb-lite	consensus disorder prediction	48	71	-	T	17-02-2017
TRINITY_DN3969_c0_g1_i1	71	Pfam	PF01841	Transglutaminase-like superfamily	3	59	4.2E-16	T	17-02-2017	IPR002931	Transglutaminase-like
TRINITY_DN3969_c0_g1_i1	71	Gene3D	G3DSA:3.90.260.10		4	31	6.8E-6	T	17-02-2017	IPR002931	Transglutaminase-like
TRINITY_DN3969_c0_g1_i1	71	SMART	SM00460		1	61	7.4E-15	T	17-02-2017	IPR002931	Transglutaminase-like
TRINITY_DN3969_c0_g1_i1	71	SUPERFAMILY	SSF54001		3	62	1.47E-18	T	17-02-2017
TRINITY_DN6241_c0_g1_i1	88	MobiDBLite	mobidb-lite	consensus disorder prediction	65	88	-	T	17-02-2017
TRINITY_DN15246_c0_g1_i1	110	PANTHER	PTHR30349		9	109	4.5E-13	T	17-02-2017
TRINITY_DN15246_c0_g1_i1	110	Gene3D	G3DSA:1.10.443.10		57	108	6.8E-7	T	17-02-2017	IPR013762	Integrase-like, catalytic domain	GO:0003677|GO:0006310|GO:0015074
TRINITY_DN15246_c0_g1_i1	110	PANTHER	PTHR30349:SF5		9	109	4.5E-13	T	17-02-2017
TRINITY_DN15246_c0_g1_i1	110	SUPERFAMILY	SSF56349		50	107	1.18E-7	T	17-02-2017	IPR011010	DNA breaking-rejoining enzyme, catalytic core	GO:0003677
TRINITY_DN8068_c0_g5_i2	86	PANTHER	PTHR23115		1	86	1.7E-16	T	17-02-2017
TRINITY_DN8068_c0_g5_i2	86	Gene3D	G3DSA:2.40.30.10		3	56	4.9E-11	T	17-02-2017
TRINITY_DN8068_c0_g5_i2	86	PANTHER	PTHR23115:SF13		1	86	1.7E-16	T	17-02-2017
TRINITY_DN8068_c0_g5_i2	86	SUPERFAMILY	SSF50447		6	53	8.24E-10	T	17-02-2017	IPR009000	Translation protein, beta-barrel domain
TRINITY_DN5494_c0_g1_i1	238	Gene3D	G3DSA:3.40.50.2300		14	232	2.3E-22	T	17-02-2017
TRINITY_DN5494_c0_g1_i1	238	PANTHER	PTHR30036:SF0		3	71	4.0E-88	T	17-02-2017
TRINITY_DN5494_c0_g1_i1	238	PANTHER	PTHR30036:SF0		97	238	4.0E-88	T	17-02-2017
TRINITY_DN5494_c0_g1_i1	238	SUPERFAMILY	SSF53822		4	58	6.8E-23	T	17-02-2017	IPR028082	Periplasmic binding protein-like I
TRINITY_DN5494_c0_g1_i1	238	SUPERFAMILY	SSF53822		87	230	6.8E-23	T	17-02-2017	IPR028082	Periplasmic binding protein-like I
TRINITY_DN5494_c0_g1_i1	238	Pfam	PF13407	Periplasmic binding protein domain	4	199	3.2E-27	T	17-02-2017	IPR025997	Periplasmic binding protein
TRINITY_DN5494_c0_g1_i1	238	PANTHER	PTHR30036		3	71	4.0E-88	T	17-02-2017
TRINITY_DN5494_c0_g1_i1	238	PANTHER	PTHR30036		97	238	4.0E-88	T	17-02-2017
TRINITY_DN6102_c0_g1_i1	193	CDD	cd02572	PseudoU_synth_hDyskerin	27	188	4.66492E-103	T	17-02-2017
TRINITY_DN6102_c0_g1_i1	193	Pfam	PF08068	DKCLD (NUC011) domain	2	44	7.2E-18	T	17-02-2017	IPR012960	Dyskerin-like		Reactome: R-HSA-171319|Reactome: R-HSA-6790901
TRINITY_DN6102_c0_g1_i1	193	SUPERFAMILY	SSF55120		6	189	4.32E-65	T	17-02-2017	IPR020103	Pseudouridine synthase, catalytic domain	GO:0001522|GO:0003723|GO:0009451|GO:0009982
TRINITY_DN6102_c0_g1_i1	193	Pfam	PF16198	tRNA pseudouridylate synthase B C-terminal domain	163	189	1.6E-11	T	17-02-2017	IPR032819	tRNA pseudouridylate synthase B, C-terminal		Reactome: R-HSA-171319|Reactome: R-HSA-6790901
TRINITY_DN6102_c0_g1_i1	193	Pfam	PF01509	TruB family pseudouridylate synthase (N terminal domain)	50	104	2.5E-16	T	17-02-2017	IPR002501	Pseudouridine synthase II, N-terminal	GO:0006396
TRINITY_DN6102_c0_g1_i1	193	Pfam	PF01509	TruB family pseudouridylate synthase (N terminal domain)	101	162	7.0E-8	T	17-02-2017	IPR002501	Pseudouridine synthase II, N-terminal	GO:0006396
TRINITY_DN6102_c0_g1_i1	193	TIGRFAM	TIGR00425	CBF5: putative rRNA pseudouridine synthase	2	189	5.2E-93	T	17-02-2017	IPR004802	tRNA pseudouridine synthase B family	GO:0006396	Reactome: R-HSA-171319|Reactome: R-HSA-6790901
TRINITY_DN6102_c0_g1_i1	193	PANTHER	PTHR23127		9	188	1.1E-98	T	17-02-2017	IPR004802	tRNA pseudouridine synthase B family	GO:0006396	Reactome: R-HSA-171319|Reactome: R-HSA-6790901
TRINITY_DN6102_c0_g1_i1	193	SMART	SM01136		4	45	1.9E-20	T	17-02-2017	IPR012960	Dyskerin-like		Reactome: R-HSA-171319|Reactome: R-HSA-6790901
TRINITY_DN4226_c0_g1_i2	204	PRINTS	PR00873	Echinoidea (sea urchin) metallothionein signature	127	140	2.8E-7	T	17-02-2017	IPR001396	Metallothionein, family 4, echinoidea	GO:0046872
TRINITY_DN4226_c0_g1_i2	204	PRINTS	PR00873	Echinoidea (sea urchin) metallothionein signature	144	154	2.8E-7	T	17-02-2017	IPR001396	Metallothionein, family 4, echinoidea	GO:0046872
TRINITY_DN4226_c0_g1_i2	204	PRINTS	PR00873	Echinoidea (sea urchin) metallothionein signature	155	173	2.8E-7	T	17-02-2017	IPR001396	Metallothionein, family 4, echinoidea	GO:0046872
TRINITY_DN5479_c0_g1_i1	84	Pfam	PF01855	Pyruvate flavodoxin/ferredoxin oxidoreductase, thiamine diP-bdg	1	78	6.4E-29	T	17-02-2017	IPR002880	Pyruvate flavodoxin/ferredoxin oxidoreductase, N-terminal	GO:0016491|GO:0055114
TRINITY_DN5479_c0_g1_i1	84	CDD	cd07034	TPP_PYR_PFOR_IOR-alpha_like	1	76	1.73611E-23	T	17-02-2017
TRINITY_DN5479_c0_g1_i1	84	SUPERFAMILY	SSF52518		2	78	1.41E-20	T	17-02-2017	IPR029061	Thiamin diphosphate-binding fold
TRINITY_DN5479_c0_g1_i1	84	Gene3D	G3DSA:3.40.50.970		1	79	5.4E-30	T	17-02-2017	IPR029061	Thiamin diphosphate-binding fold
TRINITY_DN5479_c0_g1_i1	84	PANTHER	PTHR32154:SF0		1	80	6.3E-43	T	17-02-2017
TRINITY_DN5479_c0_g1_i1	84	PANTHER	PTHR32154		1	80	6.3E-43	T	17-02-2017
TRINITY_DN7821_c0_g4_i1	91	PANTHER	PTHR11632		1	85	1.3E-22	T	17-02-2017
TRINITY_DN7821_c0_g4_i1	91	Gene3D	G3DSA:3.90.700.10		1	86	1.2E-29	T	17-02-2017	IPR027477	Succinate dehydrogenase/fumarate reductase flavoprotein, catalytic domain		Reactome: R-HSA-611105|Reactome: R-HSA-71403
TRINITY_DN7821_c0_g4_i1	91	PANTHER	PTHR11632:SF57		1	85	1.3E-22	T	17-02-2017
TRINITY_DN7821_c0_g4_i1	91	SUPERFAMILY	SSF56425		1	86	5.34E-25	T	17-02-2017	IPR027477	Succinate dehydrogenase/fumarate reductase flavoprotein, catalytic domain		Reactome: R-HSA-611105|Reactome: R-HSA-71403
TRINITY_DN8410_c0_g5_i1	67	SUPERFAMILY	SSF64518		1	64	6.8E-14	T	17-02-2017
TRINITY_DN8410_c0_g5_i1	67	Gene3D	G3DSA:1.20.1330.10		1	61	2.5E-16	T	17-02-2017	IPR001029	Flagellin, D0/D1 domain	GO:0005198|GO:0071973
TRINITY_DN8410_c0_g5_i1	67	Pfam	PF00669	Bacterial flagellin N-terminal helical region	1	32	1.8E-8	T	17-02-2017	IPR001029	Flagellin, D0/D1 domain	GO:0005198|GO:0071973
TRINITY_DN14022_c0_g1_i1	106	SUPERFAMILY	SSF52954		2	104	1.01E-30	T	17-02-2017	IPR004154	Anticodon-binding
TRINITY_DN14022_c0_g1_i1	106	Pfam	PF03129	Anticodon binding domain	12	100	3.0E-19	T	17-02-2017	IPR004154	Anticodon-binding
TRINITY_DN14022_c0_g1_i1	106	PANTHER	PTHR10745		1	102	1.6E-32	T	17-02-2017	IPR027031	Glycyl-tRNA synthetase/DNA polymerase subunit gamma-2		KEGG: 00970+6.1.1.14
TRINITY_DN14022_c0_g1_i1	106	Gene3D	G3DSA:3.40.50.800		5	102	2.6E-36	T	17-02-2017	IPR004154	Anticodon-binding
TRINITY_DN379_c0_g1_i1	117	CDD	cd01428	ADK	10	117	1.23795E-34	T	17-02-2017	IPR000850	Adenylate kinase/UMP-CMP kinase	GO:0005524|GO:0006139|GO:0019205	KEGG: 00230+2.7.4.3|KEGG: 00730+2.7.4.3|MetaCyc: PWY-7219|Reactome: R-HSA-499943
TRINITY_DN379_c0_g1_i1	117	Pfam	PF00406	Adenylate kinase	13	56	1.4E-12	T	17-02-2017
TRINITY_DN379_c0_g1_i1	117	Pfam	PF00406	Adenylate kinase	78	117	3.3E-8	T	17-02-2017
TRINITY_DN379_c0_g1_i1	117	PRINTS	PR00094	Adenylate kinase signature	12	25	4.7E-9	T	17-02-2017	IPR000850	Adenylate kinase/UMP-CMP kinase	GO:0005524|GO:0006139|GO:0019205	KEGG: 00230+2.7.4.3|KEGG: 00730+2.7.4.3|MetaCyc: PWY-7219|Reactome: R-HSA-499943
TRINITY_DN379_c0_g1_i1	117	PRINTS	PR00094	Adenylate kinase signature	40	54	4.7E-9	T	17-02-2017	IPR000850	Adenylate kinase/UMP-CMP kinase	GO:0005524|GO:0006139|GO:0019205	KEGG: 00230+2.7.4.3|KEGG: 00730+2.7.4.3|MetaCyc: PWY-7219|Reactome: R-HSA-499943
TRINITY_DN379_c0_g1_i1	117	PANTHER	PTHR23359		76	117	1.5E-31	T	17-02-2017	IPR000850	Adenylate kinase/UMP-CMP kinase	GO:0005524|GO:0006139|GO:0019205	KEGG: 00230+2.7.4.3|KEGG: 00730+2.7.4.3|MetaCyc: PWY-7219|Reactome: R-HSA-499943
TRINITY_DN379_c0_g1_i1	117	PANTHER	PTHR23359		7	47	1.5E-31	T	17-02-2017	IPR000850	Adenylate kinase/UMP-CMP kinase	GO:0005524|GO:0006139|GO:0019205	KEGG: 00230+2.7.4.3|KEGG: 00730+2.7.4.3|MetaCyc: PWY-7219|Reactome: R-HSA-499943
TRINITY_DN379_c0_g1_i1	117	Gene3D	G3DSA:3.40.50.300		7	117	5.5E-29	T	17-02-2017	IPR027417	P-loop containing nucleoside triphosphate hydrolase
TRINITY_DN379_c0_g1_i1	117	SUPERFAMILY	SSF52540		9	54	1.6E-18	T	17-02-2017	IPR027417	P-loop containing nucleoside triphosphate hydrolase
TRINITY_DN379_c0_g1_i1	117	SUPERFAMILY	SSF52540		83	117	1.6E-18	T	17-02-2017	IPR027417	P-loop containing nucleoside triphosphate hydrolase
TRINITY_DN8462_c1_g4_i1	158	SUPERFAMILY	SSF54814		1	63	1.07E-13	T	17-02-2017	IPR009019	K homology domain, prokaryotic type	GO:0003723
TRINITY_DN8462_c1_g4_i1	158	TIGRFAM	TIGR01008	uS3_euk_arch: ribosomal protein uS3	1	154	4.3E-69	T	17-02-2017	IPR005703	Ribosomal protein S3, eukaryotic/archaeal	GO:0003735|GO:0006412|GO:0015935	Reactome: R-HSA-156827|Reactome: R-HSA-156902|Reactome: R-HSA-1799339|Reactome: R-HSA-192823|Reactome: R-HSA-2408557|Reactome: R-HSA-6791226|Reactome: R-HSA-72649|Reactome: R-HSA-72689|Reactome: R-HSA-72695|Reactome: R-HSA-72702|Reactome: R-HSA-72706|Reactome: R-HSA-72764|Reactome: R-HSA-975956|Reactome: R-HSA-975957
TRINITY_DN8462_c1_g4_i1	158	CDD	cd02411	archeal_30S_S3_KH	1	55	1.77463E-24	T	17-02-2017
TRINITY_DN8462_c1_g4_i1	158	PANTHER	PTHR11760:SF9		1	151	3.1E-50	T	17-02-2017
TRINITY_DN8462_c1_g4_i1	158	SUPERFAMILY	SSF54821		56	151	2.35E-22	T	17-02-2017	IPR001351	Ribosomal protein S3, C-terminal	GO:0003735|GO:0005840|GO:0006412	Reactome: R-HSA-156827|Reactome: R-HSA-156902|Reactome: R-HSA-1799339|Reactome: R-HSA-192823|Reactome: R-HSA-2408557|Reactome: R-HSA-6791226|Reactome: R-HSA-72649|Reactome: R-HSA-72689|Reactome: R-HSA-72695|Reactome: R-HSA-72702|Reactome: R-HSA-72706|Reactome: R-HSA-72764|Reactome: R-HSA-975956|Reactome: R-HSA-975957
TRINITY_DN8462_c1_g4_i1	158	Gene3D	G3DSA:3.30.1370.10		13	52	1.2E-5	T	17-02-2017	IPR004088	K Homology domain, type 1	GO:0003723
TRINITY_DN8462_c1_g4_i1	158	Pfam	PF00189	Ribosomal protein S3, C-terminal domain	68	150	2.4E-20	T	17-02-2017
TRINITY_DN8462_c1_g4_i1	158	PANTHER	PTHR11760		1	151	3.1E-50	T	17-02-2017
TRINITY_DN8462_c1_g4_i1	158	SMART	SM00322		6	72	7.0E-8	T	17-02-2017	IPR004087	K Homology domain	GO:0003676
TRINITY_DN8462_c1_g4_i1	158	Gene3D	G3DSA:3.30.1140.32		56	151	9.9E-21	T	17-02-2017	IPR001351	Ribosomal protein S3, C-terminal	GO:0003735|GO:0005840|GO:0006412	Reactome: R-HSA-156827|Reactome: R-HSA-156902|Reactome: R-HSA-1799339|Reactome: R-HSA-192823|Reactome: R-HSA-2408557|Reactome: R-HSA-6791226|Reactome: R-HSA-72649|Reactome: R-HSA-72689|Reactome: R-HSA-72695|Reactome: R-HSA-72702|Reactome: R-HSA-72706|Reactome: R-HSA-72764|Reactome: R-HSA-975956|Reactome: R-HSA-975957
TRINITY_DN8462_c1_g4_i1	158	ProSiteProfiles	PS50823	Type-2 KH domain profile.	1	54	12.305	T	17-02-2017	IPR004044	K Homology domain, type 2	GO:0003723	Reactome: R-HSA-156827|Reactome: R-HSA-156902|Reactome: R-HSA-1799339|Reactome: R-HSA-192823|Reactome: R-HSA-2408557|Reactome: R-HSA-6791226|Reactome: R-HSA-72649|Reactome: R-HSA-72689|Reactome: R-HSA-72695|Reactome: R-HSA-72702|Reactome: R-HSA-72706|Reactome: R-HSA-72764|Reactome: R-HSA-975956|Reactome: R-HSA-975957
TRINITY_DN8462_c1_g4_i1	158	Pfam	PF07650	KH domain	2	55	1.9E-11	T	17-02-2017	IPR004044	K Homology domain, type 2	GO:0003723	Reactome: R-HSA-156827|Reactome: R-HSA-156902|Reactome: R-HSA-1799339|Reactome: R-HSA-192823|Reactome: R-HSA-2408557|Reactome: R-HSA-6791226|Reactome: R-HSA-72649|Reactome: R-HSA-72689|Reactome: R-HSA-72695|Reactome: R-HSA-72702|Reactome: R-HSA-72706|Reactome: R-HSA-72764|Reactome: R-HSA-975956|Reactome: R-HSA-975957
TRINITY_DN7900_c0_g1_i1	61	Gene3D	G3DSA:3.30.70.20		12	39	1.2E-6	T	17-02-2017
TRINITY_DN7900_c0_g1_i1	61	ProSitePatterns	PS00198	4Fe-4S ferredoxin-type iron-sulfur binding region signature.	17	28	-	T	17-02-2017	IPR017900	4Fe-4S ferredoxin, iron-sulphur binding, conserved site
TRINITY_DN7900_c0_g1_i1	61	ProSiteProfiles	PS51379	4Fe-4S ferredoxin-type iron-sulfur binding domain profile.	8	37	9.222	T	17-02-2017	IPR017896	4Fe-4S ferredoxin-type, iron-sulphur binding domain
TRINITY_DN7900_c0_g1_i1	61	Pfam	PF00037	4Fe-4S binding domain	14	33	2.3E-8	T	17-02-2017	IPR017896	4Fe-4S ferredoxin-type, iron-sulphur binding domain
TRINITY_DN7900_c0_g1_i1	61	SUPERFAMILY	SSF54862		14	36	5.58E-8	T	17-02-2017
TRINITY_DN5416_c0_g1_i1	64	SUPERFAMILY	SSF46992		11	59	1.01E-11	T	17-02-2017	IPR002583	Ribosomal protein S20	GO:0003723|GO:0003735|GO:0005622|GO:0005840|GO:0006412
TRINITY_DN5416_c0_g1_i1	64	ProDom	PD004231	RIBOSOMAL S20 30S RRNA-BINDING RNA-BINDING RIBONUCLEOPROTEIN S20P SUBUNIT CHLOROPLAST DIRECT	20	51	0.001	T	17-02-2017	IPR002583	Ribosomal protein S20	GO:0003723|GO:0003735|GO:0005622|GO:0005840|GO:0006412
TRINITY_DN5416_c0_g1_i1	64	Gene3D	G3DSA:1.20.58.110		9	58	2.2E-11	T	17-02-2017	IPR002583	Ribosomal protein S20	GO:0003723|GO:0003735|GO:0005622|GO:0005840|GO:0006412
TRINITY_DN5416_c0_g1_i1	64	Coils	Coil		9	29	-	T	17-02-2017
TRINITY_DN5416_c0_g1_i1	64	Pfam	PF01649	Ribosomal protein S20	10	57	1.4E-10	T	17-02-2017	IPR002583	Ribosomal protein S20	GO:0003723|GO:0003735|GO:0005622|GO:0005840|GO:0006412
TRINITY_DN3270_c0_g1_i1	128	SUPERFAMILY	SSF51735		8	125	2.18E-25	T	17-02-2017	IPR016040	NAD(P)-binding domain
TRINITY_DN3270_c0_g1_i1	128	Gene3D	G3DSA:3.40.50.720		13	125	1.3E-35	T	17-02-2017	IPR016040	NAD(P)-binding domain
TRINITY_DN3270_c0_g1_i1	128	PANTHER	PTHR10366		13	121	1.5E-52	T	17-02-2017
TRINITY_DN3270_c0_g1_i1	128	Pfam	PF01370	NAD dependent epimerase/dehydratase family	14	125	3.3E-35	T	17-02-2017	IPR001509	NAD-dependent epimerase/dehydratase	GO:0003824|GO:0050662
TRINITY_DN3270_c0_g1_i1	128	PANTHER	PTHR10366:SF246		13	121	1.5E-52	T	17-02-2017
TRINITY_DN537_c0_g2_i1	113	PANTHER	PTHR11956		7	106	1.5E-31	T	17-02-2017	IPR001278	Arginine-tRNA ligase	GO:0004814|GO:0005524|GO:0006420	KEGG: 00970+6.1.1.19
TRINITY_DN537_c0_g2_i1	113	SMART	SM00836		17	112	1.5E-25	T	17-02-2017	IPR008909	DALR anticodon binding	GO:0004814|GO:0005524|GO:0006420
TRINITY_DN537_c0_g2_i1	113	Pfam	PF05746	DALR anticodon binding domain	17	107	7.0E-23	T	17-02-2017	IPR008909	DALR anticodon binding	GO:0004814|GO:0005524|GO:0006420
TRINITY_DN537_c0_g2_i1	113	Gene3D	G3DSA:1.10.730.10		11	107	1.4E-29	T	17-02-2017	IPR009080	Aminoacyl-tRNA synthetase, class Ia, anticodon-binding	GO:0000166|GO:0004812|GO:0005524|GO:0006418
TRINITY_DN537_c0_g2_i1	113	SUPERFAMILY	SSF47323		11	106	7.41E-27	T	17-02-2017	IPR009080	Aminoacyl-tRNA synthetase, class Ia, anticodon-binding	GO:0000166|GO:0004812|GO:0005524|GO:0006418
TRINITY_DN537_c0_g2_i1	113	PANTHER	PTHR11956:SF6		7	106	1.5E-31	T	17-02-2017
TRINITY_DN8345_c0_g3_i1	53	MobiDBLite	mobidb-lite	consensus disorder prediction	1	39	-	T	17-02-2017
TRINITY_DN14449_c0_g1_i1	132	PANTHER	PTHR23304:SF113		2	126	1.9E-45	T	17-02-2017
TRINITY_DN14449_c0_g1_i1	132	Pfam	PF02514	CobN/Magnesium Chelatase	2	125	9.4E-50	T	17-02-2017	IPR003672	CobN/magnesium chelatase	GO:0009058
TRINITY_DN14449_c0_g1_i1	132	Coils	Coil		111	131	-	T	17-02-2017
TRINITY_DN14449_c0_g1_i1	132	PANTHER	PTHR23304		2	126	1.9E-45	T	17-02-2017
TRINITY_DN5151_c0_g1_i1	86	SUPERFAMILY	SSF53850		1	85	8.14E-15	T	17-02-2017
TRINITY_DN5151_c0_g1_i1	86	Pfam	PF00496	Bacterial extracellular solute-binding proteins, family 5 Middle	1	45	1.5E-5	T	17-02-2017	IPR000914	Solute-binding protein family 5 domain
TRINITY_DN5151_c0_g1_i1	86	PANTHER	PTHR30290:SF10		1	86	1.2E-16	T	17-02-2017
TRINITY_DN5151_c0_g1_i1	86	PANTHER	PTHR30290		1	86	1.2E-16	T	17-02-2017
TRINITY_DN5151_c0_g1_i1	86	Gene3D	G3DSA:3.10.105.10		1	83	3.9E-16	T	17-02-2017
TRINITY_DN8899_c0_g1_i1	249	SMART	SM00436		58	152	1.0E-39	T	17-02-2017	IPR003601	DNA topoisomerase, type IA, domain 2	GO:0003677|GO:0003916|GO:0006265
TRINITY_DN8899_c0_g1_i1	249	ProSiteProfiles	PS50880	Toprim domain profile.	1	68	10.281	T	17-02-2017	IPR006171	Toprim domain
TRINITY_DN8899_c0_g1_i1	249	Pfam	PF01131	DNA topoisomerase	82	240	4.9E-44	T	17-02-2017	IPR013497	DNA topoisomerase, type IA, central	GO:0003677|GO:0003916|GO:0006265
TRINITY_DN8899_c0_g1_i1	249	Gene3D	G3DSA:1.10.460.10		88	145	6.2E-20	T	17-02-2017	IPR013824	DNA topoisomerase, type IA, central region, subdomain 1
TRINITY_DN8899_c0_g1_i1	249	Gene3D	G3DSA:2.70.20.10		146	240	9.7E-12	T	17-02-2017	IPR013825	DNA topoisomerase, type IA, central region, subdomain 2
TRINITY_DN8899_c0_g1_i1	249	SUPERFAMILY	SSF56712		9	240	4.05E-63	T	17-02-2017	IPR023405	DNA topoisomerase, type IA, core domain
TRINITY_DN8899_c0_g1_i1	249	PANTHER	PTHR11390:SF21		9	240	1.8E-63	T	17-02-2017
TRINITY_DN8899_c0_g1_i1	249	PRINTS	PR00417	Prokaryotic DNA topoisomerase I signature	29	42	1.6E-8	T	17-02-2017	IPR000380	DNA topoisomerase, type IA	GO:0003677|GO:0003917|GO:0006265
TRINITY_DN8899_c0_g1_i1	249	PRINTS	PR00417	Prokaryotic DNA topoisomerase I signature	122	140	1.6E-8	T	17-02-2017	IPR000380	DNA topoisomerase, type IA	GO:0003677|GO:0003917|GO:0006265
TRINITY_DN8899_c0_g1_i1	249	Gene3D	G3DSA:3.40.50.140		10	87	7.2E-15	T	17-02-2017	IPR006171	Toprim domain
TRINITY_DN8899_c0_g1_i1	249	Pfam	PF01751	Toprim domain	10	65	1.2E-5	T	17-02-2017	IPR006171	Toprim domain
TRINITY_DN8899_c0_g1_i1	249	PANTHER	PTHR11390		9	240	1.8E-63	T	17-02-2017	IPR000380	DNA topoisomerase, type IA	GO:0003677|GO:0003917|GO:0006265
TRINITY_DN8413_c7_g1_i1	48	MobiDBLite	mobidb-lite	consensus disorder prediction	17	48	-	T	17-02-2017
TRINITY_DN13351_c0_g1_i1	45	SUPERFAMILY	SSF46894		1	33	1.9E-6	T	17-02-2017	IPR016032	Signal transduction response regulator, C-terminal effector	GO:0003677|GO:0006355
TRINITY_DN13351_c0_g1_i1	45	Pfam	PF00486	Transcriptional regulatory protein, C terminal	1	31	2.4E-5	T	17-02-2017	IPR001867	OmpR/PhoB-type DNA-binding domain	GO:0000160|GO:0003677|GO:0006355
TRINITY_DN13351_c0_g1_i1	45	Gene3D	G3DSA:1.10.10.10		1	31	3.5E-6	T	17-02-2017	IPR011991	Winged helix-turn-helix DNA-binding domain
TRINITY_DN13351_c0_g1_i1	45	ProSiteProfiles	PS51755	OmpR/PhoB-type DNA-binding domain profile.	1	33	12.353	T	17-02-2017	IPR001867	OmpR/PhoB-type DNA-binding domain	GO:0000160|GO:0003677|GO:0006355
TRINITY_DN5940_c0_g2_i1	84	PANTHER	PTHR11761:SF8		3	84	8.0E-38	T	17-02-2017
TRINITY_DN5940_c0_g2_i1	84	SUPERFAMILY	SSF50193		1	84	1.11E-26	T	17-02-2017	IPR000218	Ribosomal protein L14P	GO:0003735|GO:0005840|GO:0006412
TRINITY_DN5940_c0_g2_i1	84	Gene3D	G3DSA:2.40.150.20		3	84	8.2E-26	T	17-02-2017	IPR000218	Ribosomal protein L14P	GO:0003735|GO:0005840|GO:0006412
TRINITY_DN5940_c0_g2_i1	84	SMART	SM01374		3	84	4.2E-20	T	17-02-2017	IPR000218	Ribosomal protein L14P	GO:0003735|GO:0005840|GO:0006412
TRINITY_DN5940_c0_g2_i1	84	PANTHER	PTHR11761		3	84	8.0E-38	T	17-02-2017	IPR000218	Ribosomal protein L14P	GO:0003735|GO:0005840|GO:0006412
TRINITY_DN5940_c0_g2_i1	84	ProSitePatterns	PS00049	Ribosomal protein L14 signature.	23	49	-	T	17-02-2017	IPR019972	Ribosomal protein L14P, conserved site		Reactome: R-HSA-156827|Reactome: R-HSA-156902|Reactome: R-HSA-1799339|Reactome: R-HSA-192823|Reactome: R-HSA-2408557|Reactome: R-HSA-6791226|Reactome: R-HSA-72689|Reactome: R-HSA-72706|Reactome: R-HSA-72764|Reactome: R-HSA-975956|Reactome: R-HSA-975957
TRINITY_DN5940_c0_g2_i1	84	Pfam	PF00238	Ribosomal protein L14p/L23e	3	83	1.0E-21	T	17-02-2017	IPR000218	Ribosomal protein L14P	GO:0003735|GO:0005840|GO:0006412
TRINITY_DN5462_c0_g1_i1	153	ProSiteProfiles	PS50005	TPR repeat profile.	47	79	7.965	T	17-02-2017	IPR019734	Tetratricopeptide repeat	GO:0005515
TRINITY_DN5462_c0_g1_i1	153	Pfam	PF07719	Tetratricopeptide repeat	16	45	2.6E-5	T	17-02-2017	IPR013105	Tetratricopeptide repeat 2
TRINITY_DN5462_c0_g1_i1	153	Pfam	PF07719	Tetratricopeptide repeat	49	79	9.5E-9	T	17-02-2017	IPR013105	Tetratricopeptide repeat 2
TRINITY_DN5462_c0_g1_i1	153	SMART	SM00028		80	113	1.5E-7	T	17-02-2017	IPR019734	Tetratricopeptide repeat	GO:0005515
TRINITY_DN5462_c0_g1_i1	153	SMART	SM00028		47	79	0.047	T	17-02-2017	IPR019734	Tetratricopeptide repeat	GO:0005515
TRINITY_DN5462_c0_g1_i1	153	SMART	SM00028		114	147	0.096	T	17-02-2017	IPR019734	Tetratricopeptide repeat	GO:0005515
TRINITY_DN5462_c0_g1_i1	153	SMART	SM00028		13	46	1.1E-4	T	17-02-2017	IPR019734	Tetratricopeptide repeat	GO:0005515
TRINITY_DN5462_c0_g1_i1	153	ProSiteProfiles	PS50293	TPR repeat region circular profile.	13	147	31.324	T	17-02-2017	IPR013026	Tetratricopeptide repeat-containing domain	GO:0005515
TRINITY_DN5462_c0_g1_i1	153	ProSiteProfiles	PS50005	TPR repeat profile.	13	46	11.122	T	17-02-2017	IPR019734	Tetratricopeptide repeat	GO:0005515
TRINITY_DN5462_c0_g1_i1	153	PANTHER	PTHR23083		11	145	2.5E-31	T	17-02-2017
TRINITY_DN5462_c0_g1_i1	153	ProSiteProfiles	PS50005	TPR repeat profile.	114	147	7.316	T	17-02-2017	IPR019734	Tetratricopeptide repeat	GO:0005515
TRINITY_DN5462_c0_g1_i1	153	Gene3D	G3DSA:1.25.40.10		10	64	7.6E-18	T	17-02-2017	IPR011990	Tetratricopeptide-like helical domain	GO:0005515
TRINITY_DN5462_c0_g1_i1	153	Gene3D	G3DSA:1.25.40.10		65	145	4.7E-26	T	17-02-2017	IPR011990	Tetratricopeptide-like helical domain	GO:0005515
TRINITY_DN5462_c0_g1_i1	153	SUPERFAMILY	SSF48439		17	145	7.59E-37	T	17-02-2017
TRINITY_DN5462_c0_g1_i1	153	ProSiteProfiles	PS50005	TPR repeat profile.	80	113	12.833	T	17-02-2017	IPR019734	Tetratricopeptide repeat	GO:0005515
TRINITY_DN5462_c0_g1_i1	153	Pfam	PF00515	Tetratricopeptide repeat	80	113	2.2E-10	T	17-02-2017	IPR001440	Tetratricopeptide repeat 1	GO:0005515
TRINITY_DN2395_c0_g1_i1	82	Pfam	PF01282	Ribosomal protein S24e	6	40	4.6E-7	T	17-02-2017	IPR001976	Ribosomal protein S24e	GO:0003735|GO:0005622|GO:0005840|GO:0006412	Reactome: R-HSA-156827|Reactome: R-HSA-156902|Reactome: R-HSA-1799339|Reactome: R-HSA-192823|Reactome: R-HSA-2408557|Reactome: R-HSA-6791226|Reactome: R-HSA-72649|Reactome: R-HSA-72689|Reactome: R-HSA-72695|Reactome: R-HSA-72702|Reactome: R-HSA-72706|Reactome: R-HSA-72764|Reactome: R-HSA-975956|Reactome: R-HSA-975957
TRINITY_DN2395_c0_g1_i1	82	MobiDBLite	mobidb-lite	consensus disorder prediction	35	82	-	T	17-02-2017
TRINITY_DN2395_c0_g1_i1	82	PANTHER	PTHR10496		7	67	1.9E-12	T	17-02-2017	IPR001976	Ribosomal protein S24e	GO:0003735|GO:0005622|GO:0005840|GO:0006412	Reactome: R-HSA-156827|Reactome: R-HSA-156902|Reactome: R-HSA-1799339|Reactome: R-HSA-192823|Reactome: R-HSA-2408557|Reactome: R-HSA-6791226|Reactome: R-HSA-72649|Reactome: R-HSA-72689|Reactome: R-HSA-72695|Reactome: R-HSA-72702|Reactome: R-HSA-72706|Reactome: R-HSA-72764|Reactome: R-HSA-975956|Reactome: R-HSA-975957
TRINITY_DN2395_c0_g1_i1	82	SUPERFAMILY	SSF54189		7	44	2.37E-5	T	17-02-2017	IPR012678	Ribosomal protein L23/L15e core domain	GO:0003735|GO:0005622|GO:0005840|GO:0006412
TRINITY_DN2395_c0_g1_i1	82	Gene3D	G3DSA:3.30.70.330		5	44	4.1E-7	T	17-02-2017	IPR012677	Nucleotide-binding alpha-beta plait domain	GO:0000166
TRINITY_DN10939_c0_g1_i1	72	Gene3D	G3DSA:3.90.80.10		1	70	4.8E-27	T	17-02-2017	IPR008162	Inorganic pyrophosphatase	GO:0000287|GO:0004427|GO:0005737|GO:0006796	KEGG: 00190+3.6.1.1|Reactome: R-HSA-71737
TRINITY_DN10939_c0_g1_i1	72	PANTHER	PTHR10286		1	68	1.7E-30	T	17-02-2017	IPR008162	Inorganic pyrophosphatase	GO:0000287|GO:0004427|GO:0005737|GO:0006796	KEGG: 00190+3.6.1.1|Reactome: R-HSA-71737
TRINITY_DN10939_c0_g1_i1	72	ProSitePatterns	PS00387	Inorganic pyrophosphatase signature.	8	14	-	T	17-02-2017	IPR008162	Inorganic pyrophosphatase	GO:0000287|GO:0004427|GO:0005737|GO:0006796	KEGG: 00190+3.6.1.1|Reactome: R-HSA-71737
TRINITY_DN10939_c0_g1_i1	72	Pfam	PF00719	Inorganic pyrophosphatase	1	71	5.7E-25	T	17-02-2017	IPR008162	Inorganic pyrophosphatase	GO:0000287|GO:0004427|GO:0005737|GO:0006796	KEGG: 00190+3.6.1.1|Reactome: R-HSA-71737
TRINITY_DN10939_c0_g1_i1	72	SUPERFAMILY	SSF50324		1	70	2.22E-29	T	17-02-2017	IPR008162	Inorganic pyrophosphatase	GO:0000287|GO:0004427|GO:0005737|GO:0006796	KEGG: 00190+3.6.1.1|Reactome: R-HSA-71737
TRINITY_DN6166_c0_g1_i1	73	Pfam	PF01201	Ribosomal protein S8e	3	71	5.4E-14	T	17-02-2017	IPR022309	Ribosomal protein S8e/ribosomal biogenesis NSA2
TRINITY_DN6166_c0_g1_i1	73	PANTHER	PTHR10394		3	57	8.5E-21	T	17-02-2017	IPR001047	Ribosomal protein S8e	GO:0003735|GO:0005622|GO:0005840|GO:0006412	Reactome: R-HSA-156827|Reactome: R-HSA-156902|Reactome: R-HSA-1799339|Reactome: R-HSA-192823|Reactome: R-HSA-2408557|Reactome: R-HSA-6791226|Reactome: R-HSA-72649|Reactome: R-HSA-72689|Reactome: R-HSA-72695|Reactome: R-HSA-72702|Reactome: R-HSA-72706|Reactome: R-HSA-72764|Reactome: R-HSA-975956|Reactome: R-HSA-975957
TRINITY_DN6166_c0_g1_i1	73	TIGRFAM	TIGR00307	eS8: ribosomal protein eS8	2	71	1.7E-26	T	17-02-2017	IPR001047	Ribosomal protein S8e	GO:0003735|GO:0005622|GO:0005840|GO:0006412	Reactome: R-HSA-156827|Reactome: R-HSA-156902|Reactome: R-HSA-1799339|Reactome: R-HSA-192823|Reactome: R-HSA-2408557|Reactome: R-HSA-6791226|Reactome: R-HSA-72649|Reactome: R-HSA-72689|Reactome: R-HSA-72695|Reactome: R-HSA-72702|Reactome: R-HSA-72706|Reactome: R-HSA-72764|Reactome: R-HSA-975956|Reactome: R-HSA-975957
TRINITY_DN6166_c0_g1_i1	73	MobiDBLite	mobidb-lite	consensus disorder prediction	1	30	-	T	17-02-2017
TRINITY_DN6166_c0_g1_i1	73	ProSitePatterns	PS01193	Ribosomal protein S8e signature.	11	30	-	T	17-02-2017	IPR018283	Ribosomal protein S8e, conserved site	GO:0003735|GO:0005622|GO:0005840|GO:0006412	Reactome: R-HSA-156827|Reactome: R-HSA-156902|Reactome: R-HSA-1799339|Reactome: R-HSA-192823|Reactome: R-HSA-2408557|Reactome: R-HSA-6791226|Reactome: R-HSA-72649|Reactome: R-HSA-72689|Reactome: R-HSA-72695|Reactome: R-HSA-72702|Reactome: R-HSA-72706|Reactome: R-HSA-72764|Reactome: R-HSA-975956|Reactome: R-HSA-975957
TRINITY_DN3756_c0_g1_i1	102	SUPERFAMILY	SSF88659		44	101	4.25E-13	T	17-02-2017	IPR013324	RNA polymerase sigma factor, region 3/4	GO:0003677|GO:0003700|GO:0006352|GO:0006355|GO:0016987
TRINITY_DN3756_c0_g1_i1	102	Gene3D	G3DSA:1.10.10.10		3	37	3.1E-13	T	17-02-2017	IPR011991	Winged helix-turn-helix DNA-binding domain
TRINITY_DN3756_c0_g1_i1	102	PANTHER	PTHR30603:SF0		2	102	8.9E-43	T	17-02-2017
TRINITY_DN3756_c0_g1_i1	102	PANTHER	PTHR30603		2	102	8.9E-43	T	17-02-2017
TRINITY_DN3756_c0_g1_i1	102	Gene3D	G3DSA:1.10.10.10		75	102	6.1E-7	T	17-02-2017	IPR011991	Winged helix-turn-helix DNA-binding domain
TRINITY_DN3756_c0_g1_i1	102	SUPERFAMILY	SSF88659		3	59	1.72E-15	T	17-02-2017	IPR013324	RNA polymerase sigma factor, region 3/4	GO:0003677|GO:0003700|GO:0006352|GO:0006355|GO:0016987
TRINITY_DN3756_c0_g1_i1	102	Pfam	PF04539	Sigma-70 region 3	3	67	1.3E-22	T	17-02-2017	IPR007624	RNA polymerase sigma-70 region 3	GO:0003677|GO:0003700|GO:0006352|GO:0006355|GO:0016987
TRINITY_DN1239_c0_g1_i1	136	PRINTS	PR01868	ABC transporter family E signature	37	52	2.5E-5	T	17-02-2017	IPR013283	ABC transporter ABCE		Reactome: R-HSA-382556
TRINITY_DN1239_c0_g1_i1	136	PRINTS	PR01868	ABC transporter family E signature	68	92	2.5E-5	T	17-02-2017	IPR013283	ABC transporter ABCE		Reactome: R-HSA-382556
TRINITY_DN1239_c0_g1_i1	136	Gene3D	G3DSA:3.30.70.20		3	45	2.0E-10	T	17-02-2017
TRINITY_DN1239_c0_g1_i1	136	Gene3D	G3DSA:3.30.70.20		79	127	8.8E-16	T	17-02-2017
TRINITY_DN1239_c0_g1_i1	136	ProSiteProfiles	PS51379	4Fe-4S ferredoxin-type iron-sulfur binding domain profile.	93	122	10.936	T	17-02-2017	IPR017896	4Fe-4S ferredoxin-type, iron-sulphur binding domain
TRINITY_DN1239_c0_g1_i1	136	ProSiteProfiles	PS51379	4Fe-4S ferredoxin-type iron-sulfur binding domain profile.	1	21	7.475	T	17-02-2017	IPR017896	4Fe-4S ferredoxin-type, iron-sulphur binding domain
TRINITY_DN1239_c0_g1_i1	136	PANTHER	PTHR24960:SF41		3	127	1.2E-26	T	17-02-2017
TRINITY_DN1239_c0_g1_i1	136	Pfam	PF13187	4Fe-4S dicluster domain	3	47	4.1E-7	T	17-02-2017	IPR017896	4Fe-4S ferredoxin-type, iron-sulphur binding domain
TRINITY_DN1239_c0_g1_i1	136	ProSitePatterns	PS00198	4Fe-4S ferredoxin-type iron-sulfur binding region signature.	71	82	-	T	17-02-2017	IPR017900	4Fe-4S ferredoxin, iron-sulphur binding, conserved site
TRINITY_DN1239_c0_g1_i1	136	ProSitePatterns	PS00198	4Fe-4S ferredoxin-type iron-sulfur binding region signature.	32	43	-	T	17-02-2017	IPR017900	4Fe-4S ferredoxin, iron-sulphur binding, conserved site
TRINITY_DN1239_c0_g1_i1	136	Pfam	PF12838	4Fe-4S dicluster domain	71	116	2.5E-11	T	17-02-2017	IPR017896	4Fe-4S ferredoxin-type, iron-sulphur binding domain
TRINITY_DN1239_c0_g1_i1	136	ProSiteProfiles	PS51379	4Fe-4S ferredoxin-type iron-sulfur binding domain profile.	63	91	9.886	T	17-02-2017	IPR017896	4Fe-4S ferredoxin-type, iron-sulphur binding domain
TRINITY_DN1239_c0_g1_i1	136	SUPERFAMILY	SSF54862		4	120	1.95E-18	T	17-02-2017
TRINITY_DN1239_c0_g1_i1	136	ProSitePatterns	PS00198	4Fe-4S ferredoxin-type iron-sulfur binding region signature.	102	113	-	T	17-02-2017	IPR017900	4Fe-4S ferredoxin, iron-sulphur binding, conserved site
TRINITY_DN1239_c0_g1_i1	136	ProSiteProfiles	PS51379	4Fe-4S ferredoxin-type iron-sulfur binding domain profile.	23	52	8.34	T	17-02-2017	IPR017896	4Fe-4S ferredoxin-type, iron-sulphur binding domain
TRINITY_DN1239_c0_g1_i1	136	Gene3D	G3DSA:3.30.70.20		46	78	7.0E-12	T	17-02-2017
TRINITY_DN1239_c0_g1_i1	136	PANTHER	PTHR24960		3	127	1.2E-26	T	17-02-2017
TRINITY_DN8511_c0_g5_i1	76	CDD	cd00165	S4	20	60	1.56932E-8	T	17-02-2017
TRINITY_DN8511_c0_g5_i1	76	Gene3D	G3DSA:3.10.290.10		20	60	8.1E-10	T	17-02-2017	IPR002942	RNA-binding S4 domain	GO:0003723	Reactome: R-HSA-6791226
TRINITY_DN8511_c0_g5_i1	76	Pfam	PF01479	S4 domain	20	60	7.5E-11	T	17-02-2017	IPR002942	RNA-binding S4 domain	GO:0003723	Reactome: R-HSA-6791226
TRINITY_DN8511_c0_g5_i1	76	SUPERFAMILY	SSF55174		19	65	1.28E-11	T	17-02-2017
TRINITY_DN4788_c0_g2_i1	82	Pfam	PF05343	M42 glutamyl aminopeptidase	1	67	6.3E-20	T	17-02-2017	IPR008007	Peptidase M42
TRINITY_DN4788_c0_g2_i1	82	PANTHER	PTHR32481:SF0		1	71	1.6E-22	T	17-02-2017
TRINITY_DN4788_c0_g2_i1	82	PANTHER	PTHR32481		1	71	1.6E-22	T	17-02-2017
TRINITY_DN4788_c0_g2_i1	82	Gene3D	G3DSA:3.40.630.10		1	64	2.1E-18	T	17-02-2017
TRINITY_DN4788_c0_g2_i1	82	SUPERFAMILY	SSF53187		2	70	8.93E-16	T	17-02-2017
TRINITY_DN8045_c0_g1_i1	93	Gene3D	G3DSA:2.40.270.10		29	88	3.6E-18	T	17-02-2017	IPR007120	DNA-directed RNA polymerase, subunit 2, domain 6	GO:0003677|GO:0003899|GO:0006351	KEGG: 00230+2.7.7.6|KEGG: 00240+2.7.7.6
TRINITY_DN8045_c0_g1_i1	93	ProSitePatterns	PS01166	RNA polymerases beta chain signature.	56	68	-	T	17-02-2017	IPR007121	RNA polymerase, beta subunit, conserved site	GO:0003677|GO:0003899|GO:0006351	KEGG: 00230+2.7.7.6|KEGG: 00240+2.7.7.6
TRINITY_DN8045_c0_g1_i1	93	Pfam	PF00562	RNA polymerase Rpb2, domain 6	18	88	1.2E-25	T	17-02-2017	IPR007120	DNA-directed RNA polymerase, subunit 2, domain 6	GO:0003677|GO:0003899|GO:0006351	KEGG: 00230+2.7.7.6|KEGG: 00240+2.7.7.6
TRINITY_DN8045_c0_g1_i1	93	SUPERFAMILY	SSF64484		9	88	2.59E-29	T	17-02-2017
TRINITY_DN8045_c0_g1_i1	93	PANTHER	PTHR20856		18	88	5.1E-35	T	17-02-2017	IPR015712	DNA-directed RNA polymerase, subunit 2	GO:0003899|GO:0006351|GO:0032549	KEGG: 00230+2.7.7.6|KEGG: 00240+2.7.7.6
TRINITY_DN3760_c0_g1_i1	68	Pfam	PF00072	Response regulator receiver domain	3	65	4.7E-16	T	17-02-2017	IPR001789	Signal transduction response regulator, receiver domain	GO:0000160
TRINITY_DN3760_c0_g1_i1	68	Gene3D	G3DSA:3.40.50.2300		3	65	1.2E-19	T	17-02-2017
TRINITY_DN3760_c0_g1_i1	68	CDD	cd00156	REC	3	65	8.17671E-19	T	17-02-2017
TRINITY_DN3760_c0_g1_i1	68	ProSiteProfiles	PS50110	Response regulatory domain profile.	1	68	24.539	T	17-02-2017	IPR001789	Signal transduction response regulator, receiver domain	GO:0000160
TRINITY_DN3760_c0_g1_i1	68	PANTHER	PTHR26402		3	64	8.8E-15	T	17-02-2017
TRINITY_DN3760_c0_g1_i1	68	SUPERFAMILY	SSF52172		3	65	3.56E-18	T	17-02-2017	IPR011006	CheY-like superfamily
TRINITY_DN3760_c0_g1_i1	68	PANTHER	PTHR26402:SF316		3	64	8.8E-15	T	17-02-2017
TRINITY_DN14085_c0_g2_i1	85	PRINTS	PR01182	Ornithine decarboxylase signature	23	47	3.2E-9	T	17-02-2017	IPR002433	Ornithine decarboxylase	GO:0006596
TRINITY_DN14085_c0_g2_i1	85	PRINTS	PR01182	Ornithine decarboxylase signature	53	75	3.2E-9	T	17-02-2017	IPR002433	Ornithine decarboxylase	GO:0006596
TRINITY_DN14085_c0_g2_i1	85	PANTHER	PTHR11482		21	80	1.7E-18	T	17-02-2017
TRINITY_DN14085_c0_g2_i1	85	Gene3D	G3DSA:3.20.20.10		20	80	3.2E-11	T	17-02-2017	IPR029066	PLP-binding barrel
TRINITY_DN14085_c0_g2_i1	85	PANTHER	PTHR11482:SF6		21	80	1.7E-18	T	17-02-2017
TRINITY_DN14085_c0_g2_i1	85	Pfam	PF02784	Pyridoxal-dependent decarboxylase, pyridoxal binding domain	21	83	4.5E-12	T	17-02-2017	IPR022644	Orn/DAP/Arg decarboxylase 2, N-terminal	GO:0003824
TRINITY_DN14085_c0_g2_i1	85	SUPERFAMILY	SSF51419		20	76	2.05E-9	T	17-02-2017	IPR029066	PLP-binding barrel
TRINITY_DN3969_c0_g2_i1	95	SUPERFAMILY	SSF54001		1	86	2.55E-22	T	17-02-2017
TRINITY_DN3969_c0_g2_i1	95	Gene3D	G3DSA:3.90.260.10		28	63	5.4E-6	T	17-02-2017	IPR002931	Transglutaminase-like
TRINITY_DN3969_c0_g2_i1	95	Pfam	PF01841	Transglutaminase-like superfamily	1	83	2.0E-21	T	17-02-2017	IPR002931	Transglutaminase-like
TRINITY_DN3969_c0_g2_i1	95	SMART	SM00460		24	85	5.6E-17	T	17-02-2017	IPR002931	Transglutaminase-like
TRINITY_DN16499_c0_g1_i1	65	PANTHER	PTHR23305		1	65	7.8E-36	T	17-02-2017
TRINITY_DN16499_c0_g1_i1	65	Pfam	PF06071	Protein of unknown function (DUF933)	1	64	5.3E-28	T	17-02-2017	IPR013029	Domain of unknown function DUF933		Reactome: R-HSA-114608
TRINITY_DN16499_c0_g1_i1	65	SUPERFAMILY	SSF81271		1	65	8.07E-26	T	17-02-2017	IPR012676	TGS-like		KEGG: 00970+6.1.1.3
TRINITY_DN16499_c0_g1_i1	65	Gene3D	G3DSA:3.10.20.30		1	65	1.4E-29	T	17-02-2017	IPR012675	Beta-grasp domain
TRINITY_DN9296_c0_g1_i1	97	TIGRFAM	TIGR01112	mtrD: tetrahydromethanopterin S-methyltransferase, subunit D	1	94	7.0E-40	T	17-02-2017	IPR005779	Tetrahydromethanopterin S-methyltransferase, subunit D	GO:0005737|GO:0006814|GO:0012506|GO:0030269	KEGG: 00680+2.1.1.86
TRINITY_DN9296_c0_g1_i1	97	Pfam	PF04207	Tetrahydromethanopterin S-methyltransferase, subunit D	1	94	1.3E-35	T	17-02-2017	IPR005779	Tetrahydromethanopterin S-methyltransferase, subunit D	GO:0005737|GO:0006814|GO:0012506|GO:0030269	KEGG: 00680+2.1.1.86
TRINITY_DN9296_c0_g1_i1	97	ProDom	PD013594	METHYLTRANSFERASE SUBUNIT D M TETRAHYDROMETHANOPTERIN MEMBRANE S-METHYLTRANSFERASE N5-METHYLTETRAHYDROMETHANOPTERIN--COENZYME METHANOGENESIS TRANSFERASE	1	65	3.0E-18	T	17-02-2017	IPR005779	Tetrahydromethanopterin S-methyltransferase, subunit D	GO:0005737|GO:0006814|GO:0012506|GO:0030269	KEGG: 00680+2.1.1.86
TRINITY_DN7344_c0_g1_i1	105	SUPERFAMILY	SSF52467		6	94	7.36E-14	T	17-02-2017	IPR029035	DHS-like NAD/FAD-binding domain
TRINITY_DN7344_c0_g1_i1	105	PANTHER	PTHR18968:SF116		6	105	7.6E-25	T	17-02-2017
TRINITY_DN7344_c0_g1_i1	105	Gene3D	G3DSA:3.40.50.1220		6	105	1.6E-26	T	17-02-2017	IPR029035	DHS-like NAD/FAD-binding domain
TRINITY_DN7344_c0_g1_i1	105	PANTHER	PTHR18968		6	105	7.6E-25	T	17-02-2017
TRINITY_DN7344_c0_g1_i1	105	Pfam	PF00205	Thiamine pyrophosphate enzyme, central domain	7	39	1.3E-8	T	17-02-2017	IPR012000	Thiamine pyrophosphate enzyme, central domain	GO:0000287|GO:0030976
TRINITY_DN3779_c0_g2_i1	72	MobiDBLite	mobidb-lite	consensus disorder prediction	27	61	-	T	17-02-2017
TRINITY_DN10501_c0_g1_i1	122	Gene3D	G3DSA:3.40.50.2300		2	114	1.7E-26	T	17-02-2017
TRINITY_DN10501_c0_g1_i1	122	PANTHER	PTHR26402		3	108	1.8E-22	T	17-02-2017
TRINITY_DN10501_c0_g1_i1	122	ProSiteProfiles	PS50110	Response regulatory domain profile.	4	116	30.336	T	17-02-2017	IPR001789	Signal transduction response regulator, receiver domain	GO:0000160
TRINITY_DN10501_c0_g1_i1	122	Pfam	PF00072	Response regulator receiver domain	5	110	3.9E-22	T	17-02-2017	IPR001789	Signal transduction response regulator, receiver domain	GO:0000160
TRINITY_DN10501_c0_g1_i1	122	SUPERFAMILY	SSF52172		3	113	1.99E-25	T	17-02-2017	IPR011006	CheY-like superfamily
TRINITY_DN10501_c0_g1_i1	122	PANTHER	PTHR26402:SF511		3	108	1.8E-22	T	17-02-2017
TRINITY_DN10501_c0_g1_i1	122	CDD	cd00156	REC	6	111	8.4596E-23	T	17-02-2017
TRINITY_DN10501_c0_g1_i1	122	SMART	SM00448		3	112	3.8E-18	T	17-02-2017	IPR001789	Signal transduction response regulator, receiver domain	GO:0000160
TRINITY_DN1737_c0_g1_i1	78	Pfam	PF01165	Ribosomal protein S21	9	59	4.6E-12	T	17-02-2017	IPR001911	Ribosomal protein S21	GO:0003735|GO:0005840|GO:0006412	Reactome: R-HSA-5368286|Reactome: R-HSA-5389840|Reactome: R-HSA-5419276
TRINITY_DN1737_c0_g1_i1	78	TIGRFAM	TIGR00030	S21p: ribosomal protein bS21	7	62	2.1E-14	T	17-02-2017	IPR001911	Ribosomal protein S21	GO:0003735|GO:0005840|GO:0006412	Reactome: R-HSA-5368286|Reactome: R-HSA-5389840|Reactome: R-HSA-5419276
TRINITY_DN1737_c0_g1_i1	78	PRINTS	PR00976	Ribosomal protein S21 family signature	16	25	6.9E-6	T	17-02-2017	IPR001911	Ribosomal protein S21	GO:0003735|GO:0005840|GO:0006412	Reactome: R-HSA-5368286|Reactome: R-HSA-5389840|Reactome: R-HSA-5419276
TRINITY_DN1737_c0_g1_i1	78	PRINTS	PR00976	Ribosomal protein S21 family signature	40	50	6.9E-6	T	17-02-2017	IPR001911	Ribosomal protein S21	GO:0003735|GO:0005840|GO:0006412	Reactome: R-HSA-5368286|Reactome: R-HSA-5389840|Reactome: R-HSA-5419276
TRINITY_DN1737_c0_g1_i1	78	PRINTS	PR00976	Ribosomal protein S21 family signature	28	38	6.9E-6	T	17-02-2017	IPR001911	Ribosomal protein S21	GO:0003735|GO:0005840|GO:0006412	Reactome: R-HSA-5368286|Reactome: R-HSA-5389840|Reactome: R-HSA-5419276
TRINITY_DN1737_c0_g1_i1	78	PRINTS	PR00976	Ribosomal protein S21 family signature	8	16	6.9E-6	T	17-02-2017	IPR001911	Ribosomal protein S21	GO:0003735|GO:0005840|GO:0006412	Reactome: R-HSA-5368286|Reactome: R-HSA-5389840|Reactome: R-HSA-5419276
TRINITY_DN1737_c0_g1_i1	78	Hamap	MF_00358	30S ribosomal protein S21 [rpsU].	4	60	15.838	T	17-02-2017	IPR001911	Ribosomal protein S21	GO:0003735|GO:0005840|GO:0006412	Reactome: R-HSA-5368286|Reactome: R-HSA-5389840|Reactome: R-HSA-5419276
TRINITY_DN1737_c0_g1_i1	78	ProDom	PD005521	RIBOSOMAL S21 RIBONUCLEOPROTEIN 30S S21P A SSU SUBUNIT SEQUENCING DIRECT	20	46	6.0E-8	T	17-02-2017	IPR001911	Ribosomal protein S21	GO:0003735|GO:0005840|GO:0006412	Reactome: R-HSA-5368286|Reactome: R-HSA-5389840|Reactome: R-HSA-5419276
TRINITY_DN8442_c0_g5_i1	74	Pfam	PF00072	Response regulator receiver domain	1	63	1.1E-11	T	17-02-2017	IPR001789	Signal transduction response regulator, receiver domain	GO:0000160
TRINITY_DN8442_c0_g5_i1	74	ProSiteProfiles	PS50110	Response regulatory domain profile.	1	67	20.019	T	17-02-2017	IPR001789	Signal transduction response regulator, receiver domain	GO:0000160
TRINITY_DN8442_c0_g5_i1	74	Gene3D	G3DSA:3.40.50.2300		1	71	7.4E-17	T	17-02-2017
TRINITY_DN8442_c0_g5_i1	74	CDD	cd00156	REC	1	67	1.91595E-13	T	17-02-2017
TRINITY_DN8442_c0_g5_i1	74	SUPERFAMILY	SSF52172		1	69	9.39E-16	T	17-02-2017	IPR011006	CheY-like superfamily
TRINITY_DN7900_c0_g4_i1	86	Gene3D	G3DSA:3.30.70.20		14	85	5.7E-14	T	17-02-2017
TRINITY_DN7900_c0_g4_i1	86	ProSitePatterns	PS00198	4Fe-4S ferredoxin-type iron-sulfur binding region signature.	66	77	-	T	17-02-2017	IPR017900	4Fe-4S ferredoxin, iron-sulphur binding, conserved site
TRINITY_DN7900_c0_g4_i1	86	Pfam	PF12838	4Fe-4S dicluster domain	17	80	7.3E-10	T	17-02-2017	IPR017896	4Fe-4S ferredoxin-type, iron-sulphur binding domain
TRINITY_DN7900_c0_g4_i1	86	PANTHER	PTHR24960:SF41		13	84	1.7E-12	T	17-02-2017
TRINITY_DN7900_c0_g4_i1	86	PANTHER	PTHR24960		13	84	1.7E-12	T	17-02-2017
TRINITY_DN7900_c0_g4_i1	86	ProSitePatterns	PS00198	4Fe-4S ferredoxin-type iron-sulfur binding region signature.	17	28	-	T	17-02-2017	IPR017900	4Fe-4S ferredoxin, iron-sulphur binding, conserved site
TRINITY_DN7900_c0_g4_i1	86	ProSiteProfiles	PS51379	4Fe-4S ferredoxin-type iron-sulfur binding domain profile.	8	37	9.222	T	17-02-2017	IPR017896	4Fe-4S ferredoxin-type, iron-sulphur binding domain
TRINITY_DN7900_c0_g4_i1	86	ProSiteProfiles	PS51379	4Fe-4S ferredoxin-type iron-sulfur binding domain profile.	56	86	10.457	T	17-02-2017	IPR017896	4Fe-4S ferredoxin-type, iron-sulphur binding domain
TRINITY_DN7900_c0_g4_i1	86	SUPERFAMILY	SSF54862		14	85	9.14E-17	T	17-02-2017
TRINITY_DN1645_c0_g2_i1	34	MobiDBLite	mobidb-lite	consensus disorder prediction	1	34	-	T	17-02-2017
TRINITY_DN5000_c0_g1_i1	101	Gene3D	G3DSA:3.30.1490.20		22	96	5.0E-16	T	17-02-2017	IPR013815	ATP-grasp fold, subdomain 1	GO:0003824|GO:0005524
TRINITY_DN5000_c0_g1_i1	101	Pfam	PF08442	ATP-grasp domain	2	98	6.3E-27	T	17-02-2017	IPR013650	ATP-grasp fold, succinyl-CoA synthetase-type		KEGG: 00020+6.2.1.5|KEGG: 00640+6.2.1.5|KEGG: 00660+6.2.1.5|KEGG: 00720+6.2.1.5|MetaCyc: PWY-5392|MetaCyc: PWY-5537|MetaCyc: PWY-5538|MetaCyc: PWY-5690|MetaCyc: PWY-5913|MetaCyc: PWY-6728|MetaCyc: PWY-6969|MetaCyc: PWY-7384|Reactome: R-HSA-71403
TRINITY_DN5000_c0_g1_i1	101	PANTHER	PTHR11815		1	98	6.0E-29	T	17-02-2017	IPR005809	Succinyl-CoA synthetase, beta subunit	GO:0003824|GO:0008152	KEGG: 00020+6.2.1.5|KEGG: 00640+6.2.1.5|KEGG: 00660+6.2.1.5|KEGG: 00720+6.2.1.5|MetaCyc: PWY-5392|MetaCyc: PWY-5537|MetaCyc: PWY-5538|MetaCyc: PWY-5690|MetaCyc: PWY-5913|MetaCyc: PWY-6728|MetaCyc: PWY-6969|MetaCyc: PWY-7384|Reactome: R-HSA-71403
TRINITY_DN5000_c0_g1_i1	101	PANTHER	PTHR11815:SF1		1	98	6.0E-29	T	17-02-2017
TRINITY_DN5000_c0_g1_i1	101	ProSiteProfiles	PS50975	ATP-grasp fold profile.	9	54	12.67	T	17-02-2017	IPR011761	ATP-grasp fold	GO:0005524|GO:0046872
TRINITY_DN5000_c0_g1_i1	101	SUPERFAMILY	SSF56059		1	97	8.84E-24	T	17-02-2017
TRINITY_DN8542_c34_g18_i1	27	MobiDBLite	mobidb-lite	consensus disorder prediction	1	27	-	T	17-02-2017
TRINITY_DN14164_c0_g1_i1	92	PANTHER	PTHR24220		4	88	1.3E-32	T	17-02-2017
TRINITY_DN14164_c0_g1_i1	92	Gene3D	G3DSA:3.40.50.300		2	86	4.1E-22	T	17-02-2017	IPR027417	P-loop containing nucleoside triphosphate hydrolase
TRINITY_DN14164_c0_g1_i1	92	Pfam	PF00005	ABC transporter	18	86	9.8E-15	T	17-02-2017	IPR003439	ABC transporter-like	GO:0005524|GO:0016887
TRINITY_DN14164_c0_g1_i1	92	SUPERFAMILY	SSF52540		2	87	2.87E-22	T	17-02-2017	IPR027417	P-loop containing nucleoside triphosphate hydrolase
TRINITY_DN14164_c0_g1_i1	92	PANTHER	PTHR24220:SF568		4	88	1.3E-32	T	17-02-2017
TRINITY_DN14178_c0_g1_i1	121	Pfam	PF00501	AMP-binding enzyme	3	71	6.8E-7	T	17-02-2017	IPR000873	AMP-dependent synthetase/ligase	GO:0003824|GO:0008152
TRINITY_DN14178_c0_g1_i1	121	Gene3D	G3DSA:3.40.50.980		3	73	7.8E-8	T	17-02-2017
TRINITY_DN14178_c0_g1_i1	121	SUPERFAMILY	SSF56801		2	110	4.32E-11	T	17-02-2017
TRINITY_DN14962_c0_g1_i1	144	PANTHER	PTHR10046:SF45		6	140	1.3E-62	T	17-02-2017
TRINITY_DN14962_c0_g1_i1	144	Pfam	PF05362	Lon protease (S16) C-terminal proteolytic domain	19	140	9.6E-14	T	17-02-2017	IPR008269	Peptidase S16, Lon C-terminal	GO:0004176|GO:0004252|GO:0006508
TRINITY_DN14962_c0_g1_i1	144	PANTHER	PTHR10046		6	140	1.3E-62	T	17-02-2017	IPR027065	Lon protease	GO:0004176|GO:0004252|GO:0005524|GO:0030163
TRINITY_DN14962_c0_g1_i1	144	Gene3D	G3DSA:3.30.230.10		25	140	6.6E-24	T	17-02-2017	IPR014721	Ribosomal protein S5 domain 2-type fold, subgroup
TRINITY_DN14962_c0_g1_i1	144	SUPERFAMILY	SSF54211		30	140	2.31E-19	T	17-02-2017	IPR020568	Ribosomal protein S5 domain 2-type fold
TRINITY_DN7809_c0_g1_i1	70	MobiDBLite	mobidb-lite	consensus disorder prediction	33	70	-	T	17-02-2017
TRINITY_DN3532_c0_g1_i1	98	PANTHER	PTHR32329		4	89	2.4E-17	T	17-02-2017
TRINITY_DN3532_c0_g1_i1	98	Pfam	PF01869	BadF/BadG/BcrA/BcrD ATPase family	3	89	2.4E-10	T	17-02-2017	IPR002731	ATPase, BadF/BadG/BcrA/BcrD type		Reactome: R-HSA-446210
TRINITY_DN3532_c0_g1_i1	98	Gene3D	G3DSA:3.30.420.40		6	68	1.4E-9	T	17-02-2017
TRINITY_DN3532_c0_g1_i1	98	SUPERFAMILY	SSF53067		9	90	4.88E-10	T	17-02-2017
TRINITY_DN7500_c1_g1_i1	170	Gene3D	G3DSA:3.40.50.920		37	165	8.7E-41	T	17-02-2017	IPR009014	Transketolase C-terminal/Pyruvate-ferredoxin oxidoreductase domain II	GO:0003824|GO:0008152
TRINITY_DN7500_c1_g1_i1	170	PANTHER	PTHR32154:SF21		7	165	1.2E-56	T	17-02-2017
TRINITY_DN7500_c1_g1_i1	170	Pfam	PF17147	Pyruvate:ferredoxin oxidoreductase core domain II	45	143	2.1E-34	T	17-02-2017	IPR033412	Pyruvate:ferredoxin oxidoreductase, core domain II
TRINITY_DN7500_c1_g1_i1	170	PANTHER	PTHR32154		7	165	1.2E-56	T	17-02-2017
TRINITY_DN7500_c1_g1_i1	170	SUPERFAMILY	SSF52922		36	167	6.67E-39	T	17-02-2017	IPR009014	Transketolase C-terminal/Pyruvate-ferredoxin oxidoreductase domain II	GO:0003824|GO:0008152
TRINITY_DN16095_c0_g1_i1	107	Gene3D	G3DSA:3.40.50.970		11	107	1.2E-43	T	17-02-2017	IPR029061	Thiamin diphosphate-binding fold
TRINITY_DN16095_c0_g1_i1	107	Pfam	PF02776	Thiamine pyrophosphate enzyme, N-terminal TPP binding domain	10	107	3.3E-34	T	17-02-2017	IPR012001	Thiamine pyrophosphate enzyme, N-terminal TPP-binding domain	GO:0030976
TRINITY_DN16095_c0_g1_i1	107	PANTHER	PTHR18968		10	107	4.2E-63	T	17-02-2017
TRINITY_DN16095_c0_g1_i1	107	PANTHER	PTHR18968:SF116		10	107	4.2E-63	T	17-02-2017
TRINITY_DN16095_c0_g1_i1	107	SUPERFAMILY	SSF52518		11	107	4.12E-36	T	17-02-2017	IPR029061	Thiamin diphosphate-binding fold
TRINITY_DN16095_c0_g1_i1	107	CDD	cd07035	TPP_PYR_POX_like	12	107	4.65087E-46	T	17-02-2017
TRINITY_DN8331_c0_g2_i1	75	ProSitePatterns	PS00750	Chaperonins TCP-1 signature 1.	21	33	-	T	17-02-2017	IPR002194	Chaperonin TCP-1, conserved site	GO:0005524|GO:0006457|GO:0051082	Reactome: R-HSA-389957|Reactome: R-HSA-389960|Reactome: R-HSA-390450|Reactome: R-HSA-390471|Reactome: R-HSA-6814122
TRINITY_DN8331_c0_g2_i1	75	PANTHER	PTHR11353		2	70	3.6E-38	T	17-02-2017
TRINITY_DN8331_c0_g2_i1	75	ProSitePatterns	PS00751	Chaperonins TCP-1 signature 2.	42	58	-	T	17-02-2017	IPR002194	Chaperonin TCP-1, conserved site	GO:0005524|GO:0006457|GO:0051082	Reactome: R-HSA-389957|Reactome: R-HSA-389960|Reactome: R-HSA-390450|Reactome: R-HSA-390471|Reactome: R-HSA-6814122
TRINITY_DN8331_c0_g2_i1	75	Pfam	PF00118	TCP-1/cpn60 chaperonin family	16	72	1.7E-26	T	17-02-2017	IPR002423	Chaperonin Cpn60/TCP-1 family	GO:0005524
TRINITY_DN8331_c0_g2_i1	75	SUPERFAMILY	SSF48592		2	72	5.36E-30	T	17-02-2017
TRINITY_DN8331_c0_g2_i1	75	PRINTS	PR00304	Tailless complex polypeptide 1 (chaperone) signature	40	58	1.4E-13	T	17-02-2017	IPR017998	Chaperone tailless complex polypeptide 1 (TCP-1)		Reactome: R-HSA-389957|Reactome: R-HSA-389960|Reactome: R-HSA-390450|Reactome: R-HSA-390471|Reactome: R-HSA-6814122
TRINITY_DN8331_c0_g2_i1	75	PRINTS	PR00304	Tailless complex polypeptide 1 (chaperone) signature	18	34	1.4E-13	T	17-02-2017	IPR017998	Chaperone tailless complex polypeptide 1 (TCP-1)		Reactome: R-HSA-389957|Reactome: R-HSA-389960|Reactome: R-HSA-390450|Reactome: R-HSA-390471|Reactome: R-HSA-6814122
TRINITY_DN8331_c0_g2_i1	75	Gene3D	G3DSA:1.10.560.10		2	72	6.7E-31	T	17-02-2017	IPR027413	GroEL-like equatorial domain
TRINITY_DN11219_c0_g1_i1	74	PANTHER	PTHR26402:SF50		1	73	9.6E-25	T	17-02-2017
TRINITY_DN11219_c0_g1_i1	74	ProSiteProfiles	PS50110	Response regulatory domain profile.	1	57	23.794	T	17-02-2017	IPR001789	Signal transduction response regulator, receiver domain	GO:0000160
TRINITY_DN11219_c0_g1_i1	74	SUPERFAMILY	SSF52172		1	61	8.82E-20	T	17-02-2017	IPR011006	CheY-like superfamily
TRINITY_DN11219_c0_g1_i1	74	CDD	cd00156	REC	1	57	2.46196E-17	T	17-02-2017
TRINITY_DN11219_c0_g1_i1	74	Pfam	PF00072	Response regulator receiver domain	2	54	1.6E-10	T	17-02-2017	IPR001789	Signal transduction response regulator, receiver domain	GO:0000160
TRINITY_DN11219_c0_g1_i1	74	Gene3D	G3DSA:3.40.50.2300		1	62	5.5E-20	T	17-02-2017
TRINITY_DN11219_c0_g1_i1	74	PANTHER	PTHR26402		1	73	9.6E-25	T	17-02-2017
TRINITY_DN14235_c0_g2_i1	98	Pfam	PF03358	NADPH-dependent FMN reductase	3	85	8.4E-13	T	17-02-2017	IPR005025	NADPH-dependent FMN reductase-like	GO:0016491
TRINITY_DN14235_c0_g2_i1	98	Gene3D	G3DSA:3.40.50.360		3	93	1.8E-19	T	17-02-2017	IPR029039	Flavoprotein-like domain
TRINITY_DN14235_c0_g2_i1	98	SUPERFAMILY	SSF52218		2	93	2.17E-19	T	17-02-2017	IPR029039	Flavoprotein-like domain
TRINITY_DN7920_c1_g2_i2	126	Gene3D	G3DSA:2.40.50.140		24	124	1.4E-23	T	17-02-2017
TRINITY_DN7920_c1_g2_i2	126	CDD	cd04460	S1_RpoE	36	117	7.36061E-44	T	17-02-2017
TRINITY_DN7920_c1_g2_i2	126	PANTHER	PTHR12709:SF1		1	124	2.7E-23	T	17-02-2017
TRINITY_DN7920_c1_g2_i2	126	SMART	SM00316		21	107	3.8E-13	T	17-02-2017	IPR022967	RNA-binding domain, S1
TRINITY_DN7920_c1_g2_i2	126	TIGRFAM	TIGR00448	rpoE: DNA-directed RNA polymerase	1	120	3.1E-54	T	17-02-2017	IPR004519	DNA-directed RNA polymerase, subunit E/RPC8	GO:0003677|GO:0003899|GO:0006351	Reactome: R-HSA-1834949|Reactome: R-HSA-73780|Reactome: R-HSA-73980|Reactome: R-HSA-749476|Reactome: R-HSA-76061|Reactome: R-HSA-76066|Reactome: R-HSA-76071
TRINITY_DN7920_c1_g2_i2	126	Pfam	PF00575	S1 RNA binding domain	19	88	1.5E-14	T	17-02-2017	IPR003029	S1 domain	GO:0003676
TRINITY_DN7920_c1_g2_i2	126	PANTHER	PTHR12709		1	124	2.7E-23	T	17-02-2017
TRINITY_DN7920_c1_g2_i2	126	SUPERFAMILY	SSF50249		21	120	1.04E-22	T	17-02-2017	IPR012340	Nucleic acid-binding, OB-fold
TRINITY_DN7920_c1_g2_i2	126	ProSiteProfiles	PS50126	S1 domain profile.	23	107	14.801	T	17-02-2017	IPR003029	S1 domain	GO:0003676
TRINITY_DN3669_c0_g1_i1	61	SUPERFAMILY	SSF52540		6	61	7.85E-22	T	17-02-2017	IPR027417	P-loop containing nucleoside triphosphate hydrolase
TRINITY_DN3669_c0_g1_i1	61	PRINTS	PR00315	GTP-binding elongation factor signature	2	12	1.5E-9	T	17-02-2017	IPR000795	Transcription factor, GTP-binding domain	GO:0003924|GO:0005525
TRINITY_DN3669_c0_g1_i1	61	PRINTS	PR00315	GTP-binding elongation factor signature	18	29	1.5E-9	T	17-02-2017	IPR000795	Transcription factor, GTP-binding domain	GO:0003924|GO:0005525
TRINITY_DN3669_c0_g1_i1	61	PRINTS	PR00315	GTP-binding elongation factor signature	55	61	1.5E-9	T	17-02-2017	IPR000795	Transcription factor, GTP-binding domain	GO:0003924|GO:0005525
TRINITY_DN3669_c0_g1_i1	61	ProSiteProfiles	PS51722	Translational (tr)-type guanine nucleotide-binding (G) domain profile.	1	61	29.128	T	17-02-2017	IPR000795	Transcription factor, GTP-binding domain	GO:0003924|GO:0005525
TRINITY_DN3669_c0_g1_i1	61	Gene3D	G3DSA:3.40.50.300		5	61	2.6E-26	T	17-02-2017	IPR027417	P-loop containing nucleoside triphosphate hydrolase
TRINITY_DN3669_c0_g1_i1	61	PANTHER	PTHR23115:SF112		6	61	1.4E-41	T	17-02-2017
TRINITY_DN3669_c0_g1_i1	61	Pfam	PF00009	Elongation factor Tu GTP binding domain	5	61	2.0E-23	T	17-02-2017
TRINITY_DN3669_c0_g1_i1	61	PANTHER	PTHR23115		6	61	1.4E-41	T	17-02-2017
TRINITY_DN8403_c0_g9_i1	94	SUPERFAMILY	SSF52166		3	94	3.27E-21	T	17-02-2017	IPR023574	Ribosomal protein L4 domain	GO:0003735|GO:0005840|GO:0006412
TRINITY_DN8403_c0_g9_i1	94	Pfam	PF00573	Ribosomal protein L4/L1 family	17	94	2.4E-13	T	17-02-2017	IPR002136	Ribosomal protein L4/L1e	GO:0003735|GO:0005840|GO:0006412
TRINITY_DN8403_c0_g9_i1	94	Gene3D	G3DSA:3.40.1370.10		3	94	2.1E-26	T	17-02-2017	IPR023574	Ribosomal protein L4 domain	GO:0003735|GO:0005840|GO:0006412
TRINITY_DN8403_c0_g9_i1	94	MobiDBLite	mobidb-lite	consensus disorder prediction	46	71	-	T	17-02-2017
TRINITY_DN8403_c0_g9_i1	94	PANTHER	PTHR19431		4	94	6.4E-30	T	17-02-2017
TRINITY_DN6216_c0_g1_i1	79	MobiDBLite	mobidb-lite	consensus disorder prediction	58	79	-	T	17-02-2017
TRINITY_DN4729_c0_g1_i4	93	Gene3D	G3DSA:3.30.70.20		2	40	1.4E-9	T	17-02-2017
TRINITY_DN4729_c0_g1_i4	93	SUPERFAMILY	SSF46548		28	93	6.28E-12	T	17-02-2017	IPR009051	Alpha-helical ferredoxin	GO:0051536
TRINITY_DN4729_c0_g1_i4	93	ProSiteProfiles	PS51379	4Fe-4S ferredoxin-type iron-sulfur binding domain profile.	27	56	9.676	T	17-02-2017	IPR017896	4Fe-4S ferredoxin-type, iron-sulphur binding domain
TRINITY_DN4729_c0_g1_i4	93	ProSiteProfiles	PS51379	4Fe-4S ferredoxin-type iron-sulfur binding domain profile.	72	93	8.962	T	17-02-2017	IPR017896	4Fe-4S ferredoxin-type, iron-sulphur binding domain
TRINITY_DN4729_c0_g1_i4	93	Pfam	PF12838	4Fe-4S dicluster domain	36	93	2.2E-7	T	17-02-2017	IPR017896	4Fe-4S ferredoxin-type, iron-sulphur binding domain
TRINITY_DN4729_c0_g1_i4	93	ProSitePatterns	PS00198	4Fe-4S ferredoxin-type iron-sulfur binding region signature.	36	47	-	T	17-02-2017	IPR017900	4Fe-4S ferredoxin, iron-sulphur binding, conserved site
TRINITY_DN4729_c0_g1_i4	93	Gene3D	G3DSA:3.30.70.20		41	93	8.5E-11	T	17-02-2017
TRINITY_DN4729_c0_g1_i4	93	ProSitePatterns	PS00198	4Fe-4S ferredoxin-type iron-sulfur binding region signature.	81	92	-	T	17-02-2017	IPR017900	4Fe-4S ferredoxin, iron-sulphur binding, conserved site
TRINITY_DN4729_c0_g1_i4	93	ProSiteProfiles	PS51379	4Fe-4S ferredoxin-type iron-sulfur binding domain profile.	1	16	6.492	T	17-02-2017	IPR017896	4Fe-4S ferredoxin-type, iron-sulphur binding domain
TRINITY_DN8410_c0_g1_i1	67	Pfam	PF00669	Bacterial flagellin N-terminal helical region	1	32	1.8E-8	T	17-02-2017	IPR001029	Flagellin, D0/D1 domain	GO:0005198|GO:0071973
TRINITY_DN8410_c0_g1_i1	67	SUPERFAMILY	SSF64518		1	65	4.84E-14	T	17-02-2017
TRINITY_DN8410_c0_g1_i1	67	Gene3D	G3DSA:1.20.1330.10		1	64	2.3E-16	T	17-02-2017	IPR001029	Flagellin, D0/D1 domain	GO:0005198|GO:0071973
TRINITY_DN4804_c0_g3_i1	87	ProSitePatterns	PS00370	PEP-utilizing enzymes phosphorylation site signature.	37	48	-	T	17-02-2017	IPR018274	PEP-utilising enzyme, active site	GO:0016310|GO:0016772
TRINITY_DN4804_c0_g3_i1	87	PANTHER	PTHR22931		17	86	1.9E-33	T	17-02-2017
TRINITY_DN4804_c0_g3_i1	87	PANTHER	PTHR22931:SF7		17	86	1.9E-33	T	17-02-2017
TRINITY_DN4804_c0_g3_i1	87	SUPERFAMILY	SSF52009		16	85	6.67E-27	T	17-02-2017	IPR008279	PEP-utilising enzyme, mobile domain	GO:0016310|GO:0016772
TRINITY_DN4804_c0_g3_i1	87	Gene3D	G3DSA:3.50.30.10		17	84	1.3E-29	T	17-02-2017	IPR008279	PEP-utilising enzyme, mobile domain	GO:0016310|GO:0016772
TRINITY_DN4804_c0_g3_i1	87	Pfam	PF00391	PEP-utilising enzyme, mobile domain	17	78	1.2E-25	T	17-02-2017	IPR008279	PEP-utilising enzyme, mobile domain	GO:0016310|GO:0016772
TRINITY_DN8460_c0_g9_i1	102	TIGRFAM	TIGR00130	frhD: coenzyme F420-reducing hydrogenase, FrhD protein	3	102	3.8E-43	T	17-02-2017	IPR004411	Peptidase A31, coenzyme F420-reducing hydrogenase delta subunit	GO:0006464|GO:0008233
TRINITY_DN8460_c0_g9_i1	102	Gene3D	G3DSA:3.40.50.1450		6	98	1.5E-26	T	17-02-2017	IPR023430	Peptidase HybD-like domain
TRINITY_DN8460_c0_g9_i1	102	TIGRFAM	TIGR00072	hydrog_prot: hydrogenase maturation protease	8	100	1.7E-27	T	17-02-2017	IPR000671	Peptidase A31 family	GO:0008047|GO:0008233
TRINITY_DN8460_c0_g9_i1	102	Pfam	PF01750	Hydrogenase maturation protease	25	101	2.4E-21	T	17-02-2017	IPR000671	Peptidase A31 family	GO:0008047|GO:0008233
TRINITY_DN8460_c0_g9_i1	102	SUPERFAMILY	SSF53163		6	98	9.42E-24	T	17-02-2017	IPR023430	Peptidase HybD-like domain
TRINITY_DN8460_c0_g9_i1	102	PANTHER	PTHR30302		3	102	2.6E-31	T	17-02-2017
TRINITY_DN8460_c0_g9_i1	102	PANTHER	PTHR30302:SF2		3	102	2.6E-31	T	17-02-2017	IPR004411	Peptidase A31, coenzyme F420-reducing hydrogenase delta subunit	GO:0006464|GO:0008233
TRINITY_DN8460_c0_g9_i1	102	PRINTS	PR00446	Hydrogen uptake protein signature	44	61	4.4E-26	T	17-02-2017	IPR000671	Peptidase A31 family	GO:0008047|GO:0008233
TRINITY_DN8460_c0_g9_i1	102	PRINTS	PR00446	Hydrogen uptake protein signature	19	30	4.4E-26	T	17-02-2017	IPR000671	Peptidase A31 family	GO:0008047|GO:0008233
TRINITY_DN8460_c0_g9_i1	102	PRINTS	PR00446	Hydrogen uptake protein signature	7	19	4.4E-26	T	17-02-2017	IPR000671	Peptidase A31 family	GO:0008047|GO:0008233
TRINITY_DN8460_c0_g9_i1	102	PRINTS	PR00446	Hydrogen uptake protein signature	78	94	4.4E-26	T	17-02-2017	IPR000671	Peptidase A31 family	GO:0008047|GO:0008233
TRINITY_DN8460_c0_g9_i1	102	PRINTS	PR00446	Hydrogen uptake protein signature	67	77	4.4E-26	T	17-02-2017	IPR000671	Peptidase A31 family	GO:0008047|GO:0008233
TRINITY_DN7752_c0_g3_i1	87	PANTHER	PTHR32154:SF14		1	55	8.1E-16	T	17-02-2017
TRINITY_DN7752_c0_g3_i1	87	Gene3D	G3DSA:3.40.50.970		1	53	1.4E-17	T	17-02-2017	IPR029061	Thiamin diphosphate-binding fold
TRINITY_DN7752_c0_g3_i1	87	PANTHER	PTHR32154		1	55	8.1E-16	T	17-02-2017
TRINITY_DN7752_c0_g3_i1	87	Pfam	PF01855	Pyruvate flavodoxin/ferredoxin oxidoreductase, thiamine diP-bdg	1	70	9.2E-18	T	17-02-2017	IPR002880	Pyruvate flavodoxin/ferredoxin oxidoreductase, N-terminal	GO:0016491|GO:0055114
TRINITY_DN7752_c0_g3_i1	87	SUPERFAMILY	SSF52518		2	73	2.75E-18	T	17-02-2017	IPR029061	Thiamin diphosphate-binding fold
TRINITY_DN1266_c0_g3_i1	71	PANTHER	PTHR33303		1	65	1.2E-18	T	17-02-2017
TRINITY_DN1266_c0_g3_i1	71	PANTHER	PTHR33303:SF1		1	65	1.2E-18	T	17-02-2017
TRINITY_DN1266_c0_g3_i1	71	Gene3D	G3DSA:3.30.1490.20		3	29	2.3E-4	T	17-02-2017	IPR013815	ATP-grasp fold, subdomain 1	GO:0003824|GO:0005524
TRINITY_DN1266_c0_g3_i1	71	Pfam	PF13549	ATP-grasp domain	1	64	2.1E-19	T	17-02-2017
TRINITY_DN1266_c0_g3_i1	71	SUPERFAMILY	SSF56059		1	64	2.6E-11	T	17-02-2017
TRINITY_DN8457_c1_g7_i1	94	SUPERFAMILY	SSF64518		54	94	4.84E-8	T	17-02-2017
TRINITY_DN8457_c1_g7_i1	94	Gene3D	G3DSA:1.20.1330.10		55	94	1.1E-9	T	17-02-2017	IPR001029	Flagellin, D0/D1 domain	GO:0005198|GO:0071973
TRINITY_DN8457_c1_g7_i1	94	Pfam	PF00669	Bacterial flagellin N-terminal helical region	54	94	6.1E-6	T	17-02-2017	IPR001029	Flagellin, D0/D1 domain	GO:0005198|GO:0071973
TRINITY_DN1730_c0_g1_i1	107	SUPERFAMILY	SSF103491		3	102	1.7E-31	T	17-02-2017	IPR023201	SecY subunit domain		Reactome: R-HSA-1236974|Reactome: R-HSA-1799339|Reactome: R-HSA-381038
TRINITY_DN1730_c0_g1_i1	107	PRINTS	PR00303	Preprotein translocase SecY subunit signature	31	54	1.5E-20	T	17-02-2017
TRINITY_DN1730_c0_g1_i1	107	PRINTS	PR00303	Preprotein translocase SecY subunit signature	5	30	1.5E-20	T	17-02-2017
TRINITY_DN1730_c0_g1_i1	107	ProSitePatterns	PS00756	Protein secY signature 2.	24	41	-	T	17-02-2017	IPR030659	SecY conserved site		Reactome: R-HSA-1236974|Reactome: R-HSA-1799339|Reactome: R-HSA-381038
TRINITY_DN1730_c0_g1_i1	107	PANTHER	PTHR10906		3	106	6.2E-38	T	17-02-2017	IPR002208	SecY/SEC61-alpha family	GO:0015031|GO:0016020	Reactome: R-HSA-1236974|Reactome: R-HSA-1799339|Reactome: R-HSA-381038
TRINITY_DN1730_c0_g1_i1	107	Gene3D	G3DSA:1.10.3370.10		3	105	1.6E-35	T	17-02-2017	IPR023201	SecY subunit domain		Reactome: R-HSA-1236974|Reactome: R-HSA-1799339|Reactome: R-HSA-381038
TRINITY_DN1730_c0_g1_i1	107	Pfam	PF00344	SecY translocase	8	102	7.0E-33	T	17-02-2017	IPR002208	SecY/SEC61-alpha family	GO:0015031|GO:0016020	Reactome: R-HSA-1236974|Reactome: R-HSA-1799339|Reactome: R-HSA-381038
TRINITY_DN1730_c0_g1_i1	107	PANTHER	PTHR10906:SF2		3	106	6.2E-38	T	17-02-2017
TRINITY_DN14072_c0_g1_i1	126	PANTHER	PTHR23135:SF4		3	126	1.1E-46	T	17-02-2017
TRINITY_DN14072_c0_g1_i1	126	PANTHER	PTHR23135		3	126	1.1E-46	T	17-02-2017
TRINITY_DN14072_c0_g1_i1	126	SUPERFAMILY	SSF53244		4	126	1.96E-39	T	17-02-2017	IPR004101	Mur ligase, C-terminal	GO:0005524|GO:0009058|GO:0016874	Reactome: R-HSA-196757
TRINITY_DN14072_c0_g1_i1	126	Gene3D	G3DSA:3.90.190.20		6	126	2.2E-45	T	17-02-2017	IPR004101	Mur ligase, C-terminal	GO:0005524|GO:0009058|GO:0016874	Reactome: R-HSA-196757
TRINITY_DN14072_c0_g1_i1	126	Pfam	PF02875	Mur ligase family, glutamate ligase domain	4	81	2.9E-19	T	17-02-2017	IPR004101	Mur ligase, C-terminal	GO:0005524|GO:0009058|GO:0016874	Reactome: R-HSA-196757
TRINITY_DN8155_c0_g2_i2	178	Gene3D	G3DSA:3.30.413.10		79	163	1.8E-6	T	17-02-2017
TRINITY_DN8155_c0_g2_i2	178	PANTHER	PTHR11493		91	170	1.8E-17	T	17-02-2017
TRINITY_DN8155_c0_g2_i2	178	ProSiteProfiles	PS51379	4Fe-4S ferredoxin-type iron-sulfur binding domain profile.	61	89	7.391	T	17-02-2017	IPR017896	4Fe-4S ferredoxin-type, iron-sulphur binding domain
TRINITY_DN8155_c0_g2_i2	178	SUPERFAMILY	SSF56014		46	175	1.05E-31	T	17-02-2017
TRINITY_DN8155_c0_g2_i2	178	Gene3D	G3DSA:3.30.70.20		49	78	1.0E-5	T	17-02-2017
TRINITY_DN8155_c0_g2_i2	178	Pfam	PF01077	Nitrite and sulphite reductase 4Fe-4S domain	6	164	6.6E-12	T	17-02-2017	IPR006067	Nitrite/sulphite reductase 4Fe-4S domain	GO:0016491|GO:0020037|GO:0051536|GO:0055114	KEGG: 00920+1.8.1.2|MetaCyc: PWY-6683
TRINITY_DN8155_c0_g2_i2	178	PANTHER	PTHR11493:SF50		91	170	1.8E-17	T	17-02-2017
TRINITY_DN8065_c1_g1_i2	148	Pfam	PF00333	Ribosomal protein S5, N-terminal domain	51	115	2.6E-24	T	17-02-2017	IPR013810	Ribosomal protein S5, N-terminal	GO:0003723|GO:0003735|GO:0005840|GO:0006412
TRINITY_DN8065_c1_g1_i2	148	Gene3D	G3DSA:3.30.160.20		47	113	7.4E-27	T	17-02-2017	IPR014720	Double-stranded RNA-binding domain
TRINITY_DN8065_c1_g1_i2	148	SUPERFAMILY	SSF54768		45	116	6.07E-22	T	17-02-2017
TRINITY_DN8065_c1_g1_i2	148	ProSitePatterns	PS00585	Ribosomal protein S5 signature.	68	100	-	T	17-02-2017	IPR018192	Ribosomal protein S5, N-terminal, conserved site
TRINITY_DN8065_c1_g1_i2	148	ProSiteProfiles	PS50881	S5 double stranded RNA-binding domain profile.	51	114	24.733	T	17-02-2017	IPR013810	Ribosomal protein S5, N-terminal	GO:0003723|GO:0003735|GO:0005840|GO:0006412
TRINITY_DN8065_c1_g1_i2	148	TIGRFAM	TIGR01020	uS5_euk_arch: ribosomal protein uS5	6	141	9.5E-72	T	17-02-2017	IPR005711	Ribosomal protein S5, eukaryotic/archaeal	GO:0003735|GO:0006412|GO:0015935	Reactome: R-HSA-156827|Reactome: R-HSA-156902|Reactome: R-HSA-1799339|Reactome: R-HSA-192823|Reactome: R-HSA-2408557|Reactome: R-HSA-6790901|Reactome: R-HSA-6791226|Reactome: R-HSA-72649|Reactome: R-HSA-72689|Reactome: R-HSA-72695|Reactome: R-HSA-72702|Reactome: R-HSA-72706|Reactome: R-HSA-72764|Reactome: R-HSA-975956|Reactome: R-HSA-975957
TRINITY_DN8065_c1_g1_i2	148	PANTHER	PTHR13718		8	138	5.8E-54	T	17-02-2017	IPR000851	Ribosomal protein S5	GO:0003735|GO:0005840|GO:0006412
TRINITY_DN14843_c0_g1_i1	84	PANTHER	PTHR24031		5	76	2.6E-20	T	17-02-2017
TRINITY_DN14843_c0_g1_i1	84	Pfam	PF00270	DEAD/DEAH box helicase	4	43	2.8E-7	T	17-02-2017	IPR011545	DEAD/DEAH box helicase domain	GO:0003676|GO:0005524
TRINITY_DN14843_c0_g1_i1	84	ProSiteProfiles	PS51192	Superfamilies 1 and 2 helicase ATP-binding type-1 domain profile.	1	60	13.062	T	17-02-2017	IPR014001	Helicase superfamily 1/2, ATP-binding domain
TRINITY_DN14843_c0_g1_i1	84	ProSitePatterns	PS00039	DEAD-box subfamily ATP-dependent helicases signature.	6	14	-	T	17-02-2017	IPR000629	ATP-dependent RNA helicase DEAD-box, conserved site
TRINITY_DN14843_c0_g1_i1	84	Gene3D	G3DSA:3.40.50.300		5	75	6.0E-19	T	17-02-2017	IPR027417	P-loop containing nucleoside triphosphate hydrolase
TRINITY_DN14843_c0_g1_i1	84	PANTHER	PTHR24031:SF261		5	76	2.6E-20	T	17-02-2017
TRINITY_DN14843_c0_g1_i1	84	SUPERFAMILY	SSF52540		4	62	6.33E-14	T	17-02-2017	IPR027417	P-loop containing nucleoside triphosphate hydrolase
TRINITY_DN6714_c0_g5_i1	90	Pfam	PF13631	Cytochrome b(N-terminal)/b6/petB	3	54	5.5E-9	T	17-02-2017	IPR005797	Cytochrome b/b6, N-terminal	GO:0009055|GO:0016020|GO:0016491	Reactome: R-HSA-611105
TRINITY_DN6714_c0_g5_i1	90	PANTHER	PTHR19271:SF9		3	62	1.7E-12	T	17-02-2017
TRINITY_DN6714_c0_g5_i1	90	SUPERFAMILY	SSF81342		4	63	2.35E-12	T	17-02-2017	IPR016174	Di-haem cytochrome, transmembrane	GO:0016020|GO:0022904	Reactome: R-HSA-611105
TRINITY_DN6714_c0_g5_i1	90	PANTHER	PTHR19271		3	62	1.7E-12	T	17-02-2017
TRINITY_DN6714_c0_g5_i1	90	Gene3D	G3DSA:1.20.810.10		4	88	2.9E-14	T	17-02-2017	IPR027387	Cytochrome b/b6-like domain		Reactome: R-HSA-611105
TRINITY_DN8362_c1_g1_i3	168	Hamap	MF_01333_A	50S ribosomal protein L5 [rplE].	1	168	40.677	T	17-02-2017	IPR022804	Ribosomal protein L5, archaeal	GO:0003735|GO:0005622|GO:0005840|GO:0006412
TRINITY_DN8362_c1_g1_i3	168	Gene3D	G3DSA:3.30.1440.10		2	167	3.9E-56	T	17-02-2017	IPR022803	Ribosomal protein L5 domain		Reactome: R-HSA-156827|Reactome: R-HSA-156902|Reactome: R-HSA-1799339|Reactome: R-HSA-192823|Reactome: R-HSA-2408557|Reactome: R-HSA-6791226|Reactome: R-HSA-72689|Reactome: R-HSA-72706|Reactome: R-HSA-72764|Reactome: R-HSA-975956|Reactome: R-HSA-975957
TRINITY_DN8362_c1_g1_i3	168	Pfam	PF00281	Ribosomal protein L5	2	55	4.2E-15	T	17-02-2017	IPR031310	Ribosomal protein L5, N-terminal		Reactome: R-HSA-156827|Reactome: R-HSA-156902|Reactome: R-HSA-1799339|Reactome: R-HSA-192823|Reactome: R-HSA-2408557|Reactome: R-HSA-6791226|Reactome: R-HSA-72689|Reactome: R-HSA-72706|Reactome: R-HSA-72764|Reactome: R-HSA-975956|Reactome: R-HSA-975957
TRINITY_DN8362_c1_g1_i3	168	ProSitePatterns	PS00358	Ribosomal protein L5 signature.	32	48	-	T	17-02-2017	IPR020929	Ribosomal protein L5, conserved site	GO:0003735|GO:0005622|GO:0005840|GO:0006412	Reactome: R-HSA-156827|Reactome: R-HSA-156902|Reactome: R-HSA-1799339|Reactome: R-HSA-192823|Reactome: R-HSA-2408557|Reactome: R-HSA-6791226|Reactome: R-HSA-72689|Reactome: R-HSA-72706|Reactome: R-HSA-72764|Reactome: R-HSA-975956|Reactome: R-HSA-975957
TRINITY_DN8362_c1_g1_i3	168	PANTHER	PTHR11994		2	163	1.3E-54	T	17-02-2017
TRINITY_DN8362_c1_g1_i3	168	PIRSF	PIRSF002161		1	167	4.5E-46	T	17-02-2017	IPR002132	Ribosomal protein L5	GO:0003735|GO:0005840|GO:0006412	Reactome: R-HSA-156827|Reactome: R-HSA-156902|Reactome: R-HSA-1799339|Reactome: R-HSA-192823|Reactome: R-HSA-2408557|Reactome: R-HSA-6791226|Reactome: R-HSA-72689|Reactome: R-HSA-72706|Reactome: R-HSA-72764|Reactome: R-HSA-975956|Reactome: R-HSA-975957
TRINITY_DN8362_c1_g1_i3	168	SUPERFAMILY	SSF55282		1	166	4.71E-49	T	17-02-2017	IPR022803	Ribosomal protein L5 domain		Reactome: R-HSA-156827|Reactome: R-HSA-156902|Reactome: R-HSA-1799339|Reactome: R-HSA-192823|Reactome: R-HSA-2408557|Reactome: R-HSA-6791226|Reactome: R-HSA-72689|Reactome: R-HSA-72706|Reactome: R-HSA-72764|Reactome: R-HSA-975956|Reactome: R-HSA-975957
TRINITY_DN8362_c1_g1_i3	168	Pfam	PF00673	ribosomal L5P family C-terminus	59	158	4.9E-22	T	17-02-2017	IPR031309	Ribosomal protein L5, C-terminal		Reactome: R-HSA-156827|Reactome: R-HSA-156902|Reactome: R-HSA-1799339|Reactome: R-HSA-192823|Reactome: R-HSA-2408557|Reactome: R-HSA-6791226|Reactome: R-HSA-72689|Reactome: R-HSA-72706|Reactome: R-HSA-72764|Reactome: R-HSA-975956|Reactome: R-HSA-975957
TRINITY_DN8362_c1_g1_i1	151	Pfam	PF00673	ribosomal L5P family C-terminus	59	134	3.1E-21	T	17-02-2017	IPR031309	Ribosomal protein L5, C-terminal		Reactome: R-HSA-156827|Reactome: R-HSA-156902|Reactome: R-HSA-1799339|Reactome: R-HSA-192823|Reactome: R-HSA-2408557|Reactome: R-HSA-6791226|Reactome: R-HSA-72689|Reactome: R-HSA-72706|Reactome: R-HSA-72764|Reactome: R-HSA-975956|Reactome: R-HSA-975957
TRINITY_DN8362_c1_g1_i1	151	SUPERFAMILY	SSF55282		1	150	3.3E-44	T	17-02-2017	IPR022803	Ribosomal protein L5 domain		Reactome: R-HSA-156827|Reactome: R-HSA-156902|Reactome: R-HSA-1799339|Reactome: R-HSA-192823|Reactome: R-HSA-2408557|Reactome: R-HSA-6791226|Reactome: R-HSA-72689|Reactome: R-HSA-72706|Reactome: R-HSA-72764|Reactome: R-HSA-975956|Reactome: R-HSA-975957
TRINITY_DN8362_c1_g1_i1	151	PIRSF	PIRSF002161		1	150	4.1E-43	T	17-02-2017	IPR002132	Ribosomal protein L5	GO:0003735|GO:0005840|GO:0006412	Reactome: R-HSA-156827|Reactome: R-HSA-156902|Reactome: R-HSA-1799339|Reactome: R-HSA-192823|Reactome: R-HSA-2408557|Reactome: R-HSA-6791226|Reactome: R-HSA-72689|Reactome: R-HSA-72706|Reactome: R-HSA-72764|Reactome: R-HSA-975956|Reactome: R-HSA-975957
TRINITY_DN8362_c1_g1_i1	151	PANTHER	PTHR11994:SF8		2	151	1.5E-45	T	17-02-2017
TRINITY_DN8362_c1_g1_i1	151	ProSitePatterns	PS00358	Ribosomal protein L5 signature.	32	48	-	T	17-02-2017	IPR020929	Ribosomal protein L5, conserved site	GO:0003735|GO:0005622|GO:0005840|GO:0006412	Reactome: R-HSA-156827|Reactome: R-HSA-156902|Reactome: R-HSA-1799339|Reactome: R-HSA-192823|Reactome: R-HSA-2408557|Reactome: R-HSA-6791226|Reactome: R-HSA-72689|Reactome: R-HSA-72706|Reactome: R-HSA-72764|Reactome: R-HSA-975956|Reactome: R-HSA-975957
TRINITY_DN8362_c1_g1_i1	151	Pfam	PF00281	Ribosomal protein L5	2	55	3.4E-15	T	17-02-2017	IPR031310	Ribosomal protein L5, N-terminal		Reactome: R-HSA-156827|Reactome: R-HSA-156902|Reactome: R-HSA-1799339|Reactome: R-HSA-192823|Reactome: R-HSA-2408557|Reactome: R-HSA-6791226|Reactome: R-HSA-72689|Reactome: R-HSA-72706|Reactome: R-HSA-72764|Reactome: R-HSA-975956|Reactome: R-HSA-975957
TRINITY_DN8362_c1_g1_i1	151	PANTHER	PTHR11994		2	151	1.5E-45	T	17-02-2017
TRINITY_DN8362_c1_g1_i1	151	Gene3D	G3DSA:3.30.1440.10		2	151	2.9E-48	T	17-02-2017	IPR022803	Ribosomal protein L5 domain		Reactome: R-HSA-156827|Reactome: R-HSA-156902|Reactome: R-HSA-1799339|Reactome: R-HSA-192823|Reactome: R-HSA-2408557|Reactome: R-HSA-6791226|Reactome: R-HSA-72689|Reactome: R-HSA-72706|Reactome: R-HSA-72764|Reactome: R-HSA-975956|Reactome: R-HSA-975957
TRINITY_DN7873_c0_g3_i1	82	PANTHER	PTHR23115		1	65	1.7E-13	T	17-02-2017
TRINITY_DN7873_c0_g3_i1	82	Gene3D	G3DSA:3.40.50.300		1	66	1.0E-8	T	17-02-2017	IPR027417	P-loop containing nucleoside triphosphate hydrolase
TRINITY_DN7873_c0_g3_i1	82	Pfam	PF00009	Elongation factor Tu GTP binding domain	1	66	8.6E-7	T	17-02-2017
TRINITY_DN7873_c0_g3_i1	82	SUPERFAMILY	SSF52540		1	71	5.31E-7	T	17-02-2017	IPR027417	P-loop containing nucleoside triphosphate hydrolase
TRINITY_DN7873_c0_g3_i1	82	PANTHER	PTHR23115:SF13		1	65	1.7E-13	T	17-02-2017
TRINITY_DN4331_c0_g1_i1	227	SUPERFAMILY	SSF51366		27	225	1.13E-65	T	17-02-2017	IPR011060	Ribulose-phosphate binding barrel	GO:0003824|GO:0008152
TRINITY_DN4331_c0_g1_i1	227	TIGRFAM	TIGR00262	trpA: tryptophan synthase, alpha subunit	32	225	1.3E-77	T	17-02-2017	IPR002028	Tryptophan synthase, alpha chain	GO:0004834|GO:0006568	KEGG: 00260+4.2.1.20|KEGG: 00400+4.2.1.20
TRINITY_DN4331_c0_g1_i1	227	Pfam	PF00290	Tryptophan synthase alpha chain	32	225	8.2E-69	T	17-02-2017	IPR002028	Tryptophan synthase, alpha chain	GO:0004834|GO:0006568	KEGG: 00260+4.2.1.20|KEGG: 00400+4.2.1.20
TRINITY_DN4331_c0_g1_i1	227	ProSitePatterns	PS00167	Tryptophan synthase alpha chain signature.	72	85	-	T	17-02-2017	IPR018204	Tryptophan synthase, alpha chain, active site	GO:0004834	KEGG: 00260+4.2.1.20|KEGG: 00400+4.2.1.20
TRINITY_DN4331_c0_g1_i1	227	CDD	cd04724	Tryptophan_synthase_alpha	42	224	1.91075E-85	T	17-02-2017	IPR002028	Tryptophan synthase, alpha chain	GO:0004834|GO:0006568	KEGG: 00260+4.2.1.20|KEGG: 00400+4.2.1.20
TRINITY_DN4331_c0_g1_i1	227	Gene3D	G3DSA:3.20.20.70		27	225	7.2E-71	T	17-02-2017	IPR013785	Aldolase-type TIM barrel	GO:0003824
TRINITY_DN4331_c0_g1_i1	227	PANTHER	PTHR10314		98	153	2.0E-19	T	17-02-2017
TRINITY_DN4331_c0_g1_i1	227	PANTHER	PTHR10314		42	75	2.0E-19	T	17-02-2017
TRINITY_DN4331_c0_g1_i1	227	PANTHER	PTHR10314:SF4		98	153	2.0E-19	T	17-02-2017
TRINITY_DN4331_c0_g1_i1	227	PANTHER	PTHR10314:SF4		42	75	2.0E-19	T	17-02-2017
TRINITY_DN3669_c0_g2_i1	61	SUPERFAMILY	SSF52540		6	61	1.31E-21	T	17-02-2017	IPR027417	P-loop containing nucleoside triphosphate hydrolase
TRINITY_DN3669_c0_g2_i1	61	Pfam	PF00009	Elongation factor Tu GTP binding domain	6	61	4.1E-23	T	17-02-2017
TRINITY_DN3669_c0_g2_i1	61	PRINTS	PR00315	GTP-binding elongation factor signature	2	12	7.3E-9	T	17-02-2017	IPR000795	Transcription factor, GTP-binding domain	GO:0003924|GO:0005525
TRINITY_DN3669_c0_g2_i1	61	PRINTS	PR00315	GTP-binding elongation factor signature	18	29	7.3E-9	T	17-02-2017	IPR000795	Transcription factor, GTP-binding domain	GO:0003924|GO:0005525
TRINITY_DN3669_c0_g2_i1	61	PRINTS	PR00315	GTP-binding elongation factor signature	55	61	7.3E-9	T	17-02-2017	IPR000795	Transcription factor, GTP-binding domain	GO:0003924|GO:0005525
TRINITY_DN3669_c0_g2_i1	61	Gene3D	G3DSA:3.40.50.300		6	61	4.9E-26	T	17-02-2017	IPR027417	P-loop containing nucleoside triphosphate hydrolase
TRINITY_DN3669_c0_g2_i1	61	PANTHER	PTHR23115:SF112		6	61	1.4E-41	T	17-02-2017
TRINITY_DN3669_c0_g2_i1	61	PANTHER	PTHR23115		6	61	1.4E-41	T	17-02-2017
TRINITY_DN3669_c0_g2_i1	61	ProSiteProfiles	PS51722	Translational (tr)-type guanine nucleotide-binding (G) domain profile.	1	61	27.92	T	17-02-2017	IPR000795	Transcription factor, GTP-binding domain	GO:0003924|GO:0005525
TRINITY_DN481_c0_g1_i1	91	Pfam	PF01558	Pyruvate ferredoxin/flavodoxin oxidoreductase	4	82	2.3E-15	T	17-02-2017	IPR019752	Pyruvate/ketoisovalerate oxidoreductase, catalytic domain	GO:0016903|GO:0055114
TRINITY_DN481_c0_g1_i1	91	Gene3D	G3DSA:3.40.920.10		4	82	4.6E-12	T	17-02-2017	IPR019752	Pyruvate/ketoisovalerate oxidoreductase, catalytic domain	GO:0016903|GO:0055114
TRINITY_DN481_c0_g1_i1	91	PANTHER	PTHR32154		4	82	5.1E-13	T	17-02-2017
TRINITY_DN481_c0_g1_i1	91	PANTHER	PTHR32154:SF22		4	82	5.1E-13	T	17-02-2017
TRINITY_DN481_c0_g1_i1	91	SUPERFAMILY	SSF53323		4	82	3.14E-12	T	17-02-2017	IPR002869	Pyruvate-flavodoxin oxidoreductase, central domain	GO:0016491|GO:0055114
TRINITY_DN8112_c0_g3_i1	63	Pfam	PF00687	Ribosomal protein L1p/L10e family	19	62	8.2E-6	T	17-02-2017	IPR028364	Ribosomal protein L1/ribosomal biogenesis protein
TRINITY_DN8112_c0_g3_i1	63	Gene3D	G3DSA:3.30.190.20		6	57	1.2E-14	T	17-02-2017	IPR016094	Ribosomal protein L1, 2-layer alpha/beta-sandwich	GO:0003723
TRINITY_DN8112_c0_g3_i1	63	SUPERFAMILY	SSF56808		4	62	1.96E-12	T	17-02-2017	IPR023674	Ribosomal protein L1-like
TRINITY_DN1755_c0_g1_i1	89	PANTHER	PTHR10357:SF160		13	84	2.4E-23	T	17-02-2017
TRINITY_DN1755_c0_g1_i1	89	PANTHER	PTHR10357		13	84	2.4E-23	T	17-02-2017	IPR015902	Glycoside hydrolase, family 13	GO:0003824
TRINITY_DN1755_c0_g1_i1	89	SUPERFAMILY	SSF51445		6	84	1.97E-15	T	17-02-2017	IPR017853	Glycoside hydrolase superfamily
TRINITY_DN1755_c0_g1_i1	89	Gene3D	G3DSA:3.20.20.80		6	84	3.5E-11	T	17-02-2017	IPR013781	Glycoside hydrolase, catalytic domain	GO:0005975
TRINITY_DN8331_c0_g1_i1	107	ProSitePatterns	PS00751	Chaperonins TCP-1 signature 2.	37	53	-	T	17-02-2017	IPR002194	Chaperonin TCP-1, conserved site	GO:0005524|GO:0006457|GO:0051082	Reactome: R-HSA-389957|Reactome: R-HSA-389960|Reactome: R-HSA-390450|Reactome: R-HSA-390471|Reactome: R-HSA-6814122
TRINITY_DN8331_c0_g1_i1	107	PRINTS	PR00304	Tailless complex polypeptide 1 (chaperone) signature	65	84	7.7E-25	T	17-02-2017	IPR017998	Chaperone tailless complex polypeptide 1 (TCP-1)		Reactome: R-HSA-389957|Reactome: R-HSA-389960|Reactome: R-HSA-390450|Reactome: R-HSA-390471|Reactome: R-HSA-6814122
TRINITY_DN8331_c0_g1_i1	107	PRINTS	PR00304	Tailless complex polypeptide 1 (chaperone) signature	13	29	7.7E-25	T	17-02-2017	IPR017998	Chaperone tailless complex polypeptide 1 (TCP-1)		Reactome: R-HSA-389957|Reactome: R-HSA-389960|Reactome: R-HSA-390450|Reactome: R-HSA-390471|Reactome: R-HSA-6814122
TRINITY_DN8331_c0_g1_i1	107	PRINTS	PR00304	Tailless complex polypeptide 1 (chaperone) signature	35	53	7.7E-25	T	17-02-2017	IPR017998	Chaperone tailless complex polypeptide 1 (TCP-1)		Reactome: R-HSA-389957|Reactome: R-HSA-389960|Reactome: R-HSA-390450|Reactome: R-HSA-390471|Reactome: R-HSA-6814122
TRINITY_DN8331_c0_g1_i1	107	ProSitePatterns	PS00750	Chaperonins TCP-1 signature 1.	16	28	-	T	17-02-2017	IPR002194	Chaperonin TCP-1, conserved site	GO:0005524|GO:0006457|GO:0051082	Reactome: R-HSA-389957|Reactome: R-HSA-389960|Reactome: R-HSA-390450|Reactome: R-HSA-390471|Reactome: R-HSA-6814122
TRINITY_DN8331_c0_g1_i1	107	ProSitePatterns	PS00995	Chaperonins TCP-1 signature 3.	65	73	-	T	17-02-2017	IPR002194	Chaperonin TCP-1, conserved site	GO:0005524|GO:0006457|GO:0051082	Reactome: R-HSA-389957|Reactome: R-HSA-389960|Reactome: R-HSA-390450|Reactome: R-HSA-390471|Reactome: R-HSA-6814122
TRINITY_DN8331_c0_g1_i1	107	PANTHER	PTHR11353		4	101	9.6E-57	T	17-02-2017
TRINITY_DN8331_c0_g1_i1	107	Gene3D	G3DSA:1.10.560.10		4	101	4.7E-46	T	17-02-2017	IPR027413	GroEL-like equatorial domain
TRINITY_DN8331_c0_g1_i1	107	Pfam	PF00118	TCP-1/cpn60 chaperonin family	11	101	1.6E-43	T	17-02-2017	IPR002423	Chaperonin Cpn60/TCP-1 family	GO:0005524
TRINITY_DN8331_c0_g1_i1	107	SUPERFAMILY	SSF48592		3	100	2.62E-45	T	17-02-2017
TRINITY_DN5116_c0_g1_i1	156	SUPERFAMILY	SSF53649		21	149	9.6E-24	T	17-02-2017	IPR017850	Alkaline-phosphatase-like, core domain	GO:0003824|GO:0008152
TRINITY_DN5116_c0_g1_i1	156	PANTHER	PTHR31209:SF0		5	155	7.9E-53	T	17-02-2017
TRINITY_DN5116_c0_g1_i1	156	PANTHER	PTHR31209		5	155	7.9E-53	T	17-02-2017
TRINITY_DN5116_c0_g1_i1	156	Pfam	PF01676	Metalloenzyme superfamily	24	146	6.8E-29	T	17-02-2017	IPR006124	Metalloenzyme	GO:0003824|GO:0046872
TRINITY_DN5116_c0_g1_i1	156	Gene3D	G3DSA:3.40.720.10		24	149	9.6E-20	T	17-02-2017	IPR017849	Alkaline phosphatase-like, alpha/beta/alpha	GO:0003824|GO:0008152
TRINITY_DN14801_c0_g1_i1	60	Gene3D	G3DSA:1.20.1260.10		5	54	5.8E-10	T	17-02-2017	IPR012347	Ferritin-related
TRINITY_DN14801_c0_g1_i1	60	SUPERFAMILY	SSF47240		5	53	8.74E-9	T	17-02-2017	IPR009078	Ferritin-like superfamily
TRINITY_DN6923_c0_g2_i1	68	Pfam	PF00122	E1-E2 ATPase	1	63	1.1E-18	T	17-02-2017	IPR008250	P-type ATPase, A domain	GO:0000166|GO:0046872	Reactome: R-HSA-936837
TRINITY_DN6923_c0_g2_i1	68	SUPERFAMILY	SSF81653		1	62	5.23E-15	T	17-02-2017
TRINITY_DN6923_c0_g2_i1	68	Gene3D	G3DSA:2.70.150.10		1	63	3.2E-14	T	17-02-2017	IPR008250	P-type ATPase, A domain	GO:0000166|GO:0046872	Reactome: R-HSA-936837
TRINITY_DN567_c0_g2_i1	147	Coils	Coil		85	112	-	T	17-02-2017
TRINITY_DN567_c0_g2_i1	147	PANTHER	PTHR18937:SF8		11	147	6.9E-13	T	17-02-2017	IPR029685	Structural maintenance of chromosomes protein 3	GO:0003682|GO:0006281|GO:0007064	Reactome: R-HSA-1221632|Reactome: R-HSA-2467813|Reactome: R-HSA-2468052|Reactome: R-HSA-2470946|Reactome: R-HSA-2500257|Reactome: R-HSA-3108214
TRINITY_DN567_c0_g2_i1	147	PANTHER	PTHR18937		11	147	6.9E-13	T	17-02-2017
TRINITY_DN567_c0_g2_i1	147	Coils	Coil		50	77	-	T	17-02-2017
TRINITY_DN6898_c0_g1_i1	58	Gene3D	G3DSA:1.10.3370.10		7	57	3.2E-15	T	17-02-2017	IPR023201	SecY subunit domain		Reactome: R-HSA-1236974|Reactome: R-HSA-1799339|Reactome: R-HSA-381038
TRINITY_DN6898_c0_g1_i1	58	PANTHER	PTHR10906		9	58	5.1E-14	T	17-02-2017	IPR002208	SecY/SEC61-alpha family	GO:0015031|GO:0016020	Reactome: R-HSA-1236974|Reactome: R-HSA-1799339|Reactome: R-HSA-381038
TRINITY_DN6898_c0_g1_i1	58	PANTHER	PTHR10906:SF1		9	58	5.1E-14	T	17-02-2017
TRINITY_DN6898_c0_g1_i1	58	Pfam	PF00344	SecY translocase	7	54	1.1E-9	T	17-02-2017	IPR002208	SecY/SEC61-alpha family	GO:0015031|GO:0016020	Reactome: R-HSA-1236974|Reactome: R-HSA-1799339|Reactome: R-HSA-381038
TRINITY_DN6898_c0_g1_i1	58	SUPERFAMILY	SSF103491		6	57	4.18E-13	T	17-02-2017	IPR023201	SecY subunit domain		Reactome: R-HSA-1236974|Reactome: R-HSA-1799339|Reactome: R-HSA-381038
TRINITY_DN5486_c0_g1_i1	83	Gene3D	G3DSA:3.20.19.10		53	82	2.9E-5	T	17-02-2017	IPR015928	Aconitase/3-isopropylmalate dehydratase, swivel
TRINITY_DN5486_c0_g1_i1	83	SUPERFAMILY	SSF52016		56	82	3.73E-7	T	17-02-2017	IPR015928	Aconitase/3-isopropylmalate dehydratase, swivel
TRINITY_DN5486_c0_g1_i1	83	Pfam	PF00694	Aconitase C-terminal domain	56	78	6.4E-5	T	17-02-2017	IPR000573	Aconitase A/isopropylmalate dehydratase small subunit, swivel domain	GO:0008152	KEGG: 00290+4.2.1.33
TRINITY_DN955_c0_g2_i1	137	SUPERFAMILY	SSF54862		85	132	8.37E-9	T	17-02-2017
TRINITY_DN955_c0_g2_i1	137	Pfam	PF13187	4Fe-4S dicluster domain	90	133	1.6E-6	T	17-02-2017	IPR017896	4Fe-4S ferredoxin-type, iron-sulphur binding domain
TRINITY_DN955_c0_g2_i1	137	ProSiteProfiles	PS51379	4Fe-4S ferredoxin-type iron-sulfur binding domain profile.	82	111	9.709	T	17-02-2017	IPR017896	4Fe-4S ferredoxin-type, iron-sulphur binding domain
TRINITY_DN955_c0_g2_i1	137	ProSitePatterns	PS00198	4Fe-4S ferredoxin-type iron-sulfur binding region signature.	91	102	-	T	17-02-2017	IPR017900	4Fe-4S ferredoxin, iron-sulphur binding, conserved site
TRINITY_DN955_c0_g2_i1	137	Gene3D	G3DSA:3.30.70.20		82	132	2.2E-9	T	17-02-2017
TRINITY_DN8400_c3_g7_i1	45	MobiDBLite	mobidb-lite	consensus disorder prediction	1	45	-	T	17-02-2017
TRINITY_DN14146_c0_g1_i1	112	PANTHER	PTHR11353		1	105	3.3E-53	T	17-02-2017
TRINITY_DN14146_c0_g1_i1	112	ProSitePatterns	PS00296	Chaperonins cpn60 signature.	28	39	-	T	17-02-2017	IPR018370	Chaperonin Cpn60, conserved site	GO:0005524|GO:0005737|GO:0006457	Reactome: R-HSA-1268020|Reactome: R-HSA-8869496
TRINITY_DN14146_c0_g1_i1	112	Gene3D	G3DSA:1.10.560.10		8	106	1.1E-26	T	17-02-2017	IPR027413	GroEL-like equatorial domain
TRINITY_DN14146_c0_g1_i1	112	SUPERFAMILY	SSF48592		11	105	3.66E-22	T	17-02-2017
TRINITY_DN14146_c0_g1_i1	112	Pfam	PF00118	TCP-1/cpn60 chaperonin family	1	106	2.1E-25	T	17-02-2017	IPR002423	Chaperonin Cpn60/TCP-1 family	GO:0005524
TRINITY_DN14146_c0_g1_i1	112	PRINTS	PR00304	Tailless complex polypeptide 1 (chaperone) signature	1	23	5.8E-15	T	17-02-2017	IPR017998	Chaperone tailless complex polypeptide 1 (TCP-1)		Reactome: R-HSA-389957|Reactome: R-HSA-389960|Reactome: R-HSA-390450|Reactome: R-HSA-390471|Reactome: R-HSA-6814122
TRINITY_DN14146_c0_g1_i1	112	PRINTS	PR00304	Tailless complex polypeptide 1 (chaperone) signature	34	46	5.8E-15	T	17-02-2017	IPR017998	Chaperone tailless complex polypeptide 1 (TCP-1)		Reactome: R-HSA-389957|Reactome: R-HSA-389960|Reactome: R-HSA-390450|Reactome: R-HSA-390471|Reactome: R-HSA-6814122
TRINITY_DN8462_c2_g5_i1	66	CDD	cd11567	YciH_like	6	60	1.81937E-17	T	17-02-2017	IPR005872	Archaeal/bacterial translation initiation factor SUI1	GO:0003743
TRINITY_DN8462_c2_g5_i1	66	SUPERFAMILY	SSF55159		4	61	1.83E-18	T	17-02-2017	IPR001950	SUI1 domain	GO:0003743|GO:0006413
TRINITY_DN8462_c2_g5_i1	66	Gene3D	G3DSA:3.30.780.10		6	65	1.6E-21	T	17-02-2017	IPR001950	SUI1 domain	GO:0003743|GO:0006413
TRINITY_DN8462_c2_g5_i1	66	Pfam	PF01253	Translation initiation factor SUI1	5	63	2.9E-15	T	17-02-2017	IPR001950	SUI1 domain	GO:0003743|GO:0006413
TRINITY_DN8462_c2_g5_i1	66	PANTHER	PTHR12789		6	60	1.8E-18	T	17-02-2017
TRINITY_DN8462_c2_g5_i1	66	ProSiteProfiles	PS50296	Translation initiation factor SUI1 family profile.	8	60	17.291	T	17-02-2017	IPR001950	SUI1 domain	GO:0003743|GO:0006413
TRINITY_DN8432_c0_g1_i1	64	MobiDBLite	mobidb-lite	consensus disorder prediction	1	27	-	T	17-02-2017
TRINITY_DN6975_c0_g1_i1	68	PIRSF	PIRSF006523		1	65	2.8E-29	T	17-02-2017	IPR011307	Tetrahydromethanopterin S-methyltransferase, subunit F	GO:0015948|GO:0016021|GO:0030269	KEGG: 00680+2.1.1.86
TRINITY_DN6975_c0_g1_i1	68	TIGRFAM	TIGR02507	MtrF: tetrahydromethanopterin S-methyltransferase, F subunit	1	65	1.5E-31	T	17-02-2017	IPR013347	Tetrahydromethanopterin S-methyltransferase, F subunit	GO:0015948|GO:0016020|GO:0030269	KEGG: 00680+2.1.1.86
TRINITY_DN6975_c0_g1_i1	68	Hamap	MF_01099	Tetrahydromethanopterin S-methyltransferase subunit F [mtrF].	1	65	22.795	T	17-02-2017	IPR011307	Tetrahydromethanopterin S-methyltransferase, subunit F	GO:0015948|GO:0016021|GO:0030269	KEGG: 00680+2.1.1.86
TRINITY_DN6975_c0_g1_i1	68	Pfam	PF09472	Tetrahydromethanopterin S-methyltransferase, F subunit (MtrF)	1	62	6.7E-27	T	17-02-2017	IPR013347	Tetrahydromethanopterin S-methyltransferase, F subunit	GO:0015948|GO:0016020|GO:0030269	KEGG: 00680+2.1.1.86
TRINITY_DN13339_c0_g1_i1	119	ProSiteProfiles	PS51192	Superfamilies 1 and 2 helicase ATP-binding type-1 domain profile.	1	95	17.658	T	17-02-2017	IPR014001	Helicase superfamily 1/2, ATP-binding domain
TRINITY_DN13339_c0_g1_i1	119	ProSitePatterns	PS00039	DEAD-box subfamily ATP-dependent helicases signature.	39	47	-	T	17-02-2017	IPR000629	ATP-dependent RNA helicase DEAD-box, conserved site
TRINITY_DN13339_c0_g1_i1	119	SUPERFAMILY	SSF52540		8	92	1.3E-24	T	17-02-2017	IPR027417	P-loop containing nucleoside triphosphate hydrolase
TRINITY_DN13339_c0_g1_i1	119	PANTHER	PTHR24031:SF295		10	113	2.9E-48	T	17-02-2017
TRINITY_DN13339_c0_g1_i1	119	PANTHER	PTHR24031		10	113	2.9E-48	T	17-02-2017
TRINITY_DN13339_c0_g1_i1	119	Gene3D	G3DSA:3.40.50.300		10	111	6.1E-34	T	17-02-2017	IPR027417	P-loop containing nucleoside triphosphate hydrolase
TRINITY_DN13339_c0_g1_i1	119	Pfam	PF00270	DEAD/DEAH box helicase	4	83	5.6E-22	T	17-02-2017	IPR011545	DEAD/DEAH box helicase domain	GO:0003676|GO:0005524
TRINITY_DN14188_c0_g1_i1	101	SUPERFAMILY	SSF56712		5	98	6.8E-24	T	17-02-2017	IPR023405	DNA topoisomerase, type IA, core domain
TRINITY_DN14188_c0_g1_i1	101	Gene3D	G3DSA:1.10.460.10		3	98	1.9E-29	T	17-02-2017	IPR013824	DNA topoisomerase, type IA, central region, subdomain 1
TRINITY_DN14188_c0_g1_i1	101	Pfam	PF01131	DNA topoisomerase	4	98	3.1E-26	T	17-02-2017	IPR013497	DNA topoisomerase, type IA, central	GO:0003677|GO:0003916|GO:0006265
TRINITY_DN14188_c0_g1_i1	101	PANTHER	PTHR11390		1	97	7.6E-21	T	17-02-2017	IPR000380	DNA topoisomerase, type IA	GO:0003677|GO:0003917|GO:0006265
TRINITY_DN4788_c0_g1_i1	75	PANTHER	PTHR32481		11	64	2.4E-17	T	17-02-2017
TRINITY_DN4788_c0_g1_i1	75	SUPERFAMILY	SSF53187		3	63	2.85E-11	T	17-02-2017
TRINITY_DN4788_c0_g1_i1	75	PANTHER	PTHR32481:SF0		11	64	2.4E-17	T	17-02-2017
TRINITY_DN4788_c0_g1_i1	75	Pfam	PF05343	M42 glutamyl aminopeptidase	8	60	9.2E-16	T	17-02-2017	IPR008007	Peptidase M42
TRINITY_DN4788_c0_g1_i1	75	Gene3D	G3DSA:3.40.630.10		8	57	1.4E-14	T	17-02-2017
TRINITY_DN8450_c1_g1_i1	31	MobiDBLite	mobidb-lite	consensus disorder prediction	12	31	-	T	17-02-2017
TRINITY_DN8448_c0_g4_i1	144	TIGRFAM	TIGR03264	met_CoM_red_C: methyl-coenzyme M reductase I operon protein C	12	144	1.2E-71	T	17-02-2017	IPR007687	Methyl-coenzyme M reductase, protein C
TRINITY_DN5940_c0_g1_i1	132	Hamap	MF_01367	50S ribosomal protein L14 [rplN].	11	132	18.72	T	17-02-2017	IPR000218	Ribosomal protein L14P	GO:0003735|GO:0005840|GO:0006412
TRINITY_DN5940_c0_g1_i1	132	PANTHER	PTHR11761		8	132	1.1E-57	T	17-02-2017	IPR000218	Ribosomal protein L14P	GO:0003735|GO:0005840|GO:0006412
TRINITY_DN5940_c0_g1_i1	132	SUPERFAMILY	SSF50193		2	132	2.75E-43	T	17-02-2017	IPR000218	Ribosomal protein L14P	GO:0003735|GO:0005840|GO:0006412
TRINITY_DN5940_c0_g1_i1	132	SMART	SM01374		11	132	6.0E-54	T	17-02-2017	IPR000218	Ribosomal protein L14P	GO:0003735|GO:0005840|GO:0006412
TRINITY_DN5940_c0_g1_i1	132	Gene3D	G3DSA:2.40.150.20		5	132	3.8E-41	T	17-02-2017	IPR000218	Ribosomal protein L14P	GO:0003735|GO:0005840|GO:0006412
TRINITY_DN5940_c0_g1_i1	132	TIGRFAM	TIGR03673	uL14_arch: 50S ribosomal protein uL14	2	132	4.1E-61	T	17-02-2017	IPR019971	Ribosomal protein L14P, archaeal
TRINITY_DN5940_c0_g1_i1	132	Pfam	PF00238	Ribosomal protein L14p/L23e	14	131	9.4E-34	T	17-02-2017	IPR000218	Ribosomal protein L14P	GO:0003735|GO:0005840|GO:0006412
TRINITY_DN5940_c0_g1_i1	132	PANTHER	PTHR11761:SF8		8	132	1.1E-57	T	17-02-2017
TRINITY_DN5940_c0_g1_i1	132	ProSitePatterns	PS00049	Ribosomal protein L14 signature.	71	97	-	T	17-02-2017	IPR019972	Ribosomal protein L14P, conserved site		Reactome: R-HSA-156827|Reactome: R-HSA-156902|Reactome: R-HSA-1799339|Reactome: R-HSA-192823|Reactome: R-HSA-2408557|Reactome: R-HSA-6791226|Reactome: R-HSA-72689|Reactome: R-HSA-72706|Reactome: R-HSA-72764|Reactome: R-HSA-975956|Reactome: R-HSA-975957
TRINITY_DN14656_c0_g1_i1	91	PANTHER	PTHR11911		2	63	2.6E-13	T	17-02-2017
TRINITY_DN14656_c0_g1_i1	91	Gene3D	G3DSA:3.10.580.10		2	54	1.9E-16	T	17-02-2017
TRINITY_DN14656_c0_g1_i1	91	ProSiteProfiles	PS51371	CBS domain profile.	7	62	12.607	T	17-02-2017	IPR000644	CBS domain
TRINITY_DN14656_c0_g1_i1	91	Pfam	PF00571	CBS domain	3	55	1.4E-12	T	17-02-2017	IPR000644	CBS domain
TRINITY_DN14656_c0_g1_i1	91	SUPERFAMILY	SSF54631		2	55	2.49E-16	T	17-02-2017
TRINITY_DN14656_c0_g1_i1	91	SMART	SM00116		10	57	1.1E-10	T	17-02-2017	IPR000644	CBS domain
TRINITY_DN14162_c0_g1_i1	178	ProSitePatterns	PS00227	Tubulin subunits alpha, beta, and gamma signature.	93	99	-	T	17-02-2017	IPR017975	Tubulin, conserved site	GO:0005525|GO:0005874|GO:0007017	Reactome: R-HSA-380320
TRINITY_DN14162_c0_g1_i1	178	SUPERFAMILY	SSF52490		1	173	2.75E-62	T	17-02-2017	IPR003008	Tubulin/FtsZ, GTPase domain	GO:0003924	Reactome: R-HSA-380320
TRINITY_DN14162_c0_g1_i1	178	SMART	SM00864		1	178	1.0E-86	T	17-02-2017	IPR003008	Tubulin/FtsZ, GTPase domain	GO:0003924	Reactome: R-HSA-380320
TRINITY_DN14162_c0_g1_i1	178	ProSitePatterns	PS01135	FtsZ protein signature 2.	84	105	-	T	17-02-2017	IPR020805	Cell division protein FtsZ, conserved site	GO:0005525|GO:0005737
TRINITY_DN14162_c0_g1_i1	178	CDD	cd02201	FtsZ_type1	17	173	8.58863E-70	T	17-02-2017	IPR000158	Cell division protein FtsZ	GO:0005525
TRINITY_DN14162_c0_g1_i1	178	PANTHER	PTHR30314		1	173	8.5E-103	T	17-02-2017
TRINITY_DN14162_c0_g1_i1	178	ProSitePatterns	PS01134	FtsZ protein signature 1.	31	65	-	T	17-02-2017	IPR020805	Cell division protein FtsZ, conserved site	GO:0005525|GO:0005737
TRINITY_DN14162_c0_g1_i1	178	Gene3D	G3DSA:3.40.50.1440		1	174	3.1E-74	T	17-02-2017	IPR003008	Tubulin/FtsZ, GTPase domain	GO:0003924	Reactome: R-HSA-380320
TRINITY_DN14162_c0_g1_i1	178	PANTHER	PTHR30314:SF3		1	173	8.5E-103	T	17-02-2017
TRINITY_DN14162_c0_g1_i1	178	Pfam	PF00091	Tubulin/FtsZ family, GTPase domain	1	160	5.2E-44	T	17-02-2017	IPR003008	Tubulin/FtsZ, GTPase domain	GO:0003924	Reactome: R-HSA-380320
TRINITY_DN14162_c0_g1_i1	178	PRINTS	PR00423	Cell division protein FtsZ signature	85	105	1.6E-23	T	17-02-2017	IPR003008	Tubulin/FtsZ, GTPase domain	GO:0003924	Reactome: R-HSA-380320
TRINITY_DN14162_c0_g1_i1	178	PRINTS	PR00423	Cell division protein FtsZ signature	113	134	1.6E-23	T	17-02-2017	IPR003008	Tubulin/FtsZ, GTPase domain	GO:0003924	Reactome: R-HSA-380320
TRINITY_DN2705_c0_g1_i1	118	SMART	SM01416		1	116	2.9E-26	T	17-02-2017	IPR000196	Ribosomal protein L19/L19e	GO:0003735|GO:0005622|GO:0005840|GO:0006412	Reactome: R-HSA-156827|Reactome: R-HSA-156902|Reactome: R-HSA-1799339|Reactome: R-HSA-192823|Reactome: R-HSA-2408557|Reactome: R-HSA-6791226|Reactome: R-HSA-72689|Reactome: R-HSA-72706|Reactome: R-HSA-72764|Reactome: R-HSA-975956|Reactome: R-HSA-975957
TRINITY_DN2705_c0_g1_i1	118	Pfam	PF01280	Ribosomal protein L19e	1	112	3.3E-34	T	17-02-2017	IPR000196	Ribosomal protein L19/L19e	GO:0003735|GO:0005622|GO:0005840|GO:0006412	Reactome: R-HSA-156827|Reactome: R-HSA-156902|Reactome: R-HSA-1799339|Reactome: R-HSA-192823|Reactome: R-HSA-2408557|Reactome: R-HSA-6791226|Reactome: R-HSA-72689|Reactome: R-HSA-72706|Reactome: R-HSA-72764|Reactome: R-HSA-975956|Reactome: R-HSA-975957
TRINITY_DN2705_c0_g1_i1	118	MobiDBLite	mobidb-lite	consensus disorder prediction	56	79	-	T	17-02-2017
TRINITY_DN2705_c0_g1_i1	118	PANTHER	PTHR10722		5	111	5.1E-14	T	17-02-2017
TRINITY_DN2705_c0_g1_i1	118	Gene3D	G3DSA:1.10.1650.10		1	42	4.9E-14	T	17-02-2017	IPR015972	Ribosomal protein L19/L19e, domain 1	GO:0003735|GO:0005622|GO:0005840|GO:0006412	Reactome: R-HSA-156827|Reactome: R-HSA-156902|Reactome: R-HSA-1799339|Reactome: R-HSA-192823|Reactome: R-HSA-2408557|Reactome: R-HSA-6791226|Reactome: R-HSA-72689|Reactome: R-HSA-72706|Reactome: R-HSA-72764|Reactome: R-HSA-975956|Reactome: R-HSA-975957
TRINITY_DN2705_c0_g1_i1	118	Gene3D	G3DSA:1.10.1200.60		78	112	1.4E-9	T	17-02-2017	IPR015974	Ribosomal protein L19/L19e, domain 3	GO:0003735|GO:0005622|GO:0005840|GO:0006412	Reactome: R-HSA-156827|Reactome: R-HSA-156902|Reactome: R-HSA-1799339|Reactome: R-HSA-192823|Reactome: R-HSA-2408557|Reactome: R-HSA-6791226|Reactome: R-HSA-72689|Reactome: R-HSA-72706|Reactome: R-HSA-72764|Reactome: R-HSA-975956|Reactome: R-HSA-975957
TRINITY_DN2705_c0_g1_i1	118	SUPERFAMILY	SSF48140		2	112	2.62E-31	T	17-02-2017	IPR000196	Ribosomal protein L19/L19e	GO:0003735|GO:0005622|GO:0005840|GO:0006412	Reactome: R-HSA-156827|Reactome: R-HSA-156902|Reactome: R-HSA-1799339|Reactome: R-HSA-192823|Reactome: R-HSA-2408557|Reactome: R-HSA-6791226|Reactome: R-HSA-72689|Reactome: R-HSA-72706|Reactome: R-HSA-72764|Reactome: R-HSA-975956|Reactome: R-HSA-975957
TRINITY_DN5163_c0_g1_i1	128	PANTHER	PTHR23420		4	127	5.6E-96	T	17-02-2017	IPR000043	Adenosylhomocysteinase	GO:0004013|GO:0019510|GO:0051287	KEGG: 00270+3.3.1.1|MetaCyc: PWY-5041
TRINITY_DN5163_c0_g1_i1	128	Gene3D	G3DSA:3.40.50.720		3	101	2.5E-23	T	17-02-2017	IPR016040	NAD(P)-binding domain
TRINITY_DN5163_c0_g1_i1	128	Gene3D	G3DSA:3.40.50.1480		103	126	4.1E-8	T	17-02-2017
TRINITY_DN5163_c0_g1_i1	128	SUPERFAMILY	SSF51735		3	102	1.15E-35	T	17-02-2017	IPR016040	NAD(P)-binding domain
TRINITY_DN5163_c0_g1_i1	128	Pfam	PF05221	S-adenosyl-L-homocysteine hydrolase	38	125	2.5E-9	T	17-02-2017	IPR000043	Adenosylhomocysteinase	GO:0004013|GO:0019510|GO:0051287	KEGG: 00270+3.3.1.1|MetaCyc: PWY-5041
TRINITY_DN5163_c0_g1_i1	128	Pfam	PF00670	S-adenosyl-L-homocysteine hydrolase, NAD binding domain	3	102	3.7E-40	T	17-02-2017	IPR015878	S-adenosyl-L-homocysteine hydrolase, NAD binding domain		KEGG: 00270+3.3.1.1|MetaCyc: PWY-5041
TRINITY_DN5163_c0_g1_i1	128	SMART	SM00997		3	102	4.8E-32	T	17-02-2017	IPR015878	S-adenosyl-L-homocysteine hydrolase, NAD binding domain		KEGG: 00270+3.3.1.1|MetaCyc: PWY-5041
TRINITY_DN5163_c0_g1_i1	128	SUPERFAMILY	SSF52283		103	126	2.04E-6	T	17-02-2017
TRINITY_DN8543_c1_g1_i2	82	SUPERFAMILY	SSF48081		1	76	1.81E-36	T	17-02-2017	IPR008924	Methyl-coenzyme M reductase, alpha/beta subunit, C-terminal	GO:0015948|GO:0050524	KEGG: 00680+2.8.4.1
TRINITY_DN8543_c1_g1_i2	82	Gene3D	G3DSA:1.20.840.10		1	76	2.1E-39	T	17-02-2017	IPR022681	Methyl-coenzyme M reductase, alpha/beta subunit, domain 2, C-terminal	GO:0050524	KEGG: 00680+2.8.4.1
TRINITY_DN8543_c1_g1_i2	82	Pfam	PF02249	Methyl-coenzyme M reductase alpha subunit, C-terminal domain	1	75	6.0E-36	T	17-02-2017	IPR009047	Methyl-coenzyme M reductase, alpha subunit, C-terminal	GO:0015948|GO:0050524	KEGG: 00680+2.8.4.1
TRINITY_DN6850_c0_g1_i1	150	PANTHER	PTHR11800		1	141	6.2E-41	T	17-02-2017
TRINITY_DN6850_c0_g1_i1	150	SMART	SM00662		1	149	7.8E-17	T	17-02-2017	IPR011263	DNA-directed RNA polymerase, RpoA/D/Rpb3-type	GO:0003899|GO:0006351	KEGG: 00230+2.7.7.6|KEGG: 00240+2.7.7.6
TRINITY_DN6850_c0_g1_i1	150	SUPERFAMILY	SSF56553		7	125	1.96E-32	T	17-02-2017	IPR011262	DNA-directed RNA polymerase, insert domain	GO:0003899|GO:0006351|GO:0046983	KEGG: 00230+2.7.7.6|KEGG: 00240+2.7.7.6
TRINITY_DN6850_c0_g1_i1	150	Pfam	PF01000	RNA polymerase Rpb3/RpoA insert domain	14	124	2.2E-31	T	17-02-2017	IPR011262	DNA-directed RNA polymerase, insert domain	GO:0003899|GO:0006351|GO:0046983	KEGG: 00230+2.7.7.6|KEGG: 00240+2.7.7.6
TRINITY_DN6850_c0_g1_i1	150	PANTHER	PTHR11800:SF2		1	141	6.2E-41	T	17-02-2017
TRINITY_DN6850_c0_g1_i1	150	Gene3D	G3DSA:2.170.120.12		9	121	1.6E-31	T	17-02-2017	IPR011262	DNA-directed RNA polymerase, insert domain	GO:0003899|GO:0006351|GO:0046983	KEGG: 00230+2.7.7.6|KEGG: 00240+2.7.7.6
TRINITY_DN6850_c0_g1_i1	150	Gene3D	G3DSA:3.30.1360.10		122	144	7.3E-4	T	17-02-2017
TRINITY_DN6850_c0_g1_i1	150	Gene3D	G3DSA:3.30.1360.10		2	7	7.3E-4	T	17-02-2017
TRINITY_DN5885_c0_g2_i1	110	Pfam	PF01000	RNA polymerase Rpb3/RpoA insert domain	6	96	2.3E-19	T	17-02-2017	IPR011262	DNA-directed RNA polymerase, insert domain	GO:0003899|GO:0006351|GO:0046983	KEGG: 00230+2.7.7.6|KEGG: 00240+2.7.7.6
TRINITY_DN5885_c0_g2_i1	110	Gene3D	G3DSA:2.170.120.12		2	107	4.3E-30	T	17-02-2017	IPR011262	DNA-directed RNA polymerase, insert domain	GO:0003899|GO:0006351|GO:0046983	KEGG: 00230+2.7.7.6|KEGG: 00240+2.7.7.6
TRINITY_DN5885_c0_g2_i1	110	PANTHER	PTHR32108:SF0		2	106	3.1E-28	T	17-02-2017
TRINITY_DN5885_c0_g2_i1	110	Coils	Coil		19	46	-	T	17-02-2017
TRINITY_DN5885_c0_g2_i1	110	SUPERFAMILY	SSF56553		2	105	4.19E-29	T	17-02-2017	IPR011262	DNA-directed RNA polymerase, insert domain	GO:0003899|GO:0006351|GO:0046983	KEGG: 00230+2.7.7.6|KEGG: 00240+2.7.7.6
TRINITY_DN5885_c0_g2_i1	110	PANTHER	PTHR32108		2	106	3.1E-28	T	17-02-2017
TRINITY_DN14825_c0_g1_i1	93	PANTHER	PTHR11405		1	93	6.8E-52	T	17-02-2017
TRINITY_DN14825_c0_g1_i1	93	Gene3D	G3DSA:3.40.50.880		1	92	9.2E-28	T	17-02-2017	IPR029062	Class I glutamine amidotransferase-like
TRINITY_DN14825_c0_g1_i1	93	ProSiteProfiles	PS51273	Glutamine amidotransferase type 1 domain profile.	1	93	13.635	T	17-02-2017	IPR017926	Glutamine amidotransferase
TRINITY_DN14825_c0_g1_i1	93	Pfam	PF00117	Glutamine amidotransferase class-I	2	88	2.2E-18	T	17-02-2017	IPR017926	Glutamine amidotransferase
TRINITY_DN14825_c0_g1_i1	93	SUPERFAMILY	SSF52317		1	92	8.66E-21	T	17-02-2017	IPR029062	Class I glutamine amidotransferase-like
TRINITY_DN10664_c0_g2_i1	50	MobiDBLite	mobidb-lite	consensus disorder prediction	28	50	-	T	17-02-2017
TRINITY_DN14843_c0_g2_i1	87	Pfam	PF00270	DEAD/DEAH box helicase	4	43	3.2E-7	T	17-02-2017	IPR011545	DEAD/DEAH box helicase domain	GO:0003676|GO:0005524
TRINITY_DN14843_c0_g2_i1	87	PANTHER	PTHR24031		5	76	2.6E-20	T	17-02-2017
TRINITY_DN14843_c0_g2_i1	87	ProSiteProfiles	PS51192	Superfamilies 1 and 2 helicase ATP-binding type-1 domain profile.	1	60	13.062	T	17-02-2017	IPR014001	Helicase superfamily 1/2, ATP-binding domain
TRINITY_DN14843_c0_g2_i1	87	ProSitePatterns	PS00039	DEAD-box subfamily ATP-dependent helicases signature.	6	14	-	T	17-02-2017	IPR000629	ATP-dependent RNA helicase DEAD-box, conserved site
TRINITY_DN14843_c0_g2_i1	87	SUPERFAMILY	SSF52540		4	62	7.05E-14	T	17-02-2017	IPR027417	P-loop containing nucleoside triphosphate hydrolase
TRINITY_DN14843_c0_g2_i1	87	PANTHER	PTHR24031:SF261		5	76	2.6E-20	T	17-02-2017
TRINITY_DN14843_c0_g2_i1	87	Gene3D	G3DSA:3.40.50.300		5	74	6.8E-19	T	17-02-2017	IPR027417	P-loop containing nucleoside triphosphate hydrolase
TRINITY_DN13385_c0_g1_i1	115	PANTHER	PTHR36442		5	112	8.3E-49	T	17-02-2017
TRINITY_DN13385_c0_g1_i1	115	MobiDBLite	mobidb-lite	consensus disorder prediction	1	20	-	T	17-02-2017
TRINITY_DN9430_c0_g1_i1	82	SUPERFAMILY	SSF55021		8	81	1.59E-12	T	17-02-2017
TRINITY_DN9430_c0_g1_i1	82	Pfam	PF13840	ACT domain	18	76	9.7E-10	T	17-02-2017	IPR027795	GATS-like ACT domain
TRINITY_DN9430_c0_g1_i1	82	Gene3D	G3DSA:3.30.70.260		32	60	2.2E-4	T	17-02-2017
TRINITY_DN9430_c0_g1_i1	82	ProSiteProfiles	PS51671	ACT domain profile.	25	82	9.346	T	17-02-2017	IPR002912	ACT domain	GO:0008152|GO:0016597
TRINITY_DN14028_c0_g1_i1	205	Pfam	PF00346	Respiratory-chain NADH dehydrogenase, 49 Kd subunit	120	193	6.2E-16	T	17-02-2017	IPR001135	NADH-quinone oxidoreductase, subunit D	GO:0016651|GO:0048038|GO:0051287|GO:0055114	Reactome: R-HSA-611105|Reactome: R-HSA-6799198
TRINITY_DN14028_c0_g1_i1	205	PANTHER	PTHR11993:SF28		4	191	8.9E-71	T	17-02-2017
TRINITY_DN14028_c0_g1_i1	205	Gene3D	G3DSA:1.10.645.10		2	181	6.9E-35	T	17-02-2017	IPR029014	NiFe hydrogenase-like		Reactome: R-HSA-611105|Reactome: R-HSA-6799198
TRINITY_DN14028_c0_g1_i1	205	SUPERFAMILY	SSF56762		14	194	3.01E-52	T	17-02-2017	IPR029014	NiFe hydrogenase-like		Reactome: R-HSA-611105|Reactome: R-HSA-6799198
TRINITY_DN14028_c0_g1_i1	205	PANTHER	PTHR11993		4	191	8.9E-71	T	17-02-2017
TRINITY_DN6271_c1_g1_i1	168	PANTHER	PTHR11922		5	168	4.0E-58	T	17-02-2017
TRINITY_DN6271_c1_g1_i1	168	Gene3D	G3DSA:3.40.50.880		16	167	3.5E-46	T	17-02-2017	IPR029062	Class I glutamine amidotransferase-like
TRINITY_DN6271_c1_g1_i1	168	PANTHER	PTHR11922:SF7		5	168	4.0E-58	T	17-02-2017
TRINITY_DN6271_c1_g1_i1	168	ProSiteProfiles	PS51273	Glutamine amidotransferase type 1 domain profile.	1	168	20.849	T	17-02-2017	IPR017926	Glutamine amidotransferase
TRINITY_DN6271_c1_g1_i1	168	PRINTS	PR00096	Glutamine amidotransferase superfamily signature	38	47	3.4E-12	T	17-02-2017
TRINITY_DN6271_c1_g1_i1	168	PRINTS	PR00096	Glutamine amidotransferase superfamily signature	157	168	3.4E-12	T	17-02-2017
TRINITY_DN6271_c1_g1_i1	168	PRINTS	PR00096	Glutamine amidotransferase superfamily signature	68	79	3.4E-12	T	17-02-2017
TRINITY_DN6271_c1_g1_i1	168	CDD	cd01743	GATase1_Anthranilate_Synthase	9	168	4.92591E-68	T	17-02-2017
TRINITY_DN6271_c1_g1_i1	168	TIGRFAM	TIGR00566	trpG_papA: glutamine amidotransferase of anthranilate synthase or aminodeoxychorismate synthase	14	167	9.1E-43	T	17-02-2017	IPR006221	Anthranilate synthase/para-aminobenzoate synthase like domain	GO:0008152	KEGG: 00400+4.1.3.27|MetaCyc: PWY-5958|MetaCyc: PWY-6660|MetaCyc: PWY-6661
TRINITY_DN6271_c1_g1_i1	168	PRINTS	PR00097	Anthranilate synthase component II signature	92	100	1.6E-22	T	17-02-2017
TRINITY_DN6271_c1_g1_i1	168	PRINTS	PR00097	Anthranilate synthase component II signature	157	168	1.6E-22	T	17-02-2017
TRINITY_DN6271_c1_g1_i1	168	PRINTS	PR00097	Anthranilate synthase component II signature	112	124	1.6E-22	T	17-02-2017
TRINITY_DN6271_c1_g1_i1	168	PRINTS	PR00097	Anthranilate synthase component II signature	38	47	1.6E-22	T	17-02-2017
TRINITY_DN6271_c1_g1_i1	168	PRINTS	PR00097	Anthranilate synthase component II signature	68	79	1.6E-22	T	17-02-2017
TRINITY_DN6271_c1_g1_i1	168	PRINTS	PR00099	Carbamoyl-phosphate synthase protein GATase domain signature	68	84	3.8E-5	T	17-02-2017
TRINITY_DN6271_c1_g1_i1	168	PRINTS	PR00099	Carbamoyl-phosphate synthase protein GATase domain signature	35	49	3.8E-5	T	17-02-2017
TRINITY_DN6271_c1_g1_i1	168	Pfam	PF00117	Glutamine amidotransferase class-I	9	167	8.4E-39	T	17-02-2017	IPR017926	Glutamine amidotransferase
TRINITY_DN6271_c1_g1_i1	168	SUPERFAMILY	SSF52317		17	165	1.03E-38	T	17-02-2017	IPR029062	Class I glutamine amidotransferase-like
TRINITY_DN15786_c0_g1_i1	76	SUPERFAMILY	SSF56112		2	66	1.5E-8	T	17-02-2017	IPR011009	Protein kinase-like domain
TRINITY_DN15786_c0_g1_i1	76	Gene3D	G3DSA:1.10.510.10		1	73	1.8E-18	T	17-02-2017
TRINITY_DN15786_c0_g1_i1	76	ProSitePatterns	PS01245	RIO1/ZK632.3/MJ0444 family signature.	18	29	-	T	17-02-2017	IPR018935	RIO kinase, conserved site	GO:0004674|GO:0005524	KEGG: 04150+2.7.11.1|KEGG: 04151+2.7.11.1|Reactome: R-HSA-6791226
TRINITY_DN15786_c0_g1_i1	76	PANTHER	PTHR10593		1	71	1.4E-22	T	17-02-2017
TRINITY_DN15786_c0_g1_i1	76	Pfam	PF01163	RIO1 family	1	72	1.3E-27	T	17-02-2017
TRINITY_DN15786_c0_g1_i1	76	ProSitePatterns	PS00109	Tyrosine protein kinases specific active-site signature.	18	30	-	T	17-02-2017	IPR008266	Tyrosine-protein kinase, active site	GO:0004672|GO:0006468
TRINITY_DN14920_c0_g1_i1	79	CDD	cd06225	HAMP	1	34	9.72843E-5	T	17-02-2017	IPR003660	HAMP domain	GO:0004871|GO:0007165|GO:0016021
TRINITY_DN4804_c0_g1_i1	82	Pfam	PF00391	PEP-utilising enzyme, mobile domain	6	73	6.6E-28	T	17-02-2017	IPR008279	PEP-utilising enzyme, mobile domain	GO:0016310|GO:0016772
TRINITY_DN4804_c0_g1_i1	82	ProSitePatterns	PS00370	PEP-utilizing enzymes phosphorylation site signature.	32	43	-	T	17-02-2017	IPR018274	PEP-utilising enzyme, active site	GO:0016310|GO:0016772
TRINITY_DN4804_c0_g1_i1	82	PANTHER	PTHR22931		6	81	1.7E-36	T	17-02-2017
TRINITY_DN4804_c0_g1_i1	82	Gene3D	G3DSA:3.50.30.10		4	79	2.1E-32	T	17-02-2017	IPR008279	PEP-utilising enzyme, mobile domain	GO:0016310|GO:0016772
TRINITY_DN4804_c0_g1_i1	82	SUPERFAMILY	SSF52009		5	80	2.22E-29	T	17-02-2017	IPR008279	PEP-utilising enzyme, mobile domain	GO:0016310|GO:0016772
TRINITY_DN4804_c0_g1_i1	82	PANTHER	PTHR22931:SF7		6	81	1.7E-36	T	17-02-2017
TRINITY_DN14163_c0_g1_i1	168	PRINTS	PR00127	Clp protease catalytic subunit P signature	131	150	8.9E-43	T	17-02-2017	IPR001907	ATP-dependent Clp protease proteolytic subunit	GO:0004252|GO:0006508
TRINITY_DN14163_c0_g1_i1	168	PRINTS	PR00127	Clp protease catalytic subunit P signature	110	127	8.9E-43	T	17-02-2017	IPR001907	ATP-dependent Clp protease proteolytic subunit	GO:0004252|GO:0006508
TRINITY_DN14163_c0_g1_i1	168	PRINTS	PR00127	Clp protease catalytic subunit P signature	79	99	8.9E-43	T	17-02-2017	IPR001907	ATP-dependent Clp protease proteolytic subunit	GO:0004252|GO:0006508
TRINITY_DN14163_c0_g1_i1	168	PRINTS	PR00127	Clp protease catalytic subunit P signature	39	54	8.9E-43	T	17-02-2017	IPR001907	ATP-dependent Clp protease proteolytic subunit	GO:0004252|GO:0006508
TRINITY_DN14163_c0_g1_i1	168	ProSitePatterns	PS00382	Endopeptidase Clp histidine active site.	132	145	-	T	17-02-2017	IPR033135	ClpP, histidine active site
TRINITY_DN14163_c0_g1_i1	168	CDD	cd07017	S14_ClpP_2	39	167	1.1773E-80	T	17-02-2017
TRINITY_DN14163_c0_g1_i1	168	PANTHER	PTHR10381		23	167	7.3E-96	T	17-02-2017	IPR023562	Clp protease proteolytic subunit /Translocation-enhancing protein TepA
TRINITY_DN14163_c0_g1_i1	168	ProSitePatterns	PS00381	Endopeptidase Clp serine active site.	110	121	-	T	17-02-2017	IPR018215	ClpP, Ser active site
TRINITY_DN14163_c0_g1_i1	168	SUPERFAMILY	SSF52096		23	166	2.4E-52	T	17-02-2017	IPR029045	ClpP/crotonase-like domain
TRINITY_DN14163_c0_g1_i1	168	Gene3D	G3DSA:3.90.226.10		23	167	8.8E-63	T	17-02-2017	IPR029045	ClpP/crotonase-like domain
TRINITY_DN14163_c0_g1_i1	168	Pfam	PF00574	Clp protease	33	167	4.9E-62	T	17-02-2017	IPR023562	Clp protease proteolytic subunit /Translocation-enhancing protein TepA
TRINITY_DN14039_c0_g1_i1	69	ProSiteProfiles	PS51257	Prokaryotic membrane lipoprotein lipid attachment site profile.	1	22	6.0	T	17-02-2017
TRINITY_DN8511_c0_g1_i1	71	Pfam	PF01193	RNA polymerase Rpb3/Rpb11 dimerisation domain	15	43	2.5E-8	T	17-02-2017	IPR009025	DNA-directed RNA polymerase, RBP11-like dimerisation domain	GO:0006351|GO:0046983	KEGG: 00230+2.7.7.6|KEGG: 00240+2.7.7.6
TRINITY_DN8511_c0_g1_i1	71	Gene3D	G3DSA:2.170.120.12		40	70	2.6E-12	T	17-02-2017	IPR011262	DNA-directed RNA polymerase, insert domain	GO:0003899|GO:0006351|GO:0046983	KEGG: 00230+2.7.7.6|KEGG: 00240+2.7.7.6
TRINITY_DN8511_c0_g1_i1	71	PANTHER	PTHR11800		1	70	6.4E-24	T	17-02-2017
TRINITY_DN8511_c0_g1_i1	71	Pfam	PF01000	RNA polymerase Rpb3/RpoA insert domain	44	70	5.2E-6	T	17-02-2017	IPR011262	DNA-directed RNA polymerase, insert domain	GO:0003899|GO:0006351|GO:0046983	KEGG: 00230+2.7.7.6|KEGG: 00240+2.7.7.6
TRINITY_DN8511_c0_g1_i1	71	SUPERFAMILY	SSF56553		37	69	1.62E-11	T	17-02-2017	IPR011262	DNA-directed RNA polymerase, insert domain	GO:0003899|GO:0006351|GO:0046983	KEGG: 00230+2.7.7.6|KEGG: 00240+2.7.7.6
TRINITY_DN8511_c0_g1_i1	71	SUPERFAMILY	SSF55257		1	47	1.06E-12	T	17-02-2017	IPR009025	DNA-directed RNA polymerase, RBP11-like dimerisation domain	GO:0006351|GO:0046983	KEGG: 00230+2.7.7.6|KEGG: 00240+2.7.7.6
TRINITY_DN8511_c0_g1_i1	71	Gene3D	G3DSA:3.30.1360.10		1	39	8.4E-10	T	17-02-2017
TRINITY_DN1665_c0_g2_i1	178	Pfam	PF03726	Polyribonucleotide nucleotidyltransferase, RNA binding domain	67	142	4.8E-12	T	17-02-2017	IPR015848	Polyribonucleotide nucleotidyltransferase, RNA-binding domain	GO:0000175|GO:0003723|GO:0006396	KEGG: 00230+2.7.7.8|KEGG: 00240+2.7.7.8
TRINITY_DN1665_c0_g2_i1	178	PANTHER	PTHR11252		1	173	3.4E-50	T	17-02-2017	IPR012162	Polyribonucleotide nucleotidyltransferase	GO:0003723|GO:0004654|GO:0006402	KEGG: 00230+2.7.7.8|KEGG: 00240+2.7.7.8
TRINITY_DN1665_c0_g2_i1	178	SUPERFAMILY	SSF55666		1	60	7.69E-11	T	17-02-2017	IPR015847	Exoribonuclease, phosphorolytic domain 2		Reactome: R-HSA-380994|Reactome: R-HSA-429958|Reactome: R-HSA-450385|Reactome: R-HSA-450513|Reactome: R-HSA-450604|Reactome: R-HSA-6791226
TRINITY_DN1665_c0_g2_i1	178	SUPERFAMILY	SSF54211		137	172	3.41E-8	T	17-02-2017	IPR020568	Ribosomal protein S5 domain 2-type fold
TRINITY_DN1665_c0_g2_i1	178	SUPERFAMILY	SSF46915		52	148	5.23E-17	T	17-02-2017	IPR015848	Polyribonucleotide nucleotidyltransferase, RNA-binding domain	GO:0000175|GO:0003723|GO:0006396	KEGG: 00230+2.7.7.8|KEGG: 00240+2.7.7.8
TRINITY_DN1665_c0_g2_i1	178	Gene3D	G3DSA:1.10.10.400		52	136	2.2E-19	T	17-02-2017	IPR015848	Polyribonucleotide nucleotidyltransferase, RNA-binding domain	GO:0000175|GO:0003723|GO:0006396	KEGG: 00230+2.7.7.8|KEGG: 00240+2.7.7.8
TRINITY_DN1665_c0_g2_i1	178	Gene3D	G3DSA:3.30.230.70		8	51	9.3E-6	T	17-02-2017	IPR027408	PNPase/RNase PH domain		Reactome: R-HSA-380994|Reactome: R-HSA-429958|Reactome: R-HSA-450385|Reactome: R-HSA-450513|Reactome: R-HSA-450604|Reactome: R-HSA-6791226
TRINITY_DN1665_c0_g2_i1	178	Gene3D	G3DSA:3.30.230.70		137	173	6.2E-10	T	17-02-2017	IPR027408	PNPase/RNase PH domain		Reactome: R-HSA-380994|Reactome: R-HSA-429958|Reactome: R-HSA-450385|Reactome: R-HSA-450513|Reactome: R-HSA-450604|Reactome: R-HSA-6791226
TRINITY_DN9964_c0_g1_i1	112	Gene3D	G3DSA:1.10.730.10		8	111	2.6E-22	T	17-02-2017	IPR009080	Aminoacyl-tRNA synthetase, class Ia, anticodon-binding	GO:0000166|GO:0004812|GO:0005524|GO:0006418
TRINITY_DN9964_c0_g1_i1	112	SUPERFAMILY	SSF47323		7	111	1.9E-20	T	17-02-2017	IPR009080	Aminoacyl-tRNA synthetase, class Ia, anticodon-binding	GO:0000166|GO:0004812|GO:0005524|GO:0006418
TRINITY_DN9964_c0_g1_i1	112	PANTHER	PTHR11956:SF6		9	112	6.4E-22	T	17-02-2017
TRINITY_DN9964_c0_g1_i1	112	SMART	SM00836		9	112	1.5E-14	T	17-02-2017	IPR008909	DALR anticodon binding	GO:0004814|GO:0005524|GO:0006420
TRINITY_DN9964_c0_g1_i1	112	PANTHER	PTHR11956		9	112	6.4E-22	T	17-02-2017	IPR001278	Arginine-tRNA ligase	GO:0004814|GO:0005524|GO:0006420	KEGG: 00970+6.1.1.19
TRINITY_DN9964_c0_g1_i1	112	Pfam	PF05746	DALR anticodon binding domain	9	111	1.1E-21	T	17-02-2017	IPR008909	DALR anticodon binding	GO:0004814|GO:0005524|GO:0006420
TRINITY_DN10004_c0_g1_i1	131	Gene3D	G3DSA:3.30.1370.10		26	85	2.0E-10	T	17-02-2017	IPR004088	K Homology domain, type 1	GO:0003723
TRINITY_DN10004_c0_g1_i1	131	SUPERFAMILY	SSF54791		22	98	4.6E-19	T	17-02-2017	IPR004088	K Homology domain, type 1	GO:0003723
TRINITY_DN10004_c0_g1_i1	131	CDD	cd00105	KH-I	26	83	4.19346E-7	T	17-02-2017
TRINITY_DN10004_c0_g1_i1	131	PANTHER	PTHR21321:SF1		13	108	1.4E-18	T	17-02-2017
TRINITY_DN10004_c0_g1_i1	131	ProSiteProfiles	PS50084	Type-1 KH domain profile.	21	79	10.043	T	17-02-2017	IPR004088	K Homology domain, type 1	GO:0003723
TRINITY_DN10004_c0_g1_i1	131	PANTHER	PTHR21321		13	108	1.4E-18	T	17-02-2017	IPR026699	Exosome complex RNA-binding protein 1/RRP40/RRP4	GO:0000178|GO:0003723	Reactome: R-HSA-380994|Reactome: R-HSA-429958|Reactome: R-HSA-450385|Reactome: R-HSA-450513|Reactome: R-HSA-450604|Reactome: R-HSA-6791226
TRINITY_DN10004_c0_g1_i1	131	SMART	SM00322		20	84	1.4E-9	T	17-02-2017	IPR004087	K Homology domain	GO:0003676
TRINITY_DN10004_c0_g1_i1	131	Pfam	PF15985	KH domain	23	68	2.6E-9	T	17-02-2017	IPR004088	K Homology domain, type 1	GO:0003723
TRINITY_DN8547_c15_g7_i2	50	MobiDBLite	mobidb-lite	consensus disorder prediction	20	50	-	T	17-02-2017
TRINITY_DN8419_c0_g5_i1	80	PANTHER	PTHR32154:SF21		1	74	7.3E-20	T	17-02-2017
TRINITY_DN8419_c0_g5_i1	80	SUPERFAMILY	SSF52922		18	75	5.63E-19	T	17-02-2017	IPR009014	Transketolase C-terminal/Pyruvate-ferredoxin oxidoreductase domain II	GO:0003824|GO:0008152
TRINITY_DN8419_c0_g5_i1	80	PANTHER	PTHR32154		1	74	7.3E-20	T	17-02-2017
TRINITY_DN8419_c0_g5_i1	80	Gene3D	G3DSA:3.40.50.920		18	75	8.7E-19	T	17-02-2017	IPR009014	Transketolase C-terminal/Pyruvate-ferredoxin oxidoreductase domain II	GO:0003824|GO:0008152
TRINITY_DN8419_c0_g5_i1	80	Pfam	PF17147	Pyruvate:ferredoxin oxidoreductase core domain II	27	76	3.7E-14	T	17-02-2017	IPR033412	Pyruvate:ferredoxin oxidoreductase, core domain II
TRINITY_DN7963_c0_g4_i1	101	PANTHER	PTHR23115:SF170		1	101	6.6E-48	T	17-02-2017
TRINITY_DN7963_c0_g4_i1	101	Pfam	PF03144	Elongation factor Tu domain 2	2	62	1.2E-13	T	17-02-2017	IPR004161	Translation elongation factor EFTu-like, domain 2	GO:0005525
TRINITY_DN7963_c0_g4_i1	101	SUPERFAMILY	SSF50447		1	101	1.57E-24	T	17-02-2017	IPR009000	Translation protein, beta-barrel domain
TRINITY_DN7963_c0_g4_i1	101	Pfam	PF03143	Elongation factor Tu C-terminal domain	71	101	3.9E-7	T	17-02-2017	IPR004160	Translation elongation factor EFTu/EF1A, C-terminal
TRINITY_DN7963_c0_g4_i1	101	PANTHER	PTHR23115		1	101	6.6E-48	T	17-02-2017
TRINITY_DN7963_c0_g4_i1	101	Gene3D	G3DSA:2.40.30.10		1	100	7.2E-36	T	17-02-2017
TRINITY_DN2712_c0_g2_i1	58	Gene3D	G3DSA:2.60.40.420		6	57	6.8E-16	T	17-02-2017	IPR008972	Cupredoxin
TRINITY_DN2712_c0_g2_i1	58	ProSitePatterns	PS00079	Multicopper oxidases signature 1.	34	54	-	T	17-02-2017	IPR033138	Multicopper oxidases, conserved site
TRINITY_DN2712_c0_g2_i1	58	Pfam	PF07731	Multicopper oxidase	11	57	9.7E-14	T	17-02-2017	IPR011706	Multicopper oxidase, type 2	GO:0005507|GO:0016491|GO:0055114
TRINITY_DN2712_c0_g2_i1	58	PANTHER	PTHR11709		11	58	7.0E-13	T	17-02-2017
TRINITY_DN2712_c0_g2_i1	58	ProSitePatterns	PS00080	Multicopper oxidases signature 2.	39	50	-	T	17-02-2017	IPR002355	Multicopper oxidase, copper-binding site	GO:0005507
TRINITY_DN2712_c0_g2_i1	58	PANTHER	PTHR11709:SF33		11	58	7.0E-13	T	17-02-2017
TRINITY_DN2712_c0_g2_i1	58	SUPERFAMILY	SSF49503		10	56	3.21E-16	T	17-02-2017	IPR008972	Cupredoxin
TRINITY_DN891_c1_g1_i1	66	PANTHER	PTHR19431		1	61	2.2E-21	T	17-02-2017
TRINITY_DN891_c1_g1_i1	66	SUPERFAMILY	SSF52166		1	62	3.53E-16	T	17-02-2017	IPR023574	Ribosomal protein L4 domain	GO:0003735|GO:0005840|GO:0006412
TRINITY_DN891_c1_g1_i1	66	Pfam	PF00573	Ribosomal protein L4/L1 family	1	62	2.0E-7	T	17-02-2017	IPR002136	Ribosomal protein L4/L1e	GO:0003735|GO:0005840|GO:0006412
TRINITY_DN891_c1_g1_i1	66	Gene3D	G3DSA:3.40.1370.10		1	63	9.5E-21	T	17-02-2017	IPR023574	Ribosomal protein L4 domain	GO:0003735|GO:0005840|GO:0006412
TRINITY_DN8692_c0_g1_i1	184	Pfam	PF02775	Thiamine pyrophosphate enzyme, C-terminal TPP binding domain	4	120	4.3E-24	T	17-02-2017	IPR011766	Thiamine pyrophosphate enzyme, C-terminal TPP-binding	GO:0003824|GO:0030976
TRINITY_DN8692_c0_g1_i1	184	Gene3D	G3DSA:3.40.50.970		2	181	1.5E-54	T	17-02-2017	IPR029061	Thiamin diphosphate-binding fold
TRINITY_DN8692_c0_g1_i1	184	MobiDBLite	mobidb-lite	consensus disorder prediction	55	75	-	T	17-02-2017
TRINITY_DN8692_c0_g1_i1	184	PANTHER	PTHR32154		1	175	4.6E-92	T	17-02-2017
TRINITY_DN8692_c0_g1_i1	184	SUPERFAMILY	SSF52518		2	175	2.21E-60	T	17-02-2017	IPR029061	Thiamin diphosphate-binding fold
TRINITY_DN4729_c0_g1_i2	83	ProSitePatterns	PS00198	4Fe-4S ferredoxin-type iron-sulfur binding region signature.	71	82	-	T	17-02-2017	IPR017900	4Fe-4S ferredoxin, iron-sulphur binding, conserved site
TRINITY_DN4729_c0_g1_i2	83	SUPERFAMILY	SSF46548		18	83	6.28E-13	T	17-02-2017	IPR009051	Alpha-helical ferredoxin	GO:0051536
TRINITY_DN4729_c0_g1_i2	83	ProSiteProfiles	PS51379	4Fe-4S ferredoxin-type iron-sulfur binding domain profile.	62	83	8.962	T	17-02-2017	IPR017896	4Fe-4S ferredoxin-type, iron-sulphur binding domain
TRINITY_DN4729_c0_g1_i2	83	ProSiteProfiles	PS51379	4Fe-4S ferredoxin-type iron-sulfur binding domain profile.	17	46	9.676	T	17-02-2017	IPR017896	4Fe-4S ferredoxin-type, iron-sulphur binding domain
TRINITY_DN4729_c0_g1_i2	83	Gene3D	G3DSA:3.30.70.20		17	83	4.4E-11	T	17-02-2017
TRINITY_DN4729_c0_g1_i2	83	Pfam	PF12838	4Fe-4S dicluster domain	26	83	2.6E-7	T	17-02-2017	IPR017896	4Fe-4S ferredoxin-type, iron-sulphur binding domain
TRINITY_DN4729_c0_g1_i2	83	ProSitePatterns	PS00198	4Fe-4S ferredoxin-type iron-sulfur binding region signature.	26	37	-	T	17-02-2017	IPR017900	4Fe-4S ferredoxin, iron-sulphur binding, conserved site
TRINITY_DN11539_c0_g2_i1	229	Gene3D	G3DSA:3.10.50.40		145	224	2.9E-28	T	17-02-2017
TRINITY_DN11539_c0_g2_i1	229	Pfam	PF00254	FKBP-type peptidyl-prolyl cis-trans isomerase	142	224	3.1E-14	T	17-02-2017	IPR001179	FKBP-type peptidyl-prolyl cis-trans isomerase domain	GO:0006457
TRINITY_DN11539_c0_g2_i1	229	TIGRFAM	TIGR00115	tig: trigger factor	1	224	2.3E-70	T	17-02-2017	IPR005215	Trigger factor	GO:0015031
TRINITY_DN11539_c0_g2_i1	229	SUPERFAMILY	SSF54534		78	224	1.18E-28	T	17-02-2017
TRINITY_DN11539_c0_g2_i1	229	Gene3D	G3DSA:3.30.70.1050		1	103	3.8E-22	T	17-02-2017	IPR008881	Trigger factor, ribosome-binding, bacterial	GO:0006457|GO:0015031
TRINITY_DN11539_c0_g2_i1	229	ProSiteProfiles	PS50059	FKBP-type peptidyl-prolyl cis-trans isomerase domain profile.	148	229	11.837	T	17-02-2017	IPR001179	FKBP-type peptidyl-prolyl cis-trans isomerase domain	GO:0006457
TRINITY_DN11539_c0_g2_i1	229	SUPERFAMILY	SSF102735		1	113	5.1E-23	T	17-02-2017	IPR008881	Trigger factor, ribosome-binding, bacterial	GO:0006457|GO:0015031
TRINITY_DN11539_c0_g2_i1	229	Pfam	PF05697	Bacterial trigger factor protein (TF)	1	128	6.0E-26	T	17-02-2017	IPR008881	Trigger factor, ribosome-binding, bacterial	GO:0006457|GO:0015031
TRINITY_DN11539_c0_g2_i1	229	PANTHER	PTHR30560:SF3		1	224	9.0E-51	T	17-02-2017
TRINITY_DN11539_c0_g2_i1	229	PANTHER	PTHR30560		1	224	9.0E-51	T	17-02-2017
TRINITY_DN14808_c0_g2_i1	58	SUPERFAMILY	SSF64518		4	57	2.09E-10	T	17-02-2017
TRINITY_DN14808_c0_g2_i1	58	Gene3D	G3DSA:1.20.1330.10		12	56	4.1E-11	T	17-02-2017	IPR001029	Flagellin, D0/D1 domain	GO:0005198|GO:0071973
TRINITY_DN14808_c0_g2_i1	58	Coils	Coil		39	58	-	T	17-02-2017
TRINITY_DN14808_c0_g2_i1	58	Pfam	PF00700	Bacterial flagellin C-terminal helical region	30	57	6.5E-6	T	17-02-2017	IPR001029	Flagellin, D0/D1 domain	GO:0005198|GO:0071973
TRINITY_DN3657_c0_g1_i1	101	SUPERFAMILY	SSF49503		20	93	1.55E-7	T	17-02-2017	IPR008972	Cupredoxin
TRINITY_DN3657_c0_g1_i1	101	MobiDBLite	mobidb-lite	consensus disorder prediction	75	101	-	T	17-02-2017
TRINITY_DN3657_c0_g1_i1	101	Gene3D	G3DSA:2.60.40.420		21	52	1.8E-4	T	17-02-2017	IPR008972	Cupredoxin
TRINITY_DN14746_c0_g1_i1	42	MobiDBLite	mobidb-lite	consensus disorder prediction	1	42	-	T	17-02-2017
TRINITY_DN5814_c0_g1_i1	49	MobiDBLite	mobidb-lite	consensus disorder prediction	1	49	-	T	17-02-2017
TRINITY_DN10311_c0_g1_i1	156	SUPERFAMILY	SSF55112		2	64	1.73E-16	T	17-02-2017	IPR023447	Formylmethanofuran: tetrahydromethanopterin formyltransferase Ftr, ferredoxin-like domain
TRINITY_DN10311_c0_g1_i1	156	Gene3D	G3DSA:3.30.70.520		75	147	1.6E-24	T	17-02-2017	IPR023447	Formylmethanofuran: tetrahydromethanopterin formyltransferase Ftr, ferredoxin-like domain
TRINITY_DN10311_c0_g1_i1	156	Pfam	PF01913	Formylmethanofuran-tetrahydromethanopterin formyltransferase	2	64	1.0E-14	T	17-02-2017	IPR022667	Formylmethanofuran: tetrahydromethanopterin formyltransferase Ftr, N-terminal	GO:0006730|GO:0016740
TRINITY_DN10311_c0_g1_i1	156	SUPERFAMILY	SSF55112		68	149	1.62E-22	T	17-02-2017	IPR023447	Formylmethanofuran: tetrahydromethanopterin formyltransferase Ftr, ferredoxin-like domain
TRINITY_DN10311_c0_g1_i1	156	Gene3D	G3DSA:3.30.70.520		2	74	1.9E-18	T	17-02-2017	IPR023447	Formylmethanofuran: tetrahydromethanopterin formyltransferase Ftr, ferredoxin-like domain
TRINITY_DN10311_c0_g1_i1	156	Pfam	PF02741	FTR, proximal lobe	67	151	1.5E-28	T	17-02-2017	IPR002770	Formylmethanofuran: tetrahydromethanopterin formyltransferase Ftr, C-terminal	GO:0006730|GO:0016740
TRINITY_DN7426_c0_g1_i1	181	PANTHER	PTHR30534:SF0		1	172	6.4E-28	T	17-02-2017
TRINITY_DN7426_c0_g1_i1	181	Gene3D	G3DSA:1.10.220.30		73	155	4.9E-25	T	17-02-2017	IPR011002	Flagellar motor switch protein FliG, alpha-helical
TRINITY_DN7426_c0_g1_i1	181	SUPERFAMILY	SSF48029		82	178	1.44E-23	T	17-02-2017	IPR011002	Flagellar motor switch protein FliG, alpha-helical
TRINITY_DN7426_c0_g1_i1	181	Pfam	PF14841	FliG middle domain	83	156	3.1E-25	T	17-02-2017	IPR032779	Flagellar motor switch protein FliG, middle domain
TRINITY_DN7426_c0_g1_i1	181	SUPERFAMILY	SSF48029		2	66	9.15E-7	T	17-02-2017	IPR011002	Flagellar motor switch protein FliG, alpha-helical
TRINITY_DN7426_c0_g1_i1	181	PANTHER	PTHR30534		1	172	6.4E-28	T	17-02-2017	IPR000090	Flagellar motor switch protein FliG	GO:0003774|GO:0006935|GO:0009288|GO:0071973
TRINITY_DN7426_c0_g1_i1	181	PRINTS	PR00954	Flagellar motor switch protein FliG signature	162	181	2.1E-17	T	17-02-2017	IPR000090	Flagellar motor switch protein FliG	GO:0003774|GO:0006935|GO:0009288|GO:0071973
TRINITY_DN7426_c0_g1_i1	181	PRINTS	PR00954	Flagellar motor switch protein FliG signature	82	105	2.1E-17	T	17-02-2017	IPR000090	Flagellar motor switch protein FliG	GO:0003774|GO:0006935|GO:0009288|GO:0071973
TRINITY_DN7426_c0_g1_i1	181	PRINTS	PR00954	Flagellar motor switch protein FliG signature	1	27	2.1E-17	T	17-02-2017	IPR000090	Flagellar motor switch protein FliG	GO:0003774|GO:0006935|GO:0009288|GO:0071973
TRINITY_DN7426_c0_g1_i1	181	Pfam	PF14842	FliG N-terminal domain	2	69	1.1E-12	T	17-02-2017	IPR028263	Flagellar motor switch protein FliG, N-terminal domain
TRINITY_DN417_c0_g2_i1	108	Pfam	PF13614	AAA domain	9	62	1.5E-10	T	17-02-2017	IPR025669	AAA domain
TRINITY_DN417_c0_g2_i1	108	SUPERFAMILY	SSF52540		6	100	1.04E-17	T	17-02-2017	IPR027417	P-loop containing nucleoside triphosphate hydrolase
TRINITY_DN417_c0_g2_i1	108	CDD	cd02042	ParA	12	103	6.29576E-12	T	17-02-2017
TRINITY_DN417_c0_g2_i1	108	Gene3D	G3DSA:3.40.50.300		12	101	7.4E-18	T	17-02-2017	IPR027417	P-loop containing nucleoside triphosphate hydrolase
TRINITY_DN6874_c0_g1_i4	134	PANTHER	PTHR23115:SF9		1	132	1.2E-33	T	17-02-2017
TRINITY_DN6874_c0_g1_i4	134	Gene3D	G3DSA:3.40.50.300		2	77	6.4E-18	T	17-02-2017	IPR027417	P-loop containing nucleoside triphosphate hydrolase
TRINITY_DN6874_c0_g1_i4	134	PANTHER	PTHR23115		1	132	1.2E-33	T	17-02-2017
TRINITY_DN6874_c0_g1_i4	134	SUPERFAMILY	SSF52540		2	67	1.68E-14	T	17-02-2017	IPR027417	P-loop containing nucleoside triphosphate hydrolase
TRINITY_DN6874_c0_g1_i4	134	Gene3D	G3DSA:2.40.30.10		78	131	2.9E-17	T	17-02-2017
TRINITY_DN6874_c0_g1_i4	134	SUPERFAMILY	SSF50447		70	132	1.31E-19	T	17-02-2017	IPR009000	Translation protein, beta-barrel domain
TRINITY_DN7492_c0_g1_i1	84	PANTHER	PTHR34890		8	83	4.6E-13	T	17-02-2017
TRINITY_DN7492_c0_g1_i1	84	PANTHER	PTHR34890:SF1		8	83	4.6E-13	T	17-02-2017
TRINITY_DN7492_c0_g1_i1	84	MobiDBLite	mobidb-lite	consensus disorder prediction	28	54	-	T	17-02-2017
TRINITY_DN3417_c0_g2_i1	120	SUPERFAMILY	SSF52518		5	120	2.06E-36	T	17-02-2017	IPR029061	Thiamin diphosphate-binding fold
TRINITY_DN3417_c0_g2_i1	120	PANTHER	PTHR32154		2	120	2.0E-59	T	17-02-2017
TRINITY_DN3417_c0_g2_i1	120	CDD	cd07034	TPP_PYR_PFOR_IOR-alpha_like	10	120	4.75592E-38	T	17-02-2017
TRINITY_DN3417_c0_g2_i1	120	Gene3D	G3DSA:3.40.50.970		4	120	8.2E-40	T	17-02-2017	IPR029061	Thiamin diphosphate-binding fold
TRINITY_DN3417_c0_g2_i1	120	Pfam	PF01855	Pyruvate flavodoxin/ferredoxin oxidoreductase, thiamine diP-bdg	16	120	5.9E-39	T	17-02-2017	IPR002880	Pyruvate flavodoxin/ferredoxin oxidoreductase, N-terminal	GO:0016491|GO:0055114
TRINITY_DN3417_c0_g2_i1	120	PANTHER	PTHR32154:SF21		2	120	2.0E-59	T	17-02-2017
TRINITY_DN11503_c0_g1_i1	126	Hamap	MF_01367	50S ribosomal protein L14 [rplN].	5	126	26.973	T	17-02-2017	IPR000218	Ribosomal protein L14P	GO:0003735|GO:0005840|GO:0006412
TRINITY_DN11503_c0_g1_i1	126	SUPERFAMILY	SSF50193		5	126	2.62E-48	T	17-02-2017	IPR000218	Ribosomal protein L14P	GO:0003735|GO:0005840|GO:0006412
TRINITY_DN11503_c0_g1_i1	126	TIGRFAM	TIGR01067	rplN_bact: ribosomal protein uL14	5	126	1.6E-51	T	17-02-2017	IPR005745	Ribosomal protein L14P, bacterial-type	GO:0003735|GO:0006412|GO:0015934
TRINITY_DN11503_c0_g1_i1	126	SMART	SM01374		5	126	2.8E-76	T	17-02-2017	IPR000218	Ribosomal protein L14P	GO:0003735|GO:0005840|GO:0006412
TRINITY_DN11503_c0_g1_i1	126	Pfam	PF00238	Ribosomal protein L14p/L23e	5	126	3.0E-51	T	17-02-2017	IPR000218	Ribosomal protein L14P	GO:0003735|GO:0005840|GO:0006412
TRINITY_DN11503_c0_g1_i1	126	ProSitePatterns	PS00049	Ribosomal protein L14 signature.	64	90	-	T	17-02-2017	IPR019972	Ribosomal protein L14P, conserved site		Reactome: R-HSA-156827|Reactome: R-HSA-156902|Reactome: R-HSA-1799339|Reactome: R-HSA-192823|Reactome: R-HSA-2408557|Reactome: R-HSA-6791226|Reactome: R-HSA-72689|Reactome: R-HSA-72706|Reactome: R-HSA-72764|Reactome: R-HSA-975956|Reactome: R-HSA-975957
TRINITY_DN11503_c0_g1_i1	126	Gene3D	G3DSA:2.40.150.20		5	126	2.1E-51	T	17-02-2017	IPR000218	Ribosomal protein L14P	GO:0003735|GO:0005840|GO:0006412
TRINITY_DN11503_c0_g1_i1	126	PANTHER	PTHR11761		5	126	8.3E-69	T	17-02-2017	IPR000218	Ribosomal protein L14P	GO:0003735|GO:0005840|GO:0006412
TRINITY_DN4729_c0_g1_i1	81	Gene3D	G3DSA:3.30.70.20		2	52	1.1E-9	T	17-02-2017
TRINITY_DN4729_c0_g1_i1	81	SUPERFAMILY	SSF54862		1	60	2.26E-10	T	17-02-2017
TRINITY_DN4729_c0_g1_i1	81	ProSiteProfiles	PS51379	4Fe-4S ferredoxin-type iron-sulfur binding domain profile.	27	56	9.676	T	17-02-2017	IPR017896	4Fe-4S ferredoxin-type, iron-sulphur binding domain
TRINITY_DN4729_c0_g1_i1	81	Pfam	PF00037	4Fe-4S binding domain	30	52	3.5E-7	T	17-02-2017	IPR017896	4Fe-4S ferredoxin-type, iron-sulphur binding domain
TRINITY_DN4729_c0_g1_i1	81	ProSitePatterns	PS00198	4Fe-4S ferredoxin-type iron-sulfur binding region signature.	36	47	-	T	17-02-2017	IPR017900	4Fe-4S ferredoxin, iron-sulphur binding, conserved site
TRINITY_DN4729_c0_g1_i1	81	ProSiteProfiles	PS51379	4Fe-4S ferredoxin-type iron-sulfur binding domain profile.	1	16	6.492	T	17-02-2017	IPR017896	4Fe-4S ferredoxin-type, iron-sulphur binding domain
TRINITY_DN4729_c0_g1_i1	81	PRINTS	PR01868	ABC transporter family E signature	33	57	9.5E-5	T	17-02-2017	IPR013283	ABC transporter ABCE		Reactome: R-HSA-382556
TRINITY_DN4729_c0_g1_i1	81	PRINTS	PR01868	ABC transporter family E signature	1	11	9.5E-5	T	17-02-2017	IPR013283	ABC transporter ABCE		Reactome: R-HSA-382556
TRINITY_DN5429_c0_g3_i1	28	MobiDBLite	mobidb-lite	consensus disorder prediction	1	28	-	T	17-02-2017
TRINITY_DN15400_c0_g1_i1	118	TIGRFAM	TIGR00121	birA_ligase: biotin--[acetyl-CoA-carboxylase] ligase	1	111	1.3E-35	T	17-02-2017	IPR004408	Biotin--acetyl-CoA-carboxylase ligase	GO:0004077|GO:0006464	Reactome: R-HSA-196780|Reactome: R-HSA-3371599
TRINITY_DN15400_c0_g1_i1	118	Gene3D	G3DSA:3.30.930.10		1	110	6.2E-35	T	17-02-2017
TRINITY_DN15400_c0_g1_i1	118	SUPERFAMILY	SSF55681		1	109	4.9E-33	T	17-02-2017
TRINITY_DN15400_c0_g1_i1	118	PANTHER	PTHR12835		1	111	3.7E-30	T	17-02-2017	IPR004408	Biotin--acetyl-CoA-carboxylase ligase	GO:0004077|GO:0006464	Reactome: R-HSA-196780|Reactome: R-HSA-3371599
TRINITY_DN15400_c0_g1_i1	118	ProSiteProfiles	PS51733	Biotinyl protein ligase (BPL) and lipoyl protein ligase (LPL) catalytic domain profile.	1	118	14.213	T	17-02-2017	IPR004143	Biotinyl protein ligase (BPL) and lipoyl protein ligase (LPL), catalytic domain	GO:0006464
TRINITY_DN15400_c0_g1_i1	118	Pfam	PF03099	Biotin/lipoate A/B protein ligase family	1	84	1.1E-11	T	17-02-2017	IPR004143	Biotinyl protein ligase (BPL) and lipoyl protein ligase (LPL), catalytic domain	GO:0006464
TRINITY_DN4048_c0_g1_i1	117	SUPERFAMILY	SSF52242		26	116	2.62E-23	T	17-02-2017	IPR006158	Cobalamin (vitamin B12)-binding domain	GO:0031419|GO:0046872	Reactome: R-HSA-196741
TRINITY_DN4048_c0_g1_i1	117	Pfam	PF02310	B12 binding domain	46	114	4.5E-13	T	17-02-2017	IPR006158	Cobalamin (vitamin B12)-binding domain	GO:0031419|GO:0046872	Reactome: R-HSA-196741
TRINITY_DN4048_c0_g1_i1	117	PANTHER	PTHR23408		29	115	7.3E-22	T	17-02-2017
TRINITY_DN4048_c0_g1_i1	117	TIGRFAM	TIGR00640	acid_CoA_mut_C: methylmalonyl-CoA mutase C-terminal domain	34	115	5.3E-22	T	17-02-2017	IPR006159	Methylmalonyl-CoA mutase, C-terminal	GO:0016853	Reactome: R-HSA-196741|Reactome: R-HSA-3359475|Reactome: R-HSA-3359478|Reactome: R-HSA-71032
TRINITY_DN4048_c0_g1_i1	117	MobiDBLite	mobidb-lite	consensus disorder prediction	1	25	-	T	17-02-2017
TRINITY_DN4048_c0_g1_i1	117	ProSiteProfiles	PS51332	B12-binding domain profile.	35	117	21.66	T	17-02-2017	IPR006158	Cobalamin (vitamin B12)-binding domain	GO:0031419|GO:0046872	Reactome: R-HSA-196741
TRINITY_DN4048_c0_g1_i1	117	Gene3D	G3DSA:3.40.50.280		25	115	8.9E-26	T	17-02-2017	IPR006158	Cobalamin (vitamin B12)-binding domain	GO:0031419|GO:0046872	Reactome: R-HSA-196741
TRINITY_DN8315_c1_g3_i1	66	MobiDBLite	mobidb-lite	consensus disorder prediction	46	66	-	T	17-02-2017
TRINITY_DN8921_c0_g1_i1	104	Gene3D	G3DSA:3.30.420.40		1	99	1.9E-19	T	17-02-2017
TRINITY_DN8921_c0_g1_i1	104	PANTHER	PTHR32329:SF8		1	94	5.9E-29	T	17-02-2017
TRINITY_DN8921_c0_g1_i1	104	PANTHER	PTHR32329		1	94	5.9E-29	T	17-02-2017
TRINITY_DN8921_c0_g1_i1	104	Pfam	PF01869	BadF/BadG/BcrA/BcrD ATPase family	31	97	9.5E-14	T	17-02-2017	IPR002731	ATPase, BadF/BadG/BcrA/BcrD type		Reactome: R-HSA-446210
TRINITY_DN8921_c0_g1_i1	104	SUPERFAMILY	SSF53067		1	100	7.12E-8	T	17-02-2017
TRINITY_DN7497_c0_g3_i1	91	SUPERFAMILY	SSF53383		2	90	3.66E-24	T	17-02-2017	IPR015424	Pyridoxal phosphate-dependent transferase
TRINITY_DN7497_c0_g3_i1	91	PANTHER	PTHR21152		1	90	2.2E-27	T	17-02-2017
TRINITY_DN7497_c0_g3_i1	91	Pfam	PF00266	Aminotransferase class-V	17	88	1.3E-10	T	17-02-2017	IPR000192	Aminotransferase class V domain
TRINITY_DN7497_c0_g3_i1	91	PANTHER	PTHR21152:SF21		1	90	2.2E-27	T	17-02-2017
TRINITY_DN7497_c0_g3_i1	91	Gene3D	G3DSA:3.40.640.10		3	89	2.3E-20	T	17-02-2017	IPR015421	Pyridoxal phosphate-dependent transferase, major region, subdomain 1	GO:0003824
TRINITY_DN8452_c14_g2_i1	70	PANTHER	PTHR38146		19	67	7.1E-15	T	17-02-2017
TRINITY_DN8452_c14_g2_i1	70	PANTHER	PTHR38146:SF2		19	67	7.1E-15	T	17-02-2017
TRINITY_DN8328_c0_g4_i1	114	Pfam	PF04206	Tetrahydromethanopterin S-methyltransferase, subunit E	1	109	4.6E-47	T	17-02-2017	IPR005780	Tetrahydromethanopterin S-methyltransferase, subunit E	GO:0005737|GO:0006814|GO:0012506|GO:0030269	KEGG: 00680+2.1.1.86
TRINITY_DN2719_c0_g1_i1	88	SMART	SM01383		42	88	5.9E-4	T	17-02-2017	IPR002171	Ribosomal protein L2	GO:0003735|GO:0005622|GO:0005840|GO:0006412
TRINITY_DN2719_c0_g1_i1	88	SUPERFAMILY	SSF50249		2	85	1.57E-24	T	17-02-2017	IPR012340	Nucleic acid-binding, OB-fold
TRINITY_DN2719_c0_g1_i1	88	Pfam	PF00181	Ribosomal Proteins L2, RNA binding domain	42	85	3.1E-13	T	17-02-2017	IPR022666	Ribosomal Proteins L2, RNA binding domain	GO:0003735|GO:0005622|GO:0005840|GO:0006412
TRINITY_DN2719_c0_g1_i1	88	Gene3D	G3DSA:2.40.50.140		1	86	1.9E-28	T	17-02-2017
TRINITY_DN2719_c0_g1_i1	88	PANTHER	PTHR13691		1	84	3.7E-19	T	17-02-2017	IPR002171	Ribosomal protein L2	GO:0003735|GO:0005622|GO:0005840|GO:0006412
TRINITY_DN8462_c1_g3_i1	54	Pfam	PF00237	Ribosomal protein L22p/L17e	3	36	2.6E-7	T	17-02-2017	IPR001063	Ribosomal protein L22/L17	GO:0003735|GO:0005840|GO:0006412
TRINITY_DN8462_c1_g3_i1	54	PANTHER	PTHR11593:SF10		2	53	1.2E-13	T	17-02-2017
TRINITY_DN8462_c1_g3_i1	54	Gene3D	G3DSA:3.90.470.10		2	53	2.8E-15	T	17-02-2017	IPR001063	Ribosomal protein L22/L17	GO:0003735|GO:0005840|GO:0006412
TRINITY_DN8462_c1_g3_i1	54	PANTHER	PTHR11593		2	53	1.2E-13	T	17-02-2017	IPR005721	Ribosomal protein L22/L17, eukaryotic/archaeal	GO:0003735|GO:0006412|GO:0015934	Reactome: R-HSA-156827|Reactome: R-HSA-156902|Reactome: R-HSA-1799339|Reactome: R-HSA-192823|Reactome: R-HSA-2408557|Reactome: R-HSA-6791226|Reactome: R-HSA-72689|Reactome: R-HSA-72706|Reactome: R-HSA-72764|Reactome: R-HSA-975956|Reactome: R-HSA-975957
TRINITY_DN8462_c1_g3_i1	54	SUPERFAMILY	SSF54843		2	53	1.19E-13	T	17-02-2017	IPR001063	Ribosomal protein L22/L17	GO:0003735|GO:0005840|GO:0006412
TRINITY_DN14106_c0_g2_i1	72	ProSiteProfiles	PS50850	Major facilitator superfamily (MFS) profile.	13	72	9.229	T	17-02-2017	IPR020846	Major facilitator superfamily domain
TRINITY_DN14106_c0_g2_i1	72	Pfam	PF00083	Sugar (and other) transporter	14	72	1.4E-11	T	17-02-2017	IPR005828	Major facilitator, sugar transporter-like	GO:0016021|GO:0022857|GO:0055085
TRINITY_DN14106_c0_g2_i1	72	PANTHER	PTHR23500		1	72	1.3E-22	T	17-02-2017
TRINITY_DN14106_c0_g2_i1	72	PANTHER	PTHR23500:SF22		1	72	1.3E-22	T	17-02-2017
TRINITY_DN10747_c0_g2_i1	62	PANTHER	PTHR23100:SF0		1	62	3.4E-22	T	17-02-2017
TRINITY_DN10747_c0_g2_i1	62	Gene3D	G3DSA:3.60.70.12		1	49	1.9E-14	T	17-02-2017	IPR016117	ArgJ-like domain		KEGG: 00220+2.3.1.35+2.3.1.1|MetaCyc: PWY-5154
TRINITY_DN10747_c0_g2_i1	62	Pfam	PF01960	ArgJ family	1	62	3.1E-21	T	17-02-2017	IPR002813	Arginine biosynthesis protein ArgJ	GO:0004358|GO:0006526	KEGG: 00220+2.3.1.35+2.3.1.1|MetaCyc: PWY-5154
TRINITY_DN10747_c0_g2_i1	62	SUPERFAMILY	SSF56266		2	62	1.7E-18	T	17-02-2017	IPR016117	ArgJ-like domain		KEGG: 00220+2.3.1.35+2.3.1.1|MetaCyc: PWY-5154
TRINITY_DN10747_c0_g2_i1	62	PANTHER	PTHR23100		1	62	3.4E-22	T	17-02-2017	IPR002813	Arginine biosynthesis protein ArgJ	GO:0004358|GO:0006526	KEGG: 00220+2.3.1.35+2.3.1.1|MetaCyc: PWY-5154
TRINITY_DN10747_c0_g2_i1	62	ProDom	PD004193	ACETYLTRANSFERASE ORNITHINE ARGININE BIOSYNTHESIS ARGJ GLUTAMATE N-ACETYLTRANSFERASE TRANSFERASE ACYLTRANSFERASE BIFUNCTIONAL	1	62	1.0E-16	T	17-02-2017
TRINITY_DN5189_c0_g1_i1	75	MobiDBLite	mobidb-lite	consensus disorder prediction	49	75	-	T	17-02-2017
TRINITY_DN8370_c0_g1_i1	72	Pfam	PF13848	Thioredoxin-like domain	9	69	8.0E-8	T	17-02-2017
TRINITY_DN6271_c1_g2_i1	97	ProSiteProfiles	PS51273	Glutamine amidotransferase type 1 domain profile.	1	97	12.731	T	17-02-2017	IPR017926	Glutamine amidotransferase
TRINITY_DN6271_c1_g2_i1	97	PRINTS	PR00099	Carbamoyl-phosphate synthase protein GATase domain signature	35	49	1.8E-5	T	17-02-2017
TRINITY_DN6271_c1_g2_i1	97	PRINTS	PR00099	Carbamoyl-phosphate synthase protein GATase domain signature	68	84	1.8E-5	T	17-02-2017
TRINITY_DN6271_c1_g2_i1	97	PRINTS	PR00097	Anthranilate synthase component II signature	68	79	1.5E-7	T	17-02-2017
TRINITY_DN6271_c1_g2_i1	97	PRINTS	PR00097	Anthranilate synthase component II signature	38	47	1.5E-7	T	17-02-2017
TRINITY_DN6271_c1_g2_i1	97	Pfam	PF00117	Glutamine amidotransferase class-I	9	91	3.1E-17	T	17-02-2017	IPR017926	Glutamine amidotransferase
TRINITY_DN6271_c1_g2_i1	97	PRINTS	PR00096	Glutamine amidotransferase superfamily signature	38	47	7.0E-7	T	17-02-2017
TRINITY_DN6271_c1_g2_i1	97	PRINTS	PR00096	Glutamine amidotransferase superfamily signature	68	79	7.0E-7	T	17-02-2017
TRINITY_DN6271_c1_g2_i1	97	Gene3D	G3DSA:3.40.50.880		16	91	3.3E-22	T	17-02-2017	IPR029062	Class I glutamine amidotransferase-like
TRINITY_DN6271_c1_g2_i1	97	PANTHER	PTHR11922		5	89	7.2E-22	T	17-02-2017
TRINITY_DN6271_c1_g2_i1	97	SUPERFAMILY	SSF52317		17	89	4.27E-19	T	17-02-2017	IPR029062	Class I glutamine amidotransferase-like
TRINITY_DN6271_c1_g2_i1	97	PANTHER	PTHR11922:SF7		5	89	7.2E-22	T	17-02-2017
TRINITY_DN1934_c0_g2_i1	89	Pfam	PF01656	CobQ/CobB/MinD/ParA nucleotide binding domain	26	88	5.0E-7	T	17-02-2017	IPR002586	CobQ/CobB/MinD/ParA nucleotide binding domain
TRINITY_DN1934_c0_g2_i1	89	SUPERFAMILY	SSF52540		18	88	4.6E-6	T	17-02-2017	IPR027417	P-loop containing nucleoside triphosphate hydrolase
TRINITY_DN1934_c0_g2_i1	89	PANTHER	PTHR21343:SF6		21	89	1.2E-15	T	17-02-2017
TRINITY_DN1934_c0_g2_i1	89	PANTHER	PTHR21343		21	89	1.2E-15	T	17-02-2017
TRINITY_DN1934_c0_g2_i1	89	Gene3D	G3DSA:3.40.50.300		21	87	2.3E-4	T	17-02-2017	IPR027417	P-loop containing nucleoside triphosphate hydrolase
TRINITY_DN6975_c0_g2_i2	73	Pfam	PF09472	Tetrahydromethanopterin S-methyltransferase, F subunit (MtrF)	18	69	3.9E-5	T	17-02-2017	IPR013347	Tetrahydromethanopterin S-methyltransferase, F subunit	GO:0015948|GO:0016020|GO:0030269	KEGG: 00680+2.1.1.86
TRINITY_DN5387_c0_g1_i2	307	ProSiteProfiles	PS50214	Disintegrin domain profile.	90	178	8.561	T	17-02-2017	IPR001762	Disintegrin domain
TRINITY_DN8472_c13_g8_i1	39	MobiDBLite	mobidb-lite	consensus disorder prediction	1	39	-	T	17-02-2017
TRINITY_DN5479_c0_g2_i1	105	Gene3D	G3DSA:3.40.50.970		1	104	6.4E-43	T	17-02-2017	IPR029061	Thiamin diphosphate-binding fold
TRINITY_DN5479_c0_g2_i1	105	SUPERFAMILY	SSF52518		2	104	2.35E-29	T	17-02-2017	IPR029061	Thiamin diphosphate-binding fold
TRINITY_DN5479_c0_g2_i1	105	Pfam	PF01855	Pyruvate flavodoxin/ferredoxin oxidoreductase, thiamine diP-bdg	1	104	1.8E-38	T	17-02-2017	IPR002880	Pyruvate flavodoxin/ferredoxin oxidoreductase, N-terminal	GO:0016491|GO:0055114
TRINITY_DN5479_c0_g2_i1	105	PANTHER	PTHR32154		1	105	3.3E-60	T	17-02-2017
TRINITY_DN5479_c0_g2_i1	105	CDD	cd07034	TPP_PYR_PFOR_IOR-alpha_like	1	105	3.3465E-31	T	17-02-2017
TRINITY_DN5479_c0_g2_i1	105	PANTHER	PTHR32154:SF0		1	105	3.3E-60	T	17-02-2017
TRINITY_DN11574_c0_g1_i1	85	Gene3D	G3DSA:3.30.565.10		2	76	6.3E-17	T	17-02-2017	IPR003594	Histidine kinase-like ATPase, C-terminal domain
TRINITY_DN11574_c0_g1_i1	85	Pfam	PF02518	Histidine kinase-, DNA gyrase B-, and HSP90-like ATPase	40	71	2.4E-5	T	17-02-2017	IPR003594	Histidine kinase-like ATPase, C-terminal domain
TRINITY_DN11574_c0_g1_i1	85	SUPERFAMILY	SSF55874		2	71	1.57E-14	T	17-02-2017	IPR003594	Histidine kinase-like ATPase, C-terminal domain
TRINITY_DN11574_c0_g1_i1	85	PANTHER	PTHR24423		2	69	1.6E-19	T	17-02-2017
TRINITY_DN11574_c0_g1_i1	85	PANTHER	PTHR24423:SF382		2	69	1.6E-19	T	17-02-2017
TRINITY_DN11574_c0_g1_i1	85	CDD	cd00075	HATPase_c	45	77	8.56719E-5	T	17-02-2017
TRINITY_DN14007_c0_g1_i1	168	SUPERFAMILY	SSF51445		4	155	8.42E-42	T	17-02-2017	IPR017853	Glycoside hydrolase superfamily
TRINITY_DN14007_c0_g1_i1	168	Gene3D	G3DSA:3.20.20.300		4	159	6.3E-50	T	17-02-2017	IPR001764	Glycoside hydrolase, family 3, N-terminal	GO:0004553|GO:0005975
TRINITY_DN14007_c0_g1_i1	168	Pfam	PF00933	Glycosyl hydrolase family 3 N terminal domain	12	158	4.5E-25	T	17-02-2017	IPR001764	Glycoside hydrolase, family 3, N-terminal	GO:0004553|GO:0005975
TRINITY_DN14007_c0_g1_i1	168	PANTHER	PTHR30620:SF18		4	161	6.5E-64	T	17-02-2017
TRINITY_DN14007_c0_g1_i1	168	PRINTS	PR00133	Glycosyl hydrolase family 3 signature	115	131	1.7E-23	T	17-02-2017	IPR001764	Glycoside hydrolase, family 3, N-terminal	GO:0004553|GO:0005975
TRINITY_DN14007_c0_g1_i1	168	PRINTS	PR00133	Glycosyl hydrolase family 3 signature	2	18	1.7E-23	T	17-02-2017	IPR001764	Glycoside hydrolase, family 3, N-terminal	GO:0004553|GO:0005975
TRINITY_DN14007_c0_g1_i1	168	PRINTS	PR00133	Glycosyl hydrolase family 3 signature	38	57	1.7E-23	T	17-02-2017	IPR001764	Glycoside hydrolase, family 3, N-terminal	GO:0004553|GO:0005975
TRINITY_DN14007_c0_g1_i1	168	PRINTS	PR00133	Glycosyl hydrolase family 3 signature	84	100	1.7E-23	T	17-02-2017	IPR001764	Glycoside hydrolase, family 3, N-terminal	GO:0004553|GO:0005975
TRINITY_DN14007_c0_g1_i1	168	PANTHER	PTHR30620		4	161	6.5E-64	T	17-02-2017	IPR026892	Glycoside hydrolase family 3	GO:0004553
TRINITY_DN8065_c1_g1_i1	216	Hamap	MF_01307_A	30S ribosomal protein S5 [rpsE].	3	203	48.759	T	17-02-2017	IPR005711	Ribosomal protein S5, eukaryotic/archaeal	GO:0003735|GO:0006412|GO:0015935	Reactome: R-HSA-156827|Reactome: R-HSA-156902|Reactome: R-HSA-1799339|Reactome: R-HSA-192823|Reactome: R-HSA-2408557|Reactome: R-HSA-6790901|Reactome: R-HSA-6791226|Reactome: R-HSA-72649|Reactome: R-HSA-72689|Reactome: R-HSA-72695|Reactome: R-HSA-72702|Reactome: R-HSA-72706|Reactome: R-HSA-72764|Reactome: R-HSA-975956|Reactome: R-HSA-975957
[truncated: 13,959 more rows]
