# Supplementary material for: Metatranscriptomes Reveal That All Three Domains of Life Are Active but Are Dominated by Bacteria in the Fennoscandian Crystalline Granitic Continental Deep Biosphere
Source: mBio. 2018 Nov 20;9(6):e01792-18. doi: 10.1128/mBio.01792-18 (PMC6247080; doi:10.1128/mBio.01792-18)
Supplement: DATA SET S2 [file mbo006184180sd2.txt]

>KA3385A-1R_merged_00000.1 <unknown description>
------------------------------------------------------------
------------------------------------------------------------
------------------------------------------------------------
---------------------CCCCUGCUUCU----CUUGAGAGCGGCGGACGGGUGAGU
AAUGCCUAGGA-AUCUGCCUGGUAGUGGGGGAUAACGUUCGGAAACGGACGCUAAUACCG
CAUACG--------UCCUACGGGA--------GAAAGCAGGGGAC-C-UUCG-GGCCUUG
CGCUAUCAGAUGAGCCUAGGUCGGAUUAGCUAGUUGGUGGGGUAAUGGCUCACCAAGGCG
ACGAUCCGUAACUGGUCUGAGAGGAUGAUCAGUCACACUGGAACUGAGACACGGUCCAGA
CUCCUACGGGAGGCAGCAGUGGGGAAUAUUGGACAAUGGGCGAAAGCCUGAUCCAGCCAU
GCCGCGUGUGUGAAGAAGGUCUUCGGAUUGUAAAGCACUUUAAGUUGGGAGGAA-GGGCA
GGAGGUUAACACCCUCAAGACUUGACGGUACUAUUAGAGGAAGUCUCGGCUAAC-UACGU
GCCAGCAGCCGCGGUAAUACGUAUGAGGCUAACGUUGUUCGGAUUUACUGGGCGUAAAGG
GUGUGUAGGCGGUUAGUUAAGUAGGAAGUGGAAUUCCAGGGCUCAACCUGG-AAUUCCAU
CCAGAACUACUUAACUUGAGUACAGGAGGGGAGAGUGGAAUUCCAGGUGUAGCGGUGAAA
UGCUUAGAUAUCUGGAGGAACACC-AGUGGUGAAGACGGCUCUCUGGACUGUAACCGACG
CUCAAACAC-AAAGU-UACCAAACAUAGAAGAGGAGAUACCCUGGUAGUCGCUUUCGUGC
AUGAUGUCUACUCGGAGUUUGGUGA---CUUAG----UCACUGGGCUCCCAAGCUAACGC
AUUAGGUAGACCGCCUGGGGAGUACGGCCGCAAGGUUAAAACUCAAAUGAAUUGACGGGG
GNNNNNNNNNNNNNNNNNNNNNNCCGAAGGCACCAAUCCAACGCGAAGAACCUUACCUGG
CCUUGACAUG-CUG--AGAACUU-UCCAGAACGACC-UCCGAG-CAAUCG-GG--GGAGC
UUACACAGGUGCUGCAUGGUUGUCGUCAGUUCGUGUCGUGAGAUGUUGGGUUAAGUCCCG
CAACGAACGCAACCCUUGUCCUUUGUUGCCAUCAGG--UUA---UGCUGGGCACUCUAAG
GAGACUGCCGGUAACAAGCCGGAGGAAGGUGGGGACGACGUCAAAUCCUCAUGGCCUUUA
UACCCCGGGCUACACACGUGCUACAAUGGCCGGUACAGAGGGUCGCCAACCCGCGAGGGG
GAGCCAAUCCCAGAAAGCCGGUCUCAGUUCGGAUUGGAGGCUGCAACUCGCCUCCAU---
------------------------------------------------------------
------------------------------------------------------------
------------------------------------------------------------
-------------------
>KA3385A-1R_merged_00001.1 <unknown description>
------------------------------------------------------------
------------------------------------------------------------
------------------------------------------------------------
------------------------------------------------------------
------------------------------------------------------------
-----------------------------------AGGUGACC-UCUGCUUGCAAGUUAU
CGUUUAAGGAUGAGCUUAUUUCCUAUUAGUUUGUUGGUAAGGUAAUGGCUUACCAAGACU
UUGAUGGGUAGCCGGCCUGAGAGGGUGAACGGCCACACUGGGAUUGAGAUACGGCCCAAA
CUCCUACGGGAGGCAGCAGUGAGGAAUUUUGCGCAAUGGGGGAAACCCUGACGCAGCAAU
ACCACGUGGGUGAUGAAGGUCUUCGGAUUGUAAAGUACUUUCAGCGGGGAGGAAG-GGAG
UAAAGUUNNNNNNNNNNNNNNNNNNNNNNNNUAUCUACGAAUUCACCU-C-UAC-ACCGG
UCCACUUCCCCCUCCCGUACUCAAGC--CAAGCGUUGUUCGGAAUUAUUGGGCGUAAAGA
GCGUGUAGGCGGCCUUGUAAGUCAGAUGUGAAAUCCCUUGGCUUAACCAAGGAAGGGCAU
UUGAAACUGCUUGGCUUGAGUACGGGAGGGGGAAGUGGAAUUCCCGGUGUAGAGGUGAAA
UUCGUAGAUAUCGGGAGGAACACC-AGUGGCGAAGGCGGCUUCCUGGACCGAUACUGACG
CUGAGACGCGAAAGCGUGGGGAGCAAACAGGAUUAGAUACCCUGGUAGUCCACGCCGUAA
ACGUUGGGCACUAGGUGUUGUGGG---UAUUGACC---CCCGCAGUGCCGAAGCUAACGC
AUUAAGUGCCCCGCCUGG-GGCU-CAAACACAAAGUUACAACUCAAAUGAAUUGACGGGG
GCCCGCACAAGCGGUGGAGCAUGUGGUUUAAUUCGAAGCAACGCGAAGAACCUUACCNNN
NNNNNNNNNN-NNN--NNNNNNN-NNNNNNNNNNNN-NNNNNNNCCUUCG-GG--AACCC
UGAGACAGGUGCUGCAUGGCUGUCGUCAGCUCGUGUCGUGAGAUGUUGGGUUAAGUCCCG
CAACGAGCGCAACCCUUGUCCUUAGUUGCCAGCAU---UAAG----UUGGGCACUCUAUA
GAGACUGCCAGUGUUGAACUGGAGGAAGGUGGGGAUGACGUCAAGUCCUCAUGGCCCUUA
UGUCCCGGGCUACACACGUGCUACAAUGGUCUGUACAGAGGGCAACGAACCCGCGAGGGG
GAGUAAAUCCCAGAAAGCAGAUCUCAGUUCGGAUUGUAGGCUGCAACUCGCCUACAUGAA
GUCGGAAUCGCUAGUAACCGCGAAUCAGC-AGGUCGCGGUGAAUACGUUCCCAGGCCUCA
AACACAAAGUACCUAA--------------------------------------------
------------------------------------------------------------
-------------------
>KA3385A-1R_merged_00002.1 <unknown description>
------------------------------------------------------------
------------------------------------------------------------
------------------------------------------------------------
---------------------CCCCUGCUUCU----CUUGAGAGCGGCGGACGGGUGAGU
AAUGCCUAGGA-AUCUGCCUGGUAGUGGGGGAUAACGUUCGGAAACGGACGCUAAUACCG
CAUACG--------UCCUACGGGA--------GAAAGCAGGGGAC-C-UUCG-GGCCUUG
CGCUAUCAGAUGAGCCUAGGUCGGAUUAGCUAGUUGGUGGGGUAAUGGCUCACCAAGGCG
ACGAUCCGUAACUGGUCUGAGAGGAUGAUCAGUCACACUGGAACUGAGACACGGUCCAGA
CUCCUACGGGAGGCAGCAGUGGGGAAUAUUGGACAAUGGGCGAAAGCCUGAUCCAGCCAU
GCCGCGUGUGUGAAGAAGGUCUUCGGAUUGUAANNUGCACGUAGUUAGCCGGAC-UUCCU
CUAA--UAGUACCGUCAAGUCUUGAGGGUGUUAUUAGAGGAAGUCUCGGCUAAC-UACGU
GCCAGCAGCCGCGGUAAUACGUAUGAGGCUAACGUUGUUCGGAUUUACUGGGCGUAAAGG
GUGUGUAGGCGGUUUAGUAAGUACCACCUGGAAUUCCCUCUCCCCUCCUGU--ACU-CAG
---AAACUACUUAACUUGAGUACAGGAGGGGAGAGUGGAAUUCCAGGUGUAGCGGUGAAA
UGCUUAGAUAUCUGGAGGAACACC-AGUGGUGAAGACGGCCUC-UGGACUGUUUCUGAUA
CUGAGCGGUGAAAGCCUGGAGAACACAGAGUGUUAGAUACCCCGGUAGUCCAUGCUGNNN
NNNNNNNNNNNNNNNNNNNNNNNNN---NNNNN----NNNNNNNNNNNNNNNNNNNNNGC
GAUAAGUUGACCGCCUGGGGAGUACGGCCGCAAGGCUAAAACUCAAAGCAAUUGACGGGG
GCCCGCACAAUGUGUCGAGUUCCCGAAGGCAC-CAAUCCAACGCGAAGAACCUUACCUGG
CCUUGACAUG-CUG--AGAACUU-UCCAGAGAUGGA-UUGGUG-CCUUCG-GG--AACUC
AGACACAGGUGCUGCAUGGCUGUCGUCAGCUCGUGUCGUGAGAUGUUGGGUUAAGUCCCG
UAACGAGCGCAACCCUUGUCCUUAGUUACCAGCACG--UAA---UGGUGGGCACUCUAAG
GAGACUGCCGGUGACAAACCGGAGGAAGGUGGGGAUGACGUCAAGUCAUCAUGGCCCUUA
CGGCCAGGGCUACACACGUGCUACAAUGGUCGGUACAAAGGGUUGCCAAGCCGCGAGGUG
GAGCUAAUCCCAUAAAGCCGGUCUCAGUUCGGAUUGGAGGCUGCAACUCGCCUCCAU---
------------------------------------------------------------
------------------------------------------------------------
------------------------------------------------------------
-------------------
>KA3385A-1R_merged_00003.1 <unknown description>
------------------------------------------------------------
------------------------------------------------------------
------------------------------------------------------------
---------------------CCCCUGCUUCU----CUUGAGAGCGGCGGACGGGUGAGU
AAUGCCUAGGA-AUCUGCCUGGUAGUGGGGGAUAACGUUCGGAAACGGACGCUAAUACCG
CAUACG--------UCCUACGGGA--------GAAAGCAGGGGAC-C-UUCG-GGCCUUG
CGCUAUCAGAUGAGCCUAGGUCGGAUUAGCUAGUUGGUGGGGUAAUGGCUCACCAAGGCG
ACGAUCCGUAACUGGUCUGAGAGGAUGAUCAGUCACACUGGAACUGAGACACGGUCCAGA
CUCCUACGGGAGGCAGCAGUGGGGAAUAUUGGACAAUGGGCGAAAGCCUGAUCCAGCCAU
GCCGCGUGUGUGAAGAAGGUCUUCGGAUUGUAAAGCUCUUUCAAAUGGGCCGAG-ACUUC
CUCUAAUAACACCCUCAAGACUUGACGGUACUAUUAGAGGAAGUCUCGGCUAAC-UACGU
GCCAGCAGCCGCGGUAAUACGUAUGAGGCUAACGUUGUUCGGAUUUACUGGGCGUAAAGG
GUGUGUAGGCGGUUUAGUAAGUCUGAUGUGGAAUCUAGAAGCUUAACUUCUAUACGUCAU
CAGAAACUACUUAACUUGAGUACAGGAGGGGAGAGUGGAAUUCCAGGUGUAGCGGUGAAA
UGCUUAGAUAUCUGGAGGAACACC-AGUGGUGAAGACGGCUCUCUGGACUGUUUCUGAUA
CUGAGCGGUGAAAGCCUGGAGAACACACAGGAUUAGAUACCCUGGUAGUCCACGCUGNNN
NNNNNNNNNNNNNNNNNNNNNNNNN---NNNNN----NNNNNNNNNNNNNNNNNNNNNGC
GAUAAGUUGACCGCCUGGGGAGUACGGCCGCAAGGCUAAAACUCAAAGCAAUUGACGGGG
GCCCGCACAAGCGGUGGAGCAUGUGGAAGGCACCAAUCCAACGCGAAGAACCUUACCUGG
CCUUGACAUG-CUG--AGAACUU-UCCAGAGAUGGA-UUGGUG-CCUUCG-GG--AACUC
AGACACAGGUGCUGCAUGGCUGUCGUCAGCUCGUGUCGUGAGAUGUUGGGUUAAGUCCCG
ACACGAACGCAACCCUUGUCCUUUGUUGCCAUCAGG--UUA---UGCUGGGCACUCUAAG
GAGACUGCCGGUAACAAGCCGGAGGAAGGUGGGGACCUUCACAGGCUCCCAGCUAUCUCA
AACACAAAGCUACGCACGUGCUACAAUGGCCGGUACAGAGGGUCGCCAACCCGCGAGGGG
GAGCCAAUCCCAGAAAGCCGGUCUCAGUUCGGAUUGGAGGCUGCAACUCGCCUCCAU---
------------------------------------------------------------
------------------------------------------------------------
------------------------------------------------------------
-------------------
>KA3385A-1R_merged_00004.1 <unknown description>
------------------------------------------------------------
------------------------------------------------------------
------------------------------------------------------------
---------------------CCCCUGCUUCU----CUUGAGAGCGGCGGACGGGUGAGU
AAUGCCUAGGA-AUCUGCCUGGUAGUGGGGGAUAACGUUCGGAAACGGACGCUAAUACCG
CAUACG--------UCCUACGGGA--------GAAAGCAGGGGAC-C-UUCG-GGCCUUG
CGCUAUCAGAUGAGCCUAGGUCGGAUUAGCUAGUUGGUGGGGUAAUGGCUCACCAAGGCG
ACGAUCCGUAACUGGUCUGAGAGGAUGAUCAGUCACACUGGAACUGAGACACGGUCCAGA
CUCCUACGGGAGGCAGCAGUGGGGAAUAUUGGACAAUGGGCGAAAGCCUGAUCCAGCCAU
GCCGCGUGUGUGAAGAAGGUCUUCGGAUUGUAAAGCCCUGUCAAAUGGAAAGAA-AAGCU
UGAGGUUAGUAACUUUGUG-UUUGACGGUACUAUUAGAGGAAGUCUCGGCUAAC-UACGU
GCCAGCAGCCGCGGUAAUACGUAUGAGGCUAACGUUGUUCGGAUUUACUGGGCGUAAAGG
GGGUGUAGGCGGUUUAGUAAGUCUGAUGUGGAAUCUAGAAGCUUAACUUCUAUACGUCAU
CAGAAACUACUUAACUUGAGUAGGGGAGAGUGUGAUGGAAUUUUCUGAUUCCNNNNNNNN
NNNNNNNNNNNNNNNNNNNNNNNN-NNNNNNNNNNNNNNNNNNNNNNNNNNNNNNNNNNN
NNNNNNNNNNNNNNNNNNNNNNNNNNNNNNNAUUAGAUACCCUGGUAGUCCACGCCGUAA
ACGAUGUCUACUCGGAGUUUGGUGA---CUUAG----UCACUGGGCUCCCAAGCUAACGC
AUUAAGUAGACCGCCUGGGGAGUACGGCCGCAAGGUUAAAACUCAAAUGAAUUGACGGGG
GCCCGCACAAGCGGUGGAGCAUGCCGAAGGCACCAAUCCAACGCGAAGAACCUUACCUGG
CCUUGACAUG-CUG--AGAACUU-UCCAGAGAUGGA-UUGGUG-CCUUCG-GG--AACUC
AGACACAGGUGCUGCAUGGCUGUCGUCAGCUCGUGUCGUGAGAUGUUGGGUUAAGUCCCG
UAACGAACGCAACCCUUAUCUAUUGUUGCCAAUAGA--UAA---UGCCAGGCACUCUAUA
GAGACUGCCAGUGUUGAACUGGAGGAAGGUGGGGAUGACGUCAAGUCCUCAUGGCCCUUA
UGUCCCGGGCUACACACGUGCUACAAUGGUCUGUACAGAGGGCAACGAACCCGCGAGGGG
GAGUAAAUCCCAGAAAGCAGAUCUCAGUUCGGAUUGUAGGCUGCAACUCG----------
------------------------------------------------------------
------------------------------------------------------------
------------------------------------------------------------
-------------------
>KA3385A-1R_merged_00005.1 <unknown description>
------------------------------------------------------------
------------------------------------------------------------
------------------------------------------------------------
---------------------CCCCUGCUUCU----CUUGAGAGCGGCGGACGGGUGAGU
AAUGCCUAGGA-AUCUGCCUGGUAGUGGGGGAUAACGUUCGGAAACGGACGCUAAUACCG
CAUACG--------UCCUACGGGA--------GAAAGCAGGGGAC-C-UUCG-GGCCUUG
CGCUAUCAGAUGAGCCUAGGUCGGAUUAGCUAGUUGGUGGGGUAAUGGCUCACCAAGGCG
ACGAUCCGUAACUGGUCUGAGAGGAUGAUCAGUCACACUGGAACUGACACACGGUCCAAA
CUCCUACGGGAGGCAGCAGUGAGGAAUUUUGCGCAAUGGGGGAAACCCUGACGCAGCAAU
ACCACGUGGGUGAUGAAGGUCUUCGGAUUGUAAAGCCCUGUCAAAUGGAAAGAA-AAGCU
UGAGGUUAACACCCUCAAGACUUGACGGUACUAUUAGAGGAAGUCUCGGCUAAC-UACGU
GCCAGCAGCCGCGGUAAUACGUAUGAGGCUAACGUUGUUCGGAUUUACUGGGCGUAAAGG
GUGUGUAGGCGGUUUAGUAAGUCUGAUGUGGAAUCUAGAAGCUUAACUUCUAUACGUCAU
CAGAAACUACUUAACUUGAGUAGGGGAGAGGGUGGUGGAAUUUUCUGAUUCGNNNNNNNN
NNNNNNNNNNNNNNNNNNNNNNNN-NNNNNNNNNNNNNNNNNNNNNNNNNNNNNNNNNNN
NNNNNNNNNNNNNNNNNNNNNNNNNNNNNNNAUUAGAUACCCUGGUAGUCCACGCCGUAA
ACGAUGUCUACUCGGAGUUUGGUGA---CUU-A----GUCACUGGGCUCCCAGCUAACGC
AUUAAGUAGACCGCCUGGGGAGUACGGCCGCAAGGUUAAAACUCAAAUGAAUUGACGGGG
GCCCGCACAAGCGGUGGAGCAUGCCGAAGGCACCAAUCCAACGCGAAGAACCUUACCUGG
CCUUGACAUG-CUG--AGAACUU-UCCAGAGAUGGA-UUGGUG-CCUUCG-GG--AACUC
AGACACAGGUGCUGCAUGGCUGUCGUCAGCUCGUGUCGUGAGAUGUUGGGUUAAGUCCCG
CAACGAACGCAACCCUUAUCUAUUGUUGCCAGUGGG--UAA---UGCCAGGCACUCUAUA
GAGACUGCCAGUGUUGAACUGGAGGAAGGUGGGGAUGACGUCAAGUCCUCAUGGCCCUUA
UGUCCCGGGCUACACACGUGCUACAAUGGUCUGUACAGAGGGCAACGAACCCGCGAGGGG
GAGUAAAUCCCAGAAAGCAGAUCUCAGUUCGGAUUGUAGGCUGCAACUCGCCUACA----
------------------------------------------------------------
------------------------------------------------------------
------------------------------------------------------------
-------------------
>KA3385A-1R_merged_00006.1 <unknown description>
------------------------------------------------------------
------------------------------------------------------------
------------------------------------------------------------
---------------------CCCCUGCUUCU----CUUGAGAGCGGCGGACGGGUGAGU
AAUGCCUAGGA-AUCUGCCUGGUAGUGGGGGAUAACGUUCGGAAACGGACGCUAAUACCG
CAUACG--------UCCUACGGGA--------GAAAGCAGGGGAC-C-UUCG-GGCCUUG
CGCUAUCAGAUGAGCCUAGGUCGGAUUAGCUAGUUGGUGGGGUAAUGGCUCACCAAGGCG
ACGAUCCGUAACUGGUCUGAGAGGAUGAUCAGUCACACUGGAACUGAGACACGGUCCAGA
CUCCUACGGGAGGCAGCAGUGGGGAAUAUUGGACAAUGGGCGAAAGCCUGAUCCAGCCAU
GCCGCGUGUGUGAAGAAGGUCUUCGGAUUGUAAAGUGCACGUAGUUAGCCGGAC-UUCCU
CUAA--UAACACCCUCAAGACUUGACGGUACUAUUAGAGGAAGUCUCGGCUAAC-UACGU
GCCAGCAGCCGCGGUAAUACGUAUGAGGCUAACGUUGUUCGGAUUUACUGGGCGUAAAGG
GUGUGUAGGCGGUUUAGUAAGUCUGAUGUGGAAUCUAGAAGCUUAACUUCUAUACGUCAU
CAGAAACUACUUAACUUGAGUAGGGGAGAGGGUGGUGGAAUUUCCAGUGUAGCGGUGAAA
UGCUUAGAUAUCUGGAGGAACACC-AGUGGUGAAGACGGCCUC-UGGACUGUAAC-GA-A
CUCAAACAC-AAAGUGACCUAAACAUAGAGGAUUAGAUACCCCGGUAGUCCAUGCUGNNN
NNNNNNNNNNNNNNNNNNNNNNNNN---NNNNN----NNNNNNNNNNNNNNNNNNNNNGC
GAUAAGUUGACCGCCUGGGGAGUACGGCCGCAAGGCUAAAACUCAAAGCAAUUGACGGGG
GCCCGCACAAUGUGUCGAGUUCCCGAAGGCAC-CAAUCCAACGCGAAGAACCUUACCUGG
CCUUGACAUG-CUG--AGAACUU-UCCAGAGAUGGA-UUGGUG-CCUUCG-GG--AACUC
AGACACAGGUGCUGCAUGGCUGUCGUCAGCUCGUGUCGUGAGAUGUUGGGUUAAGUCCCG
UAACGAGCGCAACCCUUGUCCUUAGUUACCAGCACG--UAA---UGGUGGGCACUCUAAG
GAGACUGCCGGUGACAAACCGGAGGAAGGUGGGGAUGACGUCAAGUCAUCAUGGCCCUUA
CGGCCAGGGCUACACACGUGCUACAAUGGUCGGUACAAAGGGUUGCCAAGCCGCGAGGUG
GAGCUAAUCCCAUAAAGCCGGUCUCAGUUCGGAUUGGAGGCUGCAACUCGCCUCCAU---
------------------------------------------------------------
------------------------------------------------------------
------------------------------------------------------------
-------------------
>KA3385A-1R_merged_00007.1 <unknown description>
------------------------------------------------------------
------------------------------------------------------------
------------------------------------------------------------
---------------------CCCCUGCUUCU----CUUGAGAGCGGCGGACGGGUGAGU
AAUGCCUAGGA-AUCUGCCUGGUAGUGGGGGAUAACGUUCGGAAACGGACGCUAAUACCG
CAUACG--------UCCUACGGGA--------GAAAGCAGGGGAC-C-UUCG-GGCCUUG
CGCUAUCAGAUGAGCCUAGGUCGGAUUAGCUAGUUGGUGGGGUAAUGGCUCACCAAGGCG
ACGAUCCGUAACUGGUCUGAGAGGAUGAUCAGUCACACUGGAACUGAGACACGGUCCAGA
CUCCUACGGGAGGCAGCAGUGGGGAAUAUUGGACAAUGGGCGAAAGCCUGAUCCAGCCAU
GCCGCGUGUGUGAAGAAGGUCUUCGGAUUGUAAAGCAUAUUAAGUUGGGAGGAA-GGGUA
GUAACUUAAUACGUUGCUACUUUGACGUUACCGACAGAAUAAGCACCGGCUAAC-UUCGU
GCCAGCAGCCGCGGUAAUACGAAGGGUGCAAGCGUUAAUCGGAAUUACUGGGCGUAAAGC
GCGCGUAGGUGGUUCAGUAAGUUGGAUGUGAAAUCCCUUGGCUUAACCAAGGAAGGGCAU
UUGAAACUGCUUGGCUUGAGUACGGGAGGGGGAAGUGGAAUUCCCGGUGUAGAGGUGAAA
UUCGUAGAUAUCGGGAGGAACACC-AGUGGCGAAGGCGGCUUCCUGGACCGAUACUGACG
CUGAGACGCGAAAGCGUGGGGAGCAAACAGGAUUAGAUACCCUGGUAGUCCACGCCGUAA
ACGUUGGGCACUAGGUGUUGUGGGU---AUUGA----ACUCUUAGUGGCGCAGCUAACGC
AUUAAGUUGACCGCCUGGGGAGUACGGCCGCAAGGNNNNNNNNNNNNNNNNNNNNNNNNN
NNNNNNNNNNNNNNNNNNNNNNNCCGAAGGCACCAAUCCAUCUCUGGAAA-GUUCCCUGG
AUGUCAAGGG-CAG--GUAAGGU-UCUUGCGUUGGA-UUGGUG-CCUUCG-GG--AACCC
UGAGACAGGUGCUGCAUGGCUGUCGUCAGCUCGUGUCGUGAGAUGUUGGGUUAAGUCCCG
CAACGAGCGCAACCCUUGUCCUUAGUUGCCAGCAUU--AAG---UUGGGGGAACUCUAAA
CGAACUGACGACAACAAGCCGGAGGAAGGUGGGGACGACGUCAAAUCCUCAUGGCCUUUA
UACCCCGGGCUACACACGUGCUACAAUGGCCGGUACAGAGGGUCGCCAACCCGCGAGGGG
GAGCCAAUCCCAGAAAGCCGGUCUCAGUUCGGAUUGGAGGCUGCAACUCGCCUCCAU---
------------------------------------------------------------
------------------------------------------------------------
------------------------------------------------------------
-------------------
>KA3385A-1R_merged_00008.1 <unknown description>
------------------------------------------------------------
------------------------------------------------------------
------------------------------------------------------------
---------------------CCCCUGCUUCU----CUUGAGAGCGGCGGACGGGUGAGU
AAUGCCUAGGA-AUCUGCCUGGUAGUGGGGGAUAACGUUCGGAAACGGACGCUAAUACCG
CAUACG--------UCCUACGGGA--------GAAAGCAGGGGAC-C-UUCG-GGCCUUG
CGCUAUCAGAUGAGCCUAGGUCGGAUUAGCUAGUUGGUGGGGUAAUGGCUCACCAAGGCG
ACGAUCCGUAACUGGUCUGAGAGGAUGAUCAGUCACACUGGAACUGAGACACGGUCCAGA
CUCCUACGGGAGGCAGCAGUGGGGAAUAUUGGACAAUGGGCGAAAGCCUGAUCCAGCCAU
GCCGCGCGUGUGAAGAAGGUCUUCGGAUUGUAAAGCACUUUAAGUUGGGAGGAA-GGGCA
GUAANNNNNNNNNNNNNNNNNNNNNNNNNNNNNNNNNNNNNNNNNNNNNNNNNN-NNNNN
NNNNNNNNNNNNNNNNNNNNNNNNNNNNNNNNNNNNNNNNNNNNNNNNNNNNNNNNNNNN
NNNNNNNNNNNNNNNNNNAAGUUGGAAGUGGAAUUCCCGGGAACACCAUGGGAAGGGCUU
CCAAAGCUUACAAGCUUGAGUACGGGAGGGGGAAGUGGAAUUCCCGGUGUAGAGGUGAAA
UUCGUAGAUAUCGGGAGGAACACC-AGUGGCGAAGGCGGCUUCCUGGACCGAUACUGACG
CUGAGACGCGAAAGCGUGGGGAGCAAACAGGAUUAGAUACCCUGGUAGUCCACGCCGUAA
ACGAUGUCAACUAGCCGUUGGGAGU---CUUGA----ACUCUUAGUGGCGCAGCUAACGC
AUUAAGUUGACCGCCUGGGGAGUACGGCCGCAAGGCUAAAACUCAAAGCAAUUGACGGGG
GCCCGCACAAGCGGUGGAGGUUCCCGAAGGCACCAAUCCAACGCGAAGAACCUUACCUGG
CCUUGACAUG-CUG--AGAACUU-UCCAGAGAUGGA-UUGGUG-CCUUCG-GG--AACUC
AGACACAGGUGCUGCAUGGCUGUCGUCAGCUCGUGUCGUGAGAUGUUGGGUUAAGUCCCG
UAACGAGCGCAACCCUUGUCCUUAGUUACCAGCACG--UAA---UGGUGGGCACUCUGCA
UAAACUGACGGCAACAAGCCGGAGGAAGGUGGGGACGACGUCAAAUCCUCAUGGCCUUUA
UACCCCGGGCUACACACGUGCUACAAUGGCCGGUACAGAGGGUCGCCAACCCGCGAGGGG
GAGCCAAUCCCAGAAAGCCGGUCUCAGUUCGGAUUGGAGGCUGCAACUCGCCUCCAU---
------------------------------------------------------------
------------------------------------------------------------
------------------------------------------------------------
-------------------
>KA3385A-1R_merged_00009.1 <unknown description>
------------------------------------------------------------
------------------------------------------------------------
------------------------------------------------------------
------------------------------------------------------------
------------------------------------------------------------
------------------------------------------------------------
--------GAGCGGCCUAGGUCGGAUUAGCUAGUUGGUGGGGUAAUGGCUCACCAAGGCG
ACGAUCCGUAACUGGUCUGAGAGGAUGAUCAGUCACACUGGAACUGAGACACGGUCCAGA
CUCCUACGGGAGGCAGCAGUGGGGAAUAUUGGACAAUGGGCGAAAGCCUGAUCCANNNNN
NNUUACCGCG-GCUGCUGG-CA-CAGAUUAGCCGGUGCUUUUAGUAGGGAAGAA-AAAGC
UCAAGCUAAUAUCUUGA-GUGUUGACGGUACCUGAAGAAUAAGCACCGGCUAAC-UCUGU
GCCAGCAGCCGCGGUAAUACAGAGGGUGCGAGCGUUAAUCGGAUUUACUGGGCGUAAAGC
GUGUGUAGGUGGCUGUUCAAGUCGGUUGUGAAAUCCCCGGGCUCAACCUGGGAAUUGCUU
CCGAGACUGAGCGGCUAGAGUACGGUAGAGGGCGGUGGAAUUUCCGGUGUAGCGGUGAAA
UGCGUAGAUAUCGGAAGGAACACC-AAUGGCGAAGGCAGCCGCCUGGGCCUGUACUGACA
CUCAAACAC-AAAGUUCGGGGAUCAAACAGGAUUAGAUACCCUGGUAGUCCACGCCGUAA
ACGAUGUCAACUAGCCGUUGGGAGU---CUUGA----ACUCUUAGUGGCGCAGCUAACGC
AUUAAGUUGACCGCCUGGGGAGUACGGCCGCAAGGUUAAAACUCAAAUGAAUUGACGGGG
GCCCGCACAAGCGGUGGAGCAUGUGGUUUAAUUCGAAGCAACGCGCAGAACCUUACCAAC
CCUUGACAUC-CCG-gUGCGGUU-UCCAGAGAUGGA-UUCCUU-CAUUCG-GG--GACCG
-GUGACAGGUGCUGCAUGGCUGUCGUCAGCUCGUGUCGUGAGAUGUUGGGUUAAGUCCCG
CAACGAGCGCAACCCUCGCCAUUAGUUGCCAUCA----UUU---AGUUGGGAACUCUAAU
GGGACUGCCGGUGCUAAGCCGGAGGAAGGUGGGGAUGACGUCAAGUCCUCAUGGCCCUUA
CAGGGUGGGCUACACACGUGCUACAAUGGCGACUACAGAGGGUUAAUACUCAGCGAUGAG
GAGCUAAUCCCAAAAAGUCG-UCUCAGUUCGGAUUGUCCUCUGCAACUCGAGGGCAUGAA
GUUGGAAUCGCUAGUAAUCGCGGAUCAG-CAUGCCGCGGUGAAUACGUUCCCGGGCCUUG
UACACACAGCCCGUCACACAAAGUUACUA-------------------------------
------------------------------------------------------------
-------------------
>KA3385A-1R_merged_00010.1 <unknown description>
------------------------------------------------------------
------------------------------------------------------------
------------------------------------------------------------
------------------------------------------------------------
------------------------------------------------------------
------------------------------------------------------------
--------GAGCGGCCUAGGUCGGAUUAGCUAGUUGGUGAGGUAAUGGCUCACCAAGGCG
ACGAUCCAUAGCUGGUCUGAGAGGAUGAUCAGCCACACUGGGACUGAGACACGGCCCAGA
CUCCUACGGGAGGCAGCAGUGGGGAAUAUUGGACAAUGGGCGAAAGCCUGAUCCAGCCAU
GCCGCNNNNNNNN-NCUGGCA--AGAGUUGCCGGGCUUAUUCUUCAGGUACGUC-AACAC
UCAAGAUAUUAGCUUGAGCUUUUU-CU-UCCCUGACUAAUAAGCACCGGCUAAC-UCUGU
GCCAGCAGCCGCGGUAAUACAGAGGGUGCGAGCGUUAAUCGGAUUUACUGGGCGUAAAGC
GUGUGUAGGUGGCUGUUCAAGUCGGUUGUGAAAUCCCCGGGCUCAACCUGGGAAUUGCUU
CCGAGACUGAGCGGCUAGAGUACGGUAGAGGGCGGUGGAAUUUCCGGUGUAGCGGUGAAA
UGCGUAGAUAUCGGAAGGAACACC-AAUGGCGAAGGCAGCCGCCUGGGCCUGUACUGACA
CUCAAACACAAA-GUUCGGGGAUCAAACACAA--AGUUAC-CUGGUAGUCCACGCCGUAA
ACGAUGUCAACUAGCCGUUGGGAGU---CUUGA----ACUCUUAGUGGCGCAGCUAACGC
AUUAAGUUGACCGCCUGGGGAGUACGGCCGCAAGGUUAAAACUCAAAUGAAUUGACGGGG
GCCCGCACAAGCGGUGGAGCAUGUGGUUUAAUUCGAAACAACGCGCAGAACCUUACCAAC
CCUUGACAUC-UGG--AUGCGGUUAGAUGUCAAGGG-UUGGUA-AGUUCGGCU--GGAUC
CAAGACAGGUGUUGCAUGGCUGUCGUCAGCUCGUGUCGUGAGAUGUUGGGUUAAGUCCCG
CAACGAGCGCAACCCUCGCCUUUAGUUGCCAUCAU---UAAG----UUGGGUACUCUAAA
GGAACCGCCGGUGAUAAGCCGGAGGAAGGUGGGGAUGACGUCAAGUCCUUAUGGCCCUUA
CGUGUUGGGCUACACACGUGCUACAAUGGCGACUACAGUGGGCAGCCACCUCGCGAGAGG
GAGCUAAUCUCC-AAAAGUCGUCUCAGUUCGGAUCGUUCUCUGCAACUCGAGAGCGUGAA
GGCGGAAUCGCUAGUAAUCGCGGAUCAGC-AUGCCGCGGUGAAUACGUUCCCAGGCCUUG
UACACACCGCCCGUCAAACCAA---AGUUACCUA--------------------------
------------------------------------------------------------
-------------------
>KA3385A-1R_merged_00011.1 <unknown description>
------------------------------------------------------------
------------------------------------------------------------
------------------------------------------------------------
---------------------CCCCUGCUUCU----CUUGAGAGCGGCGGACGGGUGAGU
AAUGCCUAGGA-AUCUGCCUGGUAGUGGGGGAUAACGUUCGGAAACGGACGCUAAUACCG
CAUACG--------UCCUACGGGA--------GAAAGCAGGGGAC-C-UUCG-GGCCUUG
CGCUAUCAGAUGAGCCUAGGUCGGAUUAGCUAGUUGGUGGGGUAAUGGCUCACCAAGGCG
ACGAUCCGUAACUGGUCUGAGAGGAUGAUCAGUCACACUGGAACUGAGACACGGUCCAGA
CUCCUACGGGAGGCAGCAGUGGGGAAUAUUGGACAAUGGGCGAAAGCCUGAUCCAGCCAU
GCCGCGUGUGUGAAGAAGGUCUUCGGAUUGUAAAGUGCACGUAGUUAGCCGGAC-UUCCU
CUAA--UAACACCCUCAAGACUUGACGGUACUAUUAGAGGAAGUCUCGGCUAAC-UACGU
GCCAGCAGCCGCGGUAAUACGUAUGAGGCUAACGUUGUUCGGAUUUACUGGGCGUAAAGG
GUGUGUAGGCGGUUUAGUAAGUCUGAUGUGGAAUCUAGAAGCUUAACUUCUAUACGUCAU
CAGAAACUACUUAACUUGAGUACAGGAGGGGAGAGUGGAAUUCCAGGUGUAGCGGUGAAG
UCCAGAUAUCUAAGCACGCACACCaAGUUAAGUAGUCGACGUCCAGGUCUGAUACUCUCC
CUCCGGUACUAAACCAUUGAUACCAAAAAGGAUUAGAUACCCCGGUAGUCCAUGCUGNNN
NNNNNNNNNNNNNNNNNNNNNNNNN---NNNNN----NNNNNNNNNNNNNNNNNNNNNGC
GAUAAGUUGACCGCCUGGGGAGUACGGCCGCAAGGCUAAAACUCAAAGCAAUUGACGGGG
GCCCGCACAAUGUGUCGAGUUCCCGAAGGCAC-CAAUCCAACGCGAAGAACCUUACCUGG
CCUUGACAUG-CUG--AGAACUU-UCCAGAGAUGGA-UUGGUG-CCUUCG-GG--AACUC
AGACACAGGUGCUGCAUGGCUGUCGUCAGCUCGUGUCGUGAGAUGUUGGGUUAAGCCCCG
UAACGAGCGCAACCCUUGUCCUUAGUUACCAGCACG--UAA---UGGUGGGCACUCUAAG
GAGACUGCCGGUGACAAACCGGAGGAAGGUGGGGAUGACGUCAAGUCAUCAUGGCCCUUA
CGGCCAGGGCUACACACGUGCUACAAUGGUCGGUACAAAGGGUAGCCAAGCCGCGAGGUG
GAGCUAAUCCCAUAAAGCCGGUCUCAGUUCGGAUUGGAGGCUGCAACUCGCCUCCAU---
------------------------------------------------------------
------------------------------------------------------------
------------------------------------------------------------
-------------------
>KA3385A-1R_merged_00012.1 <unknown description>
------------------------------------------------------------
------------------------------------------------------------
------------------------------------------------------------
---------------------CCCCUGCUUCU----CUUGAGAGCGGCGGACGGGUGAGU
AAUGCCUAGGA-AUCUGCCUGGUAGUGGGGGAUAACGUUCGGAAACGGACGCUAAUACCG
CAUACG--------UCCUACGGGA--------GAAAGCAGGGGAC-C-UUCG-GGCCUUG
CGCUAUCAGAUGAGCCUAGGUCGGAUUAGCUAGUUGGUGGGGUAAUGGCUCACCAAGGCG
ACGAUCCGUAACUGGUCUGAGAGGAUGAUCAGUCACACUGGAACUGAGACACGGUCCAGA
CUCCUACGGGAGGCAGCAGUGGGGAAUAUUGGACAAUGGGCGAAAGCCUGAUCCAGCCAU
GCCGCGUGUGUGAAGAAGGUCUUCGGGCUGCUG-GCACGU--AGUUAGCCGGAC-UUCCU
CUAA--UAACACCCUCAAGACUUGACGGUACUAUUAGAGGAAGUCUCGGCUAAC-UACGU
GCCAGCAGCCGCGGUAAUACGUAUGAGGCUAACGUUGUUCGGAUUUACUGGGCGUAAAGG
GUGUGUAGGCGGUUUAGUAAGUCUGAUGUGGAAUCUAGAAGCUCAAGAUGGGAACUGAAU
UCAGAACUACUUAACUUGAGUACAGGAGGGGAGAGUGGAAUUCCAGGUGUAGCGGUGAAA
UGCUUAGAUAUCUGGAGGAACACC-AGUGGUGAAGACGGCUCUCUGGACUGUAACUGACG
CUCAAACACAAAGGCAUGGGGAGCAAACGGGAUUAGAUACCCCGGUAGUCCAUGCUGUAA
ACGAUG--GAAUNNNNNNNNNNNNN---NNNNN----NNNNNNNNNNNNNNN-NNNNNNN
NNNNNNNNNNNNNNNNNNNNNNNNNNNNNNNNNNNNNNNNNNNNNNNNNNNNNNNNNCAG
CCAUGCAGCACCUGUGUCUGA-GUUCCCGAAGACCAAUCAACGCGAAGAACCUUACCUGG
CCUUGACAUG-CUG--AGAACUU-UCCAGAGAUGGA-UUGGUG-CCUUCG-GG--AACUC
AGACACAGGUGCUGCAUGGCUGUCGUCAGCUCGUGUCGUGAGAUGUUGGGUUAAGUCCCG
UAACGAGCGCAACCCUUGUCCUUAGUUACCAGCACG--UAA---UGGUGGGCACUCUAAG
GAGACUGCCGGUGACAAACCGGAGGAAGGUGGGGAUGACGUCAAGUCAUCAUGGCCCUUA
CGGCCAGGGCUACACACGUGCUACAAUGGUCGGUACAAAGGGUUGCCAAGCCGCGAGGUG
GAGCUAAUCCCAUAAAACCGAUCGUAGUCCGGAUCGCAGUCUGCAACUCGACUGCAU---
------------------------------------------------------------
------------------------------------------------------------
------------------------------------------------------------
-------------------
>KA3385A-1R_merged_00013.1 <unknown description>
------------------------------------------------------------
------------------------------------------------------------
------------------------------------------------------------
---------------------CCCCUGCUUCU----CUUGAGAGCGGCGGACGGGUGAGU
AAUGCCUAGGA-AUCUGCCUGGUAGUGGGGGAUAACGUUCGGAAACGGACGCUAAUACCG
CAUACG--------UCCUACGGGA--------GAAAGCAGGGGAC-C-UUCG-GGCCUUG
CGCUAUCAGAUGAGCCUAGGUCGGAUUAGCUAGUUGGUGGGGUAAUGGCUCACCAAGGCG
ACGAUCCGUAACUGGUCUGAGAGGAUGAUCAGUCACACUGGAACUGGUCCACCAACAA-A
CUCCUACGGGAGGCAGCAGUGAGGAAUUUUGCGCAAUGGGGGAAACCCUGACGCAGCAAU
ACCACGUGGGUGAUGAAGGUUUUCGGAUUGUCAAGCCCUGUCAAAUGGAAAGAA-AAGCU
UGAGGUUAACACCCUCAAGACUUGACGGUACUAUUAGAGGAAGUCUCGGCUAAC-UACGU
GCCAGCAGCCGCGGUAAUACGUAUGAGGCUAACGUUGUUCGGAUUUACUGGGCGUAAAGG
GUGUGUAGGCGGUUUAGUAAGUCUGAUGUGGAAUCUAGAAGCUUAACUUCUAUACGUCAU
CAGAAACUACUUAACUUGAGUAGGGGAGAGUGUGGUGGAAUUGCCGGCUCAANNNNNNNN
NNNNNNNNNNNNNNNNNNNNNNNN-NNNNNNNNNNNNNNNNNNNNNNNNNNNNNNNNNNN
NNNNNNNNNNNNNNNNNNNNNNNNNNNNNNNAUUAGAUACCCUGGUAGUCCACGCCGUAA
ACGAUGUCUACUCGGAGUUUGGUGA---CUUAG----UCACUGGGCUCCCAAGCUAACGC
AUUAAGUAGACCGCCUGGGGAGUACGGCCGCAAGGUUAAAACUCAAAUGAAUUGACGGGG
GCCCGCACAAGCGGUGGAGCAUGCCGAAGGCACCAAUCCAACGCGUCAAGCCAGGUAAGG
UCUUCGCGUU---G--AGAACUU-UCUAGAGAUAGA-UUGGUG-CCUUCG-GG--AACUC
AGACACAGGUGUUGCAUGGCUGUCGUCAGCUCGUGUCGUGAGAUGUUGGGUUAAGUCUGG
UAACGAACGCAACCCGUCUCUAUCGUUGCCAGUGGG--UAA---UGCCAGGCACUCUAUA
GAGACUGCCAGUGUUGAACUGGAGGAAGGUGGGGAUGACGUCAAGUCCUCAUGGCCCUUA
UGUCCCGGGCUACACACGUGCUACAAUGGUCUGUACAGAGGGCAACGAACCCGCGAGGGG
GAGUAAAUCCCAGAAAGCAGAUCUCAGUGCGGAUUGUAGGCUGCAACUCGCCUACA----
------------------------------------------------------------
------------------------------------------------------------
------------------------------------------------------------
-------------------
>KA3385A-1R_merged_00014.1 <unknown description>
------------------------------------------------------------
------------------------------------------------------------
------------------------------------------------------------
------------------------------------------------------------
------------------------------------------------------------
--------------------------------------GGGGGAC-C-UUCG-GGCCUCA
CGCCAAGAGAUUAGCCCAAGUGGGAUUAGCUAGUUGGUAAGGUAAUGGCUUACCAAGGCG
ACGAUCCCUAGCUGGUUUGAGAGGAUGAUCAGCCACACUGGGACUGAGACACGGCCCAGA
CUCCUACGGGAGGCAGCAGUGGGGAAUAUUGCACAAUGGGCGCAAGCCUGAUGCAGCCAU
GCAGUAAC-GUCAAGAUGUGCU-CUA-UUAAAACACACUUUCAGUAAGGAGGAA-AGGGU
GUGUUUUAAUAGAGCACAUCUGUGACGUUACUUACAGAAGAAGCACCGGCUAAC-UCCGU
GCCAGCAGCCGCGGUAAUACGGAGGGUGCGAGCGUUAAUCGGAAUUACUGGGCGUAAAGC
GUACGCAGGCGGUUUGUUAAGCGAGAUGUGAAAGCCCUGGGCUCAACCUGGGAACUGCAU
UUCGAACUGGCAAACUAGAGUGUGAUAGAGGGUGGUAGAAUUUCAGGUGUAGCGGUGAAA
UGCGUAGAGAUCUGAAGGAAUANN-NNNNNNNNNNNNNNNNNNNNNNNNNNNNNNNNNNN
NNNNNNNNNNNNNNNNNNNNNNNNNNNNNNNNNNNNNNNNCCUGGUAGUCCACGCCGUAA
ACGAUGAUUGCUAGAAGGA-GGUUA----AUCC----CUUCUG--UGCCGAAGCUAACGC
AUUAAGUGUUCCGCCUGGGGAGUACGGCCGCAAGGUUGAAACUCAAAGGAAUUGACGGGA
A-----------------------------------------------------------
------------------------------------------------------------
------------------------------------------------------------
------------------------------------------------------------
------------------------------------------------------------
------------------------------------------------------------
------------------------------------------------------------
------------------------------------------------------------
------------------------------------------------------------
------------------------------------------------------------
-------------------
>KA3385A-1R_merged_00015.1 <unknown description>
------------------------------------------------------------
------------------------------------------------------------
------------------------------------------------------------
---------------------CCCCUGCUUCU----CUUGAGAGCGGCGGACGGGUGAGU
AAUGCCUAGGA-AUCUGCCUGGUAGUGGGGGAUAACGUUCGGAAACGGACGCUAAUACCG
CAUACG--------UCCUACGGGA--------GAAAGCAGGGGAC-C-UUCG-GGCCUUG
CGCUAUCAGAUGAGCCUAGGUCGGAUUAGCUAGUUGGUGGGGUAAUGGCUCACCAAGGCG
ACGAUCCGUAACUGGUCUGAGAGGAUGAUCAGUCACACUGGAACUGAGACACGGUCCAGA
CUCCUACGGGAGGCAGCAGUGGGGAAUAUUGGACAAUGGGCGAAAGCCUGAUCCAGCCAU
GCCGCGUGUGUGAAGAAGGUCUUCGGAUUGUAAAGCAUAUUAAGUUGGGAGGAA-GGGUA
GUAACUUAAUACGUUGCUACUUUGACGUUACCGACAGAAUAAGCACCGGCUAAC-UUCGU
GCCAGCAGCCGCGGUAAUACGAAGGGUGCAAGCGUUAAUCGGAAUUACUGGGCGUAAAGC
GCGCGUAGGUGGUUCAGUGAGGGGGAAGUGGAAUUCCCGGGCUUAACCAAGGAAGGGCAU
UUGAAACUGCUUGGCUUGAGUACGGGAGGGGGAAGUGGAAUUCCCGGUGUAGAGGUGAAA
UUCGUAGAUAUCGGGAGGAACACC-AGUGGCGAAGGCGGCUUCCUGGACCGAUACUGACG
CUGAGGUGCGAAAGCGUGGGGAGCAAACAGGAUUAGAUACCCUGGUAGUCCACGCCGUAA
ACGAUGUCAACUAGCCGUUGGGAGU---CUUGA----ACUCUUAGUGGCGCAGCUAACGC
AUUAAGUUGACCGCCUGGGGAGUACGGCCGCAAGGNNNNNNNNNNNNNNNNNNNNNNNNN
NNNNNNNNNNNNNNNNNNNNNNNCCGAAGGCACCAAUCCAUCUCUGGAAA-GUUCCCUGG
AUGUCAAGGG-CAG--GUAAGGU-UCUUGCGUUGGA-UUGGUG-CCUUCG-GG--AACCC
UGAGACAGGUGCUGCAUGGCUGUCGUCAGCUCGUGUCGUGAGAUGUUGGGUUAAGUCCCG
CAACGAGCGCAACCCUUGUCCUUAGUUGCCAGCA-U--UAA----GUUGGGCACUCUAGG
GAGACUGCCGGUGACAAACCGGAGGAAGGUGGGGAUGACGUCAAGUCAUCAUGGCCCUUA
UGGGCAGGGCUACACACGUGCUACAAUGGCCGGUACAAAGGGCUGCAAACCCGCGAGGGG
GAGCUAAUCUCAUAAAGCCGGUCGUAGUCCGGAUUGGAGUCUGCAACUCGAC--------
------------------------------------------------------------
------------------------------------------------------------
------------------------------------------------------------
-------------------
>KA3385A-1R_merged_00016.1 <unknown description>
------------------------------------------------------------
------------------------------------------------------------
------------------------------------------------------------
------------------------------------------------------------
------------------------------------------------------------
------------------------------------------------------------
-----GGAGAUGAGCCCGCGUACCAUUAGCUUGUUGGUAGGGUGAUGGCCUACCAAGGCA
ACGAUGGUUAGCUGGUCUGAGAGGAUGAUCAGCCACACUGGAACUGACACACGGUCCAGA
CUCCUACGGGAGGCAGCAGUGAGGAAUUUUGCGCAAUGGGGGAAACCCUGACGCAGCAAC
GCCGCGUGAGUGAUGAAGGCUUUCGAGUCGUAAAGCUCUGUCAAGUGAGAAGAACCUACU
UUUUGUUAAUACCAUUAAGUACUGACGGUAUCACUGAAGGAAGCACCGGCUAAC-UCCGU
GCCAGCAGCCGCGGUAAUACGGAUUCCACUCACCUCAUUCGGAUUUACUGGGCGUAAAGG
GUGUCUAGGCGGGAUAAUAAGUCAAAUGUGAAAUUCCAGGGCUUAACCCUGAAACUGCGU
UUGAUACUGCAAGCCUUGAGUCCGAGAGAGGUGAGUGGAAUUCCUAGUGUAGAGGUGAAA
UUCGUAGAUAUUAGGAAGAACACC-AGUGGCGAAGGCGGCCUC-UGGCAUAAUACUGACG
CUGAGGUGCGAAAGCGUGGGGAGCAAACAGGAUUAGAUACCCUGGUAGUCCACGCAGAAA
ACGAUGAACACUAGGUAUAGGAGG---U--UAAUC---CCUUCUGUGCCGAAGCUAACGC
AUUAAGUGUUCCGCCUGGGGAGUACGGCCGCAAGGUUGAAACUCAAAGGAAUUGACGGGG
ACUCAAACAAAAGUUACUG-AUGUGGAUUAAUUCGAUGCAACGCGAAAAACCUUACCUAC
CCUUGACAUG-UCC--AGAACCC-UGCAGAGAUGCG-GGGGUGCCCGAAA-GG-GAAUUG
GAACACAGGUGCUGCAUGGCUGUCGUCAGCUCGUGUCGUGAGAUGUUGGGUUAAGUCCCG
CAACGAGCGCAACCCCUAUCUCUAAUUGCCAUCAU---UCAG----UUGGGCACUAUAGA
GAGACUGCCUCGGUAAACGGGGAGGAAGGUGGGGACGACGUCAAGUCCUCAUGGCCUUUA
UGUCCAGGGCUACACACGUGCUACAAUGGUCAGUACAGAGGGCAGCAAGCGGGCGACCGU
GAUCCAACUUCAAAAAGCCGUUCUCAGUUCGGAUUGGAGUCUGCAACUCGACUUCAUGAA
GUUGGAAUCGCUAGUAAUCGUGGAUCAGC-AUGCCACGGUGAAUACGUUCCCGGGCCUUG
UACACACCGCCCCUCAAAC-AC-AAAGUUACUUG--------------------------
------------------------------------------------------------
-------------------
>KA3385A-1R_merged_00017.1 <unknown description>
------------------------------------------------------------
------------------------------------------------------------
------------------------------------------------------------
------------------------------------------------------------
-------------------------UUAUUCCCAACUUGCCGAAAGGUAGGCUAAUACCG
AAUGUGG--CUAUUGUCUCGAAUAGAGGGAAUUAAAGGA---------AGCGCAAGCUUU
CGCUUGAGGAUGAGCCCGCGUCUGAUUAGCUUGUUGGUGGGGUAAUGGCCUACCAAGGCG
AAGAUCAGUAGCCGGCCUGAGAGGGUGAACGGCCACACUGGGACUGAGACACGGCCCAGA
CUCCUACGGGAGGCAGCAGUGAGGAAUAUUGCGCAAUGGGGGAAACCCUGACGCAGCGAC
GCCACGUGGGUGAUGAAGGUCUUCNNNNNNNNNNNNNUUUUUAGAGAGGAAGA-------
-------UA------------AUGACGGUACCUCA-GAAUAAGCCUUGGCUAAC-UACGU
GCCAGCAGCCGCGGUAAUACGUAUAAGGCGAGCGUUAUUCGGAUUUACUGGGCGUAAAGG
GUGUCUAGGCGGGAUAAUAAGUCAAAUGUGAAAUUCCAGGGCUUAACCCUGAAACUGCGU
UUGAUACUGUUAUUCUUGAGUAUAUGAGGGGAGGACGGAAUUCCCGGUGUAGCGGUGAAA
UGUGUAGAUAUCGGGAAGAACACC-AGUGGCGAAGGCGGUCCUCUGGCAUAAUACUGACG
CUAAAGCACGAAGGCGUGGGGAGCAAACAGGAUUAGAUACCCUGGUAGUCCACGCAGUAA
ACGAUGAACACUAGGUAUAGGAG-----GUUAAUC---CCUUCUGUGCCGAAGCUAACGC
AUUAAGUGUUCCGCCUGGGGAGUACGGCCGCAAGGUUGAAACUCAAAGGAACACUUAAUG
NNNNNNNNNNNNNNNNNNNNNNNNNNNNNNNNNNNNNNNNNNNNNNNNNNNAUUACCUGG
GCUUGACAUG-AAG--UAGUAGGGAGCCGAAAGGCA-ACUGUCCGCUUGC-UG-GAAGCU
UA-CACAGGUGCUGCAUGGCUGUCGUCAGCUCGUGUCGUAAGAUGUUGGGUUAAGUCCCG
CAACGAGCGCAACCCUUGUCUUUAGUUGCUACCAGG--UAA---UGCUGGGCACCCUAGA
GAAACUGCCGUAGAUAAUACGGAGGAAGGUGGGGAUGACGUCAAGUCCGCAUGGCCUUUA
UACCCAGGGCUACACACGUGCUACAAUGGUCUGUACAAAGGGUAGCCAACCCGCAAGGGG
GAGCCAAUCCCAAAAAGCAGUCCUCAGUUCGGAUUGAAGGCUGCAAUUCGCCUUCAUGAA
GUUGGAAUCGCUAGUAACCGCGGAUCAGC-AGGUCGCGGUGAAUAAGUUCCCGAGUCUUG
UACACACCGCCCGUCA-AACAC-AAAGUUACCUAA-------------------------
------------------------------------------------------------
-------------------
>KA3385A-1R_merged_00018.1 <unknown description>
------------------------------------------------------------
------------------------------------------------------------
------------------------------------------------------------
---------------------CCCCUGCUUCU----CUUGAGAGCGGCGGACGGGUGAGU
AAUGCCUAGGA-AUCUGCCUGGUAGUGGGGGAUAACGUUCGGAAACGGACGCUAAUACCG
CAUACG--------UCCUACGGGA--------GAAAGCAGGGGAC-C-UUCG-GGCCUUG
CGCUAUCAGAUGAGCCUAGGUCGGAUUAGCUAGUUGGUGGGGUAAUGGCUCACCAAGGCG
ACGAUCCGUAACUGGUCUGAGAGGAUGAUCAGUCACACUGGAACUGAGACACGGUCCAGA
CUCCUACGGGAGGCAGCAGUGGGGAAUAUUGGACAAUGGGCGAAAGCCUGAUCCAGCCAU
GCCGCGCGUGUGAAGAAGGUCUUCGGAUUGUAAAGCACUUUAAGUUGGGAGGAA-GGGCA
GUAAAUUAAUACCUUGCUACUUUGACGUUACCGACAGAAUAAGCACCGGCUAAC-UUCGU
GCCAGCAGCCGCGGUAAUACGAAGGGUGCAAGCGUUAAUCGGAAUUACUGGGCGUAAAGC
GCGCGUAGGUGGUUCAGUAAGUUGGAUGUGAAAUCCCAGGGCUCAACCCUGGAACUGCAU
UCGAAACUGCAUGACUUGAGUCCAGGAGAGGAGAGCGGAAUUCCCGGUGUAGCGGUGAAA
UGUGUAGAUAUCGGGAAGAACAUC-AGUGGCGAAGGCGGCUCUCUGGACUGGAACUGACG
CUGAAGUACGAAAGCGUGGGGAGCAAACAGGAUUAGAUAACCUGUUUGUCGAUUGUGUAA
ACGAUGUCAACUAGCCGUUGGGAGC---CUUGA----GCUCUUAGUGGCGCAGCUAACGC
AUUAAGUUGACCGACUGGGGAGUACGGCCGCAAGGUUAAAACUCAAAUGAAUUGACGGGG
GCCCUCAAANNNNNNNNNNNNNNCCGAAGGCACCAAUCCAACGCGAAGAACCUUACCUGG
CCUUGACAUG-CUG--AGAACUU-UCCAGAGCGACC-UCCGAG-CAAUCG-GGggAGCUU
--ACACAGGUGCUGCAGCACUGU-GUAAGCUCGUGUCGUGAGAUGUUGGGUUAAGUCCCG
CCCUGAACGCAACCCUUGUCCUUUGUUGCCAUCAGG--UUA---UGCUGGGCACUCUAAG
GAGACUGCCGGUAACAAGCCGGAGGAAGGUGGGGACGACGUCAAAUCCUCAUGGCCUUUA
UACCCCGGGGUACACACGUGCUACAAUGGCCGGUACAGAGGGUCGCCAACCCGCGAGGGG
GAGCUAAUCCCAGAAAGCCGGUCUCAGUUCGGAUUGGAGGCUGCAACUCGCCUCCAU---
------------------------------------------------------------
------------------------------------------------------------
------------------------------------------------------------
-------------------
>KA3385A-1R_merged_00019.1 <unknown description>
------------------------------------------------------------
------------------------------------------------------------
------------------------------------------------------------
---------------------CCCCUGCUUCU----CUUGAGAGCGGCGGACGGGUGAGU
AAUGCCUAGGA-AUCUGCCUGGUAGUGGGGGAUAACGUUCGGAAACGGACGCUAAUACCG
CAUACG--------UCCUACGGGA--------GAAAGCAGGGGAC-C-UUCG-GGCCUUG
CGCUAUCAGAUGAGCCUAGGUCGGAUUAGCUAGUUGGUGGGGUAAUGGCUCACCAAGGCG
ACGAUCCGUAACUGGUCUGAGAGGAUGAUCAGUCACACUGGAACUGAGACACGGUCCAGA
CUCCUACGGGAGGCAGCAGUGGGGAAUAUUGGACAAUGGGCGAAAGCCUGAUCCAGCCAU
GCCGCGUGUGUGAAGAAGGUCUUCGGAUUGUAAAGCACUUUAAGUUGGGAGGAA-GGGUG
GUAACUUAAUACGUUGCUACUUUGACGUUACCGACAGAAUAAGCACCGGCUAAC-UCCGU
GCCAGCAGCCGCGGUAAUACAGAGGGUGCAAGCGUUAAUCGGAAUUACUGGGCGUAAAGC
GCGCGUAGGUGGUUAGUUAAGUUGGAUGUGAAAUCCCCGGGCUUAACCCAGGAACUGCCU
UCAAAACUGGAUGGCUAGAGUCCGAGAGAGGUGAGUGGAAUUUCCAGUGUAGAGGUGAAA
UUCGUAGAUAUUGGAAAGAACACC-AGUGGCGAAGGCGGCCAC-UGG-CUGGUACUGACG
CUGAGGUGCGACAGCGUGGGGAGCAAACAGGAUUAGAUACCCUGGUAGUCCACGCCGUAA
ACGGUGUCCACUAGCCGUUGGGAGU---CUUGA----ACUCUUAGUGGCGCAGCUAACGC
AUUAAGUUGACCGCCUGGGGAGUACGGCCNNNNNNNNNNNNNNNNNNNNNNNNNNNNNNN
NNNNNNNNNNNNNNNNNNNNNNNCCGAAGGCACCAAUCCAACGCGAAGAACCUUACCUGG
CCUUGACAUG-CUG--AGAACUU-UCCAGAGAUGGA-UUGGUG-CCUUCG-GG--AACUA
CCUGAUGGCAACUA-AUGGUAGGGGUUGGCUCGUGUCGUGAGAUGUUGGGUUAAGUCCCG
CAACGAGCGCAACCCCUACCAUUAGUUGCCAUCAGG--UUA---AGCUGGGCACUCUAAU
GGGACUGCC-UACGCAAGUAGGAGGAAGGUGGGGAUGACGUCAAGUCCUCAUGGCCCUUA
CGCCUAGGGCCAUACACGUGCUACAAUGGCCGGUAUAGAGGGUCGCCAACCCGCGAGGGG
GAGCCAAUCCCAGAAAGCCGGUCUCAGUUCGGAUUGGAGGCUGCAACUCGCCUCCAU---
------------------------------------------------------------
------------------------------------------------------------
------------------------------------------------------------
-------------------
>KA3385A-1R_merged_00020.1 <unknown description>
------------------------------------------------------------
------------------------------------------------------------
------------------------------------------------------------
------------------------------------------------------------
------------------------------------------------------------
------------------------------------------------------------
--------------------------------------AGGGUAAAUGCCUACCAAGGCG
ACGAUCUAUAGCUGGUCUGAGAGGAUGAUCAGCCACACUGGGACUGAGACACGGCCCAGA
CUCCUACGGGAGGCAGCAGUGGGGAAUAUUGCACAAUGGGCGCAAGCCUGAUGCAGCCAU
GCCGCGUGUAUGAAGAAGGCCUUCGGGUUGUAAAGUACUUUCAGCGGGGAGGAA-GGGAG
UAAAGUUAAUACCUUUGCUCAUUGACGUUACCC-----------ACCGGCUAAC-UCCGU
GCCAGCAGCCGCGGUAAUACGGAGGGUGCAAGCGUUAAUCGGAAUUACUGGGCGUAAAGC
GCACGCAGGCGGUUUGUUAAGUCAGAUGUGAAAUCCCCGGGCACAACCUCCAAGUCGCAU
CGUUUAC-GGCGUGGACUACCAGGGUAGAGGGGGGUAGAAUUCCAGGUGUAGCGGUGAAA
UGCGUAGAGAUCUGGAGGAAUACC-GGUGGCGAAGGCGGCCCCCUGGACGAAGACUGACG
CUGAGGCGCGAAGGCGUGGGGAGCAAACAGGAUUAGAUACCCUGGUAGUCCACGCAGUAA
ACGGUGAACACUAGGUG-UAGCGGG--uAUUGA----CCCCUGCUUGCCGCAGUUAACGC
AUUAAGUGUUCCGCCUGGGGAGUACGACCGCAAGGUUAAAACUCAAAGGAAUUGACGNNN
AGCCUCCGAAGAGGGGGCUCAUCUC-UGUAGCUU--UCCAACGCGAAGAACCUUACCUGG
GUUUGACAUG-CAU-uGGAAAGC-UACAGAGAUGUA-GCCCCC-UCUUCG-GA--GGCCU
UUGCACAGGUGCUGCAUGGCUGUCGUCAGCUCGUGCCGUGAGGUGUUGGGUUAAGUCCCG
CAACGAGCGCAACCCUUGUCCUUAGUUGCCAUCGGU--UAU---G-CUGGGAACUCUAAG
GAGACUGCCGGUGACAAGCCGGAGGAAGGUGGGGAUGACGUCAAGUCCUCAUGGCCCUUA
CGUCCAGGGCUACACACGUACUACAAUGGCCGGUACAGAGGGCUGCAAUACCGCGAGGUG
GAGCUAAUC-CUCAAAGCUUAUCUCAGUUCGGAUUGGAGUCUGCAACUCGACUCCAUGAA
GUUGGAAUCGCUAGUAAUCGCGGAUCAG-CAUGCCGCGGUGAAUACGUUCCCGGGCCUUG
UACACACCGCCCGUCACACAAAGUUAC---------------------------------
------------------------------------------------------------
-------------------
>KA3385A-1R_merged_00021.1 <unknown description>
------------------------------------------------------------
------------------------------------------------------------
------------------------------------------------------------
------------------------------------------------------------
---------------------------------------------------CGAAUACCG
CAUACG--------CCCUGAGGGG--------GAAAGCAGGGGAU-C-GCAA-GACCUUG
CGUUAUUCGAGCGGCCUGCGUUGGAUUAGCUAGUUGGUAGGGUAAAGGCCUACCAAGGCG
ACGAUCCAUAGCUGGUCUGAGAGGACGAUCAGCCACACUGGGACUGAGACACGGCCCAGA
CUCCUACGGGAGGCAGCAGUGGGGAAUAUUGGACAAUGGGCGCAAGCCUGAUCCAGCAAU
ACCGCGUGAGUGAAGAAGGCCUUCGGGUUGUAAAGCACUUUCGGUAGGGACGAA-AAGCU
GAGGGCUAAUAUCCUUCAGUCUUGACUUAACCUAAAGAAGAAGCACCGGCUAAC-UCCGU
GCCAGCAGCCGCGGUAAUACGGGGGGUGCAAGCGUUAAUCGGAAUUACUGGGCGUAAAGA
GCACGUAGGCGGUUAUGUAAGUCGGAUGUGAAAGCCCAGGGCUUAACCUUGGAAUUGCAU
UCGAAACUGCAUGGCUAGAGUUUGGUAGAGGCUAGCGGAAUUCCAGGUGUAGCGGUGAAA
UGCGUAGAUAUCUGGAGGAACAUC-AGUGGCGAAGGCGGCUGGCUGGACCAAAACUGACG
CUGAGGUGCGAAAGCGUGGGGAGCAAACAGGAUUAGAUACCCUGGUAGUCCACGCCGUAA
ACGAUGUCAACUAGCCGCUGGGUUC---ACUUAA---GAACUUAGUGGCGCAGCUAACGC
GAUAAGUUGACCGCCUGGGGAGUACGGCCGCAAGGCUAAAACUCAAAGGAAUUGACGGGG
GCCCGCACAAGCGGUGGAGCAUGUGGUUUAAUUCGAUCCAACGCGAAGAACCUUACCUGC
CCUUGACAUC-CAG--GGAACUU-UCCAGAGAUGGA-UUGGUG-CCUUCG-GG--AACCC
UGAGACAGGUGCUGCAUGGCUGUCGUCAGCUCGUGUCGUGAGAUGUUGGGUUAAGUCCCG
CAACGAGCGCAACCCUUGUCCUUAGUUGCCAGCAU---UAAG----UUGGGCACUCUAGG
GAGACUGCCGGUGACAAACCGGAGGAAGGUGGGGAUGACGUCAAGUCAUCAUGGCCCUUA
UGGGCAGGGCUUCACACGUGAUACAAUGGUCGGUACAGAGGGUUGCCAAGCCGCGAGGUG
GAGCCAAUCCCAGAAAGCCGAUCGUAGUCCGGAUUGUUCUCUGCAACUCGAGAGCAUGAA
GUCGGAAUCGCUAGUAAUCGCGGAUCAGC-AUGCCGCGGUGAAUACGUUCCCGGGUCUUG
UACACACCGCCCGUCACACAAAGUUACCUAACUGC--CAGAAGUAGGUAGCCUAACC-GC
AA-GGAGGGCGC------------------------------------------------
-------------------
>KA3385A-1R_merged_00022.1 <unknown description>
------------------------------------------------------------
------------------------------------------------------------
------------------------------------------------------------
---------------------CCCCUGCUUCU----CUUGAGAGCGGCGGACGGGUGAGU
AAUGCCUAGGA-AUCUGCCUGGUAGUGGGGGAUAACGUUCGGAAACGGACGCUAAUACCG
CAUACG--------UCCUACGGGA--------GAAAGCAGGGGAC-C-UUCG-GGCCUUG
CGCUAUCAGAUGAGCCUAGGUCGGAUUAGCUAGUUGGUGGGGUAAUGGCUCACCAAGGCG
ACGAUCCGUAACUGGUCUGAGAGGAUGAUCAGUCACACUGGAACUGAGACACGGUCCAGA
CUCCUACGGGAGGCAGCAGUGGGGAAUAUUGGACAAUGGGCGAAAGCCUGAUCCAGCCAU
GCCGCGUGUGUGAAGAAGGUCUUCGGAUUGUAAAGCACUUUAAGUUGGGAGGAA-GGGUA
GUAACUUAAUACGUUGCUACUUUUGUAUUACCGACAGAAUAAGCACCGGCUAAC-UCUGU
GCCAGCAGCCGCGGUAAUACAGAGGGUGCAAGCGUUAAUCGGAAUUACUGGGCGUAAAGC
GCGCGUAGGUGGUUAGUUAAGUUGGAUGUGAAAUCCCCGGGCUCAACCUGGGAACUGCAU
UCAAAACUGCUGAGCUAGAGUACGGUAGAGGGUAGUGGAAUUUCCUGUGUAGCGGUGAAA
UGCGUAGAUAUAGGAAGGAACACC-AGUGGCGAAGGCGACUACCUGGACUGAUACUGACA
CUGAGGUGCGAAAGCGUGGGGAGCAAACAGGAUUAGAUACCCUGGUAGUCCACGCCGUAA
ACGAUGUCAACUAGCCGUUGGGAGU---CUUGA----ACUCUUAGUGGCGCAGCUAACGC
AUUAAGUUGACCGCCUGGGGAGUACGGCCGCAAGGUUAAAACUCAAAUGAAUUGACGGGG
GCCCGCAC---CUGUCU--CA-G-GGUUCAAGACCAAUCAACGCGAAGAACCUUACCUGC
CCUUGACAUC-CAG--GGAACUU-UCCAGAGAUGGA-UUGGUG-CCUUCG-GG--AACCC
UGAGACAGGUGCUGCAUGGCUGUCGUCAGCUCGUGUCGUGAGAUGUUGGGUUAAGUCCCG
CAACGAGCGCAACCCUUGUCCUUAGUUGCCAGC--A--UUA---AGUUGGGCACUCUAGG
GAGACUGCCGGUGACAAACCGGAGGAAGGUGGGGAUGACGUCAAGUCAUCAUGGCCCUUA
UGGGCAGGGCUACACACGUGCUACAAUGGCCGGUACAAAGGGCUGCAAACCCGCGAGGGG
GAGCUAAUCUCAUAAAGCCGGUCGUAGUCCGGAUUGGAGUCUGCAACUCGAC--------
------------------------------------------------------------
------------------------------------------------------------
------------------------------------------------------------
-------------------
>KA3385A-1R_merged_00023.1 <unknown description>
------------------------------------------------------------
------------------------------------------------------------
------------------------------------------------------------
-----------------------------------------GAGCGGCGGACGGGUGAGU
AAUGCCUAGGA-AUCUGCCUUUUGGUGGGGGACAACAGUUGGAAACGACUGCUAAUACCG
CAUGAU--------GUCUACGGAC--------CAAAGUGGGGGAC-C-UUCG-GGCCUCA
CGCCAAGAGAUUAGCCCAAGUGGGAUUAGCUAGUUGGUAAGGUAAUGGCUUACCAAGGCG
ACGAUCCCUAGCUGGUUUGAGAGGAUGAUCAGCCACACUGGGACUGAGACACGGCCCAGA
CUCCUACGGGAGGCAGCAGUGGGGAAUAUUGCACAAUGGGCGCAAGCCUGAUGCAGCCAU
GCCGCGUGUGUGAAGAAGGCCUUCGGGUUGUAAAGUACUUUCAGCGGGGAGGAA-GGGAG
UAAAGUUAAUACCUUUGCUCAUUGACGUUACCCGCAGAAGAAGCACCGGCUAAC-UCCGU
GCCAGCAGCCGCGGUAAUACGGAGGGUGCAAGCGUUAAUCGGAAUUACUGGGCGUAAAGC
GCACGCAGGCGGUUUGUUAAGUCAGAUGUGAAAUCCCCGGGCUCAACCUGGGAACUGCAU
CUGAUACUGGCAAGCUUGAGUCUCGUAGAGGGGGGUAGAAUUCCAGGUGUAGCGGUGAAA
UGCGUAGAGAUCUGGAGGAAUACC-GGUGGCGAAGGCGGCCCCCUGGACGAAGACUGACG
CUCAGGUGCGAAAGCGUGGGGAGCAAACAGGAUUAGAUACCCUGGUAGUCCACGCCGUAA
ACGAUGUCGACUUGGAGGUUGUGCC---CGGGG----ACACUGGGCUCCCAAGCUAACGC
GAUAAGUUGACCGCCUGGGGAGUACGGCCGCAAGGCUAAAACUCAAAGCAAUUGACGGGG
GCCCGCACAAGCGGUGGAGCAUGUGGUUUAAGUCGAUGCAACGCGAAGAACCUUACCUAC
CCUUGACAUC-CAG--AGAAUCU-GUGAGAGAUCGU-AGAGUG-CCUUCG-GG--AACUC
UGAGACAGGUGCUGCAUGGCUGUCGUCAGCUCGUGUCGUGAGAUGUUGGGUUAAGUCCCG
UAACGAGCGCAACCCUUAUCCUUAGUUGCCAACGGU--CAA---G-CUGGGAACUCUAGG
GAGACUGCCGGUGAUAAACCGGAGGAAGGUGGGGAUGACGUCAAGUCAUCAUGGCCCUUA
CGGCCAGGGCUACACACGUGCUACAAUGGCGCGCACAGAGGGCUGCAAACCCGCGAGGGG
GAGCCAAUCUCACAAAACGCAUCGUAGUCCGGAUCGCAGUCUGCAACUCGACUGCGUGAA
GUCGGAAUCGCUAGUAAUCGUGAAUCAG-AAUGUCACGGUGAAUACGUUCCCGGGCCUCA
AACACA----AAGUUACC------------------------------------------
------------------------------------------------------------
-------------------
>KA3385A-1R_merged_00024.1 <unknown description>
------------------------------------------------------------
------------------------------------------------------------
------------------------------------------------------------
---------------------CCCCUGCUUCU----CUUGAGAGCGGCGGACGGGUGAGU
AAUGCCUAGGA-AUCUGCCUGGUAGUGGGGGAUAACGUUCGGAAACGGACGCUAAUACCG
CAUACG--------UCCUACGGGA--------GAAAGCAGGGGAC-C-UUCG-GGCCUUG
CGCUAUCAGAUGAGCCUAGGUCGGAUUAGCUAGUUGGUGGGGUAAUGGCUCACCAAGGCG
ACGAUCCGUAACUGGUCUGAGAGGAUGAUCAGUCACACUGGAACUGAGACACGGUCCAGA
CUCCUACGGGAGGCAGCAGUGGGGAAUAUUGGACAAUGGGCGAAAGCCUGAUCCAGCCAU
GCCGCGUGUGUGAAGAAGGUCUUCGGAUUGUAAAGCACUUUAAGUUGGGAGGAA-GGGCA
GUAAAUUAAUACGUUGCUACUUUGACGGUACCCGCAGAAUAAGCCCCGGCUAAC-UCCGU
GCCAGCAGCCGCGGUAAGCCAAGGGAUACAAGCAGUAAUCCAAAUAACUGCUCGUAAAGA
GAGGGGAAGUGGUUCCGUUAGAGGGAAGGGAAUUCCACUUCCUGUACUUGGGAAGUGCUU
CCGAGACUGACGAGCUUGAGUACGGGAGGGGGAAGUGGAAUUCCCGGUGUAGAGGUGAAA
UUCGUAGAUAUCGGGAGGAACACC-AGUGGCGAAGGCGGCUUCCUGGACCGAUACUGACG
CUGAGACGCGAAAGCGUGGGGAGCAAACAGGAUUAGAUACCCUGGUAGUCCACGCCGUAA
ACGAUGUCAACUAGCCGUUGGGAGU---CUUGA----ACUCUUAGUGGCGCAGCUAACGC
AUUAAGUUGACCGCCUGGGGAGUACGGCCGCAAGGCUAAAACUCAAAGCAAUUGACGGGG
GCCCGCACAAGCGGUGGAGCAUGCCGAAGGCACCAAUCCAACGCGAAGAACCUUACCUGG
CCUUGACAUG-CUG--AGAACUU-UCCAGAGAUGGA-UUGGUG-CCUUCG-GG--AACUC
AGACACAGGUGCUGCAUGGCUGUCGUCAGCUCGUGUCGUGAGAUGUUGGGUUAAGCCCCG
CACUGAGCGCAACCCUUGCCCUUUGUUGCCAUCAGG--GUA---UGCUGGGCACUCUAAG
GAGACUGCCGGUAACAAGCCGGAGGAAGGUGGGGACGACGUCAAAUCCUCAUGGCCUUUA
UACCCCGGGCUACACACGUGCUACAAUGGCCGGUACAGAGGGUUGCCAACCCGCGAGGGG
GAGCCAAUCCCAGAAAGCCGGUCUCAGUUCGGAUUGGAGGCUGCAACUCGCCUCCAU---
------------------------------------------------------------
------------------------------------------------------------
------------------------------------------------------------
-------------------
>KA3385A-1R_merged_00025.1 <unknown description>
------------------------------------------------------------
------------------------------------------------------------
------------------------------------------------------------
---------------------CCCCUGCUUCU----CUUGAGAGCGGCGGACGGGUGAGU
AAUGCCUAGGA-AUCUGCCUGGUAGUGGGGGAUAACGUUCGGAAACGGACGCUAAUACCG
CAUACG--------UCCUACGGGA--------GAAAGCAGGGGAC-C-UUCG-GGCCUUG
CGCUAUCAGAUGAGCCUAGGUCGGAUUAGCUAGUUGGUGGGGUAAUGGCUCACCAAGGCG
ACGAUCCGUAACUGGUCUGAGAGGAUGAUCAGUCACACUGGAACUGAGACACGGUCCAGA
CUCCUACGGGAGGCAGCAGUGGGGAAUAUUGGACAAUGGGCGAAAGCCUGAUCCAGCCAU
GCCGCGUGUGUGAAGAAGGUCUUCGGAUUGUAAAGCACUUUAAGUUGGGAGGAA-GGGCA
GUAAANNNNNNNNNNNNNNNNNNNNNNNNNNNNNNNNNNNNNNNNNNNNNNNNN-NNNNN
NNNNNNNNNNNNNNNNNNNNNNNNNNNNNNNNNNNNNNNNNNNNNNNNNNNNNNNNNNNN
NNNNNNNNNNNNNNNNNNAAGUUGGAAGUGGAAUUCCCGGGAACACCAUGGGAAGGGCUU
CCGAUACUGACUGGCUUGAGUACGGGAGGGGGAAGUGGAAUUCCCGGUGUAGAGGUGAAA
UUCGUAGAUAUCGGGAGGAACACC-AGUGGCGAAGGCGGCUUCCUGGACCGAUACUGACG
CUGAGACGCGAAAGCGUGGGGAGCAAACAGGAUUAGAUACCCUGGUAGUCCACGCCGUAA
ACGAUGUCAACUAGCCGUUGGGAGU---CUUGA----ACUCUUAGUGGCGCAGCUAACGC
AUUAAGUUGACCGCCUGGGGAGUACGGCCGCAAGGCUAAAACUCAAAGCAAUUGACGGGG
GCCCGCACAAGCGGUGGAGGUUCCCGAAGGCACCAAUCCAACGCGAAGAACCUUACCUGG
CCUUGACAUG-CUG--AGAACUU-UCCAGAGAUGGA-UUGGUG-CCUUCG-GG--AACUC
AGACACAGGUGCUGCAUGGCUGUCGUCAGCUCGUGUCGUGAGAUGUUGGGUUAAGCCCCG
UAACGAGCGCAACCCUUGUCCUUAGGGACCAGCACG--UAA---UGGUGGGCACUCUAAA
CGACCUGAUGACAACAAGCCGGAGGAAGGUGGGGAUGACGUCAAAUCCUCAUGGCCUUUA
UACCCCGGGCUACACACGUGCUACAAUGACCGGUACAGAGGGUCGCCAACCCGCGAGGGG
GAGCCAAUCCCAGAAAGCCGGUCUGAGUUCGGAUUGGAGGCUGCAACUCGCCUCCAU---
------------------------------------------------------------
------------------------------------------------------------
------------------------------------------------------------
-------------------
>KA3385A-1R_merged_00026.1 <unknown description>
------------------------------------------------------------
------------------------------------------------------------
------------------------------------------------------------
---------------------CCCCUGCUUCU----CUUGAGAGCGGCGGACGGGUGAGU
AAUGCCUAGGA-AUCUGCCUGGUAGUGGGGGAUAACGUUCGGAAACGGACGCUAAUACCG
CAUACG--------UCCUACGGGA--------GAAAGCAGGGGAC-C-UUCG-GGCCUUG
CGCUAUCAGAUGAGCCUAGGUCGGAUUAGCUAGUUGGUGGGGUAAUGGCUCACCAAGGCG
ACGAUCCGUAACUGGUCUGAGAGGAUGAUCAGUCACACUGGAACUGAGACACGGUCCAGA
CUCCUACGGGAGGCAGCAGUGGGGAAUAUUGGACAAUGGGCGAAAGCCUGAUCCAGCCAU
GCCGCGUGUGUGAAGAAGGUCUUCGGAUUGUAAAGCACUUUAAGUUGGGAGGAA-GGGUG
GUAACUUAAUACGUUGCUACUUUGACGUUACCGACAGAAUAAGCACCGGCUAAC-UUCGU
GCCAGCAGCCGCGGUAAUACGAAGGGUGCAAGCGUUAAUCGGAAUUACUGGGCGUAAAGC
GCGCGUAGGUGGUUCAGUAAGUUGGAAGUGAAAUCCCCGGGCUCAACCUGGGAACUGCUU
UCAAAACUGCUGAGCUAGAGUACGGUAGAGGGUAGUGGAAUUUCCUGUGUAGCGGUGAAA
UGCGUAGAUAUCGGGAGGAACACC-AGUGGCGAAGGCGGCUCCCUGGACUGAUACUGACG
CUGAGGUGCGAAAGCGUGGGGAGCAAACAGGAUUAGAUACCCUGGUAGUCCACGCCGUAA
ACGAUGUCAACUAGCCGUUGGGAGU--nNNNNN----NNNNNNNNNNNNNNNNNNNNNNN
NNNAAGUUGACCGCCUGGGGAGUACGGCCGCAAGGCUAAAACUCAAAGCAAUUGACGGGG
GCCCGCACAAGCGGUGGA--A-GUUCCCGAAGACCAUCCGACGCGAAGAACCUUACCUGC
CCUUGACAUC-CUG--AGAACUU-UCUAGAGAUAGA-UUGGUG-CCUUCG-GG--AACUC
AGACACAGGUGCUGCAUGGCUGUCGUCAGCUCGUGUCGUGAGAUGUUGGGUUAAGUCCCG
UAACGAGCGCAACCCUUGUCCUUAGUUACCAGCACG--UAA---UGGUGGGAACUCUAAA
CGAACUGACGACAACAAGCCGGAGGAAGGUGGGGACGACGUCAAAUCCUCAUGGCCUUUA
UACCCCGGGCUACACACGUGCUACAAUGGCCGGUACAGAGGGUCGCCAACCCGCGAGGGG
GAGCCAAUCCCAGAAAGCCGGUCUCAGUUCGGAUUGGAGGCUGCAACUCGCCUCCAU---
------------------------------------------------------------
------------------------------------------------------------
------------------------------------------------------------
-------------------
>KA3385A-1R_merged_00027.1 <unknown description>
------------------------------------------------------------
------------------------------------------------------------
------------------------------------------------------------
------------------------------------------------------------
------------------------------------------------------------
------------------------------------------------------------
----------------------CCAUUAGUUUGUUGGUGGGGUAAAGGCCUACCAAGACU
GCGAUGGUUAGCUGGUCUGAGAGGAUGAUCAGCCACACUGGAACUGAGACACGGUCCAGA
CUCCUACGGGAGGCAGCAGUGGGGAAUUUUGCGCAAUGGGCGAAAGCCUGACGCAGCAAU
ACCGCGUGAGUGAAGAAGGCCUUUGGGUCGUAAAGCUCUUUUCUAAGGGAAGA-------
------UAG-------------UGACGGUACCUUAGGAAUAAGCACCGGCUAAC-UCCGU
GCCAGCAGCCGCGGUAAUACGGAGGGUGCAAGNNU-GUUCGGAUUUACUGGGCGUAAAGG
GCACGUAGGCGGCAUAGUAAGUUAAGGGUGAAAUCCCGGGGCUCAACUCCGGAACUGCUC
UUAAAACUGCUGAGCUAGAGAUAGUCAGAGGCGGGUAGAAUUCCUGGUGUAGAGGUGAAA
UUCGUAGAUAUCAGGAGGAAUACC-GGUGGCGAAGGCGGCCCGCUGGGGCUAUUCUGACG
CUAAGGUGCGAAAGCGUGGGGAGCAAACGGGAUUAGAUACCCCGGUAGUCCACGCCGUAA
ACGAUGAACACCAGCUGUUUGGAC---AAACGAC---AGUCCAAGUGGCGCAGCUAACGC
GAUGAGUGUUCCGCCUGGGGAGUACGGUCGCAAGCUUAAAACUCAAAGGAAUAGACGGGG
ACUCGCACAAGCGGUGGAUCACGUGGCUUAAUUCGAUGGUAAACGAAGAACCUUACCAAG
AUUNNNNNNN-NNN--NNNNNNNNNNNGAAGACCUC-CGAGCG-AGGGUG-GG--AGCUU
AC--ACAGGUGCUGCAUUGUUGUCGUCAGUUCGUGUCGUGAGAUGUUGGGUUAAGUCCCG
CAACGAACGCAACCCUUGUCCUUUGUUGCCAUCA-G--UUA---UGCUGGGCACUCUAAG
GAGACUGCCGGUAACAAGCCGGAGGAAGGUGGGGACGACGUCAAAUCCUCAUGGCCUUUA
UACCCCGGGCUACACACGUGCUACAAUGGCCGGUACAGAGGGUCGCCAACCCGCGAGGGG
GAGCCAAUCCCAGAAAGCCGGUCUCAGUUCGGAUUGGAGGCUGCAACUCGCCUCCAUGAA
GCUGGAAUCGCUAGUAACCACGCAUCAG-UACGGCGUGGUGAAUACGUUCCCGGACCUUG
UACACACCGCCCGUCACACAAAGUUA--CCAAUCUGCCAGAAGUAGGUAGCCUAACC-GC
AA-GGAGGGCGCUUACCACGGUGGGUUUCAUGACUGGGGUGAAGUCGUA-----------
-------------------
>KA3385A-1R_merged_00028.1 <unknown description>
------------------------------------------------------------
------------------------------------------------------------
------------------------------------------------------------
-------------------------------------------GCGGCGGACGGGUGAGU
AAUGCCUAGGA-AUCUGCCUGGUAGUGGGGGAUAACGUUCGGAAACGGACGCUAAUACCG
CAUACG--------UCCUACGGGA--------GAAAGCAGGGGAC-C-UUCG-GGCCUUG
CGCUAUCAGAUGAGCCUAUGUGGGAUUAGCUAGUUGGUAGGGUAAAGGCCUACCAAGGCG
ACGAUCCAUAGCUGGUCUGAGAGGACGAUCAGCCACACUGGGACUGAGACACGGCCCAGA
CUCCUACGGGAGGCAGCAGUGGGGAAUAUUGCACAAUGGGCGCAAGCCUGAUGCAGCCAU
GCCGCGUGUGUGAAGU-GGCACAGAGUUAGCCGGGCUUAUUAGUCAGGGAAGAA-AAAGC
UCAAGCUAAUAUCUUGAGU-GUUGACGGUACCAGCAGAAGAAGCACCGGCUAAC-UACGU
GCCAGCAGCCGCGGUAAUACGUAUAG-GCGAGCGUUAUUCGGAUUUACUGGGCGUAAAGG
GUGUCUAGGCGGGAUAAUAAGUCAAAUGUGAAAUUCCAGGGCUUAACCCUGAAACUGCGU
UUGAUACUGUUAUUCUUGAGUAUAUGAGGGGAGGACGGAAUUCCCGGUGUAGCGGUGAAA
UGUGUAGAUAUCGGGAAGAACACC-AGUGGCGAAGGCGGUCCUCUGGCAUAAUACUGACG
CUCAAACAC-AAAGUACCUAGAGCAAACAGGAUUAGAUACCCUGGUAGUCCACGCCGUAA
ACGAUGAUAACUAGCUGCCGGGGCAC---AUGG----UGUUUCGGUGGCGCAGCUAACGC
AUUAAGUUAUCCGCCUGGGGAGUACGGUCGCAAGAUUAAAACUCAAAGGAAUUGACGGGA
GCUCANNNNNNNNNNNNAUGAUGUGGAUUAAUUCGAUGCAACGCGAAAAACCUUACCUAC
CCUUGACAUG-UCC--AGAACCC-UGCAGAGAUGCG-GGGGUGCCCGAAA-GG-GAACUG
GAACACAGGUGCUGCAUGGCUGUCGUCAGCUCGUGUCGUGAGAUGUUGGGUUAAGUCCCG
CAACGAGCGCAACCCUUGUCAUUAAUUGCCAUCAU---UUAG----UUGGGCACUUUAAU
GAGACUGCCGGUGACAAACCGGAGGAAGGUGGGGAUGACGUCAAGUCCUCAUGGCCCUUA
UGGGUAGGGCUUCACACGUAAUACAAUGGUCGGUACAGAGGGUCGCCAACCCGCGAGGGG
GAGCCAAUCCCAGAAAGCCGAUCGUAGUCCGGAUCGGAGUCUGCAACUCGACUCCGUGAA
GUCGGAAUCGCUAGUAAUCUCGGAUCAG-CAUGCCGCGGUGAAUACGUUCCCGGGUCUUG
UACACACCGGCCGUCACACCAUGGGAGUGGAAUCUGCCAGAAGUAGGUAGCCUAACC-GC
AA-GGAGGGCGCUUACCACGGUGGGUUUCAUGACUGGGGUGAAGUCGUA-----------
-------------------
>KA3385A-1R_merged_00029.1 <unknown description>
------------------------------------------------------------
------------------------------------------------------------
------------------------------------------------------------
---------------------CCCCUGCUUCU----CUUGAGAGCGGCGGACGGGUGAGU
AAUGCCUAGGA-AUCUGCCUGGUAGUGGGGGAUAACGUUCGGAAACGGACGCUAAUACCG
CAUACG--------UCCUACGGGA--------GAAAGCAGGGGAC-C-UUCG-GGCCUUG
CGCUAUCAGAUGAGCCUAGGUCGGAUUAGCUAGUUGGUGGGGUAAUGGCUCACCAAGGCG
ACGAUCCGUAACUGGUCUGAGAGGAUGAUCAGUCACACUGGAACUGAGACACGGUCCAGA
CUCCUACGGGAGGCAGCAGUGGGGAAUAUUGGACAAUGGGCGAAAGCCUGAUCCAGCCAU
GCCGCGUGUGUGAAGAAGGUCUUCGGAUUGUAAAGCACUUUAAGUUGGGAGGAA-GGGCG
GUAACCUAAUACGUUAGUGUUUUGACGUUACCGACAGAAUAAGCACCGGCUAAC-UUCGU
GCCAGCAGCCGCGGUAAUACGAAGGGUGCAAGCGUUAAUCGGAAUUACUGGGCGUAAAGC
GCGCGUAGGUGGUUUGUUAAGUUGAAUGUGAAAGCCCCGGGCUCAACCUGGGAACUGCAU
CCAAAACUGGCAGGGUUGAGUACGGGAGAGGAAAGCGGAAUU-CCUGUGUAGAGGUGAAA
UUCGUAGAUAUCAGGAGGAACACC-GAUGGCGAAGGCAGCUUUCUGGACCGAUACUGACG
CUGAGGCGCGAAGGCGUGGGUAGCGAACGGGAUUAGAUACCCCGGUAGUCCACGCAGUAA
ACGAUGUACACUAGGCGUGGGUAGC--uNNNNNN---NNNNNNNNNNNNNNNNNNNNNNN
NNNNNNNNNNNNNNNNNNNNNNNNNNNNNNNNNNNNNNNNNNNNNNNNNNNNNNNNNNNN
NNNNNNNNNNNNNNNNNNNNNNNNNNNNNNNNNNNNNNNNNNNNNNNNNNNNNNNNNNNN
NNNNNNNNNN-NNC--AAAAGGU-UCUUGCGUUGGA-UUGGUG-CCUUCG-GG--AACUC
AGAAAGAGGUGCUGCAUGGCUGUCGUCAGCUCGUGUCGUGAGAUGUUGGGUUAAGUCCCG
CAACGAGCGCAACCCUUAUCUUUAGUUGCCAGCACG--UUA---UGGUGGGAACUCUAAA
GAGACUGCCCG-GUUAACGGGGAGGAAGGUGGGGAUGACGUCAAGUCCUCAUGGCCCUUA
UGUCCAGGGCUACACACGUGCUACAAUGGUAAGUACAGAGGGCAGCAAAACCGCGAGGUU
GAGCGAAUCUCAAAAAAGUUAUCUCAGUUCGGAUUGCAGUCUGCAACUCGGCUGCAU---
------------------------------------------------------------
------------------------------------------------------------
------------------------------------------------------------
-------------------
>KA3385A-1R_merged_00030.1 <unknown description>
------------------------------------------------------------
------------------------------------------------------------
------------------------------------------------------------
---------------------CCCCUGCUUCU----CUUGAGAGCGGCGGACGGGUGAGU
AAUGCCUAGGA-AUCUGCCUGGUAGUGGGGGAUAACGUUCGGAAACGGACGCUAAUACCG
CAUACG--------UCCUACGGGA--------GAAAGCAGGGGAC-C-UUCG-GGCCUUG
CGCUAUCAGAUGAGCCUAGGUCGGAUUAGCUAGUUGGUGGGGUAAUGGCUCACCAAGGCG
ACGAUCCGUAACUGGUCUGAGAGGAUGAUCAGUCACACUGGAACUGAGACACGGUCCAGA
CUCCUACGGCACGCAGCAGUGGGGAAUAUUGGACAAUGGGCGAAAGCCUGAUCCAGCCAU
GCCGCGUGUGUGAAGAAGGUCUUCGGAUUGUAAAGCACUUUAAGUUGGGAGGAA-GGGCA
GUAAGUUAAUACCUUGCUGUUUUGACGUUACCGACAGAAUAAGCACCGGCUAAC-UUCGU
GCCAGCAGCCGCGGUAAUACGAAGGGUGCAAGCGUUAAUCGGAAUUACUGGGCGUAAAGG
GUGUGUAGGCAGUUUAGUAAGUCUGAUGUGGAAUCUAGAAGCUUAACUUCUAUACGUCAU
CAGAAACUACUUAACUUGAGUAGGGGAGAGGGUGGUGGAAUUCCAGGUGUAGCGGUGAAA
UGCUUAGAUAUCUGGAGGAACACC-AGUGGUGAAGACGGCCUC-UGGACUGUAACUGACG
CUGAAACACGAAAGCAUGGGGAGCAAACACA-A-AGUUACCUUUUGAGUCGAUUGUGAAA
ACGAUGUCAACUAGCCGUUGGGAGC---CUUGA----GCUCUUAGUGGCGCAGCUAACGC
AUUAAGUUGACCGACUGGGGAGUACGGCCGCAAGGUUAAAACUCAAAUGAAUUGACGGGG
GCCCUCAAAAGCGGUGGAGCAUGCCGAAGGCACCAAUCCAACGCGAAGAACCUUACCUGG
CCUUGACAUG-CUG--AGAACUU-UCCAGAGAUGGA-UUGGUG-CCUUCG-GG--AACUC
AGACACAGGUGCUGCAUGGCUGUCGUCAGCUCGUGUCGUGAGAUGUUGGGUUAAGCCCCG
UAACGAGCGCAACCCUUGCGGCUUGUUGCCAUCAGG--UUA---UGCUGGGCACUCUAAG
GAGACUGCCGGUAACAAGCCGGAGGAAGGUGGGGACGACGUCAAAUCCUCAUGGCCUUUA
UACCCCGGGCUACACACGUGCUACAAUGGCCGGUACAGAGGGUCGCCAACCCGCGAGGGG
GAGCCAAUCCCAGAAAGCCGGUCUCAGUUCGGAUUGGAGGCUGCAACUCGCCUCCAU---
------------------------------------------------------------
------------------------------------------------------------
------------------------------------------------------------
-------------------
>KA3385A-1R_merged_00031.1 <unknown description>
------------------------------------------------------------
------------------------------------------------------------
------------------------------------------------------------
------------------------------------------------------------
------------------------------------------------------------
------------------------------------------------------------
-----GGAGAUGAGCCCGCGUACCAUUAGUUUGUUGGUGGGGUAAAGGCCUACCAAGACU
GCGAUGGUUAGCUGGUCUGAGAGGAUGAUCAGCCACACUGGAACUGGUACACGGUCCAGA
CUCCUACGGGAGGCAGCAGUGAGGAAUUUUGCGCAAUGGGGGCAACCCUGACGCAGCAAC
GCCGCGUGAGUGAAGAAGGCCUUUGGGUCGUAAAGCUCUGUCGACAGGGAAGAAGUUAUU
UCAUAUAAAUAGUAUGAAGUAUUGACGGUACCUGUAGAGGAAGCACCGGCUAAC-UCCGU
GCCAGCACCCCNNNNNNNNNNCC---UCCGAGCGUUAUUCGGAAUCAUUGGGCGUAAAGG
GUCUGUAGGCGGUUAUAUUAUUCUUUUGUCAAAAACCAGGGCUCAACCCUGGAUCCGCAA
AAGAAACGGUAUAACUUGAGGAUGUGAGAGGUGUACGGAACUCACGGUGUAGGGGUGAAA
UCCGUUGAUAUCGUGGGGAACACC-GAAAGCGAAGGCAGUACACUGGCACAUUCCUGACG
CUGAAAGACGAAAGCGUGGGUAGCGAAUGGGAUUAGAUACCCCAGUAGUCCACGCCCUAA
ACGAUCUUCUCUGGCUUUUCGGAG---UAUCGACC---UCUG-AGAGGCGAAGCUAACGC
GUUAAGUGCUGCGCCUGGGGAGUACGGGCGCAAGCCUAAAACUCAAAGGAAUUGACGGGG
GCCCGCACAAGCGGUGGAGCAUGUGGUUCAAUUCGAUGCAACGCGAAAAACCUUACCUAC
CCUUGACAUG-UCC--AGAAUCC-UGCAGAGAUGCG-GGAGUGCCCAAAG--G-GAAUUG
GAACACAGGUGCUGCAUGGCUGUCGUCAGCUCGUGUCGUGAGAUGUUGGGUUAAGUCCCG
CAACGAGCGCAACCCCUAUCUCUAAUUGCCAUCAU---UCAG----UUGGGCACUAUAGA
GAGACUGCCUCGGUAAACGGGGAGGAAGGUGGGGACGACGUCAAGUCCUCAUGGCCUUUA
UGUCCAGGGCUACACACGUGCUACAAUGAACGGUACAAAGGGUCGCGAACCCGCGAGGGG
AAGCCAAUCCCAAAAAGCCGGUCUCAGUUCGGAUUGGAGUCUGCAACUCGACUCCAUGAA
GUUGGAAUCGCUAGUAAUCGUGGAUCAGC-AUGCCACGGUGAAUACGUUCCCGGGCCUCA
AACACAAAGUAC------------------------------------------------
------------------------------------------------------------
-------------------
>KA3385A-1R_merged_00032.1 <unknown description>
------------------------------------------------------------
------------------------------------------------------------
------------------------------------------------------------
------------------------------------------------------------
------------------------------------------------------------
------------------------------------------------------------
--------GAGCGGCGAAGGUCGGAUUAGCUAGUUGGGGGGGUAAUGGCUCACCAAGGCG
ACGAUCCGUAACUGGUCUGAGAGGAUGAUCAGUCACACUGGAACUGAGACACGGUCCAGA
CUCCUACGGGAGGCAGCAGUGGGGAAUAUUGGACAAUGGGCGAAAGCCUGAUCCANNNNN
NNUUACCGCG-GCUGCUGG-CA-CAGAUUAGCCGGUGCUUUUAGUAGGGAAGAA-AAAGC
UCAAGCUAAUAUCUUGA-GUGUUGACGGUACCUACU-AAUAAGCACCGGCUAAC-UCUGU
GCCAGCAGCCGCGGUAAUACAGAGGGUGCGAGCGUUAAUCGGAUUUACUGGGCGUAAAGC
GUGUGUAGGUGGCUUGUUAAGUCGGAUGUGAAAUCCCUGGGCUCAACCUGGGAACUGCAU
UUGGAACUGAGCGGCUAGAGUACGGUAGAGGGCGGUGGAAUUUCCGGUGUAGCGGUGAAA
UGCGUAGAUAUCGGAAGGAACACC-AAUGGCGAAGGCAGCCGCCUGGGCCUGUACUGACA
CUCAAACAC-AAAGUUUCGGGAGCAAACAGGAUUAGAUACCCUGGUAGUCCACGCCGUAA
ACGAUGUCAACUAGCCGUUGGGAGU---CUUGA----ACUCUUAGUGGCGCAGCUAACGC
AUUAAGUUGACCGCCUGGGGAGUACGGCCGCAAGGUUAAAACUCAAAUGAAUUGACGGGG
GCCCGCACAAGCGGUGGAGCAUGUGGUUUAAUUCGAAGCAACGCGCAGAACCUUACCAAC
CCUUGACAUC-CCG-uCGCGGUU-UCCAGAGAUGGA-UUCCUU-CAUUCG-GG--GACCG
-GUGACAGGUGCUGCAUGGCUGUCGUCAGCUCGUGUCGUGAGAUGUUGGGUUAAGUCCCG
CAACAAGGGGGAAGGUUCUCCGC-GUUGC--GCGCA--UUA---AGUUGGGCACUCUAGU
GGGACUGCCGGUGAUAAGCCGGAGGAAGGUGGGGAUGACGUCAAGUCAUCAUGCCCCUUA
CGGGCUGGGCUACACACGUGCUACAAUGG-CGGUACAGUGGGCAGCCCUCUCAA-AGGCG
UCUCAGUUCGGAUUGAGCCGGCCUCAGUUCGGAUUGGUGUCUGCAACCCGACUCCAUGAA
GCCGGAAUCGCUAGUAAUCGUAGAUCAG-AACGCUACGGUGAAUACGUUCCCGGGCCUUG
UACACACGGCCCGUCACACAAAGUUACUA-------------------------------
------------------------------------------------------------
-------------------
>KA3385A-1R_merged_00033.1 <unknown description>
------------------------------------------------------------
------------------------------------------------------------
------------------------------------------------------------
---------------------CCCCUGCUUCU----CUUGAGAGCGGCGGACGGGUGAGU
AAUGCCUAGGA-AUCUGCCUGGUAGUGGGGGAUAACGUUCGGAAACGGACGCUAAUACCG
CAUACG--------UCCUACGGGA--------GAAAGCAGGGGAC-C-UUCG-GGCCUUG
CGCUAUCAGAUGAGCCUAGGUCGGAUUAGCUAGUUGGUGGGGUAAUGGCUCACCAAGGCG
ACGAUCCGUAACUGGUCUGAGAGGAUGAUCAGUCACACUGGAACUGAGACACGGUCCAGA
CUCCUACGGGAGGCAGCAGUGGGGAAUAUUGGACAAUGGGCGAAAGCCUGAUCCAGCCAU
GCCGCGUGUGUGAAGAAGGUCUUCGGAUUGUAAAGCAUAUUAAGUUGGGAGGAA-GGGUA
GUAACUUAAUACGUUGCUACUUUGACGUUACCGACAGAAUAAGCACCGGCUAAC-UUCGU
GCCAGCAGCCGCGGUAAUACGAAGGGUGCAAGCGUUAAUCGGAAUUACUGGGCGUAAAGC
GCGCGUAGGUGGUUCAGUAAGUUGGAUGUGAAAUCCCUUGGCUUAACCAAGGAAGGGCAU
UUGAAACUGCUUGGCUUGAGUACGGGAGGGGGAAGUGGAAUUCCCGGUGUAGAGGUGAAA
UUCGUAGAUAUCGGGAGGAACACC-AGUGGCGAAGGCGGCUUCCUGGACCGAUACUGACG
CUGAGACGCGAAAGCGUGGGGAGCAAACAGGAUUAGAUACCCUGGUAGUCCACGCCGUAA
ACGUUGGGCACUAGGUGUUGUGGGU---AUUGA----ACUCUUAGUGGCGCAGCUAACGC
AUUAAGUUGACCGCCUGGGGAGUACGGCCGCAAGGNNNNNNNNNNNNNNNNNNNNNNNNN
NNNNNNNNNNNNNNNNNNNNNNNCCGAAGGCACCAAUCCAUCUCUGGAAA-GUUCCCUGG
AUGUCAAGGG-CAG--GAAACUU-UCCAGAGAUGGA-UUGGUG-CCUACG-GG--AACCC
UGAGACAGGUGCUGCAUGGCUGUCGUCAGCUCGUGUCGUGAGAUGUUGGGUUAAGUCCCG
CAACGAGCGCAACCCUUGUCCUUAGUUGCCAGCAUG--AAG---UUGGGGGAACUCUAAA
CGAACUGACGACAACAAGCCGGAGGAAGGUGGGGACGACGUCAAAUCCUCAUGGCCUUUA
UACCCCGGGCUACACACGUGCUACAAUGGCCGGUACAGAGGGUUGCCAACCCGCGAGGGG
GAGCCAAUCCCAGAAAGCCGGUCUGAGUUCGGAUUGGAGGCUGCAACUCGCCUCCAU---
------------------------------------------------------------
------------------------------------------------------------
------------------------------------------------------------
-------------------
>KA3385A-1R_merged_00034.1 <unknown description>
------------------------------------------------------------
------------------------------------------------------------
------------------------------------------------------------
---------------------CCCCUGCUUCU----CUUGAGAGCGGCGGACGGGUGAGU
AAUGCCUAGGA-AUCUGCCUGGUAGUGGGGGAUAACGUUCGGAAACGGACGCUAAUACCG
CAUACG--------UCCUACGGGA--------GAAAGCGGGGGAC-C-UUCG-GGCCUCG
CGCCAUUAGAUGAGCCUAGGUCGGAUUAGCUAGUUGGUGAGGUAAUGGCUCACCAAGGCU
ACGAUCCGUAACUGGUCUGAGAGGAUGAUCAGUCACACUGGAACUGAGACACGGUCCAGA
CUCCUACGGCACGCAGCAGUGGGGAAUAUUGGACAAUGGGCGAAAGCCUGAUCCAGCCAU
GCCGCGUGUGUGAAGAAGGUCUUCGGAUUGUAAAGCACUUUAAGUUGGGAGGAA-GGGCA
GUAAGUUAAUACCUUGCUGUUUUGACGUUACCGACAGAAUAAGCACCGGCUAAC-UUCGU
GCCAGCAGCCGCGGUAAUACGAAGGGUGCAAGCGUUAAUCGGAAUUACUGGGCGUAAAGC
GCGUGCACGCGCUUUGGUAAGUUGGAUGUGAAAGCUCCUGGCUCAAAGUGGGAAAUGCGU
ACAAAGCUGACCGUUUAGAGAGCGGUAGAGGAAGGUGGAAUUCCCGGUGUAGUGGUGAAA
UGCGUAGAUAUCGGGAGGAACACC-AGUGGCGAAAGCGGCCUUCUGGACCGUUUCUGACG
CUCAGACGCGAAAGCUAGGGUAGCAAACGGGAUUAGAGACCCCGGUAGUCCUAGCUGUAA
ACGAUGUGAACUUGGCGUCGG-CGN---NNNNN----NNNNNNNNNNNNNNNNNNNNNGC
GAUAAGUUGACCGCCUGGGGAGUACGGCCGCAAGGCUAAAACUCAAAGCAAUUGACGGGG
GCCCGCACAAGCGGUGGAGCUUCCCGAAGGCACCAAUCCAACGCGAAGAACCUUACCUGC
CCUUGACAUC-CAG--GGAACUU-UCCAGAGAUGGA-UUGGUG-CCUUCG-GG--AACCC
UGAGACAGGUGCUGCAUGGCUGUCGUCAGCUCGUGUCGUGAGAUGUUGGGUUAAGUCCCG
CAACGAACGCAACCCUUAUCUAUUGUUGCCAGUGGG--UAA---UGCCAGGCACUCUAUA
GAGACUGCCAGUGUUGAACCGGAGGAAGGUGGGGAUGACGUCAAGUCCUCAUGGCCCUUA
UGCCCAGGGCUACACACGUGCUACAAUGGC-GGCACAAUGGGCUGCGACACUGCGAAGUG
AAGCCAAUCCCAAAAAAGCCGCCUCAGUUCGGAUUGGAGGCUGCAACGCGCCUC------
------------------------------------------------------------
------------------------------------------------------------
------------------------------------------------------------
-------------------
>KA3385A-1R_merged_00035.1 <unknown description>
------------------------------------------------------------
------------------------------------------------------------
------------------------------------------------------------
------------------------------------------------------------
------------------------------------------------------------
-----------------------------------AGGUGACC-UCUGCUUGCAAGUUAU
CGUUUAAGGAUGAGCUUAUUUCCUAUUAGUUUGUUGGUAAGGUAAUGGCUUACCAAGACU
UUGAUGGGUAGCCGGCCUGAGAGGGUGAACGGCCACACUGGGAUUGAGAUACGGCCCAAA
CUCCUACGGGAGGCAGCAGUGAGGAAUUUUGCGCAAUGGGGGAAACCCUGACGCAGCAAU
ACCACGUGGGUGAUGAAGGUCUUCGGAUUGUAAAGNNNNNNNNNN-NNNNNNNNNNNNNN
NNNNNNNNNNNNNNNNNNNNNNNNNNNNNNNNNCCAAGGGAUUCACCU-C-UAC-ACCGG
UCCACUUCCCCCUCCCGUACUCAA-GC-CAAGCGUUGUUCGGAAUUAUUGGGCGUUAAGA
GCAAGGAAUCGCACUUCUAAGUCAGAUG-GCC-GCCCACCGCUCUUUACGCCCAAUA-AU
UCGAAAACGCUUGGCUUGAGUACGGGAGGGGGAAGUGGAAUUCCCGGUGUAGAGGUGAAA
UUCGUAGAUAUCGGGAGGAACACC-AGUGGCGAAGGCGGCUUCCUGGACCGAUACUGACG
CUGAGACGCGAAAGCGUGGGGAGCAAACAGGAUUAGAUACCCUGGUAGUCCACGCCGUAA
ACGUUGGGCACUAGGUGUUGUGGG---UAUUGACC---CCCGCAGUGCCGAAGCUAACGC
AUUAAGUGCCCCGCCUGG-GGCU-CAAACACAAAGUUCAAACUCAAAUGAAUUGACGGGG
GCCCGCACAAGCGGUGGAGCAUGUGGUUUAAUUCGAAGCAACGCGAAGAACCUUACCNNN
NNNNNNNNNNNNNN--NNNNNNN-NNNNNNNNNNNN-NNNNNNNNNNNNN-NN-NNNCCC
UGAGACAGGUGCUGCAUGGCUGUCGUCAGCUCGUGUCGUGAGUUGUUCGGCCAU-UGUAG
CAACGAGCGCAACCCUUGCCUUUAGUUGCCAGCAU---UGAG----UUGGGCACUCUAAA
GGGACUGCCGGUGUUAAACCGGAGGAAGGUGAGGAUGACGUCAAGUCCUCAUGGCCCCUA
UGUCCAGGGCUACACACGUGCUACAAUGGCCGAUACAAAGGGCUGCGAACCCGCGAGGGG
GGGCUAAUCCCAUAAAAUCGGCCUCAGUUCGGAUCGGAGUCUGCAACUCGACUCCGUGAA
GUUGGAAUCGCUAGUAAUCGCGGAUCAGC-AUGCCGCGGUGAAUACGUUCCCGGGCCUCA
AACACAAAG----UUAC-------------------------------------------
------------------------------------------------------------
-------------------
>KA3385A-1R_merged_00036.1 <unknown description>
------------------------------------------------------------
------------------------------------------------------------
------------------------------------------------------------
------------------------------------------------------------
------------------------------------------------------------
-----------------------------------AGGUGACC-UCUGCUUGCAAGUUAU
CGUUUAAGGAUGAGCUUAUUUCCUAUUAGUUUGUUGGUAAGGUAAUGGCUUACCAAGACU
UUGAUGGGUAGCCGGCCUGAGAGGGUGAACGGCCACACUGGGAUUGAGAUACGGCCCAAA
CUCCUACGGGAGGCAGCAGUGAGGAAUUUUGCGCAAUGGGGGAAACCCUGACGCAGCAAU
ACCACGUGGGUGAUGAAGGUCUUCGGAUUGUAAAGCCCUGUCAAAUGGAAAGAA-AAGCU
UGAGGUUAACACCCUCAAGACUUGACGGUACUAUUAGAGGAAGUCUCGGCUAAC-UACGU
GCCAGCAGCCGCGGUAAUACGUAUGAGGCUAACGUUGUUCGGAUUUACUGGGCGUAAAGG
GUGUGUAGGCGGUUUAGUAAGUCAAAGGCCGCCUACCGCUCUUUACCCCAAUAAUUCCGA
AC--AAC-GCUUGGCUUGAGUACGGGAGGGGGAAGUGGAAUUCCCGGUGUAGAGGUGAAA
UUCGUAGAUAUCGGGAGGAACACC-AGUGGCGAAGGCGGCUUCCUGGACCGAUACUGACG
CUGAGACGCGAAAGCGUGGGGAGCAAACAGGAUUAGAUACCCUGGUAGUCCACGCCGUAA
ACGUUGGGCACUAGGUGUUGUGGG---UAUUGACC---CCCGCAGUGCCGAAGCUAACGC
AUUAAGUGCCCCGCCUGG-GGCU-CAAACACAAAGUUCAAACUCAAAUGAAUUGACGGGG
GCCCGCACAAGCGGUGGAGCAUGUGGUUUAAUUCGAAGCAACGCGAAGAACCUUACCNNN
NNNNNNNNNNNNNN--NNNNNNN-NNNNNNNNNNNN-NNNNNNGCCUUCG-GG--AACCC
UGAGACAGGUGCUGCAUGGCUGUCGUCAGCUCGUGUCGUGAGAUGUUGGGUUAAGUCCCG
CAACGAGCGCAACCCUUAUCUUUAGUUACCAUCAU---UAAG----UUGGGGACUCUAAA
GAUACUGCCCCGGUCAACGGGGAGGAAGGUGGGGAUGACGUCAAGUCCUCAUGGCCUUUA
UAUCCAGGGCUACACACGUGCUACAAUGGGCUGUACAAAGGGUUGCAAUCCCGCGAGGAA
GAGCUAAUCCCAAAAAGCAGUCCUAAGUUCGGAUUGGAGUCUGCAACUCGACUCCAUGAA
GCUGGAAUCGCUAGUAAUCGUGGAUCAGC-AUGCCACGGUGAAUACGUUCCCGGGCCUCA
AACACAAAG----UUACC------------------------------------------
------------------------------------------------------------
-------------------
>KA3385A-1R_merged_00037.1 <unknown description>
------------------------------------------------------------
------------------------------------------------------------
------------------------------------------------------------
---------------------CCCCUGCUUCU----CUUGAGAGCGGCGGACGGGUGAGU
AAUGCCUAGGA-AUCUGCCUGGUAGUGGGGGAUAACGUUCGGAAACGGACGCUAAUACCG
CAUACG--------UCCUACGGGA--------GAAAGCAGGGGAC-C-UUCG-GGCCUUG
CGCUAUCAGAUGAGCCUAGGUCGGAUUAGCUAGUUGGUGGGGUAAUGGCUCACCAAGGCG
ACGAUCCGUAACUGGUCUGAGAGGAUGAUCAGUCACACUGGAACUGAGACACGGUCCAGA
CUCCUACGGGAGGCAGCAGUGGGGAAUAUUGGACAAUGGGCGAAAGCCUGAUCCAGCCAU
GCCGCGUGUGUGAAGAAGGUCUUCGGAUUGUAAAGCAUAUUAAGUUGGGAGGAA-GGGUA
GUAACUUAAUACGUUGCUACUUUGACGUUACCGACAGAAUAAGCACCGGCUAAC-UUCGU
GCCAGCAGCCGCGGUAAUACGAAGGGUGCAAGCGUUAAUCGGAAUUACUGGGCGUAAAGC
GCGCGUAGGUGGUUCAGUGAGGGGGAAGUGGAAUUCCCGGGGUGAACGUGGGAAGGGCUU
CCGAUACUGACUGACUGGAGUAUGGGAGAGGAAAGUGGAAUUCCCGGUGUAGCGGUGAAA
UGCGUAGAUAUUGGGAAGAACACC-AGUGGCGAAGGCGACACACUGG-CUGAGAUUGACG
CUGAGACACGAAAGCGUGGGUAGCAAACAGGAUUAGAUACCCUGGUAGUCCACGCCGUAA
ACGAUGUCAACUAGCCGUUGGGAGU---CUUGA----ACUCUUAGUGGCGCAGCUAACGC
AUUAAGUUGACCGCCUGGGGAGUACGGCCGCAAGGNNNNNNNNNNNNNNNNNNNNNNNNN
NNNNNNNNNNNNNNNNNNNNNNNCCGAAGGCACCAAUCCAUCUCUGGAAA-GUUCCCUGG
AUGUCAAGGG-CAG--GUAAGGU-UCUUGCGUUGGA-UUGGUG-CCUUCG-GG--AACCC
UGAGACAGGUGCUGCAUGGCUGUCGUCAGCUCGUGUCGUGAGAUGUUGGGUUAAGUCGC-
-AACGAGCGCAACCCUUUUCCUUAGUUGCCAGCA-U--UAA----GUUGGGCACUCUAGG
GAGACUGCCGGUGACAAACCGGAGGAAGGUGGGGAUGACGUCAAGUCAUCAUGGCCCUUA
UGGGCAGGGCUACACACGUGCUACAAUGGCCGGUACAAAGGGCUGCAAACCCGCGAGGGG
GAGCUAAUCUCAUAAAGCCGGUCGUAGUCCGGAUUGGAGUCUGCAACUCGAC--------
------------------------------------------------------------
------------------------------------------------------------
------------------------------------------------------------
-------------------
>KA3385A-1R_merged_00038.1 <unknown description>
------------------------------------------------------------
------------------------------------------------------------
------------------------------------------------------------
---------------------CCCCUGCUUCU----CUUGAGAGCGGCGGACGGGUGAGU
AAUGCCUAGGA-AUCUGCCUGGUAGUGGGGGAUAACGUUCGGAAACGGACGCUAAUACCG
CAUACG--------UCCUACGGGA--------GAAAGCAGGGGAC-C-UUCG-GGCCUUG
CGCUAUCAGAUGAGCCUAGGUCGGAUUAGCUAGUUGGUGGGGUAAUGGCUCACCAAGGCG
ACGAUCCGUAACUGGUCUGAGAGGAUGAUCAGUCACACUGGAACUGAGACACGGUCCAGA
CUCCUACGGCACGCAGCAGUGGGGAAUAUUGGACAAUGGGCGAAAGCCUGAUCCAGCCAU
GCCGCGUGUGUGAAGAAGGUCUUCGGAUUGUAAAGCGUAUUAAGUUGGGAGGAA-GGGUG
GUAACUUAAUACGUUGCUGUAUUAA-GUUACCGACAGAAUAAGCACCGGCUAAC-UUCGU
GCCAGCAGCCGCGGUAAUACGGAGGGGGCAAGCGUUGUUCGGAAUUACUGGGCGUAAAGG
GCGCGUAGGCGGUUAAGUAAGUCGGAUGUGAAAUCUCAGGGCUUAACCUCGAAACUGCAU
CAGAAACUACUUAACUUGAGUACAGGAGGGGAGAGUGGAAUUCCAGGUGUAGCGGUGAAA
UGCUUAGAUAUCUGGAGGAACACC-AGUGGUGAAGACGGCUCUCUGGACUGUAACUGACG
CUGAAACACGAAAGCAUGGGGAGCAAACAGUGUUAGAUACCGUGUUUGUCGAUUGUGUAA
ACGAUGUCAACUAGCCGUUGGGAGC---CUUGA----GCUCUUAGUGGCGCAGCUAACGC
AUUAAGUUGACCGACUGGGGAGUACGGCCGCAAGGUUAAAACUCAAAUGAAUUGACGGGG
GCCCUCAAAAGCGGUGGAGCAUGCCGAAGGCACCAAUCCAACGCGAAGAACCUUACCUGG
CCUUGACAUG-CUG--AGAACUU-UCCAGAGAUGGA-UUGGUG-CCUUCG-GG--AACUC
AGACACAGGUGCUGCAUGGCUGUCGUCAGCUCGUGUCGUGAGAUGUUGGGUUAAGCCCCG
UAACGAGCGCAACCCUUGUCCUUUGUUGCCAUCAGG--UUA---UGCUGGGCACUCUAAG
GAGACUGCCGGUAACAAGCCGGAGGAAGGUGGGGACGACGUCAAAUCCUCAUGGCCUUUA
UACCCCGGGCUACACACGUGCUACAAUGGCCGGUACAGAGGGUCGCCAACCCGCGAGGGG
GAGCCAAUCCCAGAAAGCCGGUCUCAGUUCGGAUUGGAGGCUGCAACUCGCCUCCAU---
------------------------------------------------------------
------------------------------------------------------------
------------------------------------------------------------
-------------------
>KA3385A-1R_merged_00039.1 <unknown description>
------------------------------------------------------------
------------------------------------------------------------
------------------------------------------------------------
------------------------------------------------------------
------------------------------------------------------------
-----------------------------------AGGUGACC-UCU-GCUUcAAGUUAU
CGUUUAAGGAUGAGCUUAUUUCCUAUUAGUUUGUUGGUAAGGUAAUGGCUUACCAAGACU
UUGAUGGGUAGCCGGCCUGAGAGGGUGAACGGCCACACUGGGAUUGAGAUACGGCCCAAA
CUCCUACGGGAGGCAGCAGUGAGGAAUUUUGCGCAAUGGGGGAAACCCUGACGCAGCAAU
ACCACGUGGGUGAUGAAGGUCUUCGGAUUGUAAAGUACUUUCAGCGGGGAGGAAGUUAUU
UCAUAUAAAUAGUAUGAAGUAUUGACGGUACCUGUAGAGGAAGCACCGGCUAAC-UCCGU
GCCAGCAGCCGCGGUAAUACGGGGGGUGCAAGCGUUAAUCGGAAUUACUGGGCGUAAAGA
GCACGUAGGCGGUUAUGUAAGUCGGAUGUGAAAGCCCAGGGCUUAACCUUGGAAUUGCAU
UCGAAACUGCAUGGCUAGAGUUUGGUAGAGGAAAGUGGAAUUCCCGGUGUAGAGGUGAAA
UUCGUAGAUAUCGGGAGGAAUACC-GGUGGCGAAGGCGACUUUCUGGACGAAUACUGACG
CUGAGGCGCGAAAGCGUGGGGAGCAAACAGGAUUAGAUACCCUGGUAGUCCACGCCGUAA
ACGAUGUCAACUAGCCGCUGGGUUC---ACUUAA---GAACUUAGUGGCGCAGCUAACGC
GAUAAGUUGACCGCCUGGGG--UUCAAACACAAAGUUAAAACUCAAAUGAAUUGACGGGG
GCCCGCACAAGCGGUGGAGCAUGUGGUUUAAUUCGAAGCAACGCGAAGAACCUUACCNNN
NNNNNNNNNN-NNN--NNNNNNN-NNNNNNNNNNNN-NNNNNNNNNUUCG-GG--AACCC
UGAGACAGGUGCUGCAUGGCUGUCGUCAGCUCGUGUCGUGAGAUGUUGGGUUAAGUCCCG
CAACGAGCGCAACCCUUCUCAUUAAUUGCCAUCAU---UUAG----UUGGGCACUCUAAU
GAGACUGCCGGUGACAAACCGGAGGAAGGUGGGGAUGACGUCAAGUCCUCAUGGCCCUUA
UGGGUAGGGCUUCACACGUCAUACAAUGGUCGGUACAGAGGGUUGCCAAGCCGCGAGGUG
GAGCCAAUCCCAGAAAGCCGAUCGUAGUCCGGAUUGUUCUCUGCAACUCGAGAGCAUGAA
GUCGGAAUCGCUAGUAAUCGCGGAUCAGC-AUGCCGCGGUGAAUACGUUCCCGGGUCUCA
AACACAAAGUACCUAA--------------------------------------------
------------------------------------------------------------
-------------------
>KA3385A-1R_merged_00040.1 <unknown description>
------------------------------------------------------------
------------------------------------------------------------
------------------------------------------------------------
------------------------------------CUUGAGAGCGGCGGACGGGUGAGU
AAUGCCUAGGA-AUCUGCCUGGUAGUGGGGGAUAACGUUCGGAAACGGACGCUAAUACCG
CAUACG--------UCCUACGGGA--------GAAAGCAGGGGAC-C-UUCG-GGCCUUG
CGCUAUCAGAUGAGCCGAGGUCGGAUUAGCUAGUUGGGGGGGUAAUGGCUCACCAAGGCG
ACGAUCCGUAACUGGUCUGAGAGGAUGAUCAGUCACACUAGAACUGAGACACGGUCCAGA
CUCCUACGGGAGGCAGCAGUGGGGAAUAUUGCACAAUGGGCGCAAGCCUGAUGCAGCCAU
GCCGCGUGUAUGAAGAAGGCCUUCGGGUUGUAAAGUACUUUCAGCGGGGAGGAA-GGG-A
GUAAGUUAAUACCUUUGCUCAUUGACGUUACCCGCAGAAGAAGCACCGGCUAAC-UCCGU
GCCAGCAGCCGCGGUAAUACGGAGGGUGCAAGCGUUAAUCGGAAUUACUGGGCGUAAAGC
GCACGCAGGCGGUUUGUUAAGUCAGAUGUGAAAUCCCCGGGCUCAACCUGGGAACUGCAU
CUGAUACUGGCAAGCUUGAGUCUCGUAGAGGGGGGUAGAAUUCCAGGUGUAGCGGUGAAA
UGCGUAGAGAUCUGGAGGAAUACC-GGUGGCGAAAGCGGCCUUCUGGACCGUUUCUGACG
CUCAGACGCGAAAGCUAGGGUAGCAAACGGGAUUAGAGACCCCGGUAGUCCUAGCUGUAA
ACGAUGUGAACUUGGCGUCGGCGGG---UUCAA----GCCGUCGGUGCCGAAGCCAACGC
GAUAAGUUCACCGCCUGGGGACUACGACCGCAAGGUUAAAACUCAAAGGAAUUGACGGGU
UCCCGCACAAGCAGCGGAGCGNNCCGAAGGCACCAAUCCAUCUCUG-GAAAGUUCUCAG-
-CAUGUCAAG-CCA--GGAAGGU-UUUCGCGUUGGA-UUGGUG-CCUUCG-GG--AACUC
AGACACAGGUGCUGCAUGGCUGUCGUCAGCUCGUGUCGUGAGAUGUUGGGUUAAGUCCCG
UAACGAGCGCAACCCUUGUCCUUAGUUACCAGCACG--UAA---UGGUGGGCACUCUAAG
GAGACUGCCGGUGACAAACCGGAGGAAGGUGGGGAUGACGUCAAGUCAUCAUGGCCCUUA
CGGCCAGGGCUACACACGUGCUACAAUGGUCGGUACAAAGGGUUGCCAAGCCGCGAGGUG
GAGCUAAUCCCAUAAAACCGAUCGUAGUCCGGAUCGCAGUCUGCAACUCGACUCCGUGAA
GUCGGAAUCGCUAGUAAUC-----------------------------------------
------------------------------------------------------------
------------------------------------------------------------
-------------------
>KA3385A-1R_merged_00041.1 <unknown description>
------------------------------------------------------------
------------------------------------------------------------
--------------------------------------------------CCCAUGCAAG
UCA-ACGAGAA-AAG----UGUAGCAAUAUG-----CUGUAAAGUGGCGCACGGGUGAGU
AACGCGUAGGUAAUUUGCCUUAGGGUUGGGAAUAACUCCGCGAAAGCGGUGCUAAUACCG
AAUAAUGCAGCGGACCCGCAUGGGUAUGUUGUUAAAGAGGCA------GCAA---UGUCU
CGCCUUAAGAUAAGCCUGCGUCUGAUUAGCUAGUUGGUAGAGUAAAAGCCUACCAAGGCA
ACGAUCAGUAGCUGGUCUGAGAGGAUGAUCAAACACAAUNNNNNNNNNNNNNNNNNNNNN
NNNNNNNNNNNNNNNNNNNNNNNNNNNNNNNNNNNNNNNNNNNNNNNNNNNNNNNNNNNN
NNNNNNNNNNNNNNNNNNNNNNNNNNNNNNNNNNNNNNNNNNNNNNNNNNNNNN-NNNNN
NNN---NNN------NNNNNNNNNNNNNNNNNNNNNNNNNNNNNNNNNNNNNNN-NNNNG
CCCUUUACACCCAGUAAUACGUAGGGUGCAAGCGUUGUCCGGAUUUACUGGGUGUAAAGG
GCGCGCAGGCGGACCUUUAAGUCAUGGGUGAAAUCUUUCCGCUUAACGGAAAAACUGCCC
CUGAUACUAUUGGUCUUGAGUUCGGUAGAGGGAGAUGGAAUUCCAGGUGUAGCGGUGAAA
UGCGUAGAUAUCUGGAAGAACACC-GGUGGCGAAGGCGAUCUCCUGGCCCGAAACUGACG
CUCAGGCGCGAAAGCGUGGGUAGCAAACAGGAUUAGAUACCCUGGUAGUCCACGCUGUAA
ACGAUGGAUACUAGAUGUUGGCUC-----GCAA-----GAGUCAGUGUCGCAGCUAACGC
AUUAAGUAUCCCACCUGGGAAGUACGAUCGCGAGGUUGAAACUCAAAGGAAUUGACGGGG
GCCCGCACAAGCAGUGGAGCAUGUGGUUUAAUUCGAUGCUACGCGAGAAACCUUACCGGG
GUUUGACAGCUAGA--UUACCAC-CGGUGAAAGCCG-GUG-GC-GCUUCG-GC----AAU
CUAGACAGGUGCUGCAUGGCUGUCGUCAGCUCGUGUCGUGAGAUGUUGGGUUAAGUCCCG
CAACGAGCGCAACCCCUACCAUUAGUUGCCAUCAGG--UUA---AGCUGGGCACUCUAAU
GGGACUGCCUACG-CAAGUAGGAGGAAGGUGGGGAUGACGUCAAGUCCUCAUGGCCCUUA
CGCCCAGGGCUACACACGUGCUACAAUGGGUAUUACAACGGGUCGCUAAGCCGCGAGGUG
GAGCCAAUCCCAGAAAGCCACCCUCAGUUCGGAUUGGAGGCUGCAACUCGCCUCCAUGAA
GCUGGAAUCGCUAGUAACCACGCAUCAG-UACGGCGUGGUGAAUACGUUCCCGGACCUUG
UACACACCGCCCGUCA-AACAC-AAAGUUAC-----------------------------
------------------------------------------------------------
-------------------
>KA3385A-1R_merged_00042.1 <unknown description>
------------------------------------------------------------
------------------------------------------------------------
---------------------------------------------------ACAUGCAAG
UCGAACGGUCA-UGC--GUUGUAGCAAUAUGAA---UGUGAUAGUGGCGAACGGGUGAGU
AACACGUGGAUAAUCUACCUCUAAGUGGGGGAUAACUCCGGGAAACUGGGGAUAAUACCG
CAUAAUAUUUCGACAGGGCAUCUUGUUGAAAUCAAANNN---------NNN------NNN
NNNNNNNNNNNNNNNNNNNNNNNNNNNNNNNNNNNNNNNNNNNNNNNNNNNNNNNNNNNN
NNNNNNNNNNNNNNNNNNNNNNNNNNNNNNNNNNNNNNNNNNNNNNNNNNNNNNNNNNNN
NNNNNNNNNNNNNNNNNNNNNNNNNNNNNNNNNNNNNNNNNNNNNNNNNNNNNNNNNNNN
NNNNNNNNNNNNNNNNNNNNNNNNNNNNNNNNNNNNNNNNNNNAUUGGGACGAA-AUA--
-----AAAA-------------UGACGGUACCAGUGGAAUAAGCCUCGGCUAAC-UCCGU
GCCAGCAGCCGCGGUAAGACGGGGGAGGCAAGCGUUGUCCGGAAUCACUGGGUGUAAAGG
GCGUGUAGGCGGGCUUUUAAGUCGAUUGUGAAAUUUCUCGGCUCAACCGGGAAACUGCAG
UCGAUACUAUUGGCCUUGAGUGCGGAAGGGGAGAAUGGAAUUCCUGGUGUAGCGGUGAAA
UGCGUAGAUAUCAGGAGGAACACC-GGUGGCGAAGGCGGUUCUCUGGUCCGGCACUGACG
CUAAGGCGCGAAAGCAAGGGGAGCAAACAGGAUUAGAUACCCUGGUAGUCCUUGCCCUAA
ACGAUGGGUACUAGGUGUUCGUUCU----UUUA-A---GGAUGAGUGCCGAAGCUAACGC
AUUAAGUACCCCACCUGGGGAGUACGAUCGCAAGGUUGAAACUCAAAGGAAUUGACGGGG
ACUCAAACANNNNNNNNNNNNNNNNNNNNNNNNNNNNNNNNNNNNNNNNNNNNNNNNNNN
NNNNNNNNNN-NNN--NNNNNNN-NNNNNNNNNNNN-NNNNNNNNNNNNN-NN--NNNNN
NNNNNNNNNNNNNNNNNNNNNNNNNNNNNNNNNNNNNNNNNNNNNNNNNNNNNNNNNNNN
NNNNNNNNNNNNNNNNNAUUCUUAGUUGUUUUCCCU--UUGG---GAUUA-CCCUCUAAG
AAGACUGCCUCGGAUAACGGGGAGGAAGGUGGGGAUGACGUCAAGUCCGCAUGCUCCUUA
CGUCUAGGGCUACACACGUCCUACAAUGGGGUCGACAAUGGGAUGCAAUAUCGCAAGAUG
GAGCCAAUCCCC-AAACGGCCUCUCAGUUCGGAUUGUAGUCUGCAACUCGACUACAUGAA
GUCGGAAUCGCUAGUAAUGGCGGAUCAGC-AUGCCGCGGUGAAUAU--------------
------------------------------------------------------------
------------------------------------------------------------
-------------------
>KA3385A-1R_merged_00043.1 <unknown description>
------------------------------------------------------------
------------------------------------------------------------
------------------------------------------------------------
------------------------------------------------------------
------------------------------------------------------------
------------------------------------------------------------
------------------------------------------------------------
------------------------------------------------------------
-------------------------------------GGGGGAAACCCUGACGCAGCGAC
GCCGCGUGAGUGAUGAAGGCUUUCGAGUCGUAAAGCUCUGUCAAGUGAGAAGAACCUACU
UUUUGUUAAUACCAUUAAGUACUGACGGUAUCACUGAAGGAAGCACCGGCUAAC-UCCGU
GCCAGCAGCCGCGGUAAUACGGGGGGUGCAAGCGUUAUUCGGAAUUAUUGGGCGUAAAGG
GCGCGUAGGCGGCUGAUCAAGUCAGGUGUGCGC-CUCACGCCUUUACGCC-CAA--UAAU
UCCGAACAGAAGCACUUGAGGGCAGGAGAGGGAGGUGGAAUUCCCGGUGUAGUGGUGAAA
UGCGUAGAUAUCGGGAGGAACACC-AGUGGCGAAGGCGGCCUCCUGGCCUGCUCCUGACA
CUAAGACGCGAAAGCUAGGGUAGCAAACGGGAUUAGAUACCCCGGUAGUCCUAGCUGUAA
ACGAUGGAUACUAGGUGUGGGUGG---CAUUGACC---CCAUCCGUGCCGUAGCUAACGC
GAUAAGUAUCCCGCCUGGGGACUACGGCCGGUAGGUUGAAACUCAAAGGAAUUGACGGGG
GUCCGCACAAGCGGUGGAGCAUGUGGUUCAAUUCGAUGCUACGCGAGAAACCUUACCGGG
GUUNNNNNNNNNNN--NNNNNNN-NNNNNNNNNNNN-NNNNNNNNNNNNN-NN-NNNCCC
UGAGACAGGUGCUGCAUGGCUGUCGUCAGCUCGUGUCGUGAGAUGUUGGGUUAAGUCCCG
CAACGAGCGCAACCCUCGCCUUUAGUUACCAUCAU---UUAG----UUGGGGACUCUAAA
GGAACCGCCGGUGAUAAGCCGGAGGAAGGUGGGGAUGACGUCAAGUCAUCAUGGCCCUUA
UG----------------------------------------------------------
------------------------------------------------------------
------------------------------------------------------------
------------------------------------------------------------
------------------------------------------------------------
-------------------
>KA3385A-1R_merged_00044.1 <unknown description>
------------------------------------------------------------
------------------------------------------------------------
------------------------------------------------------------
------------------------------------------------------------
------------------------------------------------------------
-----------------------------------AGGUGACC-UCUGCUUGCAAGUUAU
CGUUUAAGGAUGAGCUUAUUUCCUAUUAGUUUGUUGGUAAGGUAAUGGCUUACCAAGACU
UUGAUGGGUAGCCGGCCUGAGAGGGUGAACGGCCACACUGGGAUUGAGAUACGGCCCAAA
CUCCUACGGGAGGCAGCAGUGAGGAAUUUUGCGCAAUGGGGGAAACCCUGACGCAGCAAU
ACCACGUGGGUGAUGAAGGUCUUCGGAUUGUAAAGNNNNNNNNNNNNNNNNNNNNNNNNN
-NNNNNNNNNNNNNNNNNNNNNNNNNNNNNNUAUCU-AGGAAUCACCUCUAGAC-CGGGA
UCCACUUCCCCCUCCCGUACUCAAGC--CAAGCGUUGUUCGGAAUUAUUGGGCGUAAAGA
GCGUGUAGGCGGCCUUGUAAGUCAGAUGUGAAAUCCCUUGGCUUA-CCAAGGAAGGGCAU
UUGAAACUGCUUGGCUUGAGUACGGGAGGGGGAAGGGGAAUUCCCGGUGUAGAGGUGAAA
UUCGUAGAUAUCGGGAGGAACACC-AGUGGCGAAGGCGGCUUCCUGGACCGAUACUGACG
CUGAGACGCGAAAGCGUGGGGAGCAAACAGGAUUAGAUACCCUGGUAGUCCACGCCGUAA
ACGUUGGGCACUAGGUGUUGUGGG---UAUUGACC---CCCGCAGUGCCGAAGCUAACGC
AUUAAGUGCCCCGCCUGG-GGCU-CAAACACAAAGUUACAACUCAAAGGAAUUGACGGGG
GUCCGCACAAGCGGUGGAGCAUGUGGUUCAAUUCGAUGCUACGCGAGAAACCUUACCGGG
GUUUGACAUG-UUU--GUGGUGUGAACCGAAAGGCG-ACC-CGC-CUUCG-GGGGGAGCU
UA-CACAGGUGCUGCAUGGUUGUCGUCAGUUCGUGUCGUGAGAUGUUGGGUUAAGUCCCG
CAACGAACGCAACCCUUGUCCUUUGUUGCCAUCAG---UUAU---GCUGGGCACUCUU--
GGGACUGCCUCGGAUAACGGGGAGGAAGGUGGGGAUGACGUCAAGUCCGCAUGCUCCUUA
CGUCUAGGGCUACACACGUCCUACAAUGGGGUCGACAAUGGGAUGCAAUAUCGCAAGAGG
GAGCCAAUCCCCAAACGGC-CUCUCAGUUCGGAUUGUAGUCUGCAACUCGACUACAUGAA
GUCGGAAUCGCUAGUAAUGGCAGAUCAGC-AUGCUGCCGUGAAUACGUUCCCGGGACUCA
AACACAAAGU--------------------------------------------------
------------------------------------------------------------
-------------------
>KA3385A-1R_merged_00045.1 <unknown description>
------------------------------------------------------------
------------------------------------------------------------
------------------------------------------------------------
------------------------------------------------------------
------------------------------------------------------------
-----------------------------------AGGUGACC-UCUGCUUGCAAGUUAU
CGUUUAAGGAUGAGCUUAUUUCCUAUUAGUUUGUUGGUAAGGUAAUGGCUUACCAAGACU
UUGAUGGGUAGCCGGCCUGAGAGGGUGAACGGCCACACUGGGAUUGAGAUACGGCCCAAA
CUCCUACGGGAGGCAGCAGUGAGGAAUUUUGCGCAAUGGGGGAAACCCUGACGCAGCAAU
ACCACGUGGGUGAUGAAGGUCUUCGGAUUGUAAAGNNNNNNNNNN-NNNNNNNNNNN-NN
NNNNNNNNNNNNNNNNNNNNNNNNNNNNNNNNNNNNNNNNNNNNNNNNNNNNNN-NNNNN
NNNNNNNNNNNNNNNNNNNNNNNNNNNNNNNNNNNNNNNNNNNNNNNNNNNNNNNNNNNN
NNNNNNNNNNNNNNNNNNNNNNNNNACAAGGCCGCCUACCGCUCUUUACGCCCAAUAAUU
CCGAAAACGCUUGGCUUGAGUACGGGAGGGGGAAGUGGAAUUCCCGGUGUAGAGGUGAAA
UUCGUAGAUAUCGGGAGGAACACC-AGUGGCGAAGGCGGCUUCCUGGACCGAUACUGACG
CUGAGACGCGAAAGCGUGGGGAGCAAACAGGAUUAGAUACCCUGGUAGUCCACGCCGUAA
ACGUUGGGCACUAGGUGUUGUGGG---UAUUGACC---CCCGCAGUGCCGAAGCUAACGC
AUUAAGUGCCCCGCCUGGGG-CU-CAAACACAAAGUUACAACUCAAAGGAAUUGACGGGG
GUCCGCACAAGCGGUGGAGCAUGUGGUUCAAUUCGAUGCUACGCGAGAAACCUUACCGGG
GUUUGACAUGUUUG--UGGUAGUGAACCGAAAGGCG-ACC-CG-CCUUCG-GG-UGGGAG
CUUAACAGGUGCUGCAUGGUUGUCGUCAGUUCGUGUCGUGAGAUGUUGGGUUAAGUCCCG
CAACGAACGCAACCCUUGUCCUUUGUUGCCAUCAG---UUAU---GCUGGGCACU--AGA
GAUACCGCCCCGGUUAACGGGGAGGAAGGUGGGGAUGACGUCAAGUCCUCAUGGCCCUUA
UGCCCAGGGCUACACACGUGCUACAAUGGUCUGUACAAAGGGCAGCAAUCCCGCGAGGGU
GAGCUAAUCCCAAAAAGCAGGCCUCAGUUCGGAUUGGAGUCUGCAACUCGACUCCAUGAA
GUUGGAAUCGCUAGUAAUCCCGGAUCAGC-ACGCCGGGGUGAAUACGUUCCCAGGCCUC-
AA-------------ACACAAAGUUACCUA------------------------------
------------------------------------------------------------
-------------------
>KA3385A-1R_merged_00046.1 <unknown description>
------------------------------------------------------------
------------------------------------------------------------
------------------------------------------------------------
------------------------------------------------------------
------------------------------------------------------------
------------------------------------------------------------
------------------------------------------------------------
------------------------------------------------------------
------------------------------------------------------------
------------------------------------------------------------
------------------------------------------------------------
------------------------------------------------------------
------------------------------------------------------------
------------------------------------------------------------
------------------------------------------------------------
------------------------------------------------------------
------------------------------------------------------------
------------------------------------------------------------
------------CGGGCCUAGUGCGGUUCAAUCUAACUCAACGCAGAGAACCUCACUAGG
CC---CGACG-CAGAAUGAAGGUCAUGUGAAGACAUUACCU-----GACA-------AGC
CG-AG-AGGUAGUGCAUGGCCAUCGCCAGCUCGUGCUGUGAAGUGUCCAGUUAAGUCUGG
CAACGAGCGAGACCUGUACCCUCUAUUGCUAACAACCAUGCGUGGGUUGAGCACUUUGAG
GGGACCGCCUCGGA-AACGGGGAGGAAGGUGCAGGCUACGGUAGGUCUGUAUGCUCCGAA
UGGUCUAGGCUACACGCGCGCAACAAUGGUAUGGACAAUGGGAUGCCACUCCGAAAGGAG
GAGCA-ACCUC-UAAACCAUAUCUUAGUUCAGAUCGNGGCUUGAAACUCAGCCUCGUGAC
GCUGGAAUCCCUAGUAAUCGGGUGUCAUC-AUCGCCCGGUGAAUAUGUCCCCGCCUCAAA
CACAAAGUUACC------------------------------------------------
------------------------------------------------------------
-------------------
>KA3385A-1R_merged_00047.1 <unknown description>
------------------------------------------------------------
------------------------------------------------------------
------------------------------------------------------------
--------------N---NNUAGCUUACUUUG----UGUUUGAGCGGCGGACGGGUGAGU
AAUGCCUAGGA-AUCUGCCUAGUGGUGGGGGAUAACGUUCGGAAACGGACGCUAAUACCG
CAUACG--------UCCUACGGGA--------GAAAGCGGGGGAC-C-UUCG-GGCCUUG
CGCUAUCAGAUGAGCCUAGGUCGGAUUAGCUAGUUGGUGGGGUAAUGGCUCACCAAGGCG
ACGAUCCGUANCUGGUCUGAGAGGAUGAUCAGCCACACUGGAACUGAGACACGGUCCAGA
CUCCUACGGGAGGCAGCAGUGGGGAAUAUUGGACAAUGGGCGAAAGCCUGAUCCAGCCAU
GCCGCGUGUGUGAAGAAGGUCUUCGGAUUGUAAAGCACUUUAAGUUGGGAGGAA-GGGCA
GNAAGUUAANACNNUCAAGACUUGACGGUACUAUUAGAGGAAGUCUCGGCUAAC-UACGU
GCCAGCAGCCGCGGUAAUACGUAUGAGGCUAACGUUGUUCGGAUUUACUGGGCGUAAAGG
GUGUGUAGGCGGUUAGUUCAGCUACACCUGGAAUUCCCUCUCCCCUCCUGU--ACUCAAG
UUAA----GUAGUUUUUGAGUACAGGAGGGGAGAGUGGAAUUCCAGGUGUAGCGGUGAAA
UGCUUAGAUAUCUGGAGGAACACC-AGUGGUGAAGACGGCUCUCUGGACUGUAACUGACG
CUCAAACAC-AAAG--U-U--AUCUAGUAUUCNCCGNUACCCUGGAAUUCCACUCUCCCC
UCC-UGU-A-CU--CAGAAACUA-----CUU-A----ACU-UGAGUA---CAGG-AGGGG
AG--AGUGGAAUUCCAGGUG--UA--GC-----GGUGAAAGCUUAGAU-AUCUG--GAGG
AAC---ACCAGUGGUGGAGCUUCUGGUGUAACU-GACGCU-CAAACACAAAGUUACCUAA
ACUAUAGAAG-AGG--AGAACC---CUGGAGUCGCU-UUCGUG-CAUGAU-G--------
------------------------------------------------------------
--------------CUACUCGGAGUUUGGCAUGCCG--UCA---UGGCGCGCACGCUAAG
UUGACCGCUGGGGAG-UACGGCCGCAAGGUU---AAAAC-UCAAAUGA--AUUGACGG--
-GGGCUCANNCACAANCG------------------------------------------
------------------------------------------------------------
------------------------------------------------------------
------------------------------------------------------------
------------------------------------------------------------
-------------------
>KA3385A-1R_merged_00048.1 <unknown description>
------------------------------------------------------------
------------------------------------------------------------
------------------------------------------------------------
------------------------------------------------------------
------------------------------------------------------------
------------------------------------------------------------
------------------------------------------------------------
------------------------------------------------------------
------------------------------------------------------------
------------------------------------------------------------
------------------------------------------------------------
------------------------------------------------------------
------------------------------------------------------------
------------------------------------------------------------
------------------------------------------------------------
------------------------------------------------------------
------------------------------------------------------------
------------------------------------------------------------
------------------------------------------------------------
------------------------------------------G-CCUUCG-GG--AACCC
UGAGACAGGUGCUGCAUGGCUGUCGUCAGCUCGUGUCGUGAGAUGUUGGGUUAAGUCCCG
CAACGAGCGCAACCCUUGUCCUUAGUUGCCAGCAU---UAAG----UUGGGCACUCUAUA
GAGACUGCCAGUGUUGAACUGGNNGAAGGUGGGGAUGACGUCAAGUCCUCAUGGCCCUUA
UGUCCCGGGCUACACACGUGCUACAAUGGUCUGUACAGAGGGCAACGAACCCGCGAGGGG
GAGUAAAUCCCAGAAAGCAGAUCUCAGUUCGGAUUGUAGGCUGCAACUCGCCUACAUGAA
GUCGGAAUCGCUAGUAACCGCGAAUCAGC-AGGUCGCGGUGAAUACGUUCCCAGGCCUUG
NANACACCGNNNGUUAC-CUAAACUA-UAGA-----------------------------
------------------------------------------------------------
-------------------
>KA3385A-1R_merged_00049.1 <unknown description>
------------------------------------------------------------
------------------------------------------------------------
------------------------------------------------------------
------------------------------------------------------------
------------------------------------------------------------
------------------------------------------------------------
------------------------------------------------------------
------------------------------------------------------------
------------------------------------------------------------
------------------------------------------------------------
------------------------------------------------------------
------------------------------------------------------------
------------------------------------------------------------
------------------------------------------------------------
------------------------------------------------------------
------------------------------------------------------------
----------------------------------------------------------GC
GAUAAGUUGACCGCCUGGGGAGUACGGCCGCAAGGCUAAAACUCAAAGCAAUUGACGGNN
GCCANCAGCACNUGUGUCUGA-GUUCCCGAAGACCAAUCAACGCGAAGAACCUUACCUGG
CCUUGACAUG-CUG--AGAACUU-UCCAGAGAUGGA-UUGGUG-CCUUCG-GG--AACUC
AGACACAGGUGCUGCAUGGCUGUCGUCAGCUCGUGUCGUGAGAUGUUGGGUUAAGUCCCG
UAACGAGCGCAACCCUUGUCCUUAGUUACCAGCACG--UAA---UGGUGGGCACUCUAAG
GAGACUGCCGGUGACAAACCGGAGGAAGGUGGGGAUGACGUCAAGUCAUCAUGGCCCUUA
CGGCCAGGGCUACACACGUGCUACAAUGGUCGGUACAAAGGGUUGCCAAGCCGCGAGGUG
GAGCUAAUCCCAUAAANCCGNUCNNAGUNCGGAUNGNAGNCUGCAACUCGNCUNCAU---
------------------------------------------------------------
------------------------------------------------------------
------------------------------------------------------------
-------------------
>KA3385A-1R_merged_00050.1 <unknown description>
------------------------------------------------------------
------------------------------------------------------------
------------------------------------------------------------
---------------------CCCCUGCUUCU----CUUGAGAGCGGCGGACGGGUGAGU
AAUGCCUAGGA-AUCUGCCUGGUAGUGGGGGAUAACGUUCGGAAACGGACGCUAAUACCG
CAUACG--------UCCUACGGGA--------GAAAGCAGGGGAC-C-UUCG-GGCCUUG
CGCUAUCAGAUGAGCCUAGGUCGGAUUAGCUAGUUGGUGGGGUAAUGGCUCACCAAGGCG
ACGAUCCGUANCUGGUCUGAGAGGAUGAUCAGCCACACUGGNACUGAGACACGGCCCAGA
CUCCUACGGGAGGCAGCAGUGAGGAAUUUUGCGCAAUGGGGGAAACCCUGACGCAGCAAU
ACCACGUGGGUGAUGAAGGUCUUCGGAUUGUAAAGCCCUGUCAAAUGGAAAGAA-AAGCU
UGAGGUUAACACCCUCAAGACUUGACGGUACUAUUAGAGGAAGUCUCGGCUAAC-UACGU
GCCAGCAGCCGCGGUAAUACGUAUGAGGCUAACGUUGUUCGGAUUUACUGGGCGUAAAGG
GUGUGUAGGCGGUUUAGUAAGUCUGAUGUGGAAUCUAGAAGCUUAACUUCUAUACGUCAU
CAGAAACU-ACUUACUUGAGUACAGGAGGGGAGAGUGGAAUUCCANGUGUAGCGGUGAAA
UGC-UCCCNAUA--------CUUU--GUGUUUGAGGCGUC-AGUU--ACAGUC-CAGAGA
--GCCGU-CUUCACCAUGGUGUUCCUCCAG------AUAUCUAAGCAUUUCACGCUACAC
CUGAAUUCCACUCUCCCCUCCUGUA---CUCAA----G--UUAAGUAGUUCUGAUGACGU
AUAAAGUUAAGCUUCUAG--AUUCCACAU-CA-G---A-AACU-----------------
------------------------------------------------------------
------------------------------------------------------------
------------------------------------------------------------
------------------------------------------------------------
------------------------------------------------------------
------------------------------------------------------------
------------------------------------------------------------
------------------------------------------------------------
------------------------------------------------------------
------------------------------------------------------------
-------------------
>KA3385A-1R_merged_00051.1 <unknown description>
------------------------------------------------------------
------------------------------------------------------------
------------------------------------------------------------
------------------------------------------------------------
------------------------------------------------------------
------------------------------------------------------------
------------------------------------------------------------
------------------------------------------------------------
------------------------------------------------------------
------------------------------------------------------------
------------------------------------------------------------
------------------------------------------------------------
------------------------------------------------------------
------------------------------------------------------------
------------------------------------------------------------
-------------------------------AUUAGAUACCCUGGUAGUCCACGCCGUAA
ACGAUGUCUACUCGGAGUUUGGUGA---CUUAG----UCACUGNGCUCCCAAGCUAACGC
AUUAAGUAGACCGCCUGGGGAGUACGGCCGCAAGGUUAAAACUCAAAUGAAUUGACGGGG
GCCCGCACAAGCGGUGGAGCAUGUNGAANGCACCAAUCCAACGCCAAGNNCANUAACUGU
NCUUGACNUG-CUG--AGAACUU-UCNAGAGAUGGA-UUGGUG-CCUUCG-GG--AACUC
UGACACAGGUGCUGCAUGGCUGUCGUCAGCUCGUGUCGUGAGAUGUUGGGUUAAGUCCCG
CAACGAGCGCAACCCUUNUCUAUUGUUGCCAGUGGG--UAA---UGCCAGGCACUCUAUA
GAGACUGCCAGUGUUGAACUGGAGGAAGGUGGGGAUGACGUCAAGUCCUCAUGGCCCUUA
UGUCCCGGGCUACACACGUGCUACAAUGGUCUGUACAGAGGGCAACGAACCCGCGAGGGG
GAGUAAAUCCCAGAAAGCAGAUCUCAGUUCGGAUUGUAGGCUGCAACUCGCCUACAUGAA
NCCGAACUGA--------------------------------------------------
------------------------------------------------------------
------------------------------------------------------------
-------------------
>KA3385A-1R_merged_00052.1 <unknown description>
------------------------------------------------------------
------------------------------------------------------------
------------------------------------------------------------
---------------------CCCCUGCUUCU----CUUGAGAGCGGCGGACGGGUGAGU
AAUGCCUAGGA-AUCUGCCUGGUAGUGGGGGAUAACGUUCGGAAACGGACGCUAAUACCG
CAUACG--------UCCUACGGGA--------GAAAGCAGGGGAC-C-UUCG-GGCCUUG
CGCUAUCAGAUGAGCCUAGGUCGGAUUAGCUAGUUGGUGGGGUAAUGGCUCACCAAGGCG
ACGAUCCGUAACUGGUCUGAGAGGAUGAUCAGUCACACUGGAACUGAGACACGGUCCAGA
CUCCUACGGGAGGCAGCAGUGGGGAAUAUUGGACAAUGGGCGAAAGCCUGAUCCAGCCAU
GCCGCGCGUGUGAAGAAGGUCUUCGGAUUGUAAAGCACUUUAAGUUGGGAGGAA-GGGCA
GUAAAUUAAUACGUUGCUACUUUGACGGUACCCGCAGAAUAAGCCCCGGCUAAC-UUCGU
GCCAGCAGCCGCGGNGAUNCUCAAGC--CAAGCGUUGUUCGGAAUUAUUGGGCGUAAAGA
GCGUGUAGGCGGCCUUGUAAGUCAGAUGUGAAAUCCCUUGGCUUAACCAAGGAAGGGCAU
UUGAAACUGCUUGGCUUGAGUACGGGAGGGGGUGGUGGAAUUCCCGGUGUAGAGGUGAAA
UUCGUAGAUAUCGGGAGGAACACC-AGUGGCGAAGGCGGCUUCCUGGACCGAUACUGACG
CUGAGGUGCGAAAGCGUGGGGAGCAAACAGGAUUAGAUACCCUGGUAGUCCACGCCGUAA
ACGAUGUCAACUAGCCGUUGGGAGU---CUUGA----ACUCUUAGUGGCGCAGCUAACGC
AUUAAGUUGACCGCCUGGGGAGUACGGCCGCAAGGUUAAAACUCAAAGGAAUUGACGGGG
GCCCGCACAAGCGGUGGAGCAUGNNGAAGGCACCAAUCCAACGCGAAGAACCUUACCUGG
CCUUGACAUG-CUG--AGAACUU-UCCAGAGAUGGA-UUGGUG-CCUUCG-GG--AACUC
AGACACAGGUGCUGCAUGGCUGUCGUCAGCUCGUGUCGUGAGAUGUUGGGUUAAGUCCCG
CAACGAGCGCAACCCUUGUCCUUAGUUGCCAUCAGG--UUA---UGCUGGGCACUCUAAG
GAGACUGCCGGUAACAAGCCGGAGGAAGGUGGGGACGACGUCAAAUCCUCAUGGCCUUUA
UACCCCGGGCUACACACGUGCUACAAUGGCCGGUACAGAGGGUCGCCAACCCGCGAGGGG
GAGCCAAUCCCAGAAAGCCGGUCUCAGUUCGGAUUGGAGGCUGCAACUCGCCUCCAU---
------------------------------------------------------------
------------------------------------------------------------
------------------------------------------------------------
-------------------
>KA3385A-1R_merged_00053.1 <unknown description>
------------------------------------------------------------
------------------------------------------------------------
------------------------------------------------------------
---------------------CCCCUGCUUCU----CUUGAGAGCGGCGGACGGGUGAGU
AAUGCCUAGGA-AUCUGCCUGGUAGUGGGGGAUAACGUUCGGAAACGGACGCUAAUACCG
CAUACG--------UCCUACGGGA--------GAAAGCAGGGGAC-C-UUCG-GGCCUUG
CGCUAUCAGAUGAGCCUAGGUCGGAUUAGCUAGUUGGUGGGGUAAUGGCUCACCAAGGCG
ACGAUCCGUAACUGGUCUGAGAGGAUGAUCAGUCACACUGGAACUGAGACACGGUCCAGA
CUCCUACGGGAGGCAGCAGUGGGGAAUAUUGGACAAUGGGCGAAAGCCUGAUCCAGCCAU
GCCGCGUGUGUGAAGAAGGUCUUCGGAUUGUAANNUGCACGUAGUUAGCCGAGA-CUUCC
UCUAA-UAGUACCGUCAAGUCUUGAGGGUGUUAUUAGAGGAAGUCUCGGCUAAC-UACGU
GCCAGCAGCCGCGGUAAUACGUAUGAGGCUAACGUUGUUCGGAUUUACUGGGCGUAAAGG
GUGUGUAGGCGGUUUAGUAAGUNCNGN-UGCAA--CUNGNNUUCCACCUNCCCNCUGUAC
UCAGAACU-ACUUACUUGAGUACAGGAGGGGAGAGUGGAAUUCCAGGUGUAGCGGUGAAA
UGCUUAGAUAUCUGGAGGAACACC-AGUGGUGAAGACCNNNNNCUNGNCUGUNACCGACU
NUNNNNCNC-ANAGA-UNU--A-CAANCAUUCACCGCUACCCUGGAAUUCCACUCUCCCC
UCC-UGU-A-CUCAA-GUU--AAG-----UAGU-----UUCUGAGUA---CAGG--AGGG
AG--AGUGGAAUUCCAGGUG--UA-G----C--GGUGAAAGCUUAGAU-AUCUG--GAGG
AAC---ACCAGUGGUGAAGACGGCUCUCUGACUGUAA-CAACUCAAACAAAGUUACCUAA
ACU----AUA-G-A--AG-UNGU-UAGAUACCCCGG--UAGUC-CAUGCU-G--------
------------------------------------------------------------
------------------------------------------------------------
------------------------------------------------------------
------------------------------------------------------------
------------------------------------------------------------
------------------------------------------------------------
------------------------------------------------------------
------------------------------------------------------------
-------------------
>KA3385A-1R_merged_00054.1 <unknown description>
------------------------------------------------------------
------------------------------------------------------------
------------------------------------------------------------
------------------------------------------------------------
------------------------------------------------------------
------------------------------------------------------------
------------------------------------------------------------
------------------------------------------------------------
------------------------------------------------------------
------------------------------------------------------------
------------------------------------------------------------
------------------------------------------------------------
------------------------------------------------------------
------------------------------------------------------------
------------------------------------------------------------
------------------------------------------------------------
------------------------------------------------------------
------------------------------------------------------------
-----------------------CCGAAGGCACCAAUCCAUCUC-UGGAAAGUUCCCUGG
AUGUCAAGGG-CAG--GUAANNU-UCUNGNGNUGGA-UUGGUG-CCUUNG-GG--AACCC
UGAGACAGGUGCUGCAUGGCUGUCGUCAGCUCGUGUCGUGAGAUGUUGGGUUAAGUCCCG
CAACGAGCGCAACCCUUGUCCUUAGUUGCCANCAU---UNAG----UUGGGAACUCNAAA
CGAACUGACGACAACAAGCCGGAGGAAGGUGGGGACGACGUCAAAUCCUCAUGGCCUUUA
UACCCCGGGCUACACACGUGCUACAAUGGCCGGUACAGAGGGUNGCCAACCCGCGAGGGG
GAGCCAAUCCCAGAAAGCCGGUCUNAGUUCGGAUUGGAGGCUGCAACUCGCCUCCAU---
------------------------------------------------------------
------------------------------------------------------------
------------------------------------------------------------
-------------------
>KA3385A-1R_merged_00055.1 <unknown description>
------------------------------------------------------------
------------------------------------------------------------
------------------------------------------------------------
------------------------------------------------------------
------------------------------------------------------------
------------------------------------------------------------
------------------------------------------------------------
------------------------------------------------------------
----------------------------------------------------------UU
ACCGCGGCUGUGGACAAGUUAGCCGG-UGCUUA------UUAGUCAGGGAAGAA-AAAGC
UCAAGCUAAUANCUUG-UGU-UUGACGGUACCUGAAGAAUAAGCACCGGCUAAC-UCUGU
GCCAGCAGCCGCGGUAAUACAGAGGGUGCGAGCGUUAAUCGGAUUUACUGGGCGUAAAGC
GUGUGUAGGUGGCUGUUCAAGUCGGUUGUGAAAUCCCCGGGCUCAACCUGGGAAUUGCUU
CCGAGACUGAGCGGCUAGAGUACGGUAGAGGGCGGUGGAAUUUCCGGUGUAGCGGUGAAA
UGCGUAGAUAUCGGAAGGAACACC-AAUGGCGAAGGCAGCCGCCUGGGCCUGUACUGACA
CUGAGACACGAAAGCGCGGGGAUCAAACACAAUUAGAUACCCUGGUAGUCCACGCCGUAA
ACGAUGUCAACUAGCCGUUGGGAGU---CUUGA----ACUCUUAGUGGCGCAGCUAACGC
AUUAAGUUGACCGCCUGGGGAGUACGGCCGCAAGGUUAAAACUCAAAUGAAUUGACGGGG
GCCCGCACAAGCGGUGGAGCAUGUGGUUUAAUUCGAAGCAACGCGCAGAACCUUACCAAC
CCUNAACACAgCAA--ACANAGUUUCCNGAGANNNN-UUCCUU-CAUUCG-GG--GACCG
-GUGACAGGUGCUGCAUGGCUGUCGUCAGCUCGUGUCGUGAGAUGUUGGGUUAAGUCCCG
CAACGAGCGCAACCCUCGCCUUUAGUUGCCAUCAU---UUA----GUUGGGCACUCUAAA
GGGACUGCCGGUGAUAAGCCGGAGGAAGGUGGGGAUGACGUCAAGUCCUCAUGGCCCUUA
CGGGUUGGGCUACACACGUGCUACAAUGGCGNCUACANUGGGUUAAGACUCAGCGAUGAG
GAGCUAAUCCCAAAAAGCCGAUCUCAGUUCGGAUUGUUCUCUGCAACUCGAGAGCAUGAA
GUUGGAAUCGCUAGUAAUCGCGGAUCAG-CAUGCCGCGGUGAAUACGUUCCCGGGCCUUG
UACACACCGCCCGUCAAACCA---AAGUUACCUAAACUA-UAGAAGAUCGG---------
------------------------------------------------------------
-------------------
>KA3385A-1R_merged_00056.1 <unknown description>
------------------------------------------------------------
------------------------------------------------------------
------------------------------------------------------------
------------------------------------------------------------
------------------------------------------------------------
------------------------------------------------------------
------------------------------------------------------------
------------------------------------------------------------
----------------------------------------------------------CU
GGCACA-GAGUUA-GCCGGUGUUAUUCUUC--AGGUACCGUCAACACUCAAGA----U-A
UUAGCUUGA--GCU----U---UUUC-UUCCCUGACUAAUAAGCACCGGCUAAC-UCUGU
GCCAGCAGCCGCGGUAAUACAGAGGGUGCGAGCGUUAAUCGGAUUUACUGGGCGUAAAGC
GUGUGUAGGUGGCUGUUCAAGUCGGUUGUGAAAUCCCCGGGCUCAACCUNNGNNUUNNNU
CCGAGACUGAGCGGCUAGAGUACGGUAGAGGGCGGUGGAAUUCCG-GUGUAGCGNUGAAA
UGCGUAGAUAUCGGAAGGAACACCAAU-GGCGAAGGCAGCCGCCUGGGCCUGUACUGACA
CUNANACACGAAAGUGUGGAGAUCAAACACAA--AGUUACCUAGGUAGUCCACGCCGUAA
ACGAUGUCAACUAGCCGUUGGGAGU---CUUGA----ACUCUUAGUGGCGCAGCUAACGC
AUUAAGUUGACCGCCUGGGGAGUACGGCCGCAAGGUUAAAACUCAAAUGANUUGACGGGG
GCCCGCACAAGCGGUGGAGCAUGUGGUUUAAUUCGAANCAACGCGCAGAACCUUACCAAC
CCUUGACAUCcUCN--NNACNANGUNAAGGGUUGGUAACUUUG-UGUUNGNCU--GGAUC
CAAGACAGGUGUUGCAUGGCUGUCGUCAGCUCGUGUNNUGAGAUGUUGGGUUAAGUCCCG
CAACGAGCGCAACCCUCGCCUUUAGUUNCCAUCAU---UNAG----UUGGGGACUCUAAA
GGAACCGCCGGUGAUAAGCCGGAGGAAGGUGGGGAUGACGUCAAGUCCUNAUGGCCCUUA
CGUGUUGGGCUACACACGUGCUACAAUGGCGACUACAGUGGGCAGCCACNUNGUGAGAGG
GAGCUAAUCUCC-AAAAGUCGUCUCAGUUCGGAUUGUUCUCUGCAACUCGAGAGCAUGAA
GUCGGAAUCGCUAGUAAUCGCGGAUCAGC-AUGUCGCGGUGAAUACGUUCCCAGGCCUUG
UACACACCGCCCGUCAAACCAA---AGUNGCNUA--------------------------
------------------------------------------------------------
-------------------
>KA3385A-1R_merged_00057.1 <unknown description>
------------------------------------------------------------
------------------------------------------------------------
------------------------------------------------------------
---------------------CCCCUGCUUCU----CUUGAGAGCGGCGGACGGGUGAGU
AAUGCCUAGGA-AUCUGCCUGGUAGUGGGGGAUAACGUUCGGAAACGGACGCUAAUACCG
CAUACG--------UCCUACGGGA--------GAAAGCAGGGGAC-C-UUCG-GGCCUUG
CGCUAUCAGAUGAGCCUAGGUCGGAUUAGCUAGUUGGUGGGGUAAUGGCUCACCAAGGCG
ACGAUCCGUAACUGGUCUGAGAGGAUGAUCAGUCACACUGGAACUGAGACACGGUCCAGA
CUCCUACGGGAGGCAGCAGUGGGGAAUAUUGGACAAUGGGCGAAAGCCUGAUCCAGCCAU
GCCGCGUGUGUGAAGAAGGUCUUCGGGCUGCUG-GCACGU--AGUUAGCCGAGA-CUUCC
UCUAA-UAACACCCUCAAGACUUGACGGUACUAUUAGAGGAAGUCUCGGCUAAC-UACGU
GCCAGCAGCCGCGGUAAUACGUAUGAGGCUAACGUUGUUCGGAUUUACUGGGCGUAAAGG
GUGUGUAGGCGGUUUAGUAAGUCUGAUGUGGAAUCUAGAAGCUUAACUUCUAUACGUCAU
CAGAAACU-ACUUACUUGNGUACAGGAGGGGAGAGUGGAAUUCCAGGUGUAGCGGUGAAA
UGCUUAGAUAUCUGGAGGAACACC-AGUGGUGAAGACGGCUCUCUGGACUGUAACUGACG
CUCAAACACGAAAGCAUGGGGAGCAAACAAAAGUGGA-AUC-UAGAAGUUAACUUC-UAU
ACGUCAUCAACUACUUAAUUGAGUA---CAGGA----GGGGAGAGUGGACCAGGUGUAGC
GUGAAAUAGAUAUCUGGAGGAACACCGUGGUAAGACGG-CUCUCGACUGUACUGACGCUG
AAACACGAAAGCAGGGGAGCAAACGGG---AUUAG-A-UACCCCGG-U-AG-U--CCAUG
-CUGUAAA-C-G-A--UGNNCAA-ACAAAAGUUANN-UCG--------------------
------------------------------------------------------------
------------------------------------------------------------
------------------------------------------------------------
------------------------------------------------------------
------------------------------------------------------------
------------------------------------------------------------
------------------------------------------------------------
------------------------------------------------------------
-------------------
>KA3385A-1R_merged_00058.1 <unknown description>
------------------------------------------------------------
------------------------------------------------------------
------------------------------------------------------------
------------------------------------------------------------
------------------------------------------------------------
--------------------------------------GGGGGAC-C-UUCG-GGCCUCA
CGCCAAGAGAUUAGCCCAAGUGGGAUUAGCUAGUUGGUAAGGUAAUGGCUUACCAAGGCG
ACGAUCCCUAGCUGGUUUGAGAGGAUGAUCAGCCACACUGGGACUGAGACACGGCCCAGA
CUCCUACGGGAGGCAGCAGUGGGGAAUAUUGCACAAUGGGCGCAAGCCUGAUGCAGCCAU
GCAGUAAC-GUCAAGAUGUGCU-CUA-UUAAAACACACUUUCAGUAAGGAGGAA-AGGGU
GUGUUUUAAUAGAGCACAUCUGUGACGUUACUUACAGAAGAAGCACCGGCUAAC-UCCGU
GCCAGCAGCCGCGGUAAUACGGAGGGUGCGAGCGUUAAUCGGAAUUACUGGGCGUAAAGC
GUACGCAGGCGGUUUGUUAAGCGAGAUGUGAAAGCCCUGGGCUCAACCUGGGAACUGCAU
UUCGAACUGGCAAACUAGAGUGUGAUAGAGGGUGGUAGAAUUUCAGGUGUAGCGGUGAAA
UGCGUAGAAAACAGAAGNNANNUA-AAUAUAGA---------------------------
------------------------------------------------------------
------------------------------------------------------------
------------------------------------------------------------
------------------------------------------------------------
------------------------------------------------------------
------------------------------------------------------------
------------------------------------------------------------
------------------------------------------------------------
------------------------------------------------------------
------------------------------------------------------------
------------------------------------------------------------
------------------------------------------------------------
------------------------------------------------------------
-------------------
>KA3385A-1R_merged_00059.1 <unknown description>
------------------------------------------------------------
------------------------------------------------------------
------------------------------------------------------------
------------------------------------------------------------
------------------------------------------------------------
------------------------------------------------------------
-----GGAGAUGAGCCCGCGUACCAUUAGCUUGUUGGUAGGGUGAUGGCCUACCAAGGCA
NCNAUGGUUAGUUGGUUUGAGAGGAUGAUCAGCCACACUGGAACUGAGACACGGUCCAGA
CUCCUACGGGAGGCAGCAGUGAGGAAUUUUGCGCAAUGGGGGAAACCCUGACGCAGCAAC
GCCGCGUGAGUGAAGAAGGUUUUCGGAUCGUAAAGCUCUGUCAANUGNGAAGAACCUACU
UUUUGUUAAUACCAUUAAGUACUGACGGUAUCACUGAAGGAAGCACCGGCUAAC-UCCGU
GCCAGCAGCCGCGGUAAUACGGAUUCCACUCACCUCAUUCGGAUUUACUGGGCGUAAAGG
GUGUCUAGGCGGGAUAAUAANUNNNGNGUGAAAUNCCNGGGCUNAACCNNGNAACUGCNN
UUGAUACUGNUAACUUUGUGUUUGAGAGAGGUGAGUGGAAUUCCUAGUGUAGAGGUGAAA
UUCGUAGAUAUUAGGAAGAACACC-AGUGGCGAAGGCGGUCCACUGGCAUAAUACUGACG
CUGAGGUGCGAAAGCGUGGGGAGCAAACAGGAUUAGAUACCCUGGUAGUCCACGCAGCAA
ACGAUGAACACUAGGUAUAGGAGG---U--UAAUC---CCUUCUGUGCCGAAGCUAACGC
AUUAAGUGUUCCGCCUGGGGAGUACGGCCGCAAGGUUGAAACUCAAAGGAAUUGACGGGG
ACUCAAACACAAAGUGACUGAUGUGGAUUAAUUCGAUGCAACGCGAAAAACCUUACCUAC
CCUUGACAUG-UCC--GGAAUCC-UGCAGAGAUGCG-GGAGUGCCCGAAA-GG-GAAUCG
GAACACAGGUGCUGCAUGGCUGUCGUCAGCUCGUGUCGUGAGAUGUUGGGUUAAGUCCCG
CAACGAGCGCAACCCNUAUCANUAAUUGCCAUCAU---UCAG----UUGGGCACUAUAGA
GAGACUGCCUCGGUAAACGGGGAGGAAGGUGGGGACGACGUCAAGUCCUCAUGGCCUUUA
UGUCCAGGGCUACACACGUGCUACAAUGGNCNGUACAAAGGGNNGCNANCNNGCGANNGN
NANCCAANNNCAAAAAGCCGUUCUCAGUUCGGAUUGGAGUCUGCAACUCGACUNCAUGAA
GUUGGAAUCGCUAGUAAUCGUGGAUCAGC-AUGCCACGGUGAAUACGUUCCCGGGCCUUG
UACACACCGCCCNUCACANCAC-AAAGUUACUUG--------------------------
------------------------------------------------------------
-------------------
>KA3385A-1R_merged_00061.1 <unknown description>
------------------------------------------------------------
------------------------------------------------------------
------------------------------------------------------------
------------------------------------------------------------
------------------------------------------------------------
------------------------------------------------------------
------------------------------------------------------------
------------------------------------------------------------
------------------------------------------------------------
------------------------------------------------------------
------------------------------------------------------------
------------------------------------------------------------
------------------------------------------------------------
------------------------------------------------------------
------------------------------------------------------------
------------------------------------------------------------
------------------------------------------------------------
------------------------------------------------------------
---------------------------------------------------AUUACCUGG
GCUUGACAUG-U-A--AGUAGGG-AGCCGAAAGGCAACUGAUCCAGUNCN-GG--AACNC
UNANACAGGUGCUGCAUGGCUGUCGUCAGCUCGUGUCGUNAGAUGUUGGGUUAAGUCCCG
CAACGAGCGCAACCCUUGUCUUUAGUUGCUACCA-G--UAAU---GCUGGGCACCCUAGA
GAAACUGCCGUAGAUAAUACGGAGGAAGGUGGGGAUGACGUCAAGUCCGCAUGGCCUUUA
UACCCAGGGCUACACACGUGCUACAAUGGUCUGUACAAAGGGUAGCCAACCCGCAAGGGG
GAGCCAAUCCCAAAAAGCAGUCCUCAGUUCGGAUUGAAGGCUGCAAUUCGCCUUCAUGAA
GUUGGAAUCGCUAGUAACCGCGGAUCAGC-AGGUCGCGGUGAAUAAGUUCCCGAGUCUUG
UACACACCGCCCGUCAAAC-AC-AAAGUUACCUAAACUAUA-GA----------------
------------------------------------------------------------
-------------------
>KA3385A-1R_merged_00062.1 <unknown description>
------------------------------------------------------------
------------------------------------------------------------
------------------------------------------------------------
---------------------CCCCUGCUUCU----CUUGAGAGCGGCGGACGGGUGAGU
AAUGCCUAGGA-AUCUGCCUGGUAGUGGGGGAUAACGUUCGGAAACGGACGCUAAUACCG
CAUACG--------UCCUACGGGA--------GAAAGCAGGGGAC-C-UUCG-GGCCUUG
CGCUAUCAGAUGAGCCUAGGUCGGAUUAGCUAGUUGGUGGGGUAAUGGCUCACCAAGGCG
ACGAUCCGUAACUGGUCUGAGAGGAUGAUCAGUCACACUGGAACUGAGACACGGUCCAGA
CUCCUACGGGAGGCAGCAGUGGGGAAUAUUGGACAAUGGGCGAAAGCCUGAUCCAGCCAU
GCCGCGNGUGUGAAGAAGGUCUUCGGAUUGUAAAGCACUUUAAGUUGGGAGGAA-GGGCA
GUAAAUUAAUACNUUGCUACUUUGACGUUACCGACAGAAUAAGCACCGGCUAAC-UUCGU
GCCAGCAGCCGCGGUAAUACGGAGGGUGCAAGCGUUAAUCGGAAUUACUGGGCGUAAAGC
GCGCGUAGGUGGUUCAGUAAGUUGGANGUGAAAUCCCNGGGCUCAACCNNGGAACUGCAU
UCNNANCUCNNUGNCUUGAGUCCAGGAGAGGAGAGCGGAAUUCCCGGUGUAGCGGUGAAA
UGUGUAGAUAUCGGGAAGAACAUC-AGUGGCGAAGGCGGCUCUCUGGACUGGAACUGACG
CUGAAAUACGAAAGCGUGGGGAGCAAACAGGAUUAGAUACC--GCUANNCCUCUCC-UGG
AC----UCAAGUUGACGUUUCAAAC----UUGA----G-UCC-AGGAGAGGAG--AGCGG
AUUCCGGUGAGCG---GUGAAAUGUGUUNGAUAGGGAAGAACUCNG-UGGC--GAAGGCG
GCUCUCUGGA-C--UGGAAC-UGACGCUGANNUNGAA--AGCGUGGGGAGUCAAAC-AGN
ANUAGNUACC-UGU--UUGAGUC-GAUUGUG-UAAA--CGAUG-UCAACU-AG---CCGU
UGGGACUUGAGCU-CUUAG-UGGCG-CAGCUAACGCAUUAAGUUGACCGACUGGGGA--G
UA-CGGCCGCAAGGUUAAAACUCA---A--AUGAAU--UGA---CGG-GGGCCCUCAAA-
------------------------------------------------------------
------------------------------------------------------------
------------------------------------------------------------
------------------------------------------------------------
------------------------------------------------------------
------------------------------------------------------------
-------------------
>KA3385A-1R_merged_00063.1 <unknown description>
------------------------------------------------------------
------------------------------------------------------------
------------------------------------------------------------
------------------------------------------------------------
------------------------------------------------------------
------------------------------------------------------------
---------------------------CGCC--UUGGUGGGNNANUANCCUACCAAGGCG
ACGAUCUAUAGCUGGUCUGAGAGGAUGAUCAGCCACACUGGGACUGAGACACGGCCCAGA
CUCCUACGGGAGGCAGCAGUGGGGAAUAUUGCACAAUGGGCGCAAGCCUGAUGCAGCCAU
GCCGCGUGUAUGAAGAAGGCCUUCGGGUUGUAAAGUACUUUCAGCGGGGAGGAA-GGGAG
UAAAGUUAAUACCUUUGCUCAUUGACGUUACC-----------CACCGGCUAAC-UCCGU
GCCAGCAGCCGCGGUAAUACGGAGGGUGCAAGCGUUAAUCGGAAUUACUGGGCGUAAAGC
GCACGCAGGCGGUUUGUUAAGUCAGAUGUGAAAUCCCCGGGCACAACCUCC-AAGUGCAU
CGUUUACGGCUGGACU--ACCAGGGUAGAGGGAAGUGGAAUUCCUGGUGUAGAGGUGAAA
UUCGUAGAUAUCAGGAGGAACACC-GGUGGCGAAGGCGACUUCCUGGACCAAUACUGACG
CUGAGGCGCGAAGGCGUGGGGAGCAAACAGGAUUAGAUACCCUGGUAGUCCACGCAGUAA
ACGGUGAACACUAGGUGUAGCGGG---UAUUGACC---CCUGCUGUGCCGCAGUUAACGC
AUUAAGUGUUCCGCCUGGGGAGUACGACCGCAAGGUUAAAACUCAAAGGAAUUGACGGGG
GUCAACACAAG-------------------------------------------------
------------------------------------------------------------
------------------------------------------------------------
------------------------------------------------------------
------------------------------------------------------------
------------------------------------------------------------
------------------------------------------------------------
------------------------------------------------------------
------------------------------------------------------------
------------------------------------------------------------
-------------------
>KA3385A-1R_merged_00064.1 <unknown description>
------------------------------------------------------------
------------------------------------------------------------
------------------------------------------------------------
------------------------------------CUUGAGAGNGUUGAACGGGUGAGU
AAUGCGUCGGA-ACGUACCGAGUAAUGGGGGAUAACGCAGCGAAAGCUGUGCUAAUACCG
CAUACG--------CCCUGAGGGG--------GAAAGCAGGGGAU-C-GCAA-GACCUUG
CGUUAUUCGAGCGGCCGACGUCUGAUUAGCUAGUUGGUGGGGUAAUGGCUCACCAAGGCG
ACGAUCAGUAGCGGGUCUGAGAGGAUGAUCCGCCACACUGGAACUGAGACACGGUCCAGA
CUCCUACGGGAGGCAGCAGUGGGGAAUUUUGGACAAUGGGGGCAACCCUGAUCCAGCCAU
UCCGCGUGAGUGAAGAAGGCCUUCGGGUUGUAAAGCUCUUUCAGCUGGAAAGAA-ACGGU
ACGCACUAACAUUGUGUGCUAAUGACGGUACCAGCAGAAGAAGCACCGGCUAAC-UACGU
GCCAGCAGCCGCGGUAAUACGUAGGGUGCGAGCGUUAAUCGGAAUUACUGGGCGUAAAGC
GUGCGCAGGCGGAUUGUUAAGCAAGAUGUGAAAUCCCCGGGCUUAACCUGGGAAUGGCAU
UUUGAACUGGCAGUCUAGAGUGUGUCAGAGGGGGGUGGAAUUCCACGUGUAGCAGUGAAA
UGCGUAGAUAUGUGGAGGAACACC-AAUGGCGAAGGCAGCCCCCUGGGAUAACACUGACG
CUCAUGUACGAAAGCGUGGGUAGCAAACAGGAUUAGAUACCCUGGUAGUCCACGCCCUAA
ACGAUGUCAACUGGUUGUUGGGGGAG---UGAA---AUCCCUUAGUAACGAAGCUAACGC
GUGAAGUUGACCGCCUGGGGAGUACGGUCGCAAGAUUAAAACUCAAAGGAAUUGACGGGG
ACCCGCACAAGCGGUGGAUGAUGUGGAUUAAUUCGAUGCAACGCGAAAAACCUUACCUAC
CCUUGACAUG-UCC--GGAAUCC-UGCAGAGAUGCG-GGAGUGCCCGAAA-GG-GAAUCG
GAACACAGGUGCUGCAUGGCUGUCGUCAGCUCGUGUCGUGAGAUGUUGGGUUAAGUCCCG
CAACGAGCGCAACCCUUAUCAUUAGUUGCUA-C-----GCAA------GGGCACUCUAAU
GAGACUGCCGGUGACAAACCGGAGGAAGGUGGGGAUGACGUCAAGUCCUCAUGGCCCUUA
UGGGUAGGGCUUCACACGUCAUACAAUGGUCGGUACAGAGGGUUGCCAAGCCGCGAGGUG
GAGCCAAUCCCAGAAAGCCGAUCGUAGUCCGGAUUGUUCUCUGCAACUCGAGAGCAUGAA
GUCGGAAUCGCUAGUAAUCGCGGAUCAG-CAUGCCGCGGUGAAUACGUUCCCGGGUCUUG
UACACACCGCCCGUCACACCAUGGGAGUGGAAUCUGCCAGAAGUAGGUAGCCUAACC-GC
AA-GGAGGGCGCUUACCACGGUGGGUUUCAUGACUGGGGUGAAGUCGNAACACA------
-------------------
>KA3385A-1R_merged_00065.1 <unknown description>
------------------------------------------------------------
------------------------------------------------------------
------------------------------------------------------------
--------------------------UG-----------GGGAGCGGCAGACGGGUGAGU
AUUGNGUGNGA-AUCUACCCAUCUCUANGGAAUAACUCAGGGAAACUUGUGCUAAUACCG
UAUACG--------CCCUUCGGGG--------GAAAGA----------UUUA-------U
CGGAGAUGGAUGAGCCCGCGUUGGAUUAGCUAGUUGGUGGGGUAAAGGCCUACCAAGGCG
ACGAUCCAUAGCUGGUCUGAGAGGAUGAUCAGCCACACUGGGACUGAGACACGGCCCAGA
CUCCUACGGGAGGCAGCAGUGGGGAAUCAUGGACAAUGGGCGAAAGCCUGAUCCAGCCAU
GCCGCGUGAGUGACGAAGGCCNUAGGGUUGUAAAGCUCUUUUGGCGGGGACGA-------
------UAA-------------UGACGGUACCCGCAGAAUAAGCCCCGGCUAAC-UUCGU
GCCAGCAGCCGCGGUAAUACGAAGGGGGCUAGCGUUGUUCGGAAUCACUGGGCGUAAAGC
GCACGUAGGCGGGUUUGUAAGUGAGGGGUGAAAUCCCAGGGCUCAACCCUGGAACUGCCU
UUCAUACUGGCGAUCUUGAGUUCGAGAGAGGUGAGUGGAAUUCCGAGUGUAGAGGUGAAA
UUCGUAGAUAUUCGGAGGAACACC-AGUGGCGAAGGCGGCUCACUGGCUCGAUACUGACG
CUGAGGUGCGAAAGCGUGGGGAGCAAACAGGAUUAGAUACCCUGGUAGUCCACGCCGUAA
ACGAUGNNCGCUAGUUGUUGGCAGG---CAUG-----CCUGUCAGUGACGCAGCUAACGC
AUUAAGUGUUCCGCCUGGGGAGUACGGCCGCAAGGUUGAAACUCAAAGGAACAGACGGGA
ACCCGNACUUGUGUUUGAGCAUGUGGUUUAAUUCGAAGCAACGCGCAGAACCUUACCAAC
CCUUGACAUC-UGG--AUGCGGUUACCGGAGACGGUUUCCUUC-AGUUCGGCU--GGAUC
CAAGACAGGUGUUGCAUGGCUGUCGUCAGCUCGUGUCGUGAGAUGUUGGGUUAAGUCCCG
CAACGAGCGCAACCCUCGCCUUUAGUUGCCAUCAU---UAAG----UUGGGCACUCUAGA
GGGACUGCCGGUGAUAAGCCGGAGGAAGGUGGGGAUGACGUCAAGUCCUCAUGGCCCUUA
CGGGUUGGGCUACACACGUGCUACAAUGGCGGCGACAAUGGGCAGCGAAGGGGCGACCCG
GUGCAAAUCCCA-AAAAGCCGUCUCAGUUCGGAUUGUACUCUGCAACUCGAGUGCAUGAA
GGUGGAAUCGCUAGUAAUCGCGUAACAGC-AUGACGCGGUGAAUACGUUCCCGGGCCUCA
AACACAAAGUUACCNAAACUAUAGAAG---------------------------------
------------------------------------------------------------
-------------------
>KA3385A-1R_merged_00066.1 <unknown description>
------------------------------------------------------------
-----------------------------------------------------cuaggua
acuugNGNGUUUGAUUCUGGCUCAGAACGAACGCUGGCGGCAGGC-UUAACNNNUGNNNG
NCGAACG----------------AUAU---------------AGUGGCAGACGGGUGAGU
AACGCGUGGGA-ACGUACCUUUCACUACGGAAUAGCUCUUGGAAACGAGUGGUAAUACCG
UAUACG--------CCCUCCGGGG--------GAAAGA----------UUUA-------U
CGGUGAAAGAUCGGCCCGCGUUAGAUUAGCUAGUUGGUAGGGUAAUGGCCUACCAAGGCG
ACGAUCUAUAGCUGGUCUGAGAGGAUGAUCAGCCACACUGGGACUGAGACACGGCCCAGA
CUCCUACGGGAGGCAGCAGUGGGGAAUCUUGCACAAUGGGCGAAAGCCUGAUGCAGCCAU
GCCGCGUGAAUGAUGAAGGCCUUAGGGUUGUAAAAUUCUUUCGCCAGGGAUGA-------
------UAA-------------UGACNGUACCUGGAGAAGAAGCCCCGGCUAAC-UUCGU
GCCAGCAGCCGCGGUAAUACGAAGGGGGCUAGCGUUGUUCGGAAUUACUGGGCGUAAAGC
GCACGUAGGCGGACAUUUAAGUCAGGGGUGAAAUCCCGGGGCUCAACCUCGGAAUUGCCU
UUGAUACUGGGUGUCUUGAGUAUGAGAGAGGUAUGUGGAACUCCGAGUGUAGAGGUGAAA
UUCGUAGAUAUUCGGAAGAACACC-AGUGGCGAAGGCGACAUACUGGCUCAUUACUGACG
CUGAGGCUCGAAAGCGUGGGGAGCAAACAGGAUUAGAUACCCUGGUAGUCCACGCCGUAA
ACGAUGAUUGCUAGUUGUCGGGAUG---CAUG-----CAUUUCGGUGACGCAGCUAACGC
AUUAAGCAAUCCGCCUGGGGAGUACGGUCGCAAGAUUAAAACUCAAAGGAAUUGACGGGG
GUCCGCACAAGCGGUGGAGCAUGUGGUUNAAUUCGAUGCUACGCG-AGAACCUUACCGGG
GUUUGACAUG-UUU--GUGUAGUGAACCGAAAGGGGAACGACC-CCUUCG-GGugGGAGC
UUACACAGGUGCUGCAUGGUUGUCGUCAGUUCGUGUCGUGAGAUGUUGGGUUAAGUCCCG
CAACGAACGCAACCCUUGUCCUUUGUUGCCAUCAG---UUAG----CUGGGCACUCUAAG
GAGACUGCCGGUNNNAAGCCGGAGGAAGGUGGGGAUGACGUCAAGUCCUCAUGGCCCUUA
CAGGGUGGGCUACACACGUGCUACAAUGGCGACUACAGAGGGU-----------------
-----AAUCCUU-AAAAGUCGUCUCAGUUCGGAUUGUCCUCUGCAACUCGAGNGCAUGAA
GUNGGAAUCGCUAGUAAUCGCGGAUCAGC-AUGCCGCGGUGAAUACGUUCCCNGGCCUCA
AACACAAAGNN-ANCGGAAGA---------------------------------------
------------------------------------------------------------
-------------------
>KA3385A-1R_merged_00067.1 <unknown description>
------------------------------------------------------------
------------------------------------------------------------
------------------------------------------------------------
------------------------------------------------------------
----------------------------------------------------GAAUACCG
CAUACG--------CCCUGAGGGG--------GAAAGCAGGGGAU-C-GCAA-GACCUUG
CGUUAUUCGANNNGCCUNCGUNGGAUUAGCUNGUUGGUNGGGUAANGGCCUACCAAGGCG
ACGAUCCGUAGCUGGUCUGAGAGGACGAUCAGCCACACUGGGACUGAGACACGGCCCAGA
CUCCUACGGGAGGCAGCAGUGGGGAAUAUUGGACAAUGGGGGCAACCCUGAUCCAGCAAU
GCCGCGUGUGUGAAGAAGGCCUGCGGGUUGUAAAGCACUUUCGGUAGGGACGAA-AAGCU
GAGGGCUAAUAUCCUUCAGUCUUGACUUAACCUAAAGAAGAAGCACCGGCUAAC-UCCGU
GCCAGCAGCCGCGGUAAUACGGGGGGUGCAAGCGUUAAUCGGAAUUACUGGGCGUAAAGA
GCACGUAGGCGGUUAUGUAAGUCGGAUGUGAAAGCCCAGGGCUUAACCUUGGAAUUGCAU
UCGAAACUGCAUGGCUAGAGUUUGGUAGAGGCUAGCGGAAUUCCAGGUGUAGCGGUGAAA
UGCGUAGAUAUCUGGAGGAACAUC-AGUGGCGAAGGCGGCUGGCUGGACCAAAACUGACG
CUGAGGUGCGAAAGCGUGGGGAGCAAACAGGAUUAGAUACCCUGGUAGUCCACGCCGUAA
ACGAUGUCAACUAGCCGCUGGGUUC---ACUUAA---GAACUUAGUGGCGCAGCUAACGC
GAUAAGUUGACCGCCUGGGGAGUACGGCCGCAAGGCUAAAACUCAAAGGAAUUGACGGGG
GCCCGCACAAGCGGUGGAGCAUGUGGUUUAAUUCGAUGCAACGCGAAGAACCUUACCUGC
CCUCNNCANN-NAG--NNAACUU-UCCAGAGAUGGA-UUGGUG-CCUUNG-GN--AANUG
UUNGACAGGUGCUGCAUGGCUGUCGUCAGCUCGUGUCGUGAGAUGUUGGGUUAAGUCCCG
CAACGAGCGCAACCCUNNUCCNUAGUUGCCANCAU---UNAG----UUGGGCACUCUANG
GANACUGCCGGUGANAAACCGGAGGAAGGUGGGGAUGACGUCAAGUCAUCAUGGCCCUUA
UGGGCAGGGCUUCACACGUNAUACAAUGGUCGGUACAGAGGGUUGCCAAGCCGCGAGGUG
GAGCCAAUCCCAGAAAGCCGAUCGUAGUCCGGAUUGUUCUCUGCAACUCGAGAGCAUGAA
GUCGGAAUCGCUAGUAAUCGCGGAUCAGC-AUGNCGCGGUGAAUACGUUCCCGGGUCUUG
UACACACCGCCCGUCAAAC-ACA-AAGUUACCUAAACUAGAAGUANNNANCCUAACC-GC
AA-GGAGGGCGC------------------------------------------------
-------------------
>KA3385A-1R_merged_00068.1 <unknown description>
------------------------------------------------------------
------------------------------------------------------------
------------------------------------------------------------
---------------------CCCCUGCUUCU----CUUGAGAGCGGCGGACGGGUGAGU
AAUGCCUAGGA-AUCUGCCUGGUAGUGGGGGAUAACGUUCGGAAACGGACGCUAAUACCG
CAUACG--------UCCUACGGGA--------GAAAGCAGGGGAC-C-UUCG-GGCCUUG
CGCUAUCAGAUGAGCCUAGGUCGGAUUAGCUAGUUGGUGGGGUAAUGGCUCACCAAGGCG
ACGAUCCGUAACUGGUCUGAGAGGAUGAUCAGUCACACUGGAACUGAGACACGGUCCAGA
CUCCUACGGGAGGCAGCAGUGGGGAAUAUUGGACAAUGGGCGAAAGCCUGAUCCAGCCAU
GCCGCGUGUGUGAAGAAGGUCUUCGGAUNGUAUNNNNNUUUNAGUUGGGAGGAA-GGGUN
GUAACUUAAUACGUUGCUACUUUGACGUUACCGACAGAAUAAGCACCGGCUAAC-UUCGU
GCCAGCAGCCGCGGUAAUACGAAGGGUGCAAGCGUUAAUCGGAAUUACUGGGCGUAAAGC
GCGCGUAGGUGGUUCAGUAAGUUGGAAGUGAAAUCCCCGGGCUCAACCUGGGAACUGCUU
UCAAAACUGCUGAGCUAGAGUACGGUAGAGGGUAGUGGAAUUUCCUGUGUAGCGGUGAAA
UGCGUAGAUAUAGGAAGGAACACC-AGUGGCGAAGGCGACUACCUGGACUGAUACUGACA
CUGAGGUGCGAAAGCGUGGGGAGCAAACAGGAUUAGAUACCCUGGUAGUCCACGCCGUAA
ACGAUGUCAACUAGCCGUUGGGAGU---CUUGA----ACUCUUAGUGGCGCAGCUAACGC
AUUAAGUUGACCGCCUGGGGAGUACGGCCGCAAGGUUAAAACUCAAAUGAAUUGACGGGG
GCCAACACAAGUCCUAAACUAUGAAGUCAANCNCNAGGCAAUCCGAAGAACCUUACCUGC
CCUUGACAUC-CAG--GGAACUU-UCCAGAGAUGGA-UUGGUG-CCUUCG-GG--AACCC
UGAGACAGGUGCUGCAUGGCUGUCGUCAGCUCGUGUCGUGAGAUGUUGGGUUAAGUCCCG
CAACGAGCGCAACCCUUGUCCUUAGUUGCCAGCA-U--UAA----GUUGGGCACUCUAGG
GAGACUGCCGGUGACAAACCGGAGGAAGGUGGGGAUGACGUCAAGUCAUCAUGGCCCUUA
UGGGCAGGGCUACACACGUGCUACAAUGGCCGGUACAAAGGGCUGCAAACCCGCGAGGGG
GAGCUAAUCUCAUAAAGCCGGUCGUAGUCCGGAUUGGAGUCUGCAACUCGAC--------
------------------------------------------------------------
------------------------------------------------------------
------------------------------------------------------------
-------------------
>KA3385A-1R_merged_00069.1 <unknown description>
------------------------------------------------------------
------------------------------------------------------------
------------------------------------------------------------
---------------------CCCCUGCUUCU----CUUGAGAGCGGCGGACGGGUGAGU
AAUGCCUAGGA-AUCUGCCUGGUAGUGGGGGAUAACGUUCGGAAACGGACGCUAAUACCG
CAUACG--------UCCUACGGGA--------GAAAGCAGGGGAC-C-UUCG-GGCCUUG
CGCUAUCAGAUGAGCCUAGGUCGGAUUAGCUAGUUGGUGGGGUAAUGGCUCACCAAGGCG
ACGAUCCGUAACUGGUCUGAGAGGAUGAUCAGUCACACUGGAACUGAGACACGGUCCAGA
CUCCUACGGGAGGCAGCAGUGGGGAAUAUUGGACAAUGGGCGAAAGCCUGAUCCAGCCAU
GCCGCGUGUGUGAAGAAGGUCUUCGGAUUGUAAAGCAUAUUAAGUUGGGAGGAA-GGGUA
GUAACUUAAUACGUUGCUACUUUGACGUUACCGACAGAAUAAGCACCGGCUAAC-UUCGU
GCCAGCAGCCGCGGUAAUACGAAGGGUGCAAGCGUUAAUCGGAAUUACUGGGCGUAAAGC
GCGCGUAGGUGGUUCAGUAACUUNGAAGUGGAAUUCCUGGGCUAAACCACGGAAGUGCAU
UUGAAACUNANNGACUUGAGUAUGGGAGAGGGAAGUGGAAUU-CCUGUGUAGAGGUGAAA
UUCGUAGAUAUCAGGAGGAACACC-GGUGGCGAAGGCGACUUCCUGGACCAAUACUGACG
CUGAGGCGCGAAGGCGUGGGGAGCAAACAGGAUUAGAUACCCUGGUAGUCCACGCAGUAA
ACGGC-UCAACAAGCNGUUGGGAGU---CNUNA----ACUCNUAGNGGCGCAGCUAACGC
AUUAAGUUGACCGCCUGGGGAGUACGGCCGCAAGGCUAAAACUCAAAGCAAUUGACGGGG
GCCCGCA--ACCUGUCU--CA-G-GGUUCAAGACCAUCCAACGCGAAGAACCUUACCUGC
CCUUGACAUC-CAG--GGAACUU-UCCAGAGAUGGA-UUGGUG-CCUUCG-GG--AACCC
UGAGACAGGUGCUGCAUGGCUGUCGUCAGCUCGUGUCGUGAGAUGUUGGGUUAAGUCCCG
CAACGAGCGCAACCCUUGUCCUUAGUUGCCAGCACG--UAA---UGGUGGGAACUCUAAG
GAGACUGCCGGUGUUAAGCCGGAGGAAGGUGGGGAUGACGUCAAGUCCUCAUGGCCUUUA
UAUCCAGGGCUACACACGUGCUACAAUGGCCGGUACAGAGGGUUGCCAACCCGCGAGGGG
GAGCCAAUCCCAGAAAGCCGGUCUCAGUGCGGAUUGGAGGCUGCAACUCGCC-UCC----
------------------------------AU----------------------------
------------------------------------------------------------
------------------------------------------------------------
-------------------
>KA3385A-1R_merged_00070.1 <unknown description>
------------------------------------------------------------
------------------------------------------------------------
------------------------------------------------------------
------------------------------------------------------------
------------------------------------------------------------
------------------------------------------------------------
----------------------CCAUUAGUUUGUUGGUGGGGUAAAGGCCUACCAAGACU
GCGAUGGUUAGCNGGUCUGAGAGGAUGAUCNGCCACACUGGAACUGAGACACGGUCCAGA
CUCCUACGGGAGGCAGCAGUGGGGAAUUUUGCGCAAUGGGCGNAAGCCUGACGCAGCAAU
ACCGCGUGAGUGAAGAAGGCCNUUGGGUCGUAAAGCUCUUUUCUNNGGGAAGA-------
------UAG-------------UGACGGUACCNNAGGAAUAAGCACCGGCUAAC-UCCGU
GCCAGCAGCCGCGGUAAUACGGAGGGUGCAAGCGUUGUUCGGAUUUACUGGGCGUAAAGG
GCACGUAGGCGGCAUAGUAAGUUAAGGGUGAAAUCCCGGGGCUCAACUCCGGAACUGCUC
UUAAAACUGCUGAGCUAGAGAUAGUCAGAGGCGGGUAGAAUUCCUGGUGUAGAGGUGAAA
UUCGUAGAUAUCAGGAGGAAUACC-GGUGGCGAAGGCGGCCCGCUGGGGCUAUUCUGNNN
CUNNGUUNNGAAAGCGUGGGGAGCAAACGGGAUUAGAUACCCCGGUAGUCCACGCCGUAA
ACGAUGAACACCAGCUGUUUGGAC---AAACGAC---AGUCCAAGUGGCGCAGCUAACGC
GNUNAGAGAAGCGCCUGGGGAGUACGAGCGCAAGCUUAAAACUCAAAGGAAUAGACGGGG
ACUCGCACAAGCGGUGGAUCACGUGGCUUAAUUCGAUGU-AAACGAAGAACCUCANACAC
ANNUUACC----------------------------------------------------
------------------------------------------------------------
------------------------------------------------------------
------------------------------------------------------------
------------------------------------------------------------
------------------------------------------------------------
------------------------------------------------------------
------------------------------------------------------------
------------------------------------------------------------
-------------------
>KA3385A-1R_merged_00071.1 <unknown description>
------------------------------------------------------------
------------------------------------------------------------
-----AGAGUUUGAUCCUGGCUCAGAACGAACGCUGGCGGCAGGC-UUAACACAUGCAAG
UCGAACGCCC-----------UCUUCGGA----------GGGAGUGGCAGACGGGUGAGU
AACACGUGGGA-ACCUACCUAGGGGUACGGAAUAACUCGGGGAAACUCGUGCUAAUACCG
UAUACG--------ACCUUCGGGU--------GAAAGA----------UUUA-------U
CGCCCCUAGAUGGGCCCGCGCUGGAUUAGCUAGUUGGUGGGGUAAAAGCCUACCAAGGCG
ACGAUCCAUAGCUGGUCUGAGAGGAUGAUCAAACACAAAGUUACCUAAACAUAGCUCANA
CNCNNACGGGAGGCAGCAGUGGGGAAUAUUGGACAAUGGGCGCAAGCCUGAUCCAGCCAU
GCCGCGUGAGUGAUGAAGGCCCUAGGGUUGUAAAGCUCUUUCACCGGUGAGGA-------
------AGG-------------GGACGUUACCUGCAGAGGAAGCACCGGCUAAC-UCCGU
GCCAGCAGCCGCGGUAAUACGGAGGGUGCGAGCGUUAAUCGGAAUUACUGGGCGUAAAGG
GCGCGUAGGCGGCUUAGUAAGUCAGAUGUGAAAGCCCAGGGCUUAACCCNGNAANUGCCU
UNNAAACUGGNAAGCUUGNGUCCGAGAGAGGUGAGUGGAAUUUCCAGUGUAGAGGUGAAA
UUCGUAGAUAUUGGAAAGAACACC-AGUGGCGAAGGCGGCUCACUGGCUCGGUACUGACG
CUGAGGUGCGACAGCGUGGGGAGCAAACAGGAUUAGAUACCCUGGUAGUCCACGCCGUAA
ACGAUGGGUGCUAGUUGUCAGGCAG---CUUG-----CUGUUUGGUGACGCAGCUAACGC
AUUAAGCACCCCGCCUGGGGAGUACGGUCGCAAGAUUAAAACUCAAAGGAAUUGACGGGG
GCCCGCACAAGCGGUGGAGCAUGUGGUUUAAUUCGAANCAACNCGCAGAACCUUACCAAC
CCUUGACAUC-UGG--AUGCGGUUACCGGAGACGGUUUCCUUC-AGUUCGGCU--GGAUC
CAAGACAGGUGUUGCAUGGCUGUCGUCAGCUCGUGUCGUGAGAUGUUGGGUUAAGUCCCG
CAACGAGCGCAACCCUCGCCUUUAGUUGCCAUCAU---UAAG----UUGGGCACUCUAGA
GGGACUGCCGGUGAUAAGCCGGAGGAAGGUGGGGAUGACGUCAAGUCCUCAUGGCCCUUA
CGGGUUGGGCUACACACGUGCUACAAUGGCGGCGACAAUGGGCAGCGAAGGGGCGACCCG
GUGCAAAUCCCA-AAAAGCCGUCUNNGGUNNGAUUGUACUCUGCAACUCGAGUGCAUGAA
GGUGGAAUCGCUAGUAAUCGCGUAACAGC-AUGACGCGGUGAAUACGUUCCCGGGCCUUG
UACACACCGCCCGUCAAACCAAAGUACCU--AUCUGCCAGAAGUAGGUAGCCUAACC-GC
AA-GGAGGGCGCUUACCACGGUGGGUUUCAUGACUGGGGUG-------------------
-------------------
>KA3385A-1R_merged_00072.1 <unknown description>
------------------------------------------------------------
------------------------------------------------------------
------------------------------------------------------------
---------------------CCCCUGCUUCU----CUUGAGAGCGGCGGACGGGUGAGU
AAUGCCUAGGA-AUCUGCCUGGUAGUGGGGGAUAACGUUCGGAAACGGACGCUAAUACCG
CAUACG--------UCCUACGGGA--------GAAAGCAGGGGAC-C-UUCG-GGCCUUG
CGCUAUCAGAUGAGCCUAGGUCGGAUUAGCUAGUUGGUGGGGUAAUGGCUCACCAAGGCG
ACGAUCCGUAACUGGUCUGAGAGGAUGAUCAGUCACACUGGAACUGAGACACGGUCCAGA
CUCCUACGGCACGCAGCAGUGGGGAAUAUUGGACAAUGGGCGAAAGCCUGAUCCAGCCAU
GCCGCGUGUGUGAAGAAGGUCUUCGGAUUGUAAAGCNNNUUAAGUUGGGAGGAA-GGGNN
GUAANUUAAUACNUUGCUGUNUUGANGUUACCGACAGAAUAAGCACCGGCUAAC-UUCGU
GCCAGCAGCCGCGGUAAUACGGAGGGGGCAAGCGUUAUUCGGAAUUACUGGGCGUAAAGG
GCGCGUAGGCGGUUUGUAAAGUUUNNUGUGUGGGANNCNNACNNANNNUNNNCNCUNNAN
UCNANNNUGAUGAGNUAGAGUACAGGAGGGGAGAGUGGAAUUCCAGGUGUAGCGGUGAAA
UGCUUAGAUAUCUGGAGGAACACC-AGUGGUGAAGACGGCUCUCUGGACUGUAACUGACG
CUGAAACACGAAAGCAUGGGGAGCAAACACAA--AGUUACCGUGUUUGUCGAUUGUGNAA
ACGAUGUCAACUAGCCGUUGGGAGC---CUUGA----GCUCUUAGUGGCGCAGCUAACGC
AUUAAGUUGACCGACUGGGGAGUACGGCCGCAAGGUUAAAACUCAAAUGAAUUGACGGGG
GCCCUCAAAAGCGGUGGAGCAUGCCGAAGGCACCAAUCCAACGCGAAGAACCUUACCUGG
CCUUGACAUG-CUG--AGAACUU-UCCAGAGAUGNN-UNNGNG-CNNUCG-GG--NNNNC
NNACACAGGUGCUGCAUGGCUGUCGUCAGCUCGUGUCGUUUGAUGUUGGGUUAAGUCCCG
CAACGAACGCAACCCUUGUCCUUUGUUGCCAUCAGG--UUA---UGCUGGGCACUCUAAG
GAGACUGCCGGUAACAAGCCGGAGGAAGGUGGGGACGACGUCAAAUCCUCAUGGCCUUUA
UACCCCGGGCUACACACGUGCUACAAUGGCCGGUACAGAGGGUCGCCAACCCGCGAGGGG
GAGCCAAUCCCAGAAAGCCGGUCUCAGUUCGGAUUGGAGGCUGCAACUCGCCUCCAU---
------------------------------------------------------------
------------------------------------------------------------
------------------------------------------------------------
-------------------
>KA3385A-1R_merged_00073.1 <unknown description>
------------------------------------------------------------
------------------------------------------------------------
------------------------------------------------------------
------------------------------------------------------------
------------------------------------------------------------
------------------------------------------------------------
------------------------------------------------------------
------------------------------CCCCACAAGGUUACUGAGAUACGGAGCCUA
CUUCUACGGAAGGCAGCAACUAGGAAUAUUCGGCAAUGGGCGAAAGCCUGACCGAGCGAC
GCCGCGUGCGGGAUGAAGGCCUUCGGGUCGUAAACCGCUGUGGAGAGGGAAAA-------
------UUA-------------UGAUUGUACCUCUCUAGAAAGCACCUGCUAAC-UACGU
GCCAGAAGCCUCGGUGAAACGUAGGGUGCAAGCAUUAUCCGGAUUUAUUGGGCGUAAAGA
GUUCGUAGGCGGUUUGGUAAGUGAUUGGUGAAAGCCCUCCGCUCAACGGAGGAACUGCCA
GUCAUACUGCCAGACUAGAGUGAUUUCGGGAAGGCUGGAAUUCUCGGUGUAGGGGUGAAA
UCCGUUGAUAUCGAGAAGAACACC-AAGGGCGAAGGCAGGCCUUUAGAAAUCUACUGACG
CUGAUGAACGAAAGCUUGGGGAGCAAAAGGGAUUAGAGACCCCUGUAGUCCAAGCCGUAA
ACGAUGUUCACUAGCUGGUCCGAC-----GUCC-----GUCGGACUGGCGUAGCUAACGC
GUUAAGUGAACCGCCUGGGGAGUACGACCGCAAGGUUAAAACUCAAAGGAAUUGACGGGG
UCNCANAGUACCAGGGGAGCAUGUGGUUUAAUUCGAGACAAAGCGAAGAACCUUACCUGG
GCUUGACAUC-UUU--UGAAGCU-CCGUGA-AAACG-GAGU---CUUUCG-CAAGAACAA
UUAGACAGCUGCUGCAUGGCUGUCGUCAGCUCGUACCGUGAGGCGUCGGCUUAAGUGCCG
CAACGAG-----------------------------------------------------
------------------------------------------------------------
------------------------------------------------------------
------------------------------------------------------------
------------------------------------------------------------
------------------------------------------------------------
------------------------------------------------------------
-------------------
>KA3385A-1R_merged_00074.1 <unknown description>
------------------------------------------------------------
------------------------------------------------------------
------------------------------------------------------------
------------------------------------------------------------
------------------------------------------------------------
------------------------------------------------------------
------------------------------------------------------------
------------------------------------------------------------
------------------------------------------------------------
------------------------------------------------------------
------------------------------------------------------------
------------------------------------------------------------
------------------------------------------------------------
------------------------------------------------------------
------------------------------------------------------------
------------------------------------------------------------
------------------------------------------------------------
------------------------------------------------------------
------------------------------------------------------------
----------------------------------------------------C----CCU
-GAGACAGGUGCUGCAUGGCUGUCGUCAGCUCGUGUCGUGAGUUGUUCGGCCAU-UGUAG
CAACGAGCGCAACCCUUGCCUUUAGUUGCCAGCAU---UGAG----UUGGGCACUCUAAA
GGGACUGCCGGUGUUAAACCGGAGGAAGGUGAGGAUGACGUCAAGUCCUCAUGGCCCCUA
UGUCCAGGGCUACACACGUGCUACAAUGGCCGAUACAAAGGGCUGCGAACCCGCGAGGGG
GGGCUAAUCCCAUAAAANCGNNCNCAGUUCGGAUCGGAGUCUGCAACUCGACUCCGUGAA
GUUGGAAUCGCUAGUAAUCGCGGAUCAGC-AUGNCGCGGUGAAUACGUUCCCGGACCUCA
AACACAAAG----UUACCAAACUAUAGA--------------------------------
------------------------------------------------------------
-------------------
>KA3385A-1R_merged_00075.1 <unknown description>
------------------------------------------------------------
------------------------------------------------------------
------------------------------------------------------------
------------------------------------------------------------
------------------------------------------------------------
---------------------------------------------------------UAU
CGCUUCAGGAUGAGCCUGCGUCCUAUUAGUUAGUUGGUGGGGUAAUGGCCUACCAAGACC
ACAAUGGGUAGCCGGUCUGAGAGGAUGUACGGCCACACUGGGACUGAGAUACGGCCCAGA
CUCCUACGGGAGGCAGCAGUGGGGAAUAUUGCGCAAUGGGCGAAAGCCUGAAGCAGCGAC
GCCGCGUGAGGGAUGAAAUCCGUUAGGAUGUAAACCUCUGUGGAGAGGGAAGAAGUUAUU
UCAUAUAAAUAGUAUGAAGUAUUGACGGUACCUGUAGAGGAAGCACCGGCUAAC-UCCGU
GCCAGCAGCCGCGGUAAUACGGAGGUGGCGAGCGUUACUCGGAUUAACUGGGUGUAAAGG
GUCUGUAGGCGGCUAAAUAAGUGGGAGGUGAAAUCUUUCGGCUUAACCGGAANANUNCNN
CUCNNACUUUUUNGCUUGAGACUGGAAGAGGAGAGUGGAAUUGUCGGUGUAAGGGUGAAA
UCUGUGGAUAUCGACAAGANCGCC-UGUGGGGAAGCCGACUCUCUGGUCCAGAACUGACG
CUGAGGGACGAAAGCUAGGGGAAUCAAUAGGAUUAGAUACCCUAGUAGUCCUAGCUGUAA
ACGAUGGGCACUAGGUGCAGGAGG---UAUCGA-C---CCGUCUGUGCCGUAGCUAACGC
AUUAAGUGCCCCGCCUGGGGAGUACGACCGCAAGGUUGAAACUCAAAGGAAUUGACGGGG
GUCCGCACAAGCGGUGGAGCAUGUGGUUCAAUUCGAUGCUACGCG-AGAACCUUACCGGG
GUCAAACACANUUC--GCGUAGUGAACCGAAAGGGG-AACGACCCGUUCG-GU-GGGAGC
UUACACAGGUGCUGCAUGGUUGUCGUCAGUUCGUGUCGUGAGAUGUUGGGUUAAGUCCCG
CAACGAACGCAACCCUUGUCCUUUGUUGCCAUCAGG--UUA---UGCUGGGCACU--AAG
GAGACUGCCGGUAACAAGCCGGAGGAAGGUGGGGACGACGUCAAAUCCUCAUGGCCUUUA
UACCCCGGGCUACACACGUGCUACAAUGGCCGGUACAGAGGGUCGCCAACCCGCGAGGGG
GAGCCAAUCCCAGAAAGCCGGUCUCAGUUCGGAUUGGAGGCUGCAACUCGCCUCCAUGAA
GCUGGAAUCGCUAGUAACCACGCAUCAGU-ACGGCGUGGUGAAUACGUUCCCGGACCUCA
AACACAAA----GUUACCUAA---------------------------------------
------------------------------------------------------------
-------------------
>KA3385A-1R_merged_00076.1 <unknown description>
------------------------------------------------------------
------------------------------------------------------------
------------------------------------------------------------
------------------------------------------------------------
------------------------------------------------------------
------------------------------------------------------------
------------------------------------------------------------
------------------------------------------------------------
------------------------------------------------------------
------------------------------------------------------------
--------------------------------------------GCCCAAUAAC-UACGU
GCCAGCAGCCGCGGUAAUACGUAUGGGGCGAGCGUUGUUCGGAAUUAUUGGGCGUAAAGG
GUAUGUAGGCGGUUUGAUAAGUCAGGCGUGAAAGUCCAUGGCUUAACCUUGGAAAGCCGU
UUGAAACUGUCAAACUUGAGUCCAGGAGAGGAGAGCGGAAUUCCCGGUGUAGNGGUGAAA
UGUGUAGAUAUCGGGAAGAACAUC-AGUGGCGAAGGCGGCUCUCUGGACNGGUACUGACG
CUGAGGUGCGAAAGCGUGGGGAGCAAACAGGAUUAGAUACCCUGGUAGUCCACGCCGUAA
ACGAUGUCAACUAGCCGUUGGGAGN---CUUGA----NCUCUUAGUGGCGCAGCUAACGC
AUUAAGUUGACCGCCUGGGGAGUACGGCCGCAAGGUUAAAACUCAAAUGAAUUGACGGGG
GCCCGCACAAGCGGUGGAGCAUGUGGUUUAAUUCGAAGCAACACAAAG----UUACCUAA
ACUAUAGA----------------------------------------------------
------------------------------------------------------------
------------------------------------------------------------
------------------------------------------------------------
------------------------------------------------------------
------------------------------------------------------------
------------------------------------------------------------
------------------------------------------------------------
------------------------------------------------------------
-------------------
>KA3385A-1R_merged_00077.1 <unknown description>
------------------------------------------------------------
------------------------------------------------------------
------------------------------------------------------------
------------------------------------------------------------
------------------------------------------------------------
------------------------------------------------------------
------------------------------------------------------------
------------------------------------------UCUAAGUUUAGGU---AA
CU-UUGUGUGAGGCAGCAGUGAGGAAUAUUGCGCAAUGGGCGAAAGCCUGACGCAGCGAC
GCCGCGUGGGUGAUGAAGGUCUUCGGAUCGUAAAGCCNUUUUAGAGAGGAAGA-------
-------UAA------------UGACGGUACUCUCAGAAUAAGCCUUGGCUAAC-UACGU
GCCAGCAGCCGCAGUAAUACGUAUAAGGCGAGCGUUAUUCGGAUUUACUGGGCGUAAAGG
GUGUCUAGGCGGGAUAAUAAGUCAAAUGUGAAAUUCCAGGGCUUAACCCUGAAACUGCGU
UUGAUACUGUUAUUCUUGAGUAUAUGAGGGGAGGACGGAAUUCCCGGUGUAGCGGUGAAA
UGUGUAGAUAUCGGGAAGAACACC-AGUGGCGAAGGCGGUCCUCUGGCAUAAUACUGACG
CUAAAGCACGAAGGCGUGGGGAGCAAACAGGAUUAGAUACCCUGGUAGUCCACGCAGUAA
ACGAUGAACACUAGGUAUAGGAGG-----UUAA-U---CCUUCUGUGCCGAAGCUAACGC
AUUAAGUGUUCCGCCUGGGGAGUACGGCCGCAAGGUUGAAACUCAAAGGAAUUGACGGGG
ACUCAAACACAAAGUUACCUAAACUAUAGAAGUNGACUCAANNCNG-GAACGUAUUCACC
G--UGACAUUCUGA--UUCACGA-UUACUAGCGAUU-CCGACUUC-GCAGUGAUUGCAGA
CUGC--------------------------------------------------------
------------------------------------------------------------
------------------------------------------------------------
------------------------------------------------------------
------------------------------------------------------------
------------------------------------------------------------
------------------------------------------------------------
------------------------------------------------------------
-------------------
>KA3385A-1R_merged_00078.1 <unknown description>
------------------------------------------------------------
------------------------------------------------------------
------------------------------------------------------------
------------------------------------------------------------
------------------------------------------------------------
------------------------------------------------------------
----------------------------UCUA-UAGUUUAGGUAACU--UUG----UGUU
-UGAUGGGUAGCCGGCCUGAGAGGGUGAACGGCCACACUGGGAUUGAGAUACGGCCCAAA
CUCCUACGGGAGGCAGCAGUGAGGAAUUUUGCGCAAUGGGGGAAACCCUGACGCAGCAAU
ACCACGUGGGUGAUGAAGGUCUUCGGAUUGUAAAGCCCUGUCAAAUGGAAAGAAAAGCUU
GAGGU-UAACACCCUCAAGACUUGACGGUACUAUUAGAGGAAGUCUCGGCUAAC-UACGU
GCCAGCAGCCGCGGUAAUACGUAUGAGGCUAACGUUGUUCGGAUUUACUGGGCGUAAAGG
GUGUGUAGGCGGUUUAGUAAGUCUGAUGUGGAAUCUNGAAGCUUAACUUCUAUACGUCAU
CAGAAACUACUUAACUUGAGUACAGGAGGGGAGAGUGGAAUUCCAGGUGUAGCGGUGAAA
UGCUUAGAUAUCUGGAGGAACACC-AGUGGUGAAGACGGCUCUCUGGACUGUAACUGACG
CUGAAACACGAAAGCAUGGGGAGCAAACACAA--AGNUACCCC-----------------
------------------------------------------------------------
------------------------------------------------------------
------------------------------------------------------------
------------------------------------------------------------
------------------------------------------------------------
------------------------------------------------------------
------------------------------------------------------------
------------------------------------------------------------
------------------------------------------------------------
------------------------------------------------------------
------------------------------------------------------------
------------------------------------------------------------
-------------------
>KA3385A-1R_merged_00079.1 <unknown description>
------------------------------------------------------------
------------------------------------------------------------
------------------------------------------------------------
------------------------------------------------------------
------------------------------------------------------------
------------------------------------------------------------
------------------------------------------------------------
------------------------------------------------------------
------------------------------------------------------------
------------------------------------------------------------
--------------------------------------------GGCUGCUGGC-A-CG-
G--AGUAGCCGGGGUAAUACGAAGGGGGCUAGCGUUGUUCGGAAUCACUGGGCGUAAAGC
GCACGUAGGCGGGUUUGUNAGUUAGGGGUGAAAUCCCGGGGCUCAACCUCGGAACUGCCC
UUGAUACUGCAAGCCUUGAGUCCGAGAGAGGUGAGUGGAAUUCCUAGUGUAGAGGUGAAA
UUCGUAGAUAUUAGGAAGAACACC-AGUGGCGAAGGCGGCUCACUGGCUCGGUACUGACG
CUGAGGUGCGAAAGCGUGGGGAGCAAACACAAAUACCUACUAUG-AAGUCCACNCNGUAA
ACGAUGGAUGCUAGCCGUCAGCAAG---CAUG-----CUUGUUGGUGGCGCAGCUAACGC
AUUAAGCAUCCCGCCUGGGGAGUACGGCCGCAAGGCUCAAACACAAAG---UU-ACCUAA
ACUAU-AGAAG-------------------------------------------------
------------------------------------------------------------
------------------------------------------------------------
------------------------------------------------------------
------------------------------------------------------------
------------------------------------------------------------
------------------------------------------------------------
------------------------------------------------------------
------------------------------------------------------------
------------------------------------------------------------
-------------------
>KA3385A-1R_merged_00081.1 <unknown description>
------------------------------------------------------------
------------------------------------------------------------
------------------------------------------------------------
------------------------------------------------------------
------------------------------------------------------------
------------------------------------------------------------
------------------------------------------------------------
------------------------------------------------------------
------------------------------------------------------------
------------------------------------------------------------
------------------------------------------------------------
------------------------------------------------------------
----ACACUCUAGACUGCCAGUUCAAAAUGCCAUUCCCAGGUUAAGCCCGGGAAUGGCAU
UUUGAACUGGCAGUCUAGAGUGUGUCAGAGGGGGGUGGAAUUCCACGUGUAGCAGUGAAA
UGCGUAGAUAUGUGGAGGAACACC-AAUGGCGAAGGCAGCCCCCUGGGAUAACACUGACG
CUCAUGUACGAAAGCGUGGGUAGCAAACAGGAUUAGAUACCCUGGUAGUCCACGCCCUAA
ACGAUGUCAACUGGUUGUUGGGGGAG---UGAA---AUCCCUUAGUAACGAAGCUAACGC
AUUAAGUUGACCGCCUGGGGAGUACGGUCGCAAGAUUAAAACUCAAAGGAAUUGACGGGG
GCUCACACAAGNGNUGGAGCA---------------------------------------
------------------------------------------------------------
------------------------------------------------------------
------------------------------------------------------------
------------------------------------------------------------
------------------------------------------------------------
------------------------------------------------------------
------------------------------------------------------------
------------------------------------------------------------
------------------------------------------------------------
-------------------
>KA3385A-1R_merged_00082.1 <unknown description>
------------------------------------------------------------
------------------------------------------------------------
------------------------------------------------------------
------------------------------------------------------------
------------------------------------------------------------
------------------------------------------------------------
------------------------------------------------------------
------------------------------------------------------------
------------------------------------------------------------
------------------------------------------------------------
------------------------------------------------------------
------------------------------------------------------------
------------------------------------------------------------
------------------------------------------------------------
------------------------------------------------------------
------------------------------------------------------------
------------------------------------------------------------
------------------------------------------------------------
------------------------------------------------------------
------------------------------------------------------------
------------------------------------------------------------
------------------------------------------------------------
----------------------------------------------------------UA
ACU-UUGUGUUUGAUCGGUCCUUCUAUAGUUU------AGGGUAACUNNGGUUUGAGGGG
GAGCCAAUCCCAGAAAGCCGGUCUCAGUUCGGAUUGGAGGCUGCAACUCGCCUCCAUGAA
GCUGGAAUCGCUAGUAACCACGCAUCAGU-ACGGCGUGGUGAAUACGUUCCCGGACCUUG
UACACACCGCCCGUCACACUACCUGAAUUGGAUGUACCUGAAGUCAAUAUCCUAACUGUU
UACAGNGGGAGCNCNCNAAGGUAUGUUCAGUAAGGGGAGUGAAGUCAAACCAAAGUUACC
UAAcuauag----------
>KA3385A-1R_merged_00084.1 <unknown description>
------------------------------------------------------------
------------------------------------------------------------
------------------------------------------------------------
------------------------------------------------------------
------------------------------------------------------------
------------------------------------------------------------
------------------------------------UUGUGUU--UGAUCUUCUAUAGCU
CUUCCGAUNACUUGGUUUGAGAGGGUGAACGGCCACACUGGGACUGAGACACGGCCCAGA
CUCCUACGGGAGGCAGCAGUGAGGAAUAUUGCGCAAUGGGGGAAACCCUGACGCAGCGAC
GCCGCGUGGAUGAUGAAGGCCUUCGGGUCGUAAAAUCCUUUCAGAAGGGACGAA-AUCAA
AAGGGAAAAUAUUCCUUUUGGAUGACGGUACCUUCAGAAGAAGCCCCGGCUAAC-UACGU
GCCAGCAGCCGCGGUAAUACGUAUGGGGCGAGCGUUGUUCGGAAUUAUUGGGCGUAAAGG
GUAUGUAGGCGGUUUGAUAAGUCAGGCGUGAAAGUCCAUGGCUUAACCUUGGAA-AGCGU
UUGAAACUGUCAAACUUGAGUCCAGGAGAGGAGAGCGGAAUUCCCGGUGUAGCGGUGAAA
UGUGUAGAUAUCGGGAAGAACAUC-AGUGGCGAAGGCGGCUCUCUGGACUGGAACUGACG
CUGAAAUACGAAAGCGUGGGGAGCGAACGGGAUUAGAUACCCCGGUAGUCCACGCUGUAA
ACGAUGGGCACUAGGUGCAGGAGG---UAUCGA-C---CCGUCUGUGCCGUAGCUAACGC
AUUAAGUGCCCCGCCUGGGGAGUACGACCGCAAGGUUGAAACUCAAAGGAAUUGACGGGG
GUCAACACAAA-GCUGGUGUUUGANC----------------------------------
------------------------------------------------------------
------------------------------------------------------------
------------------------------------------------------------
------------------------------------------------------------
------------------------------------------------------------
------------------------------------------------------------
------------------------------------------------------------
------------------------------------------------------------
------------------------------------------------------------
-------------------
>KA3385A-1R_merged_00087.1 <unknown description>
------------------------------------------------------------
------------------------------------------------------------
------------------------------------------------------------
------------------------------------------------------------
------------------------------------------------------------
------------------------------------------------------------
------------------------------------------------------------
------------------------------------------------------------
------------------------------------------------------------
------------------------------------------------------------
------------------------------------------------------------
------------------------------------------------------------
-----------------------------------CUUGUGUUUGACUUCUAUAGUUUAG
GU--AACU-UUGUGUUUGAGUAUGGGAGAGGGAAGUGGAAUUCCUGGUGUAGAGGUGAAA
UUCGUAGAUAUCAGGAGGAACACC-GGUGGCGAAGGCGACUUCCUGGACCAAUACUGACG
CUGAGGCGCGAAGGCGUGGGGAGCAAACAGGAUUAGAUACCCUGGUAGUCCACGCAGUAA
ACGGUGAACACUAGGUGUAGCGGG---UAUUGACC---CCUGCUGUGCCGCAGUUAACGC
AUUAAGUGUUCCGCCUGGGGAGUACGAUCGCAAGGUUAAAACUCAAAGGAAUUGACGGGG
GCCCGCACAAGCGGUGGAGCAUGUGGUUUAAUUCGANGCAACGCNAAGAACCUUACCNNN
NNUUGACAUC-NNG--GGAAUUC-UCUUGAAAGAGA-GAAGUGCCCUUNG-GN-NANNNN
GGUGACAGGUGCUGCAUGGCUGUCGUCAGCUCGUGUCGUGAGAUGUUGGGUUAAGUCCCG
CAACGAGCGCAACCCUUGUCUUUAGUUACCAUCAU---UCAG----UUGGGGACUC-AAA
CACAAAGUUACC-UAAACUAUGA-------------------------------------
------------------------------------------------------------
------------------------------------------------------------
------------------------------------------------------------
------------------------------------------------------------
------------------------------------------------------------
-------------------
>KA3385A-1R_merged_00088.1 <unknown description>
------------------------------------------------------------
------------------------------------------------------------
------------------------------------------------------------
------------------------------------------------------------
------------------------------------------------------------
------------------------------------------------------------
------------------------------------------------------------
------------------------------------------------------------
------------------------------------------------------------
------------------UCUAUAG--UU-UAGGUAACUUUGUGUUUGAGGGC-------
------UAAUAUCCUUCAGUCUUGACUUAACCUAAAGAAGAAGCACCGGCUAAC-UCCGU
GCCAGCAGCCGCGGUAAUACGGGGGGUGCAAGCGUUAAUCGGAAUUACUGGGCGUAAAGA
GCACGUAGGCGGUUAUGUAAGUCGGAUGUGAAAGCCCAGGGCUUAACCUUGGAAUUGCAU
UCGAAACUGCAUGGCUAGAGUUUGGUAGAGGCUAGCGGAAUUCCAGGUGUAGCGGUGAAA
UGCGUAGAUAUCUGGAGGAACAUC-AGUGGCGAAGGCGGCUGGCUGGACCAAAACUGACG
CUGAGGUGCGAAAGCGUGGGGAGCAAACACAA--AGUUACCUAACUA-UAGAAG------
------------------------------------------------------------
------------------------------------------------------------
------------------------------------------------------------
------------------------------------------------------------
------------------------------------------------------------
------------------------------------------------------------
------------------------------------------------------------
------------------------------------------------------------
------------------------------------------------------------
------------------------------------------------------------
------------------------------------------------------------
------------------------------------------------------------
-------------------
>KA3385A-1R_merged_00089.1 <unknown description>
------------------------------------------------------------
------------------------------------------------------------
------------------------------------------------------------
------------------------------------------------------------
------------------------------------------------------------
------------------------------------------------------------
------------------------------------------------------------
------------------------------------------------------------
------------------------------------------------------------
------------------------------------------------------------
------------------------------------------------------------
------------------------------------------------------------
-----------UUUGUGUGAGUCAGAUGUGAAAGCCCCGGGCUCAACNUGNGAAUGGCGU
UUGAAACUGCAAGGCUACAUUGUGUUAGAGGGGGGUAGAAUUCCACGUGUAGCAGUGAAA
UGCGUAGAGAUGUGGAGGAAUACC-GAUGGCGAAGGCAGCCCCCUGGGAUAACACUGACG
CUCAUGCACGAAAGCGUGGGGAGCAAACAGGAUUAGAUACCCUGGUAGUCCACGCCCUAA
ACGAUGUCAACUAGUUGUCGGGAGGG---UAA----CCCUCUUNGUAACGCAGCUAACGC
GUGAAGUUGACCGCCUGGGGAGUACGGUCGCAAGAUUAAAACUCAAAGGAAUUGACGGGG
ACUCAAACAAAAGUUACNUAAACUAGUGU--UUAGAAGCAACACAA--------------
------------------------------------------------------------
------------------------------------------------------------
------------------------------------------------------------
------------------------------------------------------------
------------------------------------------------------------
------------------------------------------------------------
------------------------------------------------------------
------------------------------------------------------------
------------------------------------------------------------
-------------------
>KA3385A-1R_merged_00091.1 <unknown description>
------------------------------------------------------------
------------------------------------------------------------
------------------------------------------------------------
------------------------------------------------------------
------------------------------------------------------------
------------------------------------------------------------
------------------------------------------------------------
------------------------------------------------------------
------------------------------------------------------------
------------------------------------------------------------
------------------------------------------------------------
-----GUAACUUUGU-UU--UGAGGUGGCGAGCGUUACUCGGAUUAACUGGGUGUAAAGG
GUCUGUAGGCGGCUAAAUAAGUGGGAGGUGAAAUCUUUCGGCUUAACCGGAAAACUGCCU
CUCAAACUAUUUGGCUUGAGACUGGAAGAGGAGAGUGGAAUUGUCGGUGUAAGGGUGAAA
UCUGUGGAUAUCGACAAGAACGCC-UGUGGGGAAGCCGACUCUCUGGUCCAGAACUGACG
CUGAGGGACGAAAGCUAGGGGAACAAACACAA--AGUUAN-CUNNNNNUAGAAGCGGUAA
ACACAAAG----------------------------------------------------
------------------------------------------------------------
------------------------------------------------------------
------------------------------------------------------------
------------------------------------------------------------
------------------------------------------------------------
------------------------------------------------------------
------------------------------------------------------------
------------------------------------------------------------
------------------------------------------------------------
------------------------------------------------------------
------------------------------------------------------------
-------------------
>KA3385A-1R_merged_00092.1 <unknown description>
------------------------------------------------------------
------------------------------------------------------------
------------------------------------------------------------
------------------------------------------------------------
------------------------------------------------------------
------------------------------------------------------------
------------------------------------------------------------
------------------------------------------------------------
------------------------------------------------------------
------------------------------------------------------------
------------------------------------------------------------
---------------------------------------AGG--UAACUUUGUGUU----
-UGAGCAGGCGGACCUUUAAGUCAUGGGUGAAAUCUUUCCGCUUAACGGAAAAACUGCCC
CUGAUACUAUUGGUCUUGAGUUCGGUAGAGGGAGAUGGAAUUCCAGGUGUAGCGGUGAAA
UGCGUAGAUAUCUGGAAGAACACCGGU-GGCGAAGGCGAUCUCCUGGCCCGAAACUGACG
CUCAGGCGCGAAAGCGUGGGUAGCAAACAGGAUUAGAUACCCUGGUAGUCCACGCUGUAA
ACGAUGGAUACUAGAUGUUGGCUCG----CAAG-----AG-UCAGUGUCGCAGCUAACGC
AUUAAGUAUCCCACCUGGGAAGUACGAUCGCAAGGUUGAAACUCAAAGGAAUUGACGGGG
GCUCAAACACAAAGUU-ANCAUNNGNUNUA----GAAGNGACUCAAACAA----------
------------------------------------------------------------
------------------------------------------------------------
------------------------------------------------------------
------------------------------------------------------------
------------------------------------------------------------
------------------------------------------------------------
------------------------------------------------------------
------------------------------------------------------------
------------------------------------------------------------
-------------------
>KA3385A-1R_merged_00094.1 <unknown description>
------------------------------------------------------------
------------------------------------------------------------
------------------------------------------------------------
------------------------------------------------------------
------------------------------------------------------------
------------------------------------------------------------
------------------------------------------------------------
------------------------------------------------------------
------------------------------------------------------------
------------------------------------------------------------
------------------------------------------------------------
------------------------------------------------------------
------------------------------------------------------------
------------------------------------------------------------
------------------------------------------------------------
------------------------------------------------------------
------------------------------------------------------------
------------------------------------------------------------
------------------------------------------------------------
UCUAUA-GUU-UAG--GUAACUUUGUGUUUGAUGCG-GGAGUGCCCGAAA-GG-GAAUNG
GAACACAGGUGCUGCAUGGCUGUCGUCAGCUCGUGUCGUGAGAUGUUGGGUUAAGUCCCG
CAACGAGCGCAACCCUUAUCAUUAGUUGCUA-C-----GCAA------GGGCACUCUAAU
GAGACUGCCGGUGACAAACCGGAGGAAGGUGGGGAUGACGUCAAGUCCUCAUGGCCCUUA
NGGGUNGGGCUNCACACGUGCUACAAUGGCGGCGACAAUGGGCAGCGAAGGGGCGACCCG
GUGCAAAUCCCA-AAAAGCCGUCUCAGUUCGGAUUGUACUCUGCAACUCGAGUGCAUGAA
GGUGGAAUCGCUAGUAAUCGCGUAACAGC-AUGACGCGGUGAAUACGUUCCCGGGCCUCA
AACACAAAGUACCU-AAACUAUAGAAG---------------------------------
------------------------------------------------------------
-------------------
>KA3385A-1R_merged_00095.1 <unknown description>
------------------------------------------------------------
------------------------------------------------------------
------------------------------------------------------------
------------------------------------------------------------
------------------------------------------------------------
------------------------------------------------------------
------------------------------------------------------------
------------------------------------------------------------
-----------------------------------------------------AGGUAAC
UUUGUGUGAUCGAUGAAGUCCUUCGGGAUGUAAAGAUCUUUUUUAGGUGAAGAA------
-----GUUU-A----------UUGACAUUAACCUACGAAUAAGGGGUUGCUAAA-CUCGU
GCCAGCAGCAGCGGUAAUACGAGUACCCCGAGCGUUAUUCGGAAUCAUUGGGCGUAAAGG
GUCUGUAGGCGGUUAUAUUAGUCUUUUGUCAAAAACCAGGGCUCAACCCUGGAUCCGCAA
AAGAAACGGUAUAACUUUAGGAUGUGAGAGGUGUACGGAACUCACGGUGUAGGGGUGAAA
UCCGUUGAUAUCGUGGGGAACACC-GAAAGCGAAGGCAGUACACUGGCACAUUCCUGACG
CUGAAAGACGAAAGCGUGGGUAGCGAAUGGGAUUAGAUACCCCAGUAGUCCACGCCCUAA
ACGAUCUUCUCUGGCUUUUCGGAG---UAUCGACC---CUCUGAGAGGCGAAGCUAACGC
GUUAAGAGAAGCGCCUGGGGAGUACGAGCGCAAGCUUAAAACUCAAAGGAAUAGACGGGG
ACUCAAACACAANGUNGAUCACUAAACU--AUA-GAAGU---------------------
------------------------------------------------------------
------------------------------------------------------------
------------------------------------------------------------
------------------------------------------------------------
------------------------------------------------------------
------------------------------------------------------------
------------------------------------------------------------
------------------------------------------------------------
------------------------------------------------------------
-------------------
>KA3385A-1R_merged_00097.1 <unknown description>
------------------------------------------------------------
---------------------aaccuccuggcugucaaacacaacuucuauaguuuaggu
aacuuUGUGUUUGAUCCUGGCUCAGAACGAACGCUGGCGGCAGGC-UUAACACAUGCAAG
UCGAACGCCC-----------UCUUCGGA----------GGGAGUGGCAGACGGGUGAAN
NACANGUGGGA-ACCUACCUAGGGGUANGGAAUAACUCGGGGAAACUCGUGCUAAUACCG
UAUACG--------ACCUUCGGGU--------GAAAGA----------UUUA-------U
CGCCCCUAGAUGGGCCCGCGCUGGAUUAGCUAGUUGGUGGGGUAAAAGCCUACCAAGGCG
ACGAUCCAUAGCUGGUCUGAGAGGAUGAUCAGCCACACUGGGACUCAAACAC-----AAA
GU--UACCUAAA-CUAUAGAAGGNCAAAC---ACAAAG----------------------
------------------------------------------------------------
------------------------------------------------------------
------------------------------------------------------------
------------------------------------------------------------
------------------------------------------------------------
------------------------------------------------------------
------------------------------------------------------------
------------------------------------------------------------
------------------------------------------------------------
------------------------------------------------------------
------------------------------------------------------------
------------------------------------------------------------
------------------------------------------------------------
------------------------------------------------------------
------------------------------------------------------------
------------------------------------------------------------
------------------------------------------------------------
------------------------------------------------------------
------------------------------------------------------------
-------------------
>KA3385A-1R_merged_00099.1 <unknown description>
------------------------------------------------------------
------------------------------------------------------------
------------------------------------------------------------
------------------------------------------------------------
------------------------------------------------------------
------------------------------------------------------------
------------------------------------------------------------
------------------------------------------------------------
------------------------------------------------------------
------------------------------------------------------------
------------------------------------------------------------
------------------------------------------------------------
------------------------------------------------------------
------------------------------------------------------------
------------------------------------------------------------
------------------------------------------------------------
------------------------------------------------------------
------------------------------------------------------------
-----------------------------------UCUAUAGUUUAGGUAACUU---UGU
GUUUGACNUGUUUG--UGGUAGUGAACCGAAAGGGGAACGACCUCGNUCG-GG-GGGAGC
UUACACAGGUGCUGCAUGGUUGUCGUCAGUUCGUGUCGUGAGAUGUUGGGUUAAGUCCCG
CAACGAACGCAACCCUUGUCCUUUGUUGCCAUCAGG--UUA---UGCUGGGCACUCUAAA
NNGACUGCCGGUAACAAGCCGGAGGAAGGUGGGGACGACGUCAAAUCCUCAUGGCCUUUA
UACCCCGGGCUACACACGUGCUACAAUGGCCGGUACAGAGGGUCGCCAACCCGCGAGGGG
GAGCCAAUCCCAGAAAGCCGGUCUCAGUUCGGAUUGGAGGCUGCAACUCGCCUCCAUGAA
GCUGGAAUCGCUAGUAACCACGCA------------------------------------
------------------------------------------------------------
------------------------------------------------------------
-------------------
>KA3385A-1R_merged_00100.1 <unknown description>
------------------------------------------------------------
------------------------------------------------------------
------------------------------------------------------------
------------------------------------------------------------
------------------------------------------------------------
------------------------------------------------------------
-----------------------------UUUGUUUGACCUUCUAUAGUUUAGUAACUUU
GUGUUUGAGCCCCAGGCGGGGCACUUAAUGCGUUAGCUUGGCACUGCGGG--GGUCAAUA
C-CC-ACA--A--CACCAGUGCCCAAGUUUACGGCGUGGA--CUACCAGG--GUAUCUAA
UCC-UGUUUGCUCCCCACGCUUUCGCGUCUCAGCGCAGUAUCGGUCAGGAAGCCGCCUUC
GCCACUGUGUUCCUCCCGAUAUCUACG--AAUUUCACCUCUA-CACCGG-GAAU-UCCAC
UUCCCCCUCC-CG----UACUCAAGC--CAAGCGUUGUUCGGAAUUAUUGGGCGUAAAGA
GCGUGUAGGCGGCCUUGUAAGUCAGAUGUGAAAUCCCUUGGCUUAACCAAGGAAGGGCAU
UUGAAACUGCUUGGCUUGAGUACGGGAGGGGGAAGUGGAAUUCCCNGUGUAGAGGUGAAA
UUCGUAGAUAUNGGGAGGAACACC-NGUGGCGAAGGCGGCUUNCUGGACCGAUACUGACG
CUGAGACGCGAAAGCGUGGGNAGCAAACAGGAUUAGAUACCCUGGUAGUCCACGCCGUAA
ACGAUGGGCACUAGGUGUUGGGGG---UAUUGACC---CCCNCAGUGCCGAAGCUAACGC
AUUAAGUGCCCCGCCUGGGGAGUACGGUCGCAAGNCUAAAACUCAAAGGAAUUGACGGGG
GCCCGCACAAGCGGUGGAGCAUGUGGUCAAACACGACGUUA-------------------
------------------------------------------------------------
------------------------------------------------------------
------------------------------------------------------------
------------------------------------------------------------
------------------------------------------------------------
------------------------------------------------------------
------------------------------------------------------------
------------------------------------------------------------
------------------------------------------------------------
-------------------
>KA3385A-1R_merged_00101.1 <unknown description>
------------------------------------------------------------
------------------------------------------------------------
------------------------------------------------------------
------------------------------------------------------------
------------------------------------------------------------
------------------------------------------------------------
------------------------------------------------------------
------------------------------------------------------------
------------------------------------------------------------
------------------------------------------------------------
------------------------------------------------------------
------------------------------------------------------------
------------------------------------------------------------
-----------------------AGGAGGGGGNAGUGGAAUUCCAGGUGUAGCGGUGAAA
UGCUUAGAUAUCUGGAGGAACACC-AGUGGUGAAGACGGCUCUCUGGACUGUAACUGACG
CUGAAACACGAAAGCAUGGGGAGCAAACGGGAUUAGAUACCCCGGUAGUCCAUGCUGUAA
ACGAUGGAUAUUAGGUGUAGGAGA----UACGAA---AUUUUCUGUGCCGAAGUUAACAC
AUUAAAUAUCCCGCCUGGGGAGUAUGACCGCAAGGUUGAAACUCAAAGGAAUUGACGGGG
GCUCAAACACAAAGUUACCUAAACUAUAGAAGUCAACACAA-------------------
------------------------------------------------------------
------------------------------------------------------------
------------------------------------------------------------
------------------------------------------------------------
------------------------------------------------------------
------------------------------------------------------------
------------------------------------------------------------
------------------------------------------------------------
------------------------------------------------------------
-------------------
>KA3385A-1R_merged_00102.1 <unknown description>
------------------------------------------------------------
------------------------------------------------------------
------------------------------------------------------------
------------------------------------------------------------
------------------------------------------------------------
------------------------------------------------------------
------------------------------------------------------------
------------------------------------------------------------
------------------------------------------------------------
------------------------------------------------------------
------------------------------------------------------------
------------------------------------------------------------
-------------------------------GAUACCUAGUGCCCAUCGUU-UACAGCUA
GGACUACUAG-GGUAUCUAAUCCUAUUGAUUCCCCUAGC-UUUCGUCCCUCAGCGUCAGU
UCUGUGGAUAUCGACAAGAACGCC-UGUGGGGAAGCCGACUCUCUGGUCCAGAACUGACG
CUGAGGGACGAAAGCUAGGGGAAUCAAUAGGAUUAGAUACCCUAGUAGUCCUAGCUGUAA
ACGAUGGGCACUAGGUAUCUGUGU----GUAA------GGAUGGGUGCCGUAGUUAACAU
GUUAAGUGCCCCACCUGGGGACUACGGCCGCAAGGCUAAAACUCAAAGGAAUUGACGGGG
GCCCGCACAAGCGGUGGAACACGUGGUUUAAUUCGANGCCAAACACAAAGGCUUNNNUNN
GAN-NAUAGA--------------------------------------------------
------------------------------------------------------------
------------------------------------------------------------
------------------------------------------------------------
------------------------------------------------------------
------------------------------------------------------------
------------------------------------------------------------
------------------------------------------------------------
------------------------------------------------------------
-------------------
>KA3385A-1R_merged_00103.1 <unknown description>
------------------------------------------------------------
------------------------------------------------------------
------------------------------------------------------------
------------------------------------------------------------
------------------------------------------------------------
------------------------------------------------------------
------------------------------------------------------------
------------------------------------------------------------
------------------------------------------------------------
------------------------------------------------------------
----------------------------------GUACACACCGCCCGUCNAUA-NNNNA
G---GCAACUUUG-UGUUU-GAAGGGGGCUAGCGUUGUUCGGAAUUACUGGGCGUAAAGC
GCACGUAGGCGGACUUUUAAGUCAGGUGUGAAAUCCCAGGGCUCAACCCUGGAACUGCAU
UUGAAACUGGAAGUCUAGAGACCAGGAGAGGUUAGCGGAAUACCGAGUGUAGAGGUGAAA
UUCGUAGAUAUUCGGUGGAACACC-AGUGGCGAAGGCGGCUAACUGGACUGGUACUGACG
CUGAGGUGCGAAAGUGUGGGGAGCAAACACAA--AGUU-ACCUGGUAGUCCACACCGUAA
ACNNU-------------------------------------------------------
------------------------------------------------------------
------------------------------------------------------------
------------------------------------------------------------
------------------------------------------------------------
------------------------------------------------------------
------------------------------------------------------------
------------------------------------------------------------
------------------------------------------------------------
------------------------------------------------------------
------------------------------------------------------------
------------------------------------------------------------
-------------------
>KA3385A-1R_merged_00107.1 <unknown description>
------------------------------------------------------------
------------------------------------------------------------
------------------------------------------------------------
------------------------------------------------------------
------------------------------------------------------------
------------------------------------------------------------
------------------------------------------------------------
------------------------------------------------------------
------------------------------------------------------------
------------------------------------------------------------
------------------------------------------------------------
------------------------------------------------------------
---------------------CCAGAUAUCUACGCUCACCGCUACACCU-GGAAUUCCGC
UAGCCUCUACCAAACUCUAGCCAUGCAGUUUCGAAUGCAAUUCCAGGUGUAGCGGUGAAA
UGCGUAGAUAUCUGGAGGAACAUC-AGUGGCGAAGGCGGCUGGCUGGACUNNNNNNGACG
CUGAGGUGCGAAAGCGUGGGGAGCAAACAGGAUUAGAUACCCUGGUAGUCCACGCCGUAA
ACGAUGUCAACUAGCCGCUGGGUUC---ACUUAA---GAACUUAGUGGCGCAGCUAACGC
GAUAAGUUGACCGCCUGGGGAGUACGGCCGCAAGGCUAAAACUCAAAGGAAUUGACGGGG
GCUCAAACACAAAGUU-ACC-UAAACUAUAGAAGGGU-CA--------------------
------------------------------------------------------------
------------------------------------------------------------
------------------------------------------------------------
------------------------------------------------------------
------------------------------------------------------------
------------------------------------------------------------
------------------------------------------------------------
------------------------------------------------------------
------------------------------------------------------------
-------------------
>KA3385A-1R_merged_00108.1 <unknown description>
------------------------------------------------------------
------------------------------------------------------------
------------------------------------------------------------
------------------------------------------------------------
------------------------------------------------------------
------------------------------------------------------------
------------------------------------------------------------
------------------------------------------------------------
------------------------------------------------------------
------------------------------------------------------------
------------------------------------------------------------
---------------------------UCUAUAGUU--UAGGUAACUUUGUGUUUGA-GC
GUGUGUAGGCGGACCAGAAAGUGUCUUGUGAAAUCCCUCGUCUUAACCGAGGAAUGGCUC
GGCNANCUNNUNGGNUUGAGUCAAGUAGGGGUGCGUGGAACUCUUGGUGNAGCGGUNNAA
UGCGUAGAUAUCAAGAGGAACGCC-CGUGGUGAAAACGGCGCACUGGGCUUGAACUGACG
CUGAGACACGAAAGCGUGGGGAGUGAACGGGAUUAGAUACCCCGGUAAUCCACGCUGUAA
ACGAUGCCUACUUGGUGUUGGAAAC---UCUGAC---GUUUUCAAGACCGUAGCGAAAGU
GUUAAGUAGGCCGCCUGGGGAGUACGGUCGCAAGGCUAAAACUCAAAGGAAUUGACGGGG
-CUCAAACACAAAGUU-ACC---UAAACUA------------------------------
------------------------------------------------------------
------------------------------------------------------------
------------------------------------------------------------
------------------------------------------------------------
------------------------------------------------------------
------------------------------------------------------------
------------------------------------------------------------
------------------------------------------------------------
------------------------------------------------------------
-------------------
>KA3385A-1R_merged_00110.1 <unknown description>
------------------------------------------------------------
------------------------------------------------------------
------------------------------------------------------------
------------------------------------------------------------
------------------------------------------------------------
------------------------------------------------------------
------------------------------------------------------------
------------------------------------------------------------
------------------------------------------------------------
------------------------------------------------------------
-------------------------------UUGUGUUUGA----CCUUCUA---UA-GU
UUAGGUAACUUUGUUUUGACGGGGGGUGCAAGCGUUAUUNGNNUUUAUUGGGCGUAAAGG
GCGCGUAGGCGGUCUUGUCGGUCAGAUNUGAAAGCCCGGGGCUCAACCCUGGACGUGCAU
UUGAAACAGCAAGACUUGAGUACGGGAGAGGAAAGCGGAAUUCCUGGUGUAGAGGUGAAA
GUNUUUGAUAUCAGGAGGAACACC-GAUGGCGAAGGCAGCUUUCUGGACCGAUACUGACG
CUGAGGCGCGAAGGCGUGGGUAGCGAACGGGAUUAGAUACCCCGGUAGUCCACGCAGUAA
ACGAUGUACACUAGGUGUAGCGGGU---AUUAAA---AUCUGCUGCGCCGGAGCUAACGU
GUUAAGUGUACCGCCUGGGGAGUACGGUCGCAAGACUAAAACUCAAAGGAAUUGACGGGG
GCCCGCACAAGCGGUGGAGCAUGUGGUUUAAUUCGACGCAACACAAAG----UUACCUAA
ACU--AUAGA-AGG--UNAAACA-CAA---------------------------------
------------------------------------------------------------
------------------------------------------------------------
------------------------------------------------------------
------------------------------------------------------------
------------------------------------------------------------
------------------------------------------------------------
------------------------------------------------------------
------------------------------------------------------------
-------------------
>KA3385A-1R_merged_00113.1 <unknown description>
------------------------------------------------------------
------------------------------------------------------------
---------------------------------------------------U--UGU-GU
UUGA-CU-CUAUAGU----UUAGGUAACUUU----GUGUUUGAGUGGCGAACGGGUGAGU
AAUGCGUCGGA-ACGUACCGAGUAAUGGGGGAUAACGCAGCGAAAGCUGUGCUAAUACCG
CAUACG--------CCCUGAGGGG--------GAAAGCAGGGGAU-C-GCAA-GACCUUG
CGUUAUUCGAGCGGCCGACGUCUGAUUAGCUAGUUGGUGGGGUAAUGGCUCACCAAGGCG
ACGAUCAGUAGCGGGUCUGAGAGGAUGAUCCGCCACACUGGAACUGAGACACGGUCCAGA
CUCCUACGGGAGGCAGCAGUGGGGAAUUUUGGACAAUGGGGGCAACCCUGAUCCAGCCAU
UCCGCGUGAGUGAAGAAGGCCUUCGGGUUGUAAAGCUCUUUCAGCUGGAAAGAA-ACGGU
GCGCNCUAACAUAGCGUGCUAAUGACGGUACCAGCAGAAGAAGCACCGGCUAAC-UACGU
GCCAGCAGCCGCGGUAAUACGUAGGGUGCGAGCGUUAAUCGGAAUUACUGGGCGUAAAGC
GUGCGCAGGCGGAUNGUNAAGCAAGACGUGAAAUCCCCGGGCUUAACCUGGGAAUGGCGU
UUUGAACUGGCAGUCUAGAGUGUGUCAGAGGGGGGUAGAAUUCCACGUGUAGCAGUGAAA
UGCGUAGAGAUGUGGAGGAAUACC-AAUGGCGAAGGCAGCCCCCUGGGAUAACACUGACG
CUCAUGUACGAAAGCGUGGGUAGCAAACAGGAUUAGAUACCCUGGUAGUCCACGCCCUAA
AC----------------------------------------------------------
------------------------------------------------------------
------------------------------------------------------------
------------------------------------------------------------
------------------------------------------------------------
------------------------------------------------------------
------------------------------------------------------------
------------------------------------------------------------
------------------------------------------------------------
------------------------------------------------------------
------------------------------------------------------------
------------------------------------------------------------
-------------------
>KA3385A-1R_merged_00114.1 <unknown description>
------------------------------------------------------------
-----------------------------gagaaaccuuaccgaggucuauagunnagnn
ancuuUGUGUUUGAUCCUGGCUCAGAACUAACGUUGGUGGUAUGC-CUAACACAUGCAAG
UCGAACGGUCA-AAUAGGAGUAGCUUGUAUUUCCG-AUUGAUAGUGGCGAACGGGUGAGU
AAUAAAUAGGUAAUCUACCCUUAAAUUGGGGAUAACACCUCGAAAGAGGUGCUAAUACCG
GAUAAUACAAUGAGAUCGCAUGGUUUUAUUGUUAAAGGUGACC-UCUGCUUGCAAGUUAU
CGUUUAAGGAUGAGCUUAUUUCCUAUUAGUUUGUUGGUAAGGUAAUGGCUUACCAAGACU
UUGAUGGGUAGCCGGCCUGAGAGGGUGAACGGCCACACUGGGAUUGAGAUACGGCCCAAA
CUCCUACGGGAGGCAGCAGUGAGGAAUUUUGCGCAAUGGGGGAAACCCUGACGCAGCAAU
ACCACGUGGGUGAUGAAGGUCUUCGGAUUGUAAAGCCCUGUCAAACACAAAGUUACCU-A
AACUAUGAAGNGUCAAACAC----------------------------------------
------------------------------------------------------------
------------------------------------------------------------
------------------------------------------------------------
------------------------------------------------------------
------------------------------------------------------------
------------------------------------------------------------
------------------------------------------------------------
------------------------------------------------------------
------------------------------------------------------------
------------------------------------------------------------
------------------------------------------------------------
------------------------------------------------------------
------------------------------------------------------------
------------------------------------------------------------
------------------------------------------------------------
------------------------------------------------------------
------------------------------------------------------------
-------------------
>KA3385A-1R_merged_00120.1 <unknown description>
------------------------------------------------------------
------------------------------------------------------------
------------------------------------------------------------
------------------------------------------------------------
------------------------------------------------------------
------------------------------------------------------------
------------------------------------------------------------
------------------------------------------------------------
------------------------------------------------------------
------------------------------------------------------------
-----------------------------------------------------------A
GCCAGUAGCCGCCUUCG--CCA------CUGGUGUUCCUCCGAAUAUCUACGAGUUU---
-CAC-----C---UC-UACACUCGG-----AAUUCNN----CUCANCCCUGGAACUGCCU
UUCAUACUGGCGAUCUUGAGUUCGAGAGAGGUGAGUGGAAUUCCGAGUGUAGAGGUGAAA
UUCGUAGAUAUUCGGAGGAACACC-AGUGGCGAAGGCGGCUCACUGGCUCGAUACUGACG
CUGAGGUGCGAAAGCGUGGGGAGCAAACAGGAUUAGAUACCCUGGUAGUCCACGCCGUAA
ACGAUGAAUGUUAGCCGUCGGGCAG---UUUA-----CUGUUCGGUGGCGCAGCUAACGC
AUUAAACAUUCCGCCUGGGGAGUACGGUCGCAAGAUUAAAACUCAAAGGAAUUGACGGGG
GCUCAAACACAAAGUU-ACC---UAAACUA--UAGAAGCAAA---CACAAAGUUA-----
------------------------------------------------------------
------------------------------------------------------------
------------------------------------------------------------
------------------------------------------------------------
------------------------------------------------------------
------------------------------------------------------------
------------------------------------------------------------
------------------------------------------------------------
------------------------------------------------------------
-------------------
>KA3385A-1R_merged_00122.1 <unknown description>
------------------------------------------------------------
------------------------------------------------------uungnu
aacuuUGUGUUUGAUCCUGGCUCAGAAUGAACGCUGGCGGCGUGC-UUAACACAUGCAAG
UCGAACGAGAA-AGG---GAUUGCUUGCAAUC----CUGUAGAGUGGCGCACGGGUGAGU
AACACGUAGAUAAUCUACCUCCAAGCCNGGGAUAACNAUUCGAAAGGAUGGCUAAUACCG
GAUGAAGUGCAUU-GACACAAGUU-GGUGUAUGAAAGAUUGCC-UCUUCCUGAAAGCAAU
UGUUUGGAGAUGAGUUUGCGGACCAUUAGUUUGUUGGUGGGGUAAAGGCCUACCAAGACU
GCGAUGGUUAGCUGGUCUGAGAGGAUGAUCAGCCACACUGGAACUGGUACACGGUCCAGA
CUCCUACGGGAGGCAGCAGUGAGGAAUUUUGCGCAAUGGGGGCAACCCUGACGCAGCAAC
GCCGCGUGAGUGAAGAAGGCCUUUGGGUCGUAAAGCUCUGUCGACAGGGAAGAAGUUAUU
UCGUAUNAAUAGAUGACAGUAUUGACGGUACCUGUAGAGGAAGCACCGGCUAAC-UCCGU
GCCAGCAGCCGCGGUAAUACGGGGGGUGCAAGCGUUAUUCGGAAUUAUUGGGCGUAAAGG
GCGCGUAGGCGGUCUUGUCGGUCAGANGNGAAAGCCCGGGGCUCAAACACA-AAGUU-AC
CU-AAACUAUAGA-----------------------------------------------
------------------------------------------------------------
------------------------------------------------------------
------------------------------------------------------------
------------------------------------------------------------
------------------------------------------------------------
------------------------------------------------------------
------------------------------------------------------------
------------------------------------------------------------
------------------------------------------------------------
------------------------------------------------------------
------------------------------------------------------------
------------------------------------------------------------
------------------------------------------------------------
------------------------------------------------------------
-------------------
>KA3385A-1R_merged_00123.1 <unknown description>
------------------------------------------------------------
------------------------------------------------------------
------------------------------------------------------------
------------------------------------------------------------
------------------------------------------------------------
------------------------------------------------------------
------------------------------------------------------------
------------------------------------------------------------
------------------------------------------------------------
------------------------------------------------------------
------------------------------------------------------------
------------------------------------------------------------
------------------------------------------------------------
-----------------------------------------------UGUAGAGGUGAAA
UUCGUAGAUAUCGGGAGGAAUACCGGU-GGCGAAGGCGACUUUCUGGACGAAUACUGACG
CUGAGGCGCGAAAGCGUGGGGAGCAAACAGGAUUAGAUACCCUGGUAGUCCACGCUGUAA
ACGAUGUGCACUAGAUGUGGGGAAG--UGUUGAC---CUUUCCUGUGUCGCAGCUAACGC
AUUAAGUGCACCGCCUGGGGAGUACGGCCGCAAGGUUAAAACUCAAAGGAAUUGACGGGG
GCCCGCACAAGCGGUGGAGUAUGUGGUUUAAUUCGACNCANCUCAAACAAAGUUACCUAA
ACU----AU-------AGAAGCA-UC---AAACACA-A----------------------
------------------------------------------------------------
------------------------------------------------------------
------------------------------------------------------------
------------------------------------------------------------
------------------------------------------------------------
------------------------------------------------------------
------------------------------------------------------------
------------------------------------------------------------
-------------------
>KA3385A-1R_merged_00124.1 <unknown description>
------------------------------------------------------------
------------------------------------------------------------
------------------------------------------------------------
------------------------------------------------------------
------------------------------------------------------------
------------------------------------------------------------
------------------------------------------------------------
------------------------------------------------------------
------------------------------------------------------------
------------------------------------------------------------
------------------------------------------------------------
------------GGUAACUUGUUUGAGGCAAGCGUUAUUCGGAAUUAUUGGGCGUAAAGG
GUGCCUAGGUGGUUAAAUAAGUCAGGUGUGAAAACUAGAGGCUUAACCUCGAGAUUGCAU
UUGAUACUGUUUGACUUGAGUACAGGAGAGGAGAGUGGAAUUCCCGGUGUAGCGGUGAAA
UGCGUAGAUAUCGGGAGGAAUACC-AGUGGCGAAGGCGGCUCUCUGGACUGAUACUGACA
CUGACGCACGAAAGCCAGGGGAGCAAACGGGAUUAGAUACCCCGGUAGUCCUGGCUGUAA
ACGGAGAGU-CAA-ACACA-AAGU---UACCUA----AACUAUAGA--------------
------------------------------------------------------------
------------------------------------------------------------
------------------------------------------------------------
------------------------------------------------------------
------------------------------------------------------------
------------------------------------------------------------
------------------------------------------------------------
------------------------------------------------------------
------------------------------------------------------------
------------------------------------------------------------
------------------------------------------------------------
-------------------
>KA3385A-1R_merged_00126.1 <unknown description>
------------------------------------------------------------
------------------------------------------------------------
------------------------------------------------------------
---------------------------------------------CUUCUAUAGUUUAGU
AACUU-UGUGUUN---GCCACUAAGUGGGGGACAACAUCUCGAAAGGGAUGCUAAUUCCG
CAUGUGGUGAUAA-UUCGCAUGAAUUGUUUACUAAAGGUGGCC-UCU-UUAU-ACGCUAU
CGCUNAAAGAUGGANCUUUGUUUGAUUAGCUAGUUGGUAAGGUAACGGCUUACCAAGGCA
AAGAUCAGUAGCCGACCUGAGAGGGUGAACGGCCACACUGAGACUCAAACACGACUCAAA
CUCCUACGGGAGGCAGCAGUAGGAAAUCAAACACAAAGUUACCUAAACU-AUAGA-----
------------------------------------------------------------
------------------------------------------------------------
------------------------------------------------------------
------------------------------------------------------------
------------------------------------------------------------
------------------------------------------------------------
------------------------------------------------------------
------------------------------------------------------------
------------------------------------------------------------
------------------------------------------------------------
------------------------------------------------------------
------------------------------------------------------------
------------------------------------------------------------
------------------------------------------------------------
------------------------------------------------------------
------------------------------------------------------------
------------------------------------------------------------
------------------------------------------------------------
------------------------------------------------------------
-------------------
>KA3385A-1R_merged_00127.1 <unknown description>
------------------------------------------------------------
------------------------------------------------------------
------------------------------------------------------------
------------------------------------------------------------
------------------------------------------------------------
------------------------------------------------------------
------------------------------------------------------------
------------------------------------------------------------
-----------------------------------------------------------U
GCACCCUUCGU-AUUACCG-CGGCUGCUGGCAC-GAAGUU--AGCCGGGCUUAUcUGUCG
GUAACGUCA-AAGUAGCAACGUUUAAGUUACCGACAGAAUAAGCACCGGCUAAC-UUCGU
GCCAGCAGCCGCGGUAAUACNNAGGGUGCAAGCGUUAAUCGGAAUUACUGGGCGUAAAGC
GCGCGUAGGUGGUUCAGUAAGUUGGAAGUGAAAUCCCCGGGCUCAACCUGGGAACUGCUU
UCAAAACUGCUGAGCUAGAGUACGGUAGAGGGUAGUGGAAUUUCCUGUGUAGCGGUGAAA
UGCGUAGAUAUAGGAAGGAACACC-AGUGGCGAAGGCGNCUACCUGGACCAA--------
------------------------------------------------------------
------------------------------------------------------------
------------------------------------------------------------
------------------------------------------------------------
------------------------------------------------------------
------------------------------------------------------------
------------------------------------------------------------
------------------------------------------------------------
------------------------------------------------------------
------------------------------------------------------------
------------------------------------------------------------
------------------------------------------------------------
------------------------------------------------------------
-------------------
>KA3385A-1R_merged_00128.1 <unknown description>
------------------------------------------------------------
------------------------------------------------------------
--cuuUGUGUUUGAUCAUGGCUCAGAUUGAACGCUGGCGGCAGGC-CUAACACAUGCAAG
UCGAGCG-GUA-GAG---AGAAGCUUGCUUCU----CUUGAGAGCGGCGGACGGGUGAGU
AAUGCCUAGGA-AUCUGCCUNGUNGUGGGGGAUAACGUUCGGAAACGGACGCUAAUACCG
CAUACG--------UCCUACGGGA--------GAAAGCGGGGGAC-C-UUCG-GGCCUCG
CGCCAUUAGAUGAGCCUAGGUCGGAUUAGCUAGUUGGUGAGGUAAUGGCUCACCAAGGCU
ACGAUCCGUAACUGGUCUGAGAGGAUGAUCAGUCACACUGGAACUGAGACAAACACAA-A
GU--UACCAGA-------------------------------------------------
------------------------------------------------------------
------------------------------------------------------------
------------------------------------------------------------
------------------------------------------------------------
------------------------------------------------------------
------------------------------------------------------------
------------------------------------------------------------
------------------------------------------------------------
------------------------------------------------------------
------------------------------------------------------------
------------------------------------------------------------
------------------------------------------------------------
------------------------------------------------------------
------------------------------------------------------------
------------------------------------------------------------
------------------------------------------------------------
------------------------------------------------------------
------------------------------------------------------------
------------------------------------------------------------
-------------------
>KA3385A-1R_merged_00131.1 <unknown description>
------------------------------------------------------------
------------------------------------------------------------
------------------------------------------------------------
------------------------------------------------------------
------------------------------------------------------------
------------------------------------------------------------
------------------------------------------------------------
------------------------------------------------------------
------------------------------------------------------------
------------------------------------------------------------
------------------------------------------------------------
-------------------------CUUCUAUAGUU--UAGG--UAACUU----U---GU
GUUUG-AGGUNNNUGUUNNAGUCGGUUGUGAAAUCCCCGGGCUCAACCUGGGAAUUGCUU
CCGAGACUGAGCGGCUAGAGUACGGUAGAGGGCGGUGGAAUUUCCGGUGUAGCGGUGAAA
UGCGUAGAUAUCGGAAGGAACACC-AAUGGCGAAGGCAGCCGCCUGGGCCUGUACUGACA
CUGAGACACGAAAGCGUGGGGAUCAAACAGGAUUAGAUACCCUGGUAGUCCACGCCGUAA
ACGAUGAGAACUCGACGUCAAACAC--AAAGUU----ACCUAAACUAUAGAAG-------
------------------------------------------------------------
------------------------------------------------------------
------------------------------------------------------------
------------------------------------------------------------
------------------------------------------------------------
------------------------------------------------------------
------------------------------------------------------------
------------------------------------------------------------
------------------------------------------------------------
------------------------------------------------------------
------------------------------------------------------------
-------------------
>KA3385A-1R_merged_00132.1 <unknown description>
------------------------------------------------------------
------------------------------------------------------------
------------------------------------------------------------
------------------------------------------------------------
------------------------------------------------------------
------------------------------------------------------------
------------------------------------------------------------
------------------------------------------------------------
------------------------------------------------------------
------------------------------------------------------------
------------------------------------------------------------
------------------------------------------------------------
---------UUGUGUUUGACUUCUAUAGUUUA----GGUAACUUU-GUGUUUGA--GCGG
GAAAUACUGUUCGGCUAGAGACCGGAAGACGGAAGAAGUACGUUUAAAGUAACGGUAAAA
UGUGUUGAUCUUAAACGGACUCAC-AAUAGCGAAGGCAUCUUUCGAGUAC-GGUCUGACA
GUCAGGGAUGAAGGCUAGGGGCGCAAAACAGAUUAGAUACCUGUGUAGUCCUAGCAGUAA
ACACUGCACACUAAACAUCGGUACCUC-UUCGA--GAGGCAUCGGUGCUGCAGCGAAGGC
GUAGAGUGUGCUACCUGGGAAGUAUAGCCGCAAGGCCGAAACUUAAANUGUUUGACGGNG
AGACNCACAANGGGUGACGCGUGCGGUUCAAUUNGAUUNUACACCGNGAANCUCACCAGG
AG---CGACG-CAGAAUGAAGGUCAGUUAAAGGGCUUACCU-----GACA-------CGC
UG-AG-AGGAGUUGCAUGGCUGUGUUAAGUCUGUGCCGUGAGGUGACCUGUUAAAUCAGG
UAACAGACAGGACCCACAUGUAUAUUUACUA-C---------------GUGUAAAAUAUA
CAGAUUGCCUUGG-AAACAAGGAUGAAAGUUUGGGCUAUCGCAGGUCAGUACAGCCCGAA
UCCCCUGGGCAACACGCGCGCGGCAAUGGUGGAUACAAGGAGAUGCGACUCCGAAAGGAG
AAGCA-AUCUCAUAAAGUCCGCCCUAGUUCAGAUUGAGGUUUGUAACUCAGCCUCAUGAC
GCUGGAAUCCAUAGUAAUCGUUUGUUAUC-AGCGAACGGUGAAUACGUCACGGCCUCAAA
CACUCACUGCCCGUCAAA-CA-CAAAGUUACCUAAACUAUA-GAAGU-----------UG
U-----GUUUGA------------------------------------------------
-------------------
>KA3385A-1R_merged_00134.1 <unknown description>
------------------------------------------------------------
-----------------------------------gguaacuuuguguuugaguccucuc
agaccAGCUAUGGAUCGUCGCCUUGGU-GAGCCAUUACCUCACCA-AUAGCUAAUCCAA-
-CGCGGGCCC------------AUCUAN-----------CUUUGUGGCAGACGGGUGAGU
AACGCGUGGGA-ACCUACCUAAUGGUACGGAAUAACUCGGGGAAACCCGUGCUAAUACCG
UNUGUG--------UUUGAGAGGG--------GAAAGA----------UUCA-------U
CGCCAUUAGAUGGGCCCGCGUUGGAUUAGCUAGUUGGUGAGGUAAUGGCUCACCAAGGCG
ACGAUCCAUAGCUGGUCUGAGAGGAUGAUCAGCCACACUGGGACUNAAACACGGCCCAGA
CUCCUACGGGAGGCAGCAGUGGGGA-----------------------------------
------------------------------------------------------------
------------------------------------------------------------
------------------------------------------------------------
------------------------------------------------------------
------------------------------------------------------------
------------------------------------------------------------
------------------------------------------------------------
------------------------------------------------------------
------------------------------------------------------------
------------------------------------------------------------
------------------------------------------------------------
------------------------------------------------------------
------------------------------------------------------------
------------------------------------------------------------
------------------------------------------------------------
------------------------------------------------------------
------------------------------------------------------------
------------------------------------------------------------
------------------------------------------------------------
-------------------
>KA3385A-1R_merged_00135.1 <unknown description>
------------------------------------------------------------
------------------------------------------------------------
------------------------------------------------------------
------------------------------------------------------------
------------------------------------------------------------
------------------------------------------------------------
------------------------------------------------------------
------------------------------------------------------------
------------------------------------------------------------
------------------------------------------------------------
------------------------------------------------------------
------------------------------------------------------------
----------------------------------------------------------CU
UCUAUAGUUUAGGAACUUUGUGUUUGAGGGGAGAGUGGAAUUCCUGGUGGAGCGGUGAAA
UGUGUAGAUAUCAGGAAGAAUACC-AAUGGCGAAGGCAACUCUCUGGCUUUAAACUGACG
CUGAAUCUCGAAAGCGUGGGUAUCGAACGGGAUUAGAGACCCCGGUAGUCCACGCCCUAA
ACGAUGAAUACUAGAUAUCGGCGGU--AACCAA----UCCGUCGGUGUCACAGCUAACGC
GUUAAGUAUUCCGCCUGGGGACUACGGCCGCAAGGCUAAAACUCAAAGGAAUUGACGGGG
ACUCAAACAA-AAGUU-ACC---UAAACUA--UAGAAG----------------------
------------------------------------------------------------
------------------------------------------------------------
------------------------------------------------------------
------------------------------------------------------------
------------------------------------------------------------
------------------------------------------------------------
------------------------------------------------------------
------------------------------------------------------------
------------------------------------------------------------
-------------------
>KA3385A-1R_merged_00137.1 <unknown description>
------------------------------------------------------------
------------------------------------------------------------
------------------------------------------------------------
------------------------------------------------------------
------------------------------------------------------------
------------------------------------------------------------
------------------------------------------------------------
------------------------------------------------------------
------------------------------------------------------------
------------------------------------------------------------
------------------------------------------------------------
------------------------------------------------------------
------------------------------------------------------------
------------------------------------------------------------
------------------------------------------------------------
------------------------------------------------------------
----------------------------------------------GGCGCAGCUAACGC
AUUAAGUUAUCCGCCUGGGGAGUACGGUCGCAAGAUUAAAACUCAAAGGAAUUGACGGGG
GCCUGCACAAGCGGUGGAGCAUGUGGUUUACAGGGAUGCAACGCGCAGAACCUUACCAAC
GUUUGACAUC-CCU--AUGCGGAUCGUGGAGACACUUUCCUUC-AGUUCGGCU--GGAUA
GGUGACAGGUGCUGCAUGGCUGUCGUCAGCUCGUGUCGUGAGAUGUUGGGUUAAGUCCCG
CAACGAGCGCAACCCUCAACAUUAGUUGCNANNAU---UUAG----UUGGGUACUCUAAA
GGAACCGCCGGUGAUAAGCCGGAGGAAGGUGGGGAUGACGUCAAGUCCUCAUGGCCCUUA
CGCGUUGGGCUACACACGUGCUACAAUGGCGACUACAGUGGGCAGCCACCUCGCGAGAGG
GAGCUAAUCUCC-AAAAGUCGUCUCAGUUCGGAUCGUUCUCUGCAACUCGAGAGCGUGAA
GGCGGAAUCGCUAGUAAUCGCGGAUCAGC-AUGCCGCGGUGAAUACGUUCCCAGGCCUUG
UACACACCGCCCGUCAAACCAA---AGUU-------------------------------
------------------------------------------------------------
-------------------
>KA3385A-1R_merged_00139.1 <unknown description>
------------------------------------------------------------
------------------------------------------------------------
------------------------------------------------------------
------------------------------------------------------------
------------------------------------------------------------
------------------------------------------------------------
------------------------------------------------------------
------------------------------------------------------------
------------------------------------------------------------
------------------------------------------------------------
------------------------------------------------------------
------------------------------------------------------------
------------------------------------------------------------
------------------------------------------------------------
------------------------------------------------------------
------------------------------------------------------------
------------------------------------------------------------
------------------------------------------------------------
------------------------------------------------------------
------------------------------------------------------------
---CUCAAACNCN--AUAGUU-UAGNUAACUUGUGU-UUGAGGUGUUUGGUUAAGUCCAG
CAACGAGCGCAACCCUUAUCUUUAGUUGCCAGCACG--UUA---UGGUGGGAACUCUAAA
GAGACUGCCCUNNNUAACNGGGAGGAAGGUGGGGAUGACGUCAAGUCCUCAUGGCCCUUN
UNUGCAGGGCUACACACGUGCUACAAUGGUAAGUUUAGAGGGCAGCGAACCCGCGAGGGU
GAGCCAAUCCCU-AAAGCUUAUCUCAGUCCGGAUUGGAGUCUGCAACUCGACUCCAUGAA
GUUGGAAUCGCUAGUAAUCGCGGAUCAGC-AUGCCGCGGUGAAUAUGUUCCCGGGCCUUG
UACACACCGCCCGUCACACCAUGGGAGUUGAUUAUACCCGACGUCAAACAGCAAAGAAAC
UAUAGAAG----------------------------------------------------
-------------------
>KA3385A-1R_merged_00140.1 <unknown description>
------------------------------------------------------------
------------------------------------------------------------
------------------------------------------------------------
------------------------------------------------------------
------------------------------------------------------------
------------------------------------------------------------
------------------------------------------------------------
------------------------------------------------------------
------------------------------------------------------------
------------------------------------------------------------
------------------------------------------------------------
------------------------------------------------------------
------------------------------------------------------------
------------------------------------------------------------
------------------------------------------------------------
------------------------------------------------------------
------------------------------------------------------------
------------------------------------------------------------
------------------------------------------------------------
------------------------------------------------------------
------------------------------------------------------------
------------------------------------------------------------
------------------------------------------------------------
------------------------------------------------------------
---GUAAUUUGUGUUUGACCUUCUUAGUUUAGGUAACUUUGUGU---UUGAGAGCAUGAA
GUCGGAAUCGCUAGUAAUCGCGGAUCAG-CAUGNCGCGGUGAAUACGUUCCCGGGUCUUG
UACACACCGCCCGUCACACCAUGGGAGUGGAAUCUGCCAGAAGUAGGUAGCCUAACC-GC
AA-GGAGGGCGCUUACCACGGUGGGUUUCAUGACUGGGGUGAAGUCGUAACAAGGUAGCC
GUAGGGGAACCUGCGGCUG
>KA3385A-1R_merged_00141.1 <unknown description>
------------------------------------------------------------
------------------------------------------------------------
------------------------------------------------------------
------------------------------------------------------------
------------------------------------------------------------
------------------------------------------------------------
------------------------------------------------------------
------------------------------------------------------------
------------------------------------------------------------
------------------------------------------------------------
------------------------------------------------------------
------------------------------------------------------------
------------------------------------------------------------
------------------------------------------------------------
------------------------------------------------------------
------------------------------------------------------------
------------------------------------------------------------
------------------------------------------------------------
------------------------------------------------------------
------------------------------------------------------------
--------------------------------------------------------UCUA
UAGUUAG-GUAACU-UUGUGUUUGAUUGCCAUCAU---UCAG----UUGGGCACUAUAGA
GAGACUGCCUNGGUAAACGGGGAGGAAGGUGGGGACGACGUCAAGUCCUCAUGGCCUUUA
UGUCCAGGGCUACACACGUGCUACAAUGAACGGUACAAAGGGUCGCGAACCCGCGAGGGG
AAGCCAAUCCCAAAAAGCCGUUCUCAGUUCGGAUUGGAGUCUGCAACUCGACUUCAUGAA
GUUGGAAUCGCUAGUAAUCGUGGAUCAGC-AUGCCACGGUGAAUACGUUCCCGGGCCUUG
UACACACCGCCCGUCACACCACGAAAGUGGGCUCAAACACAAGC----------------
------------------------------------------------------------
-------------------
>KA3385A-1R_merged_00142.1 <unknown description>
------------------------------------------------------------
------------------------------------------------------------
------------------------------------------------------------
------------------------------------------------------------
------------------------------------------------------------
------------------------------------------------------------
------------------------------------------------------------
------------------------------------------------------------
------------------------------------------------------------
---------------------------AUUUACACUCAAGAUAAACAGUAUCAAUGGCAG
UUU---CG-G----UUGAGCCGAGAGAUUUCACCACGACUACUUAUCCGC---C-UGCGC
ACCCUUAAACCCAAUAAUNCGGANNANGCNNGCNUCCUCCGUAUUUAUUGGGUUUAAAGG
GUGCGCAGGCGGAUAAGUAAGUCAGUGGUGAAAUCUCUCGGCUCAACCGAGAAACUGCCA
UUGAUACUGUUUAUCUUGAGUGUAAAUGAAGUGGGCGGAAUGUAGCAUGUAGCGGUGAAA
UGCAUAGAUAUGCUACAGAACACC-AAUUGCGAAGGCAGCUCACUAAAUUACAACUGACG
CUCAUGCACGAAAGCGUGGGGAUCAAACAGGAUUAGAUACCCUGGUAGUCCACGCUGUAA
ACGAUGAUUACUCGUUGUUGGCG-----AUACAC-----AGUCAGCGACCAAGCGAAAGU
GAUAAGUAAUCCACCUGGGGAGUACGAUCG-AAGG-UCAAACACAAAACUAUAGACGGGG
GCCCGCACAAGCGGUGGAGC-UCAAACACAA-----------------------------
------------------------------------------------------------
------------------------------------------------------------
------------------------------------------------------------
------------------------------------------------------------
------------------------------------------------------------
------------------------------------------------------------
------------------------------------------------------------
------------------------------------------------------------
------------------------------------------------------------
-------------------
>KA3385A-1R_merged_00143.1 <unknown description>
------------------------------------------------------------
------------------------------------------------------------
------------------------------------------------------------
---------------------UCAUAGUUUAGGUA-ACUUUGUGUUUGAGACGGGUGAGU
AAUACGUAGG-AAUUUACCUCUUGGUGGAGGAUAGCUCAGCGAAAGUUGGGGUAAUCCUU
CAUAAGCACGUUCAGUUGCAUGAC-----GU-GAAAGGCCG-------UAAC----UGGC
CGCCGAGAGAGAAGCCUGCGUCCUAUCAGCUUGUUGGUGAGGUAAUGGCCCACCAAGGCG
AUGACGGGUAGGGGACGUGAGAGCGUGAUCCCCCACAANGUUACNGAGAUACGGAGCCUA
CUUCUACGGAAGGCAGCAACUAGGAAUAUUCGGCAAUGGGCGAAA---------------
------------------------------------------------------------
------------------------------------------------------------
------------------------------------------------------------
------------------------------------------------------------
------------------------------------------------------------
------------------------------------------------------------
------------------------------------------------------------
------------------------------------------------------------
------------------------------------------------------------
------------------------------------------------------------
------------------------------------------------------------
------------------------------------------------------------
------------------------------------------------------------
------------------------------------------------------------
------------------------------------------------------------
------------------------------------------------------------
------------------------------------------------------------
------------------------------------------------------------
------------------------------------------------------------
-------------------
>KA3385A-1R_merged_00150.1 <unknown description>
------------------------------------------------------------
------------------------------------------------------------
------------------------------------------------------------
------------------------------------------------------------
------------------------------------------------------------
------------------------------------------------------------
------------------------------------------------------------
------------------------------------------------------------
------------------------------------------------------------
-------------------CUUCUAUAGUUUAG-NUNNCUUUGUGUUUGAGGG-------
------GU--------------UGAAGGUACCUAGCGAAUAAGGGGCUGCUAAA-CUCGU
GCCAGCAGCAGCGGUAAUACGAGUGCCCCGAGCGUUAUCCGAAUUUAUUGGGCGUAAAGC
GUCCGCAGGCGGUUUAUCACAUCUUCUGUUAAAUCUUCCCGCUUAACGGGAAAACCGNGN
NNGAGAUGGAUAAACUNGUGACUGGGAGAGGUAAGCGGAAUUGCUGGUGUAGGGGUUAAA
UCCGUUAAUAUCAGCAGGAACACC-AAAUGCGAAGGCAGCUUACUGGAACAGUUCUGACG
CUCAUGGACGAAAGCGUGGGGAGAGAAUGGGAUUAGAUACCCCAGUAUUCCACGCCGUAA
ACGAUGGAUGCUAAACAUUGGAAG---UAUCNACC---CUUUCAGUGUUCUUGGUAACCC
GUUAAGCAUCCCGCCUGGGGAGUACGAGCGCA-GCU------------------------
------------------------------------------------------------
------------------------------------------------------------
------------------------------------------------------------
------------------------------------------------------------
------------------------------------------------------------
------------------------------------------------------------
------------------------------------------------------------
------------------------------------------------------------
------------------------------------------------------------
------------------------------------------------------------
-------------------
>KA3385A-1R_merged_00152.1 <unknown description>
------------------------------------------------------------
------------------------------------------------------------
------------------------------------------------------------
------------------------------------------------------------
------------------------------------------------------------
------------------------------------------------------------
------------------------------------------------------------
-----------------------------------------------------CUACACA
CGCUUU----ACGCC-CAGU----AA-AUCCGAUAACGCUCGCA-CCCU----CUGUAUU
ACCGCGGCUGUGGCACAGGUUAGCCGGUGCUUA------UUNNUCAGGNANGNN-AANNC
UCAAGCUAAUAUCUUGAGU-GUUGACGGUACCUGAAGAAUAAGCACCGGCUAAC-UCUGU
GCCAGCAGCCGCGGUAAUACAGAGGGUGCGAGCGUUAAUCGGAUUUACUGGGCGUAAAGC
GUGUGUAGGUGGCUGUUCAAGUCGGUUGUGAAAUCCCCGGGCUCAACCUGGGAAUUGCUU
CCGAGACUGAGCGGCUAGAGUACGGUAGAGGGCGGUGGAAUUUCCGGUGUAGCGGU----
------------------------------------------------------------
------------------------------------------------------------
------------------------------------------------------------
------------------------------------------------------------
------------------------------------------------------------
------------------------------------------------------------
------------------------------------------------------------
------------------------------------------------------------
------------------------------------------------------------
------------------------------------------------------------
------------------------------------------------------------
------------------------------------------------------------
------------------------------------------------------------
------------------------------------------------------------
-------------------
>KA3385A-1R_merged_00156.1 <unknown description>
------------------------------------------------------------
------------------------------------------------------------
------------------------------------------------------------
------------------------------------------------------------
------------------------------------------------------------
------------------------------------------------------------
------------------------------------------------------------
------------------------------------------------------------
------------------------------------------------------------
------------------------------------------------------------
------------------------------------------------------------
------------------------------------------------------------
--------------------GUCAGAUGUGAAAGCCCCGGGCUUAACCUGGGAANNGCAU
UNNAUACUGGGUAACUUGAGUUUAGGAGAGGAGAGUGGAAUUUCCGGUGUAGCGGUGAAA
UGCGUAGAGAUCGGAAGGAACACCAGU-GGCGAAGGCGGCUCUCUGGCCUAAAACUGACG
CUGAGGUACGAAAGCGUGGGUAGCAAACAGGAUUAGAUACCCUGGUAGUCCACGCCGUAA
ACGAUGUCAACUAGCCGUUGGGUCU---UUAUUA---AGACUUAGUGGUGCAGCUAACGC
AUUAAGUUGACCGCCUGGGGAGUACGGCCGCAAGGUUAAAACUCAAAUGAAUUGACGGGG
GUC-AAACACAAAGUU-ACCU---------------------------------------
------------------------------------------------------------
------------------------------------------------------------
------------------------------------------------------------
------------------------------------------------------------
------------------------------------------------------------
------------------------------------------------------------
------------------------------------------------------------
------------------------------------------------------------
------------------------------------------------------------
-------------------
>KA3385A-1R_merged_00157.1 <unknown description>
------------------------------------------------------------
-------------------------------------------------------uaggu
aacuuUGUGUUUGAU-CUGGCUCAGAACGAACGCUGGCGGCAGGC-UUAACACAUGCAAG
UCGAACG----------------AUAU---------------AGUGGCAGACGGGUGAGU
AACGCGUGGGA-ACGUACCUUUCACUACGGAAUNGCUCUUGGAAACGAGUGGUAAUACCG
UAUACG--------CCCUCCGGGG--------GAAAGA----------UUUA-------U
CGGUGAAAGAUCGGCCCGCGUUAGAUUAGCUAGUUGGUAGGGUAAUGGCCUACCAAGGCG
ACGAUCUAUAGCUGGUCUGAGAGGAUGAUCAGCCACACUGGGACUGAGACACGGCCCAGA
CUCCUACGGGAGGCAGCAGUGGGGAAUCAAA-----------------------------
------------------------------------------------------------
------------------------------------------------------------
------------------------------------------------------------
------------------------------------------------------------
------------------------------------------------------------
------------------------------------------------------------
------------------------------------------------------------
------------------------------------------------------------
------------------------------------------------------------
------------------------------------------------------------
------------------------------------------------------------
------------------------------------------------------------
------------------------------------------------------------
------------------------------------------------------------
------------------------------------------------------------
------------------------------------------------------------
------------------------------------------------------------
------------------------------------------------------------
------------------------------------------------------------
-------------------
>KA3385A-1R_merged_00158.1 <unknown description>
------------------------------------------------------------
------------------------------------------------------------
------------------------------------------------------------
------------------------------------------------------------
------------------------------------------------------------
------------------------------------------------------------
------------------------------------------------------------
------------------------------------------------------------
------------------------------------------------------------
------------------------------------------------------------
------------------------------------------------------------
---------------------------UCUAUAGU--UUAGGUAACUUUGUGUUUG-AGA
GUGUGUAGGCGGCUGGGUAAGUCAUAUGUGAAAGCCCUCGGCUCAACCGAGGAAGUGCAU
CUGAAACUGCCUAGCUUGAGUCCUAGAGAGGGGUGUGGAAUUCCCGGUGUAGAGGUGGAA
UUCGUAGAUAUCGGGAGGAACACC-AGUGGCGAAGGCGACACCCUGGAUGGAGACUGACG
CUGAGACACGAAAGCGUGGGUAGCAAACAGGAUUAGAUACCCUGGUAGUCCACGCCGUAA
ACGGUGUCCACUAGGCGUAGUGGG---UAUUGACC---CCCGCUGUGCCGCAGCUAACGC
AUUAAGUGGACCGCCUGGGGAGUACGGCCGCAAGGUC-AAACACAAAGUUANNGACGGN-
AGAAGNUCAAACACAA--------------------------------------------
------------------------------------------------------------
------------------------------------------------------------
------------------------------------------------------------
------------------------------------------------------------
------------------------------------------------------------
------------------------------------------------------------
------------------------------------------------------------
------------------------------------------------------------
------------------------------------------------------------
-------------------
>KA3385A-1R_merged_00159.1 <unknown description>
------------------------------------------------------------
------------------------------------------------------------
------------------------------------------------------------
------------------------------------------------------------
------------------------------------------------------------
------------------------------------------------------------
------------------------------------------------------------
------------------------------------------------------------
------------------------------------------------------------
------------------------------------------------------------
------------------------------------------------------------
------------------------------------------------------------
----------------------------------------------------------CU
UCUAUA--GUUUAGGUNNCUUUGUGUUGAGGCGGGUGGAAUUCCAGGUGUAGAGGUGAAA
UUCGUAGAUAUCUGGAGGAACACC-GGUGGCGAAGGCGGCCCGCUGGGACUAUUCUGACG
CUGAGGUGCGAAAGCGUGGGGAGCAAACGGGAUUAGAUACCCCGGUAGUCCACGCCGUAA
ACGAUGAAUACCGGCUGUUUGGAG---UAUCGAC---ANUCCAAGUGGCGCAGCUAACGC
GNUGAGUNUUCCGCCUGGGGAGUACGGUCGCAAGACUAAAACUCAAAGGAAUUGACGGGG
GCUCAAACAAAAGUUACCUAAACUA-UAGAAGUCAAA-CAC-------------------
------------------------------------------------------------
------------------------------------------------------------
------------------------------------------------------------
------------------------------------------------------------
------------------------------------------------------------
------------------------------------------------------------
------------------------------------------------------------
------------------------------------------------------------
------------------------------------------------------------
-------------------
>KA3385A-1R_merged_00160.1 <unknown description>
------------------------------------------------------------
------------------------------------------------------------
------------------------------------------------------------
------------------------------------------------------------
------------------------------------------------------------
------------------------------------------------------------
------------------------------------------------------------
------------------------------------------------------------
------------------------------------------------------------
------------------------------------------------------------
------------------------------------------------------------
------------------------------------------------------------
------------------------------------------------------------
------------------------------------------------------------
----------UUGUGUUGACCUUC-UAUAGUUUAGG----UAACU--------UGUG--U
UUGAGGGACGAAAGCUAGGGGAGCGAACCGGAUUAGAUACCCGAGUAGUCCUAGCUGUAA
ACGCUGCGAGUUAGGUGUUGCACAAAC-UACGG--GUUUGUGUAGUGUNGUNNNGAAGNN
GNUAANCUCGCCGCCUGGGAAGUACGGUCGCAAGACUGAAACUUUAAGGAAUUGGCGGGG
GAGCACACAAGGGGUGCGGCGUGCGGUUUAAUCUAACUCAACACAAAGGAUCUCNNUNNG
NN---NGACG-CAGGAUGAAGGUCAGUUGAAGGGCUUACCU-----GACG-------AGC
CG-AG-AGGUAGUGCAUGGCCAUCGUCAGCUCGUGCUGUGAAGUGUCCUCUUAAGUGAGG
CAACGAGCGAGACCUGUAUCCACAAUUGCUAACGACUAUGUAGAU--CGAGCACAUUGUG
GAGACUGCCCUGGA-AACAGGGAGGAAGGUGCAGGCUACGGUAGGUCUGUAUGCUCCGAA
UCUCCUAGGCUACACGCGCGCAACAAUGGUAGGGACAAUGGGAUGCAACUCCGAAAGGAG
AAGCA-ACCU-CUAAACCCUAUCUCAGUUCAGAUUGAGGAUUGUAACCCAUCCUCAUGAC
GACGGAAUCCCUAGUAAUCAGAAGUCAU-CAUCUUCUGGUGAAUAUGUCCCUGCUCCUUG
CACACACCGCCCGUCAAA-CACA-AAGU--------------------------------
------------------------------------------------------------
-------------------
>KA3385A-1R_merged_00162.1 <unknown description>
------------------------------------------------------------
------------------------------------------------------------
------------------------------------------------------------
------------------------------------------------------------
------------------------------------------------------------
------------------------------------------------------------
------------------------------------------------------------
------------------------------------------------------------
------------------------------------------------------------
------------------------------------------------------------
------------------------------------------------------------
------------------------------------------------------------
-------------------------------------------------------GACCU
UCUAUAGUUUAGGACUUU-GUGUUUGAGAGGGAAGUGGAAUUCCUGGUGUAGAGGUGAAA
UUCGUAGAUAUCAGGAGGAACACC-GGUGGCGAAGGCGACUUCCUGGACCAAUACUGACG
CUGAGGCGCGAAGGCGUGGGGAGCAAACANNAGUAGAUACCCUGGUAGUCCACGCAGUAA
ACGGUGAACACUAGGUGUAGCGGG---UAUUGACC---CCUGCUGUGCCGCAGUUAACGC
AUUAAGUGUUCCGCCUGGGGAGUACGNCCGCAAGGUUAAAACUCAAAGGAAUUGACGGGG
GCCCGCACAAGCGGUGGAGCAUGUGGUUUAAUUCGACGCAACACAAAGUACCUAAACUAU
AGAAG-------------------------------------------------------
------------------------------------------------------------
------------------------------------------------------------
------------------------------------------------------------
------------------------------------------------------------
------------------------------------------------------------
------------------------------------------------------------
------------------------------------------------------------
------------------------------------------------------------
-------------------
>KA3385A-1R_merged_00168.1 <unknown description>
------------------------------------------------------------
------------------------------------------------------------
------------------------------------------------------------
------------------------------------------------------------
------------------------------------------------------------
------------------------------------------------------------
------------------------------------------------------------
------------------------------------------------------------
------------------------------------------------------------
------------------------------------------------------------
------------------------------------------------------------
-----------------------------------------UAAUUUUUUCACGGUAAAC
GAUC----UGGGAGAUCACACUAACCAAU-----A-GCAGGUCCGACGGGCGGGC-GUUG
ACA--CGCCGAUAACUU-AAUGGGAUAGUUGGGGCAAAUAUUUAAUUGUCAGAGGUGAAA
UUCUUGGAUUUAUGAAAGAUUAAC-UUCUGCGAAAGCUUGCCAAGGUGUUUUCAUU--AA
UCAAaGAAUNAAAGUUAGGGGAUCGAAGACGAUCAGAUACCGUCGUAGUCUUAACCAUAA
ACGAUGCCGACCAGCGAUUAGGAGAGU-UCAC---ACUCCCCUAGCAGCUUGGAGAAAUC
--AAAGUUNNUNNCGGGGGGAGUAUGGUCGNAAGGCUGAAACUUAAAGGAAUUGACGGAA
GGGCACACCAGGAGUGGAGCCUGCGGCUUAAUUUGACUCAACAC----AAAGUUACCUAA
ACUAUAGA----------------------------------------------------
------------------------------------------------------------
------------------------------------------------------------
------------------------------------------------------------
------------------------------------------------------------
------------------------------------------------------------
------------------------------------------------------------
------------------------------------------------------------
------------------------------------------------------------
-------------------
>KA3385A-1R_merged_00171.1 <unknown description>
------------------------------------------------------------
------------------------------------------------------------
------------------------------------------------------------
------------------------------------------------------------
------------------------------------------------------------
------------------------------------------------------------
------------------------------------------------------------
------------------------------------------------------------
------------------------------------------------------------
------------------------------------------------------------
------------------------------------------------------------
------------------------------------------------------------
------------------------------------------------------------
------------------------------------------------------------
------------------------------------------------------------
------------------------------------------------------------
------------------------------------------------------------
------------------------------------------------------------
------------------------------------------------------------
--------------------------------------CUUUG-UGUUU--GA--GGC-A
GGGGACAGGUGCUGCAUGGCUGUCGUCAGCUCGUGUCGUGAGAUGUUGGGUUAAGUCCCG
CAACGAGCGCAACCCUCGCCAUUAGUUGCCAUCAU---UUAG----UUGGGAACUCUAAU
GGGACUGCCGGUGCUAAGCCGGAGGAAGGUGGGGAUGACGUCAAGUCCUCAUGGCCCUUA
CAGGGUGGGCUACACACGUGCUACAAUGGCGACUACAGAGGGU-----------------
-----AAUCCUU-AAAAGUCGUCUCAGUUCGGAUUGUCCUCUGCNACUCGAGGGCAUGAA
GUUGGAAUCGCUAGUAAUCGCGGAUCAGC-AUGCCGCGGUGAAUACGUUCCCGGGCCUNN
NACACACCUNNCGUCA--------------------------------------------
------------------------------------------------------------
-------------------
>KA3385A-1R_merged_00172.1 <unknown description>
cguggguaaucuuccuucaaauuggggauaacucgccgaaaggcgggcuaauaccgaaua
acaucuucaaaaccgagguuucaaagauguuauucgguauuagcccgccuuucggcgagu
uauccCCAAUUUGA--A-GGAAGAUUACCCACGCUACCACCGUGC-NNAACACNUGCAAG
UCGCACNAGAA-CUC---UUUAGCUUGCUAAA----GAGUAAAGUGGCGCACGGGUGAGU
AACGCGUGGGUAAUCUUCCUUCAAAUUGGGGAUAACUCGCCGAAAGGCGGGCUAAUACCG
AAUAACAUCUUUGAAACCUCGGUUUUGAAGAUCAAAGGGGGCC-UCAAACACAAAGUUAC
C--UAAACUAUGA-----------------------------------------------
------------------------------------------------------------
------------------------------------------------------------
------------------------------------------------------------
------------------------------------------------------------
------------------------------------------------------------
------------------------------------------------------------
------------------------------------------------------------
------------------------------------------------------------
------------------------------------------------------------
------------------------------------------------------------
------------------------------------------------------------
------------------------------------------------------------
------------------------------------------------------------
------------------------------------------------------------
------------------------------------------------------------
------------------------------------------------------------
------------------------------------------------------------
------------------------------------------------------------
------------------------------------------------------------
------------------------------------------------------------
------------------------------------------------------------
-------------------
>KA3385A-1R_merged_00174.1 <unknown description>
------------------------------------------------------------
------------------------------------------------------------
------------------------------------------------------------
------------------------------------------------------------
------------------------------------------------------------
------------------------------------------------------------
------------------------------------------------------------
------------------------------------------------------------
------------------------------------------------------------
------------------------------------------------------------
------------------------------------------------------------
------------------------------------------------------------
------------------------------------------------------------
------------------------------------------------------------
------------------------------------------------------------
------------------------------------------------------------
------------------------------------------------------------
---------CUCGUUNCGGGACUUAA-CC-CAACA-UCUCACG-ACACGAGCUGACGACA
GCCAGCAGCACCUGUNUNGNGUUCCGAAGGCACCAAUCCAACGCGAAGAACCUUACCUGN
CCUUGACAUN-CNG--NGAACUU-UCCAGAGAUGGA-UUGGUG-CCUUCG-GG--AACNC
NGANACAGGUGCUGCAUGGCUGUCGUCAGCUCGUGUCGUGAGAUGUUGGGUUAAGUCCCG
NAACGAGCGCAACCCUUGUCCUUAGUUNCCAGCACN--UAA---UGNUGGGCACUCUAGG
GAGACUGCCGGUGACAAACCGGAGGAAGGUGGGGAUGACGUCAAGUCAUCAUGGCCCUUA
UGGGCAGGGCUACACACGUGCUACAAUGGCCGGUACAAAGGGCUGCAAACCCGCGAGGGG
GAGCUAAUCUCAUAAAGCCGGUCGUAGUCCGGAUUGGAGUCUGCAACUCGACUCCAUGAA
GUCGGAAUCGCUAGUAAUCGUGGAUCAG-AAUGCCACGGUGAAUACGUUCCCGGGCCUCA
AACACAAAGNNAGUCAAACCAA--------------------------------------
------------------------------------------------------------
-------------------
>KA3385A-1R_merged_00175.1 <unknown description>
------------------------------------------------------------
------------------------------------------------------------
------------------------------------------------------------
------------------------------------------------------------
------------------------------------------------------------
------------------------------------------------------------
------------------------------------------------------------
------------------GAGAGGNUGAUCAGCCACACUGGGACUGAGACACGGCCCAGA
CUCCUACGGGAGGCAGCAGUGGGGAAUCUUGGNNAAUGGGGGAAACCCUGAUCCAGCCAU
GCCGCGUGAGUGAUGAAGGCCCUAGGGUUGUAAAGCUCUUUCGCCAGGGAAGA-------
------UAA-------------UGACGGUACCUGGAUAAGAAGCCCCGGCUAAC-UCCGU
GCCAGCAGCCGCGGUAAUACGGAGGGGGCUAGCGUUGUUCGGAAUUACUGGGCGUAAAGC
GCACGUAGGCGGCUAUCCAAGUUGGGGGUGAAAUCCCUGGGCUCAAACACAAAGUUA---
------------------------------------------------------------
------------------------------------------------------------
------------------------------------------------------------
------------------------------------------------------------
------------------------------------------------------------
------------------------------------------------------------
------------------------------------------------------------
------------------------------------------------------------
------------------------------------------------------------
------------------------------------------------------------
------------------------------------------------------------
------------------------------------------------------------
------------------------------------------------------------
------------------------------------------------------------
------------------------------------------------------------
-------------------
>KA3385A-1R_merged_00176.1 <unknown description>
------------------------------------------------------------
------------------------------------------------------------
------------------------------------------------------------
------------------------------------------------------------
------------------------------------------------------------
-----------------------CUUCUAUAGUUUAGGUAA-------CUUU------GU
-GUUUGAGGAUGGUCCCUCGGCCUAUCAGGUAGUUGGCGGGGUAAUAGCCCACCAAGCCG
AUGACGGGUAGCCGGCCUGAAAGGGUGUUCGGCCACACUGGCACUGAGACACGGGCCAGA
CUCCUACGGGAGNCAGCANUNGNGANGAUUGGNCAAUGGGCGAAAGCCUGACCCAGCAAC
GCCGCGUGUGCGAUGAAGGCCUUCGGGUCGUAAAGCACUUUUCUGGGAGAUGA-------
------GAAA------------GGACAGUAUCCCAGGAAUAAGUCUCGGCUAAC-UACGU
GCCAGCAGCCGCGGUAAAACGUAGGAGGCAAGCGUUAUCCGGAUUUACUGGGCGUAAAGC
GCGUGCAGGCGGUUUGGUAAGUUGGAUGUGAAAGCUCCUGGCUCAACUGGGAGAGGUCGU
UCAAUACUACCAGACUAGAGAGCGGUAGAGGAAGGUGGAAUUCCCGGUGUAGUGGUGAAA
UGCGUAGAUAUCGGGAGGAACACC-AGUGGCGAAAGCGGCCUUCUGGACCGUUUCUGACG
CUCAGACGCGAAAGCUAGGGUAGCAAACGGGAUUAGAGACCCCGGUAGUCCUAGCUGUAA
ACGAUGUGAACUUGGCGUCGGCGGG---UUCAA-A---CCGUCGGUGCCGAAGCCAACGC
GAUAAGUUCACCGCCUGGGGACUACGACCGCAAGGUCA-AACACAAAGUUACU-------
------------------------------------------------------------
------------------------------------------------------------
------------------------------------------------------------
------------------------------------------------------------
------------------------------------------------------------
------------------------------------------------------------
------------------------------------------------------------
------------------------------------------------------------
------------------------------------------------------------
------------------------------------------------------------
-------------------
>KA3385A-1R_merged_00180.1 <unknown description>
------------------------------------------------------------
------------------------------------------------------------
------------------------------------------------------------
------------------------------------------------------------
------------------------------------------------------------
------------------------------------------------------------
------------------------------------------------------------
------------------------------------------------------------
------------------------------------------------------------
------------------------------------------------------------
------------------------------------------------------------
------------------------------------------------------------
------------------------------------------------------------
-----------------------------------UGGAAUUCCAGGUGUAGCGGUGAAA
UGCNUAGAUAUCNGGAGGAACACC-AGUGGNGAAGNCGGCUNUCUGGNCUNUNNCUGACG
CUGAGGAGCGAAAGCUAGGGGAGCAAACGGGAUUAGAUACCCCGGUAGUCCUAGCUGUAA
ACGAUGGAUACUAGGUGUGGGAGG---UAUCGA-C---CCUUCUGUGCCGCAGCUAACGC
AUUAAGUAUCCCGCCUGGGGAGUACGGUCGCAAGGCUGAAACUCAAAGGAAUUGACGGGG
GCCCGCACAAGCGGUGGAGCAUGUGGUUUAAUUCGACGCAACACAAAGUANCUAACUAUN
GN----------------------------------------------------------
------------------------------------------------------------
------------------------------------------------------------
------------------------------------------------------------
------------------------------------------------------------
------------------------------------------------------------
------------------------------------------------------------
------------------------------------------------------------
------------------------------------------------------------
-------------------
>KA3385A-1R_merged_00181.1 <unknown description>
------------------------------------------------------------
------------------------------------------------------------
------------------------------------------------------------
------------------------------------------------------------
------------------------------------------------------------
------------------------------------------------------------
------------------------------------------------------------
------------------------------------------------------------
------------------------------------------------------------
------------------------------------------------------------
------------------------------------------------------------
------------------------------------------------------------
------------------------------------------------------------
------------------------------------------------------------
------------------------------------------------------------
------------------------------------------------------------
------------------------------------------------------------
------------------------------------------------------------
------------------------------------------UCUAAGUUUAGUACUUUG
UGUUGACAUG-CUG--AGAACUU-UCUAGAGAUAGA-UUGGUG-CCUUCG-GG--AACUC
AGACACAGGUGCUGCAUGGCUGUCGUCAGCUCGUGUCGUGAGAUGUUGGGUUAAGUCCCG
UAACGAGCGCAACCCUUGUCCUUAGUUACCAGCACG--UAA---UGGUGGGCACUCUAAG
GAGACUGCCGGUGACAAACCGGAGGAAGGUGGGGAUGACGUCAAGUCAUCAUGGCCCUUA
CGGCCAGGGCUACACACGUGCUACAAUGGUCGGUACAAAGGGUUGCCAAGCCGCGAGGUG
GAGCUAAUCCCAUAAAACCGAUCGUAGUCCGGAUCGCAGUNUGCAACUCGACUGCGUGAA
GUCGGAAUCGCUAGUAAUCGUGAAUCAG-AAUGUCACGGUGAAUACGUUCCCGGGCCUUG
UACACACCG---------------------------------------------------
------------------------------------------------------------
-------------------
>KA3385A-1R_merged_00184.1 <unknown description>
------------------------------------------------------------
------------------------------------------------------------
------------------------------------------------------------
------------------------------------------------------------
------------------------------------------------------------
------------------------------------------------------------
------------------------------------------------------------
------------------------------------------------------------
------------------------------------------------------------
------------------------------------------------------------
------------------------------------------------------------
------------------------------------------------------------
------------------------------------------------------------
------------------------------------------------------------
------------------------------------------------------------
------------------------------------------------------------
------------------------------------------------------------
------------------------------------------------------------
------------------------------------------------------------
------------------------------------------------------------
----------UCU--AUAGUUUAGGUAA-CUU-UGU-GUUUGAUGUUGGGUUAAGUCCCG
CAACGAGCGCAACCCUUGUCCUUAUUUGCCAGCACG--UCA---UGGUGGGAACUUUAAG
GAGACUGCCGGUGUUAAGCCGGAGGAAGGUGGGGAUGACGUCAAGUCCUCAUGGCCUUUA
UAUCCAGGGCUACACACGUGCUACAAUGGUAACUACAAAGAGCAGCAAAACCGCGAGGUU
GAGCGAAUCUCAAAAAAGUUAUCUCAGUUCGGAUUGCAGUCUGCAACUCGGCUGCAUGAA
GUUGGAAUCGCUAGUAAUCGUAGAUCAGC-GUGCUACGGUGAAUACGUUCCCGGGCCUUG
UACACACCGCCCGUCAAAC-AC-AAAGUU-ACCUAAACUAUAGA----------------
------------------------------------------------------------
-------------------
>KA3385A-1R_merged_00186.1 <unknown description>
------------------------------------------------------------
------------------------------------------------------------
------------------------------------------------------------
------------------------------------------------------------
------------------------------------------------------------
------------------------------------------------------------
------------------------------------------------------------
------------------------------------------------------------
------------------------------------------------------------
------------------------------------------------------------
------------------------------------------------------------
------------------------------------------------------------
------------------------------------------------------------
------------------------------------------------------------
------------------------------------------------------------
------------------------------------------------------------
------------------------------------------------------------
------------------------------------------------------------
----------------------------------------ACGCGAGGAACCUUACCAGG
GUUUGACGUGCUGG--UAGUAAUUACCCGAAAGGGUGAUGACC-UGAUCCAUA--GGACC
CAGCACAGGUGCUGCAUGGCUGUCGUCAGCUCGUGCCGUGAGGUGUUCCCUUAAGUGGGA
AAACGAGCGCAACCCUCGCUAUUAGUUGCUACCCCAGCUAACGUUGGGG-GCACUCUANU
GNGNNUGCCCGCGUUAAGUGGGAGGAAGGUGGGGACGACGUCAAGUCCGCAUGGCCCUUA
UGUCCUGGGCUACACACGUGUUACAAUGCCUGCUACAACGGGAAGCGAAACCGUAAGGUG
GAGCAGAGCCUUAAAAAGCAGGCCCAGUUCGGAUUAAGGGCUGCAAUUCGCCCUUAUGAA
GUUGGAAUCGCUAGUAAUGGCGCAUCAGCUACGGCGCCGUGAAUACGUUCCCGGGCCUUG
UACACACCGCCCGUCA-AACAC-AAAGUUACCUAAACUAUAG------------------
------------------------------------------------------------
-------------------
>KA3385A-1R_merged_00189.1 <unknown description>
------------------------------------------------------------
------------------------------------------------------------
------------------------------------------------------------
-----------------------------GU-----GUU-UGAGUGGUGGACGGGUGAGG
AAUACAUAGGA-AUCUGCCUCAGAGUGGGGGAUAACCCGGGGAAACCCGGACUAAUACCG
CAUGAU--------CUCGCAAGAG--------CAAAGCAGGGGAC-C-GCAA-GGCCUUG
UGCUCUGAGAGGAGCCUAUGUCUGAUUAGCUAGUUGGCGGGGUAAUGGCCCACCAAGGCG
ACGAUCAGUAACUGGUCUGAGAGGACGAUCAGUCACACCNNAACUGANACANGNUCCNGA
CUCCUACGGGAGGCAGCAGUGGGGAAUAUUGGACAAUGGGCGAAAGCCUGAUCCAGCAAU
GCCGCGUGUGUGAAGAAGGCCUUCGGGUUGUAAAGCACUUUAGUCAGGGAAGAA-AAAGC
UCAAGCUAAUAUCUUGAGU-GUUGACGGUACCUGAAGAAUAAGCACCGGCUAAC-UCUGU
GCCAGCAGCCGCGGUAAUACAGAGGGUGCGA-----------------------------
------------------------------------------------------------
------------------------------------------------------------
------------------------------------------------------------
------------------------------------------------------------
------------------------------------------------------------
------------------------------------------------------------
------------------------------------------------------------
------------------------------------------------------------
------------------------------------------------------------
------------------------------------------------------------
------------------------------------------------------------
------------------------------------------------------------
------------------------------------------------------------
------------------------------------------------------------
------------------------------------------------------------
------------------------------------------------------------
-------------------
>KA3385A-1R_merged_00190.1 <unknown description>
------------------------------------------------------------
------------------------------------------------------------
------------------------------------------------------------
------------------------------------------------------------
------------------------------------------------------------
------------------------------------------------------------
------------------------------------------------------------
------------------------------------------------------------
------------------------------------------------------------
------------------------------------------------------------
------------------------------------------------------------
------------------------------------------------------------
-------------------------------------------UAACUUUGUGUUUGACU
UCUAUAGUUUA-GGUAACUUUGUGUUUGAGGGNGGUGGAAUUUCCNGUGUAGCGGUGAAA
UGCGUAGANAUNGGAAGGAACACC-AGUGGNGAAGGCGNCCNCCUGGACUGANACUGACN
CUGAGGUGCGAAAGCGUGGGGAGCAAACAGGAUUAGAUACCCUGGUAGUCCACGCNGUAA
ACGAUGUCUACUAGCCGUCGGNGUC---NUNGU----GAUCUUNGUGGCGCAGCUAACGC
NNUAAGUUGACCGCCUGGGGAGUACGGCCGCAAGGUUAAAACUCAAAUGAAUUGACGGGG
GCCCGCACAAGCGGUGGAGCAUGUGGUUUAAUUCGAAGCAACGCGAAGAACCUUACCUGG
CCUUGACAUG-CUG--AGAACUU-UCUAGAGAUAGA-UUGGUG-CCUUCG-GG--AACUC
AAACACAAA-GUUACCUAACUAUAGA-AGGUCAAACCA----------------------
------------------------------------------------------------
------------------------------------------------------------
------------------------------------------------------------
------------------------------------------------------------
------------------------------------------------------------
------------------------------------------------------------
------------------------------------------------------------
-------------------
>KA3385A-1R_merged_00191.1 <unknown description>
------------------------------------------------------------
------------------------------------------------------------
------------------------------------------------------------
------------------------------------------------------------
------------------------------------------------------------
------------------------------------------------------------
-CUUUGUGUUUGAGCCCGCGUACCAUUAGCUAGUUGGUAGGGUAAUGGCCUACCAAGGCU
ACGAUGGUUAGCUGGUCUGAGAGGAUGAUCAGCCACACUGGAACUGACACACGGUCCAGA
CUCCUACGGGAGGCAGCAGUGAGGAAUUUUGCGCAAUGGGGGAAACCCUGACGCAGCAAC
GCCGCGUGAGUGAUGAAGGCUUUCGAGUCGUAAAGCUCUGUCAAGUGGGAAGAACAUGUU
UGAUGUUAAUACCAUCUUACACUGACGGUACCACUGAAGGAAGCACCGGCUAAC-UCCGU
GCCAGCAGCCGCGGUAAUACGGGGGGUGCAAGCGUUAUUCGGAAUUAUUGGGCGUAAAGG
GCGCGUAGGCGGUCUUGUCGGUCAGAUGUGAAAGCCCGGGGCUCAACCCUGGAAGUGCAU
UUGAAACUUAGUGACUUGAGUAUGGGAGAGGGAAGUGGAAUUCCUGGUGUAGCGGUGAAA
UG----------------------------------------------------------
------------------------------------------------------------
------------------------------------------------------------
------------------------------------------------------------
------------------------------------------------------------
------------------------------------------------------------
------------------------------------------------------------
------------------------------------------------------------
------------------------------------------------------------
------------------------------------------------------------
------------------------------------------------------------
------------------------------------------------------------
------------------------------------------------------------
------------------------------------------------------------
-------------------
>KA3385A-1R_merged_00194.1 <unknown description>
------------------------------------------------------------
------------------------------------------------------------
------------------------------------------------------------
------------------------------------------------------------
------------------------------------------------------------
------------------------------------------------------------
------------------------------------------------------------
------------------------------------------------------------
------------------------------------------------------------
------------------------------------------------------------
------------------------------------------------------------
------------------------------------------------------------
---------------------------------------------CGCCUU--CGCGCCU
CAGCGUCAGUAUGUCCAGAAAGCUGCCUUCGCCAUCGGUGUUCCUCCUG-AUAUCUGAAU
UUCACCUCUA-CACCAGGAAUUCC-GCUGGCGAAGGCAGCUUUCUGGACCGAUACUGACG
CUGAGGCGCGAAGGCGUGGGUAGCGAACGGGAUUAGAUACCCCGGUAGUCCACNCAGUAA
ACGAUGUACACUAGGUGUAGCGGGU--cANNACA---ANCUGCUGNGCCGNAGCUAACGN
NUUAAGUGUACCGCCUGGGGAGUACGGUCGCAAGACUAAAACUCAAAGGAAUUGACGGGA
GCUCAAACACAAAGUU-ACC-UAAACUAUAGAAGGUCA-AACACA---------------
------------------------------------------------------------
------------------------------------------------------------
------------------------------------------------------------
------------------------------------------------------------
------------------------------------------------------------
------------------------------------------------------------
------------------------------------------------------------
------------------------------------------------------------
------------------------------------------------------------
-------------------
>KA3385A-1R_merged_00195.1 <unknown description>
------------------------------------------------------------
------------------------------------------------------------
------------------------------------------------------------
------------------------------------------------------------
------------------------------------------------------------
------------------------------------------------------------
------------------------------------------------------------
------------------------------------------------------------
------------------------------------------------------------
------------------------------------------------------------
------------------------------------------------------------
------------------UCUAAGUUUGGUAACUUUGUG----UUUAUUGGGCGUAAAGA
GUUCGUAGGCGGUUUGGUAAGUGAUUGGUGAAAGCCCUCCGCUCAACGGAGGAACUGCAG
-UCAUACUGCCAGACUAGAGUGAUUUCGGGAAGGCUGGAAUUCUCGGUGUAGGGGUGAAA
UCCGUUGAUAUCGAGAAGAACACC-AAGGGCGAAGGCAGGCCUUUAGAAAUCUACUGACG
CUGAUGAACGAAAGCUUGGGGAGCAAAAGGGAUUAGAGACCCCUGUAGUCCAAGCCGUAA
ACGAUGUUCACUAGCUGGUCCGAC-----GUCC-----GUCGGACUGGCGUAGCUAACGC
GUUAAGUGAACCGCCUGGGGAGUACGACCGCAAGGUUAAAACUCAAAGGAAUUGACGGGG
UCAAACACAA--AGUUACCUAAACUAUAGA------------------------------
------------------------------------------------------------
------------------------------------------------------------
------------------------------------------------------------
------------------------------------------------------------
------------------------------------------------------------
------------------------------------------------------------
------------------------------------------------------------
------------------------------------------------------------
------------------------------------------------------------
-------------------
>KA3385A-1R_merged_00198.1 <unknown description>
------------------------------------------------------------
------------------------------------------------------------
------------------------------------------------------------
------------------------------------------------------------
------------------------------------------------------------
------------------------------------------------------------
------------------------------------------------------------
------------------------------------------------------------
------------------------------------------------------------
------------------------------------------------------------
------------------------------------------------------------
------------------------------------------------------------
CUUUGUGUUUGACUUCUAUAGUUU-AGGU-AA--CUUUGUGUUUGACUGGGAGAGGUCGU
UCAAUACUGCCAGANUNGNGUGUGGUAGAGGGAGGUGGAAUUCCNGGUGUAGUGGUGAAA
UGCGUAGAUAUCCGGAGGAACACC-AGUGGCGAAAGCGGCCUCCUGGCCCAUUUCCGACG
CUCAAACAC-AAAGUUAAGAUAGCAAACGGGAUUAGAGACCCCGGUAGUCCUAGCUGUAA
ACGAUGUGAACUUGGCGUCGGUGGG---AUUAA-A--UCCAUCGGUGUCGAAGCUAACGC
GAUAAGUUCACCGCCUGAGGACUACGGCCUCAANNNNAAANNUCAAAGGAAUUGACGGGG
AUCAACACAAGUACCUAAAC-UAUAGA---------------------------------
------------------------------------------------------------
------------------------------------------------------------
------------------------------------------------------------
------------------------------------------------------------
------------------------------------------------------------
------------------------------------------------------------
------------------------------------------------------------
------------------------------------------------------------
------------------------------------------------------------
-------------------
>KA3385A-1R_merged_00199.1 <unknown description>
------------------------------------------------------------
------------------------------------------------------------
------------------------------------------------------------
------------------------------------------------------------
------------------------------------------------------------
------------------------------------------------------------
------------------------------------------------------------
------------------------------------------------------------
------------------------------------------------------------
------------------------------------------------------------
------------------------------------------------------------
------------------------------------------------------------
---------UUGU-GUUUGAGUCGGAUGUGAAAGCCCGGGGCUUAACCCCGGAAGUGCAU
UUGAAACUGAAAGACUUGAGUAUGGGAGAGGGAAGUGGAACCGACGGUGUAGGGGUGAAA
UCCGUUGAUAUCGUCGGGAACACC-AAAAGCGAAGGCAGUUAGCUGGGACGAUUCUGACA
CUGAGGAAUGAAAGCGUGGGGAUCAAAAAGGAUUAGAUACCCUUGUAGUCCACGCUGUAA
ACGAUGAUCACUGGCUAUUGGCAG---UGNCGACC---CUGUCAGUGGCGAAGCUAAUGC
GUUAAGUGAUCCGCCUGGGAAGUACGGCCGCAAGGCUAAAACUCAAAGAAAUAGACGNGG
ACUCAAACACAAAGUU-ACC-UAAACUAUAGA----------------------------
------------------------------------------------------------
------------------------------------------------------------
------------------------------------------------------------
------------------------------------------------------------
------------------------------------------------------------
------------------------------------------------------------
------------------------------------------------------------
------------------------------------------------------------
------------------------------------------------------------
-------------------
>KA3385A-1R_merged_00200.1 <unknown description>
------------------------------------------------------------
------------------------------------------------------------
------------------------------------------------------------
------------------------------------------------------------
------------------------------------------------------------
-----------------U-AUUU----GGGAUCGG-AUCGCUCAG-UCCUUGGACGGCGA
CG-AUUCAUUCAAAUUUCUGCCCUAUCAACUUGAUGGUAGGAUAGAGGCCUACCAUGGUC
GUAACGGGUACGGAGAAUUAGGGUUCGAUUCCGGAGAGGGAGCCUGAGAAAUGGCUACCA
CUUCUAAGGAAGGCAGCAGGCNCGCAAAN-ACAAAGUUCCUAAA-CUA-UA-GA------
------------------------------------------------------------
------------------------------------------------------------
------------------------------------------------------------
------------------------------------------------------------
------------------------------------------------------------
------------------------------------------------------------
------------------------------------------------------------
------------------------------------------------------------
------------------------------------------------------------
------------------------------------------------------------
------------------------------------------------------------
------------------------------------------------------------
------------------------------------------------------------
------------------------------------------------------------
------------------------------------------------------------
------------------------------------------------------------
------------------------------------------------------------
------------------------------------------------------------
------------------------------------------------------------
-------------------
>KA3385A-1R_merged_00203.1 <unknown description>
------------------------------------------------------------
------------------------------------------------------------
------------------------------------------------------------
------------------------------------------------------------
------------------------------------------------------------
------------------------------------------------------------
------------------------------------------------------------
------------------------------------------------------------
------------------------------------------------------------
------------------------------------------------------------
------------------------------------------------------------
------------------------------------------------------------
------------------------------------------------------------
------------------------------------------------------------
------------------------------------------------------------
------------------------------------------------------------
------------------------------------------------------------
------------------------------------------------------------
------------------------------------------------------------
------------------------------------------------------------
------------------------------------------------------------
--------------GGUAACUUUUGUU-UGAGCGAG--UUA---UGUCGGAUACUCUAAU
GGGACUGCCGGCGACGAGCCGGAGGAAGGUGGGGAUGACGUCAAGUCAGCAUGGCCUUUA
UGUCCAGGGCCACACACGUGCUACAAUGGAUGGUACAGAGGGACGCAAGACCGCAAGGUG
GAGCAAAUCCU-UAAAACCAUUCUCAGUUCGGAUUGUAGGCUGCAAUUCGCCUACAUGAA
GCUGGAAUUGCUAGUAAUCGCAGAUCAGCUACGCUGCGGUGAAUACGUUCUCGGGCCUUG
UACACACCNCCCGUCA-AACAC-AAAGUUACCUAAACUAUAG------------------
------------------------------------------------------------
-------------------
>KA3385A-1R_merged_00204.1 <unknown description>
------------------------------------------------------------
------------------------------------------------------------
------------------------------------------------------------
------------------------------------------------------------
------------------------------------------------------------
------------------------------------------------------------
------------------------------------------------------------
------------------------------------------------------------
------------------------------------------------------------
------------------------------------------------------------
------------------------------------------------------------
------------------------------------------------------------
------------------------------------------------------------
------------------------------------------------------------
------------------------------------------------------------
------------------------------------------------------------
------------------------------------------------------------
------------------------------------------------------------
------------------------------------------------------------
------------------------------------------------------------
------------------------------------------------------------
------------------------------------------GUU-GGCGGCUUCUUAGA
GGGACUGCUGGCGCCUAGCCAGCGGAAGUUUGAGGCAAUAACAGGUC-GUAUGCCCUUAA
UGUUCUGGGCCGCACGCGCGCUACACUGAUUAAUCCAACGAGUGCCUGGGCCGAUAGGUC
CGGGUAAUCUUGCAAAUUUAAUCGUGCUGGUCAAACAUCANNGUNAUUAUUGAUCUUCAA
CGAGGAAUUCCUAGUAAGCGCGAGUCAU-CAGCUCGCGUUGAUUACGUCCCUGCCCUUUG
UACACACCGCCCGUCAAACCAA--------------------------------------
------------------------------------------------------------
-------------------
>KA3385A-1R_merged_00206.1 <unknown description>
------------------------------------------------------------
------------------------------------------------------------
------------------------------------------------------------
------------------------------------------------------------
------------------------------------------------------------
------------------------------------------------------------
------------------------------------------------------------
------------------------------------------------------------
------------------------------------------------------------
-------------------UCUAUAGUUUGGUAACUUUUUUGAGAGGGGACGAAAAAACG
GGUU--UGU----AGCCUGUAUUGACUGUACCCUCAGAAGAAGCCCCGGCUAAC-UACGU
GCCAGCAGCCGCGGUAAUACGUAGGGGGCAAGCGUUGUCCGGAUUUACUGGGUGUAAAGG
GCGCGUAGGCGGGUUUGUAAGUCAGAGGUGAAAUCCUGCGGCUCAACCGUAGAACUGCCU
UUGAUACUGCAAACCUUGAGUUCAGAAGAGAGUGACGGAAUUCCAGGUGUAGUGGUGAAA
UACGUAGAUAUCUGGAAGAACACC-AGUGGCGAAGGCGGUCACUUGGUCUGUAACUGACG
CUGAGGCGCGAAAGCGUGGGGAGCNAACAGGAUUAGAUACCCUGGUAGUCCACGCCGUAA
ACGAUGAAUACUAGGUGUUGGGUAU----UUUA----AUACUCAGUGCCGCAGCUAACGC
GUUAAGUAUUCCACCUGGGGAGUACGAUCGCAAGGUUGAAACUCAAAGGAAUUGACGGGG
G-CCUCAAACACAAAG--UUACCUAAACUA--UAGA------------------------
------------------------------------------------------------
------------------------------------------------------------
------------------------------------------------------------
------------------------------------------------------------
------------------------------------------------------------
------------------------------------------------------------
------------------------------------------------------------
------------------------------------------------------------
------------------------------------------------------------
-------------------
>KA3385A-1R_merged_00207.1 <unknown description>
------------------------------------------------------------
------------------------------------------------------------
------------------------------------------------------------
------------------------------------------------------------
------------------------------------------------------------
------------------------------------------------------------
------------------------------------------------------------
------------------------------------------------------------
------------------------------------------------------------
------------------------------------------------------------
------------------------------------------------------------
------------------------------------------------------------
------------------------------------------------------------
------------------------------------------------------------
------------------------------------------------------------
------------------------------------------------------------
------------------------------------------------------------
------------------------------------------------------------
------------------------------------------------------------
------------------------------------------------------------
----------CAUCCCCACCU-UCCUCACUACUUG-CGUAGGCAGUCCCUUAGAGUCCCG
CAAUGAUGGCAACUAAUGGUAGGGGUUGCGCUCAGG--AGA---AGGUGGGCACUCUAAU
GGGACUGCCUACG-CAAGUAGGAGGAAGGUGGGGAUGACGUCAAGUCCUCAUGGCCCNUA
NGCNUAGGGCCACACACGUGCUACAAUGGGUGCUACAAAGGGCUGCGAGACCGCAAGGUG
GAGCCAAUCCCAAAAAAGCAUCCUCAGUUCAGAUUGGNGUCUGCAACUCGACUCCAUGAA
GCUGGAAUUGCUAGUAAUCGCGCAUCAGC-ACGGCGCGGUGAAUACGUUCCCGGGCCUUG
UACACACCGCCCGUCAAAC-AC-AAAG---------------------------------
------------------------------------------------------------
-------------------
>KA3385A-1R_merged_00210.1 <unknown description>
------------------------------------------------------------
------------------------------------------------------------
------------------------------------------------------------
------------------------------------------------------------
------------------------------------------------------------
--------------------------------------CCCAGUA-A-UUCC-GA-UUAA
CGCUCGCAC-----CCUCCGUUACCGCGGCU-GCUGGCACGGAGUUAGCC----GGUGCU
UCU-UCUAUAGGUAAUGUCA-AGG-C-AUCAGCUA---U-----UAACCAACG---CUUU
UUCCUCCCUAUUGAA--AGU-GC---U-UU--ACAAC---CUCANGCCUNNUNCAGCANU
ACCGCGUNUGUGNANNAGGCNUGAGGGUUGUAAAGCACUUUCAAUAGGGAGGAA-AAAGC
GUUGGUUAAUAGCUGAUGCC-UUGACAUUACCUAUAGAAGAAGCACCGGCUAAC-UCCGU
GCCAGCAGCCGCGGUAAUACGGAGGGUGCGAGCGUUAAUCGGAAUUACUGGGCGUAAAGC
GUGCGUAGGCGGUUAUUUAAGUCAGAUGUGAAAGCCCCGGGCUUAACCUGGGAACGGCAU
UUGAUACNGGGUAACNNNANNUUANNAGAGGAGAGUGGAAUUUCCGGUGUAGCGGUGAAA
UGCGUAGAGAUCGGAAGGAACACCAGU-GGCGAAGGCGGCUCUCUGGCCUAAAACUGACG
CUGAGGUACGAAAGCGUGG-----------------------------------------
------------------------------------------------------------
------------------------------------------------------------
------------------------------------------------------------
------------------------------------------------------------
------------------------------------------------------------
------------------------------------------------------------
------------------------------------------------------------
------------------------------------------------------------
------------------------------------------------------------
------------------------------------------------------------
------------------------------------------------------------
------------------------------------------------------------
-------------------
>KA3385A-1R_merged_00213.1 <unknown description>
------------------------------------------------------------
------------------------------------------------------------
------------------------------------------------------------
------------------------------------------------------------
------------------------------------------------------------
------------------------------------------------------------
------------------------------------------------------------
------------------------------------------------------------
------------------------------------------------------------
------------------------------------------------------------
------------------------------------------------------------
--------------------------------------UCUAUAGUUUAGGUAACUUUGU
GUUUG-AGGCGGUUUUAAUAGUGGCUGGUUAAAUUCCGAGGCUCAACCUCGGAGCUGCCC
GCCAAACGUUAAGACUAGAGUAGGUGAGAGGCCAAUGGAACUUACCAAGUAGGGGUGAAA
UCCAUUGAUAUGGUAGGGAACGCC-AAAGGCGAAGGCAAUUGGCUGGUGCCUAACUGACG
CUGAAACACGAAAGCGUGGGGAGAAAAGAGGAUUAGAUACCCUCGUAUUCCACGCCGUAA
ACGAUGUCAACUAGCCGUUCGGAG---UAUCGACC---CUCUGAGUGGCGUAGCUAACGC
GUUAAGUUGACCGCCUGGGAAGUACGAGCGCAAGCUUAAAACUCAAAGGAAUAGACGGG-
GCUCAAACA--CAAAGUUACCUAAACUAUAGA----------------------------
------------------------------------------------------------
------------------------------------------------------------
------------------------------------------------------------
------------------------------------------------------------
------------------------------------------------------------
------------------------------------------------------------
------------------------------------------------------------
------------------------------------------------------------
------------------------------------------------------------
-------------------
>KA3385A-1R_merged_00216.1 <unknown description>
------------------------------------------------------------
------------------------------------------------------------
------------------------------------------------------------
------------------------------------------------------------
------------------------------------------------------------
------------------------------------------------------------
------------------------------------------------------------
------------------------------------------------------------
------------------------------------------------------------
------------------------------------------------------------
------------------------------------------------------------
------------------------------------------------------------
------------------------------------------------------------
------------------------------------------------------------
------------------------------------------------------------
------------------------------------------------------------
------------------------------------------------------------
------------------------------------------------------------
------------------------------------------------------------
------------------------------------------------------------
------AGGUGCUGCAUGGCUGUCGUCAGCUCGUGUNGUUUGAUGUUGGGUUAAGUCCCG
CAACGAGCGCAACCCUUGUCUUUAGUUACCAUCAU---UAAG----UUGGGGACUCUAAA
GAUACUGCCCCGGUUAACGGGGAGGAAGGUGGGGAUGACGUCAAGUCCUCAUGGCCUUUA
UAUCCAGGGCUACACACGUGCUACAAUGNGCUNNACANAANGUUNCAAACCCGCGAGGGU
AAGCUAAUCCUAUAAAGCAGCUCUAAGUUCGGAUUGGAGUCUGCAACUCGACUCCAUGAA
GCUGGAAUCGCUAGUAAUCGCGGAUCAGC-ACGCCGCGGUGAAUACGUUCCCGGGCCUUG
UACACACCGCCCGUCACACCAUGAGAGUUGGUUGUACCAGAAGUUGUUGGACCAACCCGC
AAGGGGGGUAGGCACCUAAGGUAUGGCUGAUGAUUGGGGACAAGUCAAACCAAGUUACC-
-------------------
>KA3385A-1R_merged_00217.1 <unknown description>
------------------------------------------------------------
------------------------------------------------------------
------------------------------------------------------------
------------------------------------------------------------
------------------------------------------------------------
------------------------------------------------------------
------------------------------------------------------------
------------------------------------------------------------
------------------------------------------------------------
------------------------------------------------------------
------------------------------------------------------------
------------------------------------------------------------
------------------------------------------------------------
--------------------------------------------------G-CGGUGAAA
UGCGUAGAUAUCGGAAGGAACACC-AAUGGCGAAGGCAACUUCCUGGNCCUNUACUGACN
CUGAGACNCGANAGCGUGGGNANCAAACAGGAUUAGAUACCCUGGUAGUCCACGCCGUAA
ACGAUGAGAACUUGACGUCGGCAUG---CUCUG----CGUGUCGGUGUCGUAGCUAACGC
GAUAAGUUCUCCGCCUGGGGAGUACGGCCGCAAGGUUGAAACUCAAAGGAAUUGACGGGG
GCCCGCACAAGCGGUGGAGCAUGUGGUUUAAUUCGACGCAACGUCAAACACA--AAGAGA
U-----------------------------------------------------------
------------------------------------------------------------
------------------------------------------------------------
------------------------------------------------------------
------------------------------------------------------------
------------------------------------------------------------
------------------------------------------------------------
------------------------------------------------------------
------------------------------------------------------------
-------------------
>KA3385A-1R_merged_00218.1 <unknown description>
------------------------------------------------------------
------------------------------------------------------------
------------------------------------------------------------
------------------------------------------------------------
------------------------------------------------------------
------------------------------------------------------------
------------------------------------------------------------
------------------------------------------------------------
------------------------------------------------------------
------------------------------------------------------------
------------------------------------------------------------
-----------------------AACUUCUAUAG-U-UUAGGUAACUUUGUGUUUG-AG-
GCGGCNAGNUAACUUUGUNU-UUGAGUGUGAAAGCCCUGGGCUUAACCCAGGAAGUGCGC
UCGAAACUGUCUAGCUUGAGUACGGGAGAGGGUAGCGGAAUUCCCGGUGUAGAGGUGAAA
UUCGUAGAUAUCGGGAGGAACACC-AGUGGCGAAGGCGGUUACCUGGACCGAUACUGACG
CUGAGACGCGAAAGCGUGGGUAGCAAACAGGAUUAGAUACCCUGGUAGUCCACGCNGUAA
ACGAUGAGUGCUAGGNGUCGCGGG---UAUUGACC---CCUGCGGUGCCGNAGUUAACGC
NUUAAGCACUCCGCCUGGGGAGUACGGCCGCAAGGNUAAAACUCAAAGGAAUUGACGGGN
GCUCAAACAAAAGUU--ACC-UAAACUAUAGA----------------------------
------------------------------------------------------------
------------------------------------------------------------
------------------------------------------------------------
------------------------------------------------------------
------------------------------------------------------------
------------------------------------------------------------
------------------------------------------------------------
------------------------------------------------------------
------------------------------------------------------------
-------------------
>KA3385A-1R_merged_00222.1 <unknown description>
------------------------------------------------------------
------------------------------------------------------------
------------------------------------------------------------
------------------------------------------------------------
------------------------------------------------------------
------------------------------------------------------------
------------------------------------------------------------
------------------------------------------------------------
------------------------------------------------------------
------------------------------------------------------------
------------------------------------------------------------
------------------------------------------------------------
------------------------------------------------------------
---------------------------------------------UGUUUAGCGGUGAAA
UGCGUAGAUAUCGGGAGGAAUACC-AGUGGCGAAGGCGGCUCUCUGGACUGAUACUGACA
CUGACGCACGAAAGCCAGGGGAGCAAACGGGAUUAGAUACCCCGGUAGUCCUGGCUGUAA
ACGGUGAGCACUAGGUGUGGGAGG---UAUCGA-C---CCUCCCGUGUCGAAGUUAACAC
AUUAAGUGCUCCGCCUGGGAAGUACGGCCGCAAGGUUGAAACUCAAAGAAAUUGACGGGG
GCCCGCACAAGCGGUGGAGUAUGUGGUUUAAUUCGACUCAAA-C-A-CAAAGUUACC---
------------------------------------------------------------
------------------------------------------------------------
------------------------------------------------------------
------------------------------------------------------------
------------------------------------------------------------
------------------------------------------------------------
------------------------------------------------------------
------------------------------------------------------------
------------------------------------------------------------
-------------------
>KA3385A-1R_merged_00223.1 <unknown description>
------------------------------------------------------------
------------------------------------------------------------
------------------------------------------------------------
------------------------------------------------------------
------------------------------------------------------------
------------------------------------------------------------
------------------------------------------------------------
------------------------------------------------------------
------------------------------------------------------------
------------------------------------------------------------
------------------------------------------------------------
------------------------------------------------------------
------------------------------------------------------------
------------------------------------------------------------
------------------------------------------------------------
------------------------------------------------------------
------------------------------------------------------------
---------------------------UCUAUAGUUUAGAACUUUGUGU--UUGACGGGG
GCCCGCACAAGCGGUGGAGCAUGUGGUUUAAUUCGAAGCAACGCGCAGAACCUUACCUAC
CCUUGACAUG-UCC--AGAUGGUUUCCAGAGAUGGAUCCCUUC-AGUUAGGCU--GGCUG
GAACACAGGUGCUGCAUGGCUGUCGUCAGCUCGUGUCGUGAGAUGUUGGGUUAAGUCCCG
CAACGAGCGCAACCCUCAUCCUUAGUUGCCAUCAC---UUUG----GUGGGCACUCUAAG
GAAACUGCCGGUGGCAAGCCGGAGGAAGGUGGGGAUGACGUCAAGUCCUCAUGGCCCUUA
CGGGUAGGGCUACACACGUGCUACAAUGGCAGUGACAAUGGGA-----------------
-----AAUCCCC-AAAAACUGUCUCAGUUCGGAUUGUCGUCUGCAACUCGACGGCAUGAA
GGUGGAAUCGCUAGUAAUCGUGGAUCAGC-AUGCCACGGUGAAUACGUUCCCGGNCCUNN
NACACACCGCCC------------------------------------------------
------------------------------------------------------------
-------------------
>KA3385A-1R_merged_00227.1 <unknown description>
--------------------------------------------------agagguagau
uauccacguguuacucacccguucgccacuaucauacauucauauugcuacaaacgcaug
accnuUNNNNUUGAUCNUGNNUCAGGACUAACGCUGGCGGCGUGC-CUAAUACAUGCAAG
UCGAACGGUCA-UGC-GUUUGUAGCAAUAUGAA---UAUGAUAGUGGCGAACGGGUGAGU
AACACGUGGAUAAUCUACCUCUAAGUGGGGGAUAACUCCGGGAAACUGGGGAUAAUACCG
CAUA--AAUUUCGACAGGGNANCUUUGUGUUUGAAAUCAAAG--G-A-GCAA------UU
CGCUAAGAGAUGAAUCCGCGUCCCAUCAGCUAGUUGGUAGGGUAAUGGCCUACCAAGGCG
ACGACGGGUAGCCGGCUUGAGAGAGCGAUCGGCCACAAGGGGACUGAGACACGGCCCCUA
CUCCUACGGGAGGCAGCAGUAGGGAAUUUUGGUCAAUGGGGGAAACCCUGAACCAGCGAC
GCCGCGUGGGUGAUGAAAUCUUUCGGAU-GUAAAACCCUUUUCAUUGGGACGA-----AA
UAA---AAA-------------UGACGGUACCAGUGGAAUAAGCCUCGGCUAAC-UCCGU
GCCAGCAGCCGCGGUAAGACGGGGGAGGCAAGCGUUGUCCGGAAUCACUGGGUGUAAAGG
GCGUGUAGGCGGGCUUUUAAGUCGAUUGUGAAAUUUCUCGGCUCAAC-------------
------------------------------------------------------------
------------------------------------------------------------
------------------------------------------------------------
------------------------------------------------------------
------------------------------------------------------------
------------------------------------------------------------
------------------------------------------------------------
------------------------------------------------------------
------------------------------------------------------------
------------------------------------------------------------
------------------------------------------------------------
------------------------------------------------------------
------------------------------------------------------------
------------------------------------------------------------
------------------------------------------------------------
-------------------
>KA3385A-1R_merged_00230.1 <unknown description>
------------------------------------------------------------
------------------------------------------------------------
------------------------------------------------------------
------------------------------------------------------------
------------------------------------------------------------
------------------------------------------------------------
------------------------------------------------------------
------------------------------------------------------------
------------------------------------------------------------
------------------------------------------------------------
------------------------------------------------------------
------------------------------------------------------------
--------------------------------------------------UCUAUAGUUU
AGGUAACUUUGUNU-UUGAGU-CGAGAGAGGUGAGUGGAAUUCCGAGUGUAGAGGUGAAA
UUCGUAGAUAUUCGGAAGAACACCAGU-GGCGAAGGCGGCUCACUGGACAGGUAUUGACG
CUGAGGUGCGAAAGCGUGGGGAGCAAACAGGAUUAGAUACCCUGGUAGUCCACGCCGUAA
ACGAUGAUAACUAGCUGCCGGGGCA---CAUGG----UGUUUGGGUGGCGCAGCUAACGC
AUUAAGUUAUCCGCCUGGGGAGUACGGUCGCAAGAUUAAAACUCAAAGGAAUUGACGGGG
G-CU-CAAACACAAAGUUACCUAAACUAUA----GAAG----------------------
------------------------------------------------------------
------------------------------------------------------------
------------------------------------------------------------
------------------------------------------------------------
------------------------------------------------------------
------------------------------------------------------------
------------------------------------------------------------
------------------------------------------------------------
------------------------------------------------------------
-------------------
>KA3385A-1R_merged_00232.1 <unknown description>
------------------------------------------------------------
------------------------------------------------------------
------------------------------------------------------------
------------------------------------------------------------
------------------------------------------------------------
------------------------------------------------------------
------------------------------------------------------------
---------CUUUGGUUUGAGCGGAUGAUCAGCCACACUGGGACUGAGACACGGCCCAGA
CUCCUACGGGAGGCAGCAGUGGGGAAUAUUGCACAAUGGGCGCAAGCCUGAUGCAGCCAU
GCCGCGUGUGUGAAGAAGGCCUUCGGGUUGUAAAGCACUUUCAGUAAGGAGGAA-AGGUU
AUACUUUAAUAGAGUAUAGCUGUGACGUUACUUACAGAAGAAGCACCGGCUAAC-UCCGU
GCCAGCAGCCGCGGUAAUACGGAGGGUGCGAGCGUUAAUCGGAAUUACUGAGCGUAAAGC
GUACGCAGGCGGUUUGUUAAGCGAGAUGUGAAAGCCCUGGGCUCAACCUGGGAACUGCAU
UUCGAACUGGCAAACUAGAGUGUGAUAGAGGGUGGUAGAAUUUCAGGUGUAGCGGUGAAA
UGCGUAGAGAUCUGAAGGAAUACC-GAUGGCGAAGGCAGCCACCUGNGUCAACACUAACG
CUCAUAUACN--------------------------------------------------
------------------------------------------------------------
------------------------------------------------------------
------------------------------------------------------------
------------------------------------------------------------
------------------------------------------------------------
------------------------------------------------------------
------------------------------------------------------------
------------------------------------------------------------
------------------------------------------------------------
------------------------------------------------------------
------------------------------------------------------------
------------------------------------------------------------
-------------------
>KA3385A-1R_merged_00238.1 <unknown description>
------------------------------------------------------------
------------------------------------------------------------
------------------------------------------------------------
------------------------------------------------------------
------------------------------------------------------------
------------------------------------------------------------
------------------------------------------------------------
------------------------------------------------------------
------------------------------------------------------------
------------------------------------------------------------
----------------------------------------------------UC-UAUAG
UUUAGGUAACUUUGUGUUU-GA-GGGGGCAAGCGUUACUCGGAUUUAUUGGGCGUAAAGA
GAAUUAAGGCGGUCAUGUAAGUCAGUGGUGAAAUCCCUCAGCUCAACUGAGGAAUUGCCU
UUGAUACUGCGUGACUUGAGGACAGGAGAGGAAGGCGGAAUUCCCGGUGUAGCGGUGGAA
UGCGUAGAUAUCGGGAGGAACACC-UGAGGCGAAGGCGGCUUUCUGGACUGGUCCUGACG
CUGAUAUUCGAAAGCUAGGGGAGCAAACAGGAUUAGAUACCCUGGUAGUCCUAGCUGUAA
ACGAUGGAUACUAGAUCUUGCAU-----GAUU-------UUGCUUGGUCGAAGCUAACGC
GUUAAGUAUCCCGCCUGGGGAGUACGGUCGCAAGGCUNAAACNCAAAGNAAUUGACGGGG
GCCCGCUCAAACA-CAAAGUUACC------------------------------------
------------------------------------------------------------
------------------------------------------------------------
------------------------------------------------------------
------------------------------------------------------------
------------------------------------------------------------
------------------------------------------------------------
------------------------------------------------------------
------------------------------------------------------------
------------------------------------------------------------
-------------------
>KA3385A-1R_merged_00239.1 <unknown description>
------------------------------------------------------------
------------------------------------------------------------
------------------------------------------------------------
------------------------------------------------------------
------------------------------------------------------------
------------------------------------------------------------
------------------------------------------------------------
------------------------------------------------------------
------------------------------------------------------------
------------------------------------------------------------
------------------------------------------------------------
------------------------------------------------------------
--------------------------------------------------UCUAUAGUUU
AGGUAACU-UUGUGUUUGAGUGCGGGAGNGGGAAGNGGAAUUNCCNGUGUAGAGGUGAAA
UUCGUAGAUAUNGGNAGGAACACC-AGUGGCGAAGGCGGCUUCCUGGACCGAUACUGACG
CUGAGACGCGAAAGCGUGGGGAGCAAACAGGAUUAGAUACCCUGGUAGUCCACGCCGUAA
ACGNUGGGCACUAGGUGUNGNNGG---UAUUGACC---CCNNCNGUGCCGAAGCUAACGC
AUUAAGUGCCCCGCCUGGGGAGUACGGNCGCAAGGNUAAAACUCAAAGGAAUUGACGGGG
GCCCGCACAAGCGGUGGAGCAUGUGGUUCAAUUCGACGCAAANCAAAGUNACNAGCUUGU
GUUUGAGCCC-ACG--AGACCAC-CAUCGAUCAAAC-ACA-A------------------
------------------------------------------------------------
------------------------------------------------------------
------------------------------------------------------------
------------------------------------------------------------
------------------------------------------------------------
------------------------------------------------------------
------------------------------------------------------------
------------------------------------------------------------
-------------------
>KA3385A-1R_merged_00240.1 <unknown description>
------------------------------------------------------------
------------------------------------------------------------
------------------------------------------------------------
------------------------------------------------------------
------------------------------------------------------------
------------------------------------------------------------
------------------------------------------------------------
------------------------------------------------------------
----------------------------------------------------------AG
GUAACUUGUGUU-UGAAGGCCUUAGGGUUGUAAAGCUCUUUUACUGGGGAUGA-------
------UAA-------------UGACAGUACCNGGAGAAUAAGCUCCGGCUAAC-UCCGU
GCCANCAGCCGCGGUAAUACGGAGGGAGCUAGCGUUGUUCGGAAUUACUGGGCGUAAAGC
GCGCGUAGGCGGUUUUUUAAGUCAGAGGUGAAAGCCCGGNGCUCAACUCNGGAACUGCCU
UUGAAACUGGGAAGCUAGAAUCUUGGAGAGGCGAGUGGAAUUCCGAGUGUAGAGGUGAAA
UUCGUAGAUAUUCGGAAGAACACC-AGUGGCGAAGGCGACUCNCUGGACAAGUAUUGACG
CUGAGGUGCGAAAGCGUGGGGCUCAAACACAA--AGUUACCUAACUAUAGAAGGUUGUG-
------------------------------------------------------------
------------------------------------------------------------
------------------------------------------------------------
------------------------------------------------------------
------------------------------------------------------------
------------------------------------------------------------
------------------------------------------------------------
------------------------------------------------------------
------------------------------------------------------------
------------------------------------------------------------
------------------------------------------------------------
------------------------------------------------------------
-------------------
>KA3385A-1R_merged_00241.1 <unknown description>
------------------------------------------------------------
------------------------------------------------------------
------------------------------------------------------------
------------------------------------------------------------
------------------------------------------------------------
------------------------------------------------------------
------------------------------------------------------------
------------------------------------------------------------
------------------------------------------------------------
------------------------------------------------------------
------------------------------------------------------------
------------------------------------------------------------
------------------------------------------------------------
------------------------------------------------------------
------------------------------------------------------------
------------------------------------------------------------
------------------------------------------------------------
------------------------------------------------------------
------------------------------------------------------------
------GGUA-ACU-UUGUGUUU-GAGGGCCAUGAG-GACUUGACGUCAU-CC-CCACCU
-UCCUCCGGUUUAACACGGCAGUCCUCAGUGCCCAACUU-A-AUGUUGGGUUAAGUCCCG
CAACGAGCGCAACCCUUGUCUUUAAUUGCCAUCAU---UAAG----UUGGGCACUUUAGA
GAGACUGCCGGUGUUAAACCGGAGGAAGGUGGGGAUGACGUCAAGUCCUCAUGGCCUUUA
UGCCCAGGGCUACACACGUGCUACAAUGGGUGGUACUUUGNNNAGCGAGCUCGCGAGAGU
AAGCGAAUCUCAAAAAGCCAUCCUCAGUUCGGAUUGAAGUCUGCAACCCGACUUCANGAA
GUUGGAAUCGCUAGUAAUCGCGGAUCAGC-AUGCCGCGGUGAAUACGUUCCCGGGCCUCA
AACACA----AAGUUAC--CUAAACUAUAGA-----------------------------
------------------------------------------------------------
-------------------
>KA3385A-1R_merged_00242.1 <unknown description>
------------------------------------------------------------
------------------------------------------------------------
------------------------------------------------------------
------------UC---------GGACCAAAGU-U-UUAGAUAGCGGCAAACCGGUGAGG
AACACGUGGGUAACGUACCUUGGGAAGAGAGAUAGCCAAUCGAAAGGUUGGGUAAUACCU
CGUACGCUCUAAAAUCUGGAUGGUU-UCAGAGGAAAGAUGGCCUC-AAANAAUNANCUAN
CGUCCUAAGAGCGACCCGCGGCCUAUCAGGUAGUUGGUAAGGUAACGGCCUACCAAGCCU
AAGACGGGUAGCUAGCCUGAGAGGGUGUUUAGCCACAUCGGGACUGAGACACUGCCCGGA
CUCCUACGGGAGGCUGCAGUCGAGAAUAUUUUUCAAUGGGCGAAAGCCUGAAAAUGCGAC
GCCGCGUGGGGGAUGAAGGUUUUCGGAUUGUAAACCCCUUUUAUUGGAGACGAAAGCUCU
UGGUGUGAAUAAUGCCAAGGGGUGCCUGUACCCAAUGAAUAAGCCACGGCUAAC-UCCGU
GCCAGCAGCCGCGGUAAUACGGAGGUGGCGAGCGUUACUCGGAUUAACUGGGUGUAAAGG
GUCUGUAGGCGGCUAAAUAAGUGGGAGGUGAAAUCUUUCGGCUUAACCGGA---------
------------------------------------------------------------
------------------------------------------------------------
------------------------------------------------------------
------------------------------------------------------------
------------------------------------------------------------
------------------------------------------------------------
------------------------------------------------------------
------------------------------------------------------------
------------------------------------------------------------
------------------------------------------------------------
------------------------------------------------------------
------------------------------------------------------------
------------------------------------------------------------
------------------------------------------------------------
------------------------------------------------------------
-------------------
>KA3385A-1R_merged_00247.1 <unknown description>
------------------------------------------------------------
------------------------------------------------------------
------------------------------------------------------------
------------------------------------------------------------
------------------------------------------------------------
------------------------------------------------------------
------------------GGUAACUUU-GUGUUUGAGUGGGGUAAUGGCCUACCAAGACC
ACAAUGGGUAGCCGGUCUGAGAGGAUGUACGGCCACACUGGGACUGAGAUACGGCCCAGA
CUCCUACGGGAGGCAGCAGUGGGGAAUAUUGCGCAAUGGGGGAAACCCUGACGCAGCGAC
GCCGCGUGGAUGAUGAAGGCCUUUGGGUUGUAAAAUCCUGUUCUGGGGGAAGAA-ACCUU
AAGGGCCAAUAACCCUUAAG-CUGACGGUACCCCAAGAGAAAGCUCCGGCUAAU-UAUGU
GCCAGCAGCCGCGGUAAUACAUAAGGAGCAAGCGUUAUCCGGAAUUAUUGGGCGUAAAGA
GCUCGUAGGCGGUCUUAAAAGUCAGGUGUGAAAUUAGCAGGCUCAACCUGCUAAGGUCAU
CUGNAACUUUGUGACUUGAGGAUAGAAGAGGAAAGUGGAAUUCCCGGUGUAGCGGUGAAA
UGCGUAGAUAUCGGGAGGAACACC-AGUGGCGAAGGCGGCUUUCUGGUCUAUCUCUGACG
CUGAGGAGCGAAAGCUAGGGGANNNAANNNNA--AGUUA---------------------
------------------------------------------------------------
------------------------------------------------------------
------------------------------------------------------------
------------------------------------------------------------
------------------------------------------------------------
------------------------------------------------------------
------------------------------------------------------------
------------------------------------------------------------
------------------------------------------------------------
------------------------------------------------------------
------------------------------------------------------------
------------------------------------------------------------
-------------------
>KA3385A-1R_merged_00249.1 <unknown description>
------------------------------------------------------------
------------------------------------------------------------
------------------------------------------------------------
------------------------------------------------------------
------------------------------------------------------------
------------------------------------------------------------
------------------------------------------------------------
------------------------------------------------------------
------------------------------------------------------------
------------------------------------------------------------
------------------------------------------------------------
------------------------------------------------------------
------------------------------------------------------------
------------------------------------------------------------
------------------------------------------------------------
------------------------------------------------------------
------------------------------------------------------------
------------------------------------------------------------
-------------------------------------------------------UCUAU
AGUUUAGGU----A--ACUUUGU-GUUUGAGAUCGU-AGAGUG-CCUUCG-GG--AACUC
UGAGACAGGUGCUGCAUGGCUGUCGUCAGCUCGUGUCGUGAGAUGUUGGGUUAAGUCCCG
UAACGAGCGCAACCCUUAUCCUUAGUUGCCAACAGG--UCA---AGCUGGGAACUCUAGG
GAGACUGCCGGUGAUAAACCGGAGGAAGGUGGGGACGACGUCAAGUCAUCAUGGCCCUUA
UGGGUAGGGCUACACACGUGCUACAAUGGCCGGUACAGAGGGCAGCGAACUUGCGAAAGU
CAGCAAAUCCCAGAAAGCCGGUCCUAGUCCGGAUUGCAGUCUGCAACUCGACUGCAUGAA
GUCGGAAUCGCUAGUAAUCGCGAAUCAG-AAUGUCGCGGUGAAUACGUUCCCGGGCCUUG
UACACACCGCCCGUCAAACCAA---AGU---UACCUAAACUA-UAGA-------------
------------------------------------------------------------
-------------------
>KA3385A-1R_merged_00251.1 <unknown description>
-------------------------------------ucuauaguuuagguaacuuugug
uuugauggggaugaaagagggacnuggauuuauucugaguuccuugcuuauccucagaaa
uacggAGAGUUUGAUCCUGGCUCAGGAUGAACGCUGGCGGCGUGC-CUAACACAUGCAAG
UCGAACGAGA--AGCCUGAUUCCUUCGGGNUGAUG-GCAGAAAGUGGCGAACGGGUNANN
NACNNGUGGGUAAUCUACCCUGUUGUGGGGGAUAACCCUCCGAAAGGAGGGUUAAUACCG
CAUAAUAUCUUCUCCUCAUAAGAGAAGAAGAUUAAAGAUGGCC-UCAACAC-AAAGUUA-
C-CUAAACUAUAGA----------------------------------------------
------------------------------------------------------------
------------------------------------------------------------
------------------------------------------------------------
------------------------------------------------------------
------------------------------------------------------------
------------------------------------------------------------
------------------------------------------------------------
------------------------------------------------------------
------------------------------------------------------------
------------------------------------------------------------
------------------------------------------------------------
------------------------------------------------------------
------------------------------------------------------------
------------------------------------------------------------
------------------------------------------------------------
------------------------------------------------------------
------------------------------------------------------------
------------------------------------------------------------
------------------------------------------------------------
------------------------------------------------------------
------------------------------------------------------------
-------------------
>KA3385A-1R_merged_00255.1 <unknown description>
------------------------------------------------------------
------------------------------------------------------------
------------------------------------------------------------
------------------------------------------------------------
------------------------------------------------------------
------------------------------------------------------------
---------------------------------------------------UCUAAGUUU
AGGUAACUUUG-UGUU-UGAGUCG--GCUUCGCCAC--UGG---UGUU---CUUCCGAAU
AUC-UACGA-AUUCACCUCU----ACACUCGGA-AUUCCACUCA--CCUC-UCCNG-GAU
UCA-----AGCGAUGCAGUCUUAAAGGCAAUUCCGGAGUUGAGCCCCGGGCUU-------
------UCA-------------C--CUCUAAC-UUACAA--AGCC---GC---C-UACGU
GCCUUUA--CGCGGUAAUACGAGGGGAGCUAGCGUUAUUCGGAAUUACUGGGCGUAAAGC
GCACGUAGGCGGCUUUGUAAGUUAGAGGUGAAAGCCCGGGGCUCAACUCCGGAAUUGCCU
UUAAGACUGCAUCGCUUGAAUCCAGGAGAGGUGAGUGGAAUUCCGAGUGUAGAGGUGAAA
UUCGUAGAUAUUCGGAAGAACACC-AGUGGCGAAGCCGACUCAA---ACACAAAGUUAC-
CUAAACUAAGA-------------------------------------------------
------------------------------------------------------------
------------------------------------------------------------
------------------------------------------------------------
------------------------------------------------------------
------------------------------------------------------------
------------------------------------------------------------
------------------------------------------------------------
------------------------------------------------------------
------------------------------------------------------------
------------------------------------------------------------
------------------------------------------------------------
------------------------------------------------------------
-------------------
>KA3385A-1R_merged_00258.1 <unknown description>
------------------------------------------------------------
------------------------------------------------------------
------------------------------------------------------------
------------------------------------------------------------
------------------------------------------------------------
------------------------------------------------------------
------------------------------------------------------------
------------------------------------------------------------
------------------------------------------------------------
------------------------------------------------------------
------------------------------------------------------------
------------------------------------------AUUUACUGGGUAUAAAGG
GCGCGUAGGCGGGCUUGUAAGUCAGAGGUGAAAUCCUGCAGCUUAACUGUAGAACUGCCU
UUGAAACUGCAAGUCUUGAGUUCGGAAGAGAGAGAUGGAAUUCCAGGUGUAGUGGUGAAA
UACGUAGAUAUCUGGAAGAACACC-AGUGGCGAAGGCGAUCUCUUGGUCCGUAACUGACG
CUGAGGCGCGAAAGCGUGGGGAGCAAACAGGAUUAGAUACCCUGGUAGUCCACGCUGUAA
ACGAUGAAUACUAGGUGUUGGUCCC----AUAG-----GGAUCAGUGCCGCAGCAAAUGC
AUUAAGUAUUCCACCUGGGGAGUACGAUCGCNAGGNUNAAACNCAAAGNNANNGACGGAG
GCUCACACAA--------------------------------------------------
------------------------------------------------------------
------------------------------------------------------------
------------------------------------------------------------
------------------------------------------------------------
------------------------------------------------------------
------------------------------------------------------------
------------------------------------------------------------
------------------------------------------------------------
------------------------------------------------------------
-------------------
>KA3385A-1R_merged_00259.1 <unknown description>
uaccaacuagcuaaucagacgcaggcuuaucuuaaggcgagacauugcugccucuuuaac
aacauacccaugcggguccgcugcauuauucgguauuagcccgccuuucggcggguuauu
cccaaCCCUAAGGCAAAUUACCUACGCGUUACUCACCCGGCGCCC-UUAACNCAUGCAAG
UCA-ACGAGAA-AAG----UGUAGCAAUAUG-----CUGUAAAGUGGCGCACGGGUGAGU
AACGCGUAGGUAAUUUGCCUUAGGGUUGGGAAUAACUCCGCGAAAGCGGUGCUAAUACCG
AAUAAUGCAGCGGACCCGCAUGGGUAUGUUGUUAAAGAGGCA------GCAA---UGUCU
CGCCUUAAGAUAAGCCUGCGUCUGAUUAGCUAGUUGGUAGAGUAAAAGCCUACCAAGGCA
ACGAUCAGUAGCUGGUCUGAGAGGAUGAUCAAACACAAUGGAACUGAGACACGGUCCAGA
CUCCUACGGGAGGCAGCAGUGAGGAAUAUUGGGCAAUGCCCGAAAGGGUGACCCAGCAAC
GCCGCGUGGAGGAUGAAGUCCUUUUGGAUGUAAACUCCUGUUGGAAGGGACGAAUAAUUA
AUGCC-GUAA--AGCAUUAGUCUGACGGUACCUUCAAAGAAAGCACCGGCUAAC-UACGU
GCCAGCAGCCGCGGUAAUACGUAGGGUGCAAGCGUUGUCCGGAUUUACUGGGUGUAAAGG
GCGCGCAGGCGGACCUUUAAGUCAUGGGUGAAAUCUUUCCGCUUAACGGAAAAACUGCCC
CUGAUACUAUUGGUCUUGAGUUCGGUAG--------------------------------
------------------------------------------------------------
------------------------------------------------------------
------------------------------------------------------------
------------------------------------------------------------
------------------------------------------------------------
------------------------------------------------------------
------------------------------------------------------------
------------------------------------------------------------
------------------------------------------------------------
------------------------------------------------------------
------------------------------------------------------------
------------------------------------------------------------
------------------------------------------------------------
------------------------------------------------------------
-------------------
>KA3385A-1R_merged_00264.1 <unknown description>
------------------------------------------------------------
------------------------------------------------------------
------------------------------------------------------------
------------------------------------------------------------
------------------------------------------------------------
------------------------------------------------------------
------------------------------------------------------------
------------------------------------------------------------
------------------------------------------------------------
------------------------------------------------------------
------------------------------------------------------------
------------------------------------------------------------
---------------------------------------------------UCUAAGUUU
AGGUAACUUUGUGU-UUGA--UCGGGAGGAGACAGAGGUAUUCCAGGGGAAGCGGUAAAA
UGUGAUAAUCCUUGGAGGACCACC-UGUGGCGAAGGCGUCUGUCUAGAAC-GANNUNACU
GUGNNNGACGAAAGCUAGGGGAGCGAUCCGGAUUAGAUACCCGAGUAGUCCUAGCUGUAA
ACUCUGUGAACUAUGUGUUACAAAACC-UCCGU--GGUUUUGUAGUGCCGUAGCGAAGGC
GUUAAGUUCACCGCCUGGGAAGUAUAGUCGCAAGACCGAAACUUAAAGGAAUUGGCGGGU
CAA-ACACAAAG-UUACCU-AAACUAUAGAAUCAAACACAA-------------------
------------------------------------------------------------
------------------------------------------------------------
------------------------------------------------------------
------------------------------------------------------------
------------------------------------------------------------
------------------------------------------------------------
------------------------------------------------------------
------------------------------------------------------------
------------------------------------------------------------
-------------------
>KA3385A-1R_merged_00268.1 <unknown description>
------------------------------------------------------------
------------------------------------------------------------
------------------------------------------------------------
------------------------------------------------------------
------------------------------------------------------------
------------------------------------------------------------
------------------------------------------------------------
------------------------------------------------------------
------------------------------------------------------------
------------------------------------------------------------
------------------------------------------------------------
------------------------------------------------------------
------------------------------------------------------------
------------------------------------------------------------
------------------------------------------------------------
------------------------------------------------------------
------------------------------------------------------------
------------------------------------------------------------
---GUAACUUGUGUUUGAGCCUGGGAACGUAUUCACCGCGGCAUGCUGAUCCUUACUAGC
GAUUCCAAUU-CAC--GGAGUCGAGUUGCAGACUCC-GAUCCG-AACUGA-CC-GAUUUU
AGGGAUUAGCCCCCCCUCGCGGUCG-CAGCCCGUAUCG-GCCAU--UG---UA------G
CAACGAGCGCAACCCUUGCCUUUAGUUGCCAGCAU---UGAG----UUGGGCACUCUAAA
GGGACUGCCGGUGUUAAACCGGAGGAAGGUGAGGAUGACGUCAAGUCCUCAUGGCCCCUA
UGUCCAGGGCUACACACGUGCUACAAUGGCCGAUACAAAGGGCUGCGAACCCGCGAGGGG
GGGCUAAUCCCAUAAAAUCGGCCUCAGUUCGGAUCGGAGUCUGCAACUCGACUCCGUGAA
GUUGGAAUCGCUAGUAAUCGCGGAUCANC-UUNCCGCGGUGAAUACGUUCCCAGGCCUCA
AACACAAAG----UUAC-------------------------------------------
------------------------------------------------------------
-------------------
>KA3385A-1R_merged_00269.1 <unknown description>
ccguaggagucugggccgugucucagucccaguguggcugaucauccucucaaaccagcu
auggaucgucgccuugguaggccuuuaccccaccaacuagcuaauccancgcgggccgau
ccuccUCCGAUAAAUCUUUCCCCCGAAGGGCGUAUG-CGGUAUUA-CUCAC-CGUUCCAG
UGGCUAUCCC-----------GCAGAGGG----------GUUAGCGGCGGACGGGUGAGU
AACGCGUGGGA-ACGUACCCUCUUCUGCGGGAUAGCCACUGGAAACGGUGAGUAAUACCG
CAUACG--------CCCUUCGGGG--------GAAAGA----------UUUA-------U
CGGAGGAGGAUCGGCCCGCGUUGGAUUAGGUAGUUGGUGGGGUAAUGGCCUACCAAGCCU
ACGAUCCAUAGCUGGUUUUAGAGGAUGAUCAGCCAC------------------------
------------------------------------------------------------
------------------------------------------------------------
------------------------------------------------------------
------------------------------------------------------------
------------------------------------------------------------
------------------------------------------------------------
------------------------------------------------------------
------------------------------------------------------------
------------------------------------------------------------
------------------------------------------------------------
------------------------------------------------------------
------------------------------------------------------------
------------------------------------------------------------
------------------------------------------------------------
------------------------------------------------------------
------------------------------------------------------------
------------------------------------------------------------
------------------------------------------------------------
------------------------------------------------------------
------------------------------------------------------------
-------------------
>KA3385A-1R_merged_00271.1 <unknown description>
------------------------------------------------------------
------------------------------------------------------------
------------------------------------------------------------
------------------------------------------------------------
------------------------------------------------------------
------------------------------------------------------------
------------------------------------------------------------
------------------------------------------------------------
------------------------------------------------------------
------------------------------------------------------------
------------------------------------------------------------
------------------------------------------------------------
------------------------------------------------------------
------------------------------------------------------------
------------------------------------------------------------
------------------------------------------------------------
------------------------------------------------------------
------------------------------------------------------------
------------------------------------------------------------
------------------------------------------------------------
------------------------------------------------------------
----------------------------------AGG-UAA---CUUUGUG---UUUGAG
CAGACUGCCGCAGAUAAUGCGGAGGAAGGUGGGGAUGACGUCAAAUCAUCAUGCCCCUUA
CGUCCCGGGCUACACACGUGCUACAAUGGCCUGUANAGAGGGUAGCGAAAGAGCGAUCUU
AAGCCAAUCCCAAAAAGCAGGUCCCAGUUCGGAUUGGAGGCUGCAACUCGCCUCUAUGAA
GUAGGAAUCGCUAGUAAUCGCGGAUCAGC-ACGCCGCGGUGAAUACGUUCCCGGGCCUUG
UACACACCGCCCGUCAAAC-AC-AAAGUUACCUAAACUUGAAG-----------------
------------------------------------------------------------
-------------------
>KA3385A-1R_merged_00274.1 <unknown description>
------------------------------------------------------------
------------------------------------------------------------
------------------------------------------------------------
------------------------------------------------------------
------------------------------------------------------------
------------------------------------------------------------
------------------------------------------------------------
------------------------------------------------------------
------------------------------------------------------------
------------------------------------------------------------
------------------------------------------------------------
----------------------ug-GUUUGAGUGGUGAUCACGUUUAUUGGGUCUAAAGG
GUCCGUAGCUGGUUGGAUAAGUUCUUUGUGAAAUUGUUAGGCUUAACUUAACGAAUGCAA
GGAAAACUAUCUGACUAGGAACCGGGAGAAGGCAAAAGUACUUUGGGGGGAGUGGUAAAA
UGCUAUAAUCCUCAAAAGACUACC-UAUGGCGAAGGCAUUUGCCUAGAAC-GGUUNGNNN
NUGAUGGNCGAAAGCUAGGGGAGCGAUCCGGAUUAGAUACCCGAGUAGUCCUAGCCGUAA
ACGCUGUGAGCUAUGUGUUGCAUGUUC-UUCGA--GGACAUGCAGUGCCGAAGCGAAGGC
AUUAAGCUCACCACCAGGGAAGUACGGUCGCAAGAUUGAAACUUAAAGAAAUUGGCGGGG
GCUUACACAAGGGGUGCGGCGUGCGGUUUAAUUGAACUAUACGCCGGAAAUCUCACCAGG
AG---CGACG-CANGAUGNANGUCNNANCAAGAACAUGCAA-----CACU-------AGC
UC-AC-AGC--GUUUACGGCUAG-GACUACUCGGG-UAUCUA--AUCCGGAUCGCUCC-C
C-----------------------------------------------------------
------------------------------------------------------------
------------------------------------------------------------
------------------------------------------------------------
------------------------------------------------------------
------------------------------------------------------------
------------------------------------------------------------
-------------------
>KA3385A-1R_merged_00275.1 <unknown description>
------------------------------------------------------------
------------------------------------------------------------
------------------------------------------------------------
------------------------------------------------------------
------------------------------------------------------------
------------------------------------------------------------
------------------------------------------------------------
------------------------------------------------------------
------------------------------------------------------------
------------------------------------------------------------
------------------------------------------------------------
------------------------------------------------------------
-----------------------------------------------UUGUGUUUGACCU
UCUAUAGU-UUAGGUAACUUUGUGUUUGAGGGUAGUGGAAUUUCCUGUGUAGCGGUGAAA
UGCGUAGAUAUAGGAAGGAACACC-AGUGGCGAAGGCGACUACCUGGACUGAUACUGACA
CUGAGGUGCGAAAGCGUGGGGAGCAAACAGGAUUAGAUACCCUGGUAGUCCACGCNGUAA
ACGAUGUCUACUAGCCGUUGGGACU---CUUGA----AGUCUUAGUGGCGCAGCUAACGC
ACUAAGUAGACCGCCUGGGGAGUACGGCCGCAAGGUUAAAACUCAAAUGAAUUGACGGGG
GUCAACACAAA-GUUACCUAAACUA-UAGAAGUCAACACA--------------------
------------------------------------------------------------
------------------------------------------------------------
------------------------------------------------------------
------------------------------------------------------------
------------------------------------------------------------
------------------------------------------------------------
------------------------------------------------------------
------------------------------------------------------------
------------------------------------------------------------
-------------------
>KA3385A-1R_merged_00277.1 <unknown description>
------------------------------------------------------------
------------------------------------------------------------
------------------------------------------------------------
------------------------------------------------------------
------------------------------------------------------------
------------------------------------------------------------
------------------------------------------------------------
------------------------------------------------------------
------------------------------------------------------------
------------------------------------------------------------
------------------------------------------------------------
------------------------------------------------------------
------------------------------------------------------------
------------------------------------------------------------
------------------------------------------------------------
-------------CCGUAAGG-GCCAUGAGGACUUGA--C----GUCAUCCCCACCUUC-
-CUCUCG--GCUUAUCACCGGC-AG---UCCC-----CUUAGAG-UGCCCAA-CUAAUGC
UGGCAACUAAGGGCGAGGGUUGCGCUGUUGCGGGACUUAACC-CAAAUCUCACGACACGA
GCUGACACA-GCCAUGCAGCACCUG--UCAC--CGGUCCA----GCCGAAC-UGA--AG-
----GA-AUC-CAU--CUU-GGAAACC-GCGACCGGGAUGUCA-AG---GGCU--GGACC
GGUGACAGGUGCUGCAUGGCUGUCGUCAGCUCGUGUCGUGAGAUGUUGGGUUAAGUCCCG
CAACGAGCGCAACCCUCGCCCUUAGUUGCCAGCAU---UCAG----UUGGGCACUCUAAG
GGGACUGCCGGUGAUAAGCCGGAGGAAGGUGGGGAUGACGUCAAGUCCUCAUGGCCCUUA
CGGGCUGGGCUACACACGUGCUACAAUGGUGGUGACAGUGGGCAGCGAGACGGCAACGUC
GAGCUAAUCUCC-AAAAACCAC--------------------------------------
------------------------------------------------------------
------------------------------------------------------------
------------------------------------------------------------
-------------------
>KA3385A-1R_merged_00278.1 <unknown description>
------------------------------------------------------------
------------------------------------------------------------
------------------------------------------------------------
------------------------------------------------------------
------------------------------------------------------------
------------------------------------------------------------
-------------------------------------------AAUGG--UAUUAACAAA
AAGUAGGUUCUCUCACUUGACAG-------AGCUUUAC--GACUCGAAAGCCU-UCAUCA
CUCACGCGGGUUGCUGC-GUCAGGNAUUUNNCNCANUGNGNNAAAUCCUGACGCAGCAAC
GCCGCGUGAGUGAUGAAGGCUUUCGAGUCGUAAAGCUCUGUCAAGUGAGAAGAACCUACU
UUUUGUUAAUACCAUUAAGUACUGACGGUAUCACUGAAGGAAGCACCGGCUAAC-UCCGU
GCCAGCAGCCGCGGUAAUACGGGGGGUGCAAGCGUUAUUCGGAAUUAUUGGGCGUAAAGG
GCGCNUAGGCG-------------------------------------------------
------------------------------------------------------------
------------------------------------------------------------
------------------------------------------------------------
------------------------------------------------------------
------------------------------------------------------------
------------------------------------------------------------
------------------------------------------------------------
------------------------------------------------------------
------------------------------------------------------------
------------------------------------------------------------
------------------------------------------------------------
------------------------------------------------------------
------------------------------------------------------------
------------------------------------------------------------
------------------------------------------------------------
-------------------
>KA3385A-1R_merged_00280.1 <unknown description>
------------------------------------------------------------
------------------------------------------------------------
------------------------------------------------------------
------------------------------------------------------------
------------------------------------------------------------
------------------------------------------------------------
------------------------------------------------------------
------------------------------------------------------------
------------------------------------------------------------
------------------------------------------------------------
------------------------------------------------------------
------------------------------------------------------------
------------------------------------------------------------
------------------------------------------------------------
------------------------------------------------------------
------------------------------------UAACACCGGCGGUCCUGUUAG-AG
UCCCUCCCGA-UAAAUCGGGGAUGG--AACUAAC---AGCAGGGGUUUCGCUGUUAUAGG
AUUAACCCGACAUC-UCACGAC-ACGAGCUGACGAC-AG-CCAUGCAGCACCUGUGAAAG
UUUCACCCUUGCGGGA-ACCAUCUGUUUCAAAGGUAUCCAACGCGCAGAACCUUACCUGG
GUUUGACAUGGUUG--GAUNNCUUUCUGGAAACAGAGUGN-NUGCCGCAG-GG-UGAAAC
UUUCACAGGUGCUGCAUGGCUGUCGUCAGCUCGUGUCGUGAGAUGUCGGGUUAAGUCCUA
UAACGAGCGAAACCCCUGCUGUUAGUUACCAUCCC---GAUU--UCGGGGGGACUCUAAC
AGGACCGCCGGUGUUAAACCGGAGGAAGGUGGGGAUGACGUCAAGUCCUCAUGGCCUUUA
UGCCCAGGGCGUCACACGUGCUACAAUGGUAACUACAAAGCGUCGCAAUACCGUAAGGUG
GAGCAAAUCGCAUAAAAGUUAUCUCAGUCCGGAUUGAGGGCUGCAAUUCGCCCUCAUGAA
GUUGGAAUCGCUAGUAAUCGUGAAUCAGCCACGUCACGGUGAAUGUGUUCCUGAGCCUUG
UACACACCGCCCGUCAA-------------------------------------------
------------------------------------------------------------
-------------------
>KA3385A-1R_merged_00281.1 <unknown description>
------------------------------------------------------------
------------------------------------------------------------
----------------------CAAAAUU--C-CUCACUGC-UGC-CU--CCCGUAGGAG
UCGGACGUGUG-CAG--UUCCAGUGUGCUGAUC---AUUCAGACCAGCUAACCAUCGCGG
CCUUGGUAGGCCAU-UCCCUACCAACAAGC--UAA---UG-GUACGCGG-GCUAAUACCG
AAUAACAUCUUUGAAACCUCGGUUUNNAAGAUCAAAGGUGGCC-UCUAUUUAUANGCUAC
UGUUUGAAGAUGAGCCCGCGUACCAUUAGCUNGUUGGUAGGGUAAUGGCCUACCAAGGCN
NCGAUGGUUAGCUGGUCUGAGAGGAUGAUCAGCCACACUGGAACUGACACACGGUCCAGA
CUCCUACGGGAGGCAGCAGUGAGGAAUUUUGCGCAAUGGGGGAAACCCUGACGCAGCAAC
GCCGCGUGAGUGAUGAAGGCUUUCGAGUCGUAAAGCUCUGUCAAG---------------
------------------------------------------------------------
------------------------------------------------------------
------------------------------------------------------------
------------------------------------------------------------
------------------------------------------------------------
------------------------------------------------------------
------------------------------------------------------------
------------------------------------------------------------
------------------------------------------------------------
------------------------------------------------------------
------------------------------------------------------------
------------------------------------------------------------
------------------------------------------------------------
------------------------------------------------------------
------------------------------------------------------------
------------------------------------------------------------
------------------------------------------------------------
------------------------------------------------------------
-------------------
>KA3385A-1R_merged_00287.1 <unknown description>
------------------------------------------------------------
------------------------------------------------------------
------------------------------------------------------------
------------------------------------------------------------
------------------------------------------------------------
------------------------------------------------------------
------------------------------------------------------------
------------------------------------------------------------
------------------------------------------------------------
------------------------------------------------------------
------------------------------------------------------------
------------------------------------------------------------
------------------------------------------------------------
------------------------------------------------------------
------------------------------------------------------------
------------------------------------------------------------
------------------------------------------------------------
------------------------------------------------------------
------------------------------------------------------------
------------------------------------------------------------
------------------------------------------------------------
------------------------------------------------------------
------------------------------GGACGUAAUAACGCGACgAUAUGCGCUUAA
GGUUCCUCGUUGAA-GAUCAAUACAAUGAUCUAUCC--CCAGCGCCUGGGCCGAUAGGUC
CGGGUAAUCUUGCAAAUUUAAUCGUGCUGGGGAUAGAUCAUUGUAAUUAUUGAUCUUCAA
CGAGGAAUUCCUAGUAAGCGCGAGUCAU-CAGCUCGCGUUGAUUACGUCCCUGCCCUUUG
UACACACCGCCCGUCGCUCCUACCGAUGAAUGGUCCGGUGA-AAUCCU-CGGA--GCCGC
AAGGC-GAAGUCGAUUGAACCUUACCAUUUAGAGGAAGG---------------------
-------------------
>KA3385A-1R_merged_00288.1 <unknown description>
------------------------------------------------------------
------------------------------------uguuugaccuucuauaguuuaggu
aacuuUGUGUUUGAUCCUGGCUCAGAUUGAACGCUGGCGGCGUGC-UUAACACAUGCAAG
UCGAACGAGAA-AGG-----GACUUCGGUC------CUGUAGAGUGGCGCACGGGUGAGU
AACGCGUAGGUAAUCUACCUCUGCAUCUGGGAUAACACUUCGAAAGGGGUGCUAAUACCG
GANACACUUAUGG-ACCGCAAGGU-CUAUAAGGAAAGGAGACC-UCUCCUUGGAAGUUUC
UGUGUAGAGAUGAGCCUGCGUCCCAUUAGCUAGUUGGCAGGGUAAAGGCCUACCAAGGCG
ACGAUGGGUAGCGGGUCUGAGAGGAUGAUCCGCCACACUGGAACUNAAACACAAAGUUAC
CUAA-ACUAUAGA-----------------------------------------------
------------------------------------------------------------
------------------------------------------------------------
------------------------------------------------------------
------------------------------------------------------------
------------------------------------------------------------
------------------------------------------------------------
------------------------------------------------------------
------------------------------------------------------------
------------------------------------------------------------
------------------------------------------------------------
------------------------------------------------------------
------------------------------------------------------------
------------------------------------------------------------
------------------------------------------------------------
------------------------------------------------------------
------------------------------------------------------------
------------------------------------------------------------
------------------------------------------------------------
------------------------------------------------------------
-------------------
>KA3385A-1R_merged_00289.1 <unknown description>
------------------------------------------------------------
------------------------------------------------------------
--------------------------------UCUAUAGUUAGG---UAACUU-UGUGUU
U-GAGCG-GUAACAG--GGGGUUAUAGNUAGNN--CCUGUUGAGCGGCGGACGGGUGAGU
AAUGCAUAGGA-AACUGCCCAGUAGUGGGGGAUAGCCCGGGGAAACCCGGAUUAAUACCG
CGUACG--------CCCUUCGGGG--------GAAAGCAGGGGNU-C-UUCG-GACCUUG
CGCUAUUGGAUGUGCCUAUGUCGGAUUAGCUAGUUGGUGGGGUAAAGGCCUACCAAGGCG
ACGAUCCGUAGCUGGUCUGAGAGGAUGAUCAGCCACAUCGGGACUCAAACACGNNCCGAA
CUCCUACGGGAGGCAGCAGUGGGGAAGAUCAAACACAAAGUU--ACC-------------
------------------------------------------------------------
------------------------------------------------------------
------------------------------------------------------------
------------------------------------------------------------
------------------------------------------------------------
------------------------------------------------------------
------------------------------------------------------------
------------------------------------------------------------
------------------------------------------------------------
------------------------------------------------------------
------------------------------------------------------------
------------------------------------------------------------
------------------------------------------------------------
------------------------------------------------------------
------------------------------------------------------------
------------------------------------------------------------
------------------------------------------------------------
------------------------------------------------------------
------------------------------------------------------------
-------------------
>KA3385A-1R_merged_00291.1 <unknown description>
------------------------------------------------------------
---------------------------------------------------------ggu
aacuuUGUGUUUGAUCAUGGCUCAGAUUGAACGCUGGCGGCAGGC-CUAACACAUGCAAG
UCGAGCG-GUAANNG-GANGUAGCUUGCNNCUUU-GCUGACGAGCGGCGGACGGGUGAGU
AAUGCUUGGGA-ANAUGCCUUNNGGUGGGGGACAACAGUUGGAAACGACUGCUAAUACCG
CAUAAU--------GUCUACGGAC--------CAAAGGGGG-----C-UUCG-G--CUCU
CGCCUUUAGAUUGGCCCAAGUGGGAUUAGCUAGUUGGUGAGGUAAUGGCUCACCAAGGCG
ACGAUCCCUAGCUGGUUUGAGAGGAUGAUCAGCCACACUGGGACUGAGACACGGCCCAGA
CUCCUACGGGAGGCAGCAGUG---------------------------------------
------------------------------------------------------------
------------------------------------------------------------
------------------------------------------------------------
------------------------------------------------------------
------------------------------------------------------------
------------------------------------------------------------
------------------------------------------------------------
------------------------------------------------------------
------------------------------------------------------------
------------------------------------------------------------
------------------------------------------------------------
------------------------------------------------------------
------------------------------------------------------------
------------------------------------------------------------
------------------------------------------------------------
------------------------------------------------------------
------------------------------------------------------------
------------------------------------------------------------
------------------------------------------------------------
-------------------
>KA3385A-1R_merged_00292.1 <unknown description>
------------------------------------------------------------
------------------------------------------------------------
------------------------------------------------------------
------------------------------------------------------------
------------------------------------------------------------
------------------------------------------------------------
-----------------GCGGACCAUUAGUUUGUUGGUGGGGUAAAGGCCUACCAAGACU
GCGAUGGUUAGCUGGUCUGAGAGGAUGAUCAGCCACACUGGAACUGGUACACGGUCCAGA
CUCCUACGGGAGGCAGCAGUGAGGAAUUUUGCGCAAUGGGGGCAACCCUGACGCGGCAAC
GCCGCGUGAGUGAAGAAGGCCUUUGGGUCGUAAAGCUCUGUCGACAGGGAAGAAGUUAUU
GUUGUUUAAUAGAUGACAGUAUUGACGGUACCUGUAGAGGAAGCACCGGCUAAC-UCCGU
GCCAGCAGCCGCGGUAAUACGGGGGGUGCAAGCGUUAUUCGGAAUUACUGGGCGUAAAGG
GUGUGUAGGCGGUCAAA-CACAAAGUUACCUAAACUAUAGAAGUAACUUUGUGUUUGACU
UCGGGUC-CCAAC-----------------------------------------------
------------------------------------------------------------
------------------------------------------------------------
------------------------------------------------------------
------------------------------------------------------------
------------------------------------------------------------
------------------------------------------------------------
------------------------------------------------------------
------------------------------------------------------------
------------------------------------------------------------
------------------------------------------------------------
------------------------------------------------------------
------------------------------------------------------------
------------------------------------------------------------
------------------------------------------------------------
-------------------
>KA3385A-1R_merged_00294.1 <unknown description>
------------------------------------------------------------
------------------------------------------------------------
--cuuUGUGUUUGAUNCUGGCUCAGGACGAACGCUGGCGGCGUGC-CUAACACAUGCAAG
UCU-GGGAGA--AAG---GGNUAGCAAUAUCC----CGNUAAACCGGCAAACGGGUGAGU
AACAAGNACGUAACCUACCUUGAAAACGGGGAUAACCUCGAGAAAUCGGGGCUAAUACCC
GAUAAUUUUCUGUUGCAGCAUUGCGAUAGAAACAAAAGCC--------CAAA-----GGG
UGUUUCAAGAUGGGCCUGCGUCCCAUUAGAUAGUUGGCGGGGUAACAGCCCACCAAGUCU
ACGAUGGGUAGCUGGUCUGAGAGGAUGAUCAAACACAAAGUUACU---------------
------------------------------------------------------------
------------------------------------------------------------
------------------------------------------------------------
------------------------------------------------------------
------------------------------------------------------------
------------------------------------------------------------
------------------------------------------------------------
------------------------------------------------------------
------------------------------------------------------------
------------------------------------------------------------
------------------------------------------------------------
------------------------------------------------------------
------------------------------------------------------------
------------------------------------------------------------
------------------------------------------------------------
------------------------------------------------------------
------------------------------------------------------------
------------------------------------------------------------
------------------------------------------------------------
------------------------------------------------------------
-------------------
>KA3385A-1R_merged_00295.1 <unknown description>
------------------------------------------------------------
------------------------------------------------------------
------------------------------------------------------------
------------------------------------------------------------
------------------------------------------------------------
------------------------------------------------------------
------------------------------------------------------------
------------------------------------------------------------
------------------------------------------------------------
------------------------------------------------------------
------------------------------------------------------------
------------------------------------------------------------
------------------------------------------------------------
------------------------------------------------------------
------------------------------------------------------------
------------------------------------------------------------
------------------------------------------------------------
------------------------------------------------------------
------------------------------------------------------------
GUUGGAAACC-UCC--CGAAUC-CACCAGAGAUGGA-GGAGUGCCCUUCG-GG-GAAUGG
GAUGUCAGGUGCUGCAUGGCUGUCGUCAGCUCGUGUCGUGAGAUGUUGGGUUAAGUCCCG
CAACGAGCGCAACCCUUGUCUUUAGUUGCUAACAG---UCGG----CUGAGCACUCUAGA
GAGACUGCCGGUGUUAAACCGGAGGAAGGUGGGGAUGACGUCAAGUCCUCAUGGCCCUUA
UGCCCAGGGCUACACACGUGCUACAAUGGCGGCCACAAUGGGCUGCGACACUGCGAAGUG
AAGCCAAUCCCAAAAAAGCCGCCUCAGUUCGGAUUGGAGUCUGCAACNCGACUCCAUGAA
GCCGGAAUCGCUAGUAAUCGGAGAUCAG-AACGCUCCGGUGAAUACGUUCCCGGGCCUCA
AACACAAAGUUACCUAAACUAUAGA-----------------------------------
------------------------------------------------------------
-------------------
>KA3385A-1R_merged_00297.1 <unknown description>
------------------------------------------------------------
------------------------------------------------------------
------------------------------------------------------------
------------------------------------------------------------
------------------------------------------------------------
------------------------------------------------------------
------------------------------------------------------------
------------------------------------------------------------
------------------------------------------------------------
-----------ACUCAAGAU---AGCAGUAUCAAAGGCUUCCAAGGUUGAGCC-------
------CUG-------------GGCUUUUACUCUGACUAAACUAUCCGCCUA-----CGC
GCCCUUAGCC-CAGUAAUUCCGAGCAAGCUAGCCCCCUUCGUANNN-CNGNGU-UNNAGG
GNGCGUAGGCGGAUAGUUUAGUCAGAGGUNAAAGCCCAGGGCUCAACCUUGGAANUGCCU
UUGAUACUGGCUAUCUUGAGUNCGGNAGAGGUNNGUGGAANNCCGAGUGUAGAGGUGAAA
UUCGUAGAUAUUCGGNNGAACACC-AGUGGCGAAGGCGACNNACUGGNCCGNUACUGACG
CUGAGGCNCGAAAGCGUGGGGAGCAAACAGGAUUAGAUACCCUGGUAGUCCACGCUGUAA
ACGAUGAGUGCUAGUUGUCGGCAUG---CAUG-----CAUGUCGGUGACGCAGCUAACGC
AUUAAGCACUCCGCCUGGGGAGUACGGUCGCAAGAUUAAAACUCAAAGGAAUUGACGGGG
ACUCAAACACAAAGUU-ACC----------------------------------------
------------------------------------------------------------
------------------------------------------------------------
------------------------------------------------------------
------------------------------------------------------------
------------------------------------------------------------
------------------------------------------------------------
------------------------------------------------------------
------------------------------------------------------------
------------------------------------------------------------
-------------------
>KA3385A-1R_merged_00299.1 <unknown description>
------------------------------------------------------------
------------------------------------------------------------
------------------------------------------------------------
--------------------UCUAUAGUUUAG----GUCUUU-GUGUUGAACGGGUGAGU
AACACGUAGGUAACCUGCCCCUGAAACAGGGAUAACUUCGCGAAAGCGUUGCUAAUACCU
GAUAUCGUUCCGAUAACUAUGGUUGUCGAAAUGAAAGGUGACU-UCUUCAUGAAAGUUGC
CGUUCAGGGAGGGGCCUGCGCACCAUUAGCUUGUUGGUGGGGUAAUGGCCUACCAAGGCG
ACGAUGGUUAGCUGGUCUGAGAGGAUGAUCAGCCACACUGGAACUGAAACACGGUCCAGA
CUCCUACGGGAGGCAGCAGUGAGGAAUUUUGCGCAAUGGGGGAAACCCUGACGCAGCAAC
GCCGCGUGAGUGAAGAAGGCUUUCGGGUCGUAAAGCUCUGUCAAGUGGGAAAAA-AGUCU
GAUGAUUAAUAGUUGUCAGAUCUGAUGGUANCACUAANGGAAGCACCGGCUAAC-UCCGU
GCCAGCAGCCGCGGUAAUACGGNGGGUGCAAGCGUUNNUCGGAAUUACUGGNCGUCAAAC
ACA---AAGUUACCUAAACUAU-AGA----------------------------------
------------------------------------------------------------
------------------------------------------------------------
------------------------------------------------------------
------------------------------------------------------------
------------------------------------------------------------
------------------------------------------------------------
------------------------------------------------------------
------------------------------------------------------------
------------------------------------------------------------
------------------------------------------------------------
------------------------------------------------------------
------------------------------------------------------------
------------------------------------------------------------
------------------------------------------------------------
------------------------------------------------------------
-------------------
>KA3385A-1R_merged_00300.1 <unknown description>
------------------------------------------------------------
------------------------------------------------------------
------------------------------------------------------------
------------------------------------------------------------
------------------------------------------------------------
------------------------------------------------------------
------------------------------------------------------------
------------------------------------------------------------
-------------------------------------------CAGUUACAUCCAGAGA-
GCCGUCUUCACCACGGUGUUCCUCCAGAUAUCUAAGCAUUUCA-CCGCUAC-ACCUGGA-
--AUUCCAAUCU------CCCCU-ACCGUACUCAAGAAA-----CCCAG----U-UUC-U
GCCGGC-----CUUUCAGGGUUGAGCCCUGAGCGUUACUCGGAAUUACUAGGCGUAAAGC
GUGUGUAGGCGGGAACUUAAGUCUGUCGUGAAAGCUCAGGGCUCAACCCUGAAAGGCCGG
CAGAAACUGNGUUUCUUGAGUACGGUAGGGGAGAUUGGAAUUCCAGGUGUAGCGGUGAAA
UGCGUAGAUAUCUGGAAGAACGCC-AAAGGCGAAGGCAGAUCUCUGGGCCGGCACUGACG
CUGAGACACGAAAGCUAGGGGAGCAAACANNANNAGAUACCCUGGUAGUCCUAGCCGUAA
ACGAUGUAGACCAGGUGUGGGAGG---UAUCGACC---CCUCCCGUGCCGACGCUAACGC
AUUAAGUCUACCGCCUGGAGAGU-CAAACACAAAGUU--ACCUAAACU--AUAGA-----
------------------------------------------------------------
------------------------------------------------------------
------------------------------------------------------------
------------------------------------------------------------
------------------------------------------------------------
------------------------------------------------------------
------------------------------------------------------------
------------------------------------------------------------
------------------------------------------------------------
------------------------------------------------------------
-------------------
>KA3385A-1R_merged_00302.1 <unknown description>
------------------------------------------------------------
------------------------------------------------------------
------------------------------------------------------------
------------------------------------------------------------
------------------------------------------------------------
------------------------------------------------------------
------------------------------------------------------------
------------------------------------------------------------
------------------------------------------------------------
------------------------------------------------------------
------------------------------------------------------------
------------------------------------------------------------
----------------------------G-----CCCCCG--AC---AG-UCCCU-AUUA
AUC--AUUAC-UCC-UU-AAUGGGACUGUNGGGGCACGUAUUUCAUUGUCAGAGGUGAAA
UUCUUGGAUUUAUGAAAGACGGAC-CACUGCGAAAGCUUGCCAAGGUGUUUUCAUU--AA
UCAA-GAACGAAAGUUGGGGGCUCGAAGACGAUCAGAUACCG------------------
------------------------------------------------------------
------------------------------------------------------------
------------------------------------------------------------
------------------------------------------------------------
------------------------------------------------------------
------------------------------------------------------------
------------------------------------------------------------
------------------------------------------------------------
------------------------------------------------------------
------------------------------------------------------------
------------------------------------------------------------
------------------------------------------------------------
-------------------
>KA3385A-1R_merged_00303.1 <unknown description>
------------------------------------------------------------
------------------------------------------------------------
------------------------------------------------------------
------------------------------------------------------------
------------------------------------------------------------
------------------------------------------------------------
------------------------------------------------------------
------------------------------------------------------------
------------------------------------------------------------
------------------------------------------------------------
------------------------------------------------------------
------------------------------------------------------------
------------------------------------------------------------
------------------------------------------------------------
------------------------------------------------------------
------------------------------------------------------------
------------------------------------------------------------
------------------------------------------------------------
------------------------------------------------------------
------------------------------------------------------------
------------------------------------------------------------
--------------------------------------GAGG----GGAUGGAU--UA-A
UC-AGUGCUGGCGCCUAGCCAGCGGAAGUUUGAGGCAAUAACAGGUC-GUAUGCCCUUAA
UGUUCUGGGCCGCACGCGCGCUACACUGAUUAAUCCAACGAGUGCCUGGGCCGAUAGGUC
CGGGUAAUCUUGCAAAUUUAAUCGUGCUGGGGAUAGAU----------------------
------------------------------------------------------------
------------------------------------------------------------
------------------------------------------------------------
-------------------
>KA3385A-1R_merged_00305.1 <unknown description>
------------------------------------------------------------
------------------------------------------------------------
------------------------------------------------------------
------------------------------------------------------------
------------------------------------------------------------
------------------------------------------------------------
------------------------------------------------------------
------------------------------------------------------------
------------------------------------------------------------
------------------------------------------------------------
------------------------------------------------------------
------------------------------------------------------------
------UG-U-GUUUGAGAUGUU-G-GGUUAAGUCCCGCAACGAG-CGCAACCCUCGCCU
UU-AGUUACCAUCAUUUAG-UUGGGGA-CUCUAAAGG-AACCGCCAUUGUA---GC-A--
--CGU-G-UGU-----AG--C-CC-AG-CGCGUA-AGGGC-CA-UG-A--GGACUUGACG
-UCA--UCCCAUUCC-UCCGGCUUACACCGGC---GGUUCCUUUAGAGUCCCCAAC-UAA
AUGAUGGUAACUAAAGGCGAGGG------UU-G----CGC-UCGUUGCGGGA-CUAACCC
AACAUCUCACACAC--GAGCUG-ACGACAGCCAUGC-AGCACC----UGUGUU--CCAGU
CCCCGAAGAAGAGAUCCAUC-UCUGGAAUCGUCCGAAUGAACGCGCAGAACCUUACCAGC
GUUUGACAUG-UCC--GGACGAUUUCCAGAGAUGGAUCUCUUC-CCUUCG-GG--GACUG
GAACACAGGUGCUGCAUGGCUGUCGUCAGCUCGUGUCGUGAGAUGUUGGGUUAAGUCCCG
CAACGAGCGCAACCCUCGCCUUUAGUUACCAUCAU---UUAG----UUGGGGACUCUAAA
GGAACCGCCGGUGAUAAGCCGGAGGAAGGUGGGGAUGACGUCAAGUCCUCAUGGCCCUUA
CGCGCUGGGCUACACACGUGCUACAAUGGCGGUGACAGUGGGCAGCAAACUCGCGAGNGU
GNGCUAAUCUCC-AAAAGCCGUCUCAGUUCGGAUUGUUCUCUGCAACUCGAGAGCAUGAA
GGCGGAAUCGCUAGUAAUCGCGGAUCANC-ANNNNGCGGUGAAUACGUUCCCAGGCCUUG
UACACACCGCCCAUCAAACCAA---AGUUACCU---------------------------
------------------------------------------------------------
-------------------
>KA3385A-1R_merged_00308.1 <unknown description>
------------------------------------------------------------
------------------------------------------------------------
------------------------------------------------------------
------------------------------------------------------------
------------------------------------------------------------
------------------------------------------------------------
------------------------------------------------------------
------------------------------------------------------------
------------------------------------------------------------
------------------------------------------------------------
---------------UUGUGUUUGACCUU--CUAUAGUUUA------GG-UAAC-UUUGU
-------------GUU-GACGGGGGGUGCAAGCGUUAUUCGGAAUUAUUGGGCGUAAAGG
GCGCGUAGGCGGUCUUGUCGGUCAGAUGUGAAAGCCCNGGGCUCAACCCUGGACGUGCAU
UUGAAACAGCAAGACUUGAGUANGGNAGAGGNNAGUGGAAUUCCAGGUGUAGCGGUGAAA
UGCGUAGAUAUCUGGAGGAACANC-AGUGGCGAAGGCGNNCAACUGGACUGACACUGACG
CUGAGGUGCGAAAGCAUGGGGU-CAAACACAA--AGUUACC-------U--AAACUAUAG
AGGUCAAACACAAAG---------------------------------------------
------------------------------------------------------------
------------------------------------------------------------
------------------------------------------------------------
------------------------------------------------------------
------------------------------------------------------------
------------------------------------------------------------
------------------------------------------------------------
------------------------------------------------------------
------------------------------------------------------------
------------------------------------------------------------
------------------------------------------------------------
-------------------
>KA3385A-1R_merged_00310.1 <unknown description>
------------------------------------------------------------
------------------------------------------------------------
------------------------------------------------------------
---------A--AGC-CUUGGUGGCCGUUA-----CCCUCCAACUAGCUGAUGGG-----
-ACGC--AGGCC-CCU--CCCGAAGUGC---AUCGCCCUUU--CGGGCGUGCUU-UA-GU
CAUGUGGUCAUGGAGGUUAGAGACUCGAUGACUAAAGCC---------CGAAGGGCGAUG
CACUUCGGGAGGGGCCUGCGUCCCAUCAGCUAGUUGGUAGGGUAACGGCCUACCAAGGCU
UCGACGGGUAGGGGACCUGAGAGGGUGGUCCCCCACAUUGGCACUGAAACACGGGCCAAA
CACCUACGGGCGUCAACANNANGNNANCAAACACAAAGUUA-------------------
------------------------------------------------------------
------------------------------------------------------------
------------------------------------------------------------
------------------------------------------------------------
------------------------------------------------------------
------------------------------------------------------------
------------------------------------------------------------
------------------------------------------------------------
------------------------------------------------------------
------------------------------------------------------------
------------------------------------------------------------
------------------------------------------------------------
------------------------------------------------------------
------------------------------------------------------------
------------------------------------------------------------
------------------------------------------------------------
------------------------------------------------------------
------------------------------------------------------------
------------------------------------------------------------
-------------------
>KA3385A-1R_merged_00315.1 <unknown description>
------------------------------------------------------------
------------------------------------------------------------
------------------------------------------------------------
------------------------------------------------------------
------------------------------------------------------------
------------------------------------------------------------
------------------------------------------------------------
------------------------------------------------------------
------------------------------------------------------------
------------------------------------------------------------
------------------------------------------------------------
-------------------------------------UACAUCUACAUUCCGCCCACUUC
AUUUACACUCAGAUAAACAGUUCAAUGGC--AGUUUCUCGGUUGAGCCGAAGAUUUCCCA
CUGACU-UACUUAUCUUGAGUGUAAAUGAAGUGGGCGGAAUGUAGCAUGUAGCGGUGAAA
UGCAUAGAUAUGCUACAGAAUACC-AAUUGCGAAGGCAGCUCACUAAAUUACAACUGACG
CUCAUGCACGAAAGCGUGGGGAUCAAACAGGAUUAGAUACCCUGGUAGUCCACGCUGUAA
ACGAUGAUUACUCGUUGUUGGCG-----AUACAC-----AGUCAGCGACCAAGCGAAAGU
GAUAAGUAAUCCACC---------------------------------------------
------------------------------------------------------------
------------------------------------------------------------
------------------------------------------------------------
------------------------------------------------------------
------------------------------------------------------------
------------------------------------------------------------
------------------------------------------------------------
------------------------------------------------------------
------------------------------------------------------------
------------------------------------------------------------
-------------------
>KA3385A-1R_merged_00318.1 <unknown description>
------------------------------------------------------------
------------------------------------------------------------
------------------------------------------------------------
------------------------------------------------------------
------------------------------------------------------------
--------------------------------------G---------GUAA------CU
UUGUGUUUGAGAGGCCUGCGUAGUAUCAGCUUGUUGGUAGUGUAAUAGACUACCAAGGCU
AUGACGCUUAGGGGGGGUGAGAGCCCGGUCCCCACCGAUGGUACUGAGACACGGCUCANA
CACNNANGGGUGGCCGCAGUCGAGAAUCUUCCGCAAUGGACGAAAGUCUGACGGAGCGAC
GUCGCGUGAUCGAUGAAGUCCUUCGGGAUGUAAAGAUCUUUUUUAGGUGAAGAA------
-----GUUU-A----------UUGACAUUAACCUACGAAUAAGGGGUUGCUAAA-CUCGU
GCCAGCAGCAGCGGUAAUACGAGUACCCCGAGCGUUAUUCGGAAUCAUUGGGCGUAAAGG
GUCUGUAGGCGGUUAUAUUAGUCUUUUGUCAAAAACCAGGGCUCAACCCUGGAUCCGCAA
AAGAAACGGUAUAACUUGAGGAUGUGAGAGGUGUACGGAACUCACGGUGUAGGGGUGAAA
UCCGUUGAUAUCGUGGGGAACACC-GAAAGCGAAGGCAGUACACUGGCACAUUCCUGACG
------------------------------------------------------------
------------------------------------------------------------
------------------------------------------------------------
------------------------------------------------------------
------------------------------------------------------------
------------------------------------------------------------
------------------------------------------------------------
------------------------------------------------------------
------------------------------------------------------------
------------------------------------------------------------
------------------------------------------------------------
------------------------------------------------------------
------------------------------------------------------------
-------------------
>KA3385A-1R_merged_00319.1 <unknown description>
-------------------------------------------caccuuugaucuaaaaa
accgaaguuuaaaagauauuauccgguauuagcaucgcuuucgcaauguuauccccgauu
cagagGUAGAUUACCCACG--UGUUACUCACCCGUGGCCACUUUA-CUAUCUUUAGCAAG
-CUAAAGAGUU-CUC---UGCGACUUGCAUGU----GU----AG-----CACGGGUGAGU
AACACGUGGGUAAUCUACCUCUGAAUCGGGGAUAACAUUGCGAAAGCGAUGCUAAUACCG
GAUAAUAUCUUUUAAACUUCGGUUUUUUAGAUCAAAGGUGGUC-UCUACAUGUAAGCUAC
UGUUUGGAGAUGAGCCCGCGUACCAUUAGCUAGUUGGUAGGGUAAGUGCCUACCAAGGCU
UCGAUGGUUAGCUGGUCUGAGAGGAUGAUCAGCCACACUGGAACUGACACACGGUCCAGA
CUCCUACGGGAGGCAGCAGUGAGGAAUCAAACACAAAGUU----ACCUAAACUAUAGAA-
GCCUUGUGUUUGAU----------------------------------------------
------------------------------------------------------------
------------------------------------------------------------
------------------------------------------------------------
------------------------------------------------------------
------------------------------------------------------------
------------------------------------------------------------
------------------------------------------------------------
------------------------------------------------------------
------------------------------------------------------------
------------------------------------------------------------
------------------------------------------------------------
------------------------------------------------------------
------------------------------------------------------------
------------------------------------------------------------
------------------------------------------------------------
------------------------------------------------------------
------------------------------------------------------------
------------------------------------------------------------
-------------------
>KA3385A-1R_merged_00322.1 <unknown description>
------------------------------------------------------------
----------------------------------------------ucuauaguuuaggu
aacuuUGUGUUUGAUCC-GGCUCAGAUUGAACGCUGGCGGCAUGC-CUUACACAUGCAAG
UCGAACG-GUAACAG----GNANCUUGCUNN----GCUGNNGAGUGGCGAACGGGUGAGU
AAUANAUCGGA-ACGUGCCCAGUANUGGGGGAUAGCNCGGCGAAAGCCGGAUUAAUACCG
CAUACG--------NCCUGAGGGN--------GAAAGNGGGGGUN-C-NCAAuUACCUCA
CGUUNUUNGAGCGGCCGAUGGCUGAUUAGCUAGUUGGUAGGGUAAAGGCCUACCAAGGCG
ACGAUCAGUAGCUGGUCUGAGAGGACGAUCAAACACAAAGUUACCUAAACAUAGA--AG-
CUCAAACACAAAG-----------------------------------------------
------------------------------------------------------------
------------------------------------------------------------
------------------------------------------------------------
------------------------------------------------------------
------------------------------------------------------------
------------------------------------------------------------
------------------------------------------------------------
------------------------------------------------------------
------------------------------------------------------------
------------------------------------------------------------
------------------------------------------------------------
------------------------------------------------------------
------------------------------------------------------------
------------------------------------------------------------
------------------------------------------------------------
------------------------------------------------------------
------------------------------------------------------------
------------------------------------------------------------
------------------------------------------------------------
-------------------
>KA3385A-1R_merged_00323.1 <unknown description>
------------------------------------------------------------
------------------------------------------------------------
------------------------------------------------------------
------------------------------------------------------------
--------------------------------AAAUUGUUCAUAUUAAUAGUGUGUUCCG
AAUAGAAUCAUNC-UAUUUANAUN-AAC-UNUAACUUCUUCCC-UGU-CGAC-AAGCUU-
UAC--GACCCAAAGGCCUUCUUCACUCAGCNGCNNNGCNGCGUNAGUG--AAGAAGGCCU
UUGGUCGUAAGCUCGUCGAAGAAGAAGUUANUUCAUACU--ANNUAGUAU--GAANUA-A
CUUCUUCCCU-GUCGACAG--AGCUUUACGACCCAAAGGCCUCUUCACUGACGCAGCAAC
GCCGCGUGAGUGAAGAAGGCCUUUGGGUCGUAAAGCUCUGUCGACAGGGAAGAAGUUAUU
UCAUAUAAAUAGUAUGA-------------------------------------------
------------------------------------------------------------
------------------------------------------------------------
------------------------------------------------------------
------------------------------------------------------------
------------------------------------------------------------
------------------------------------------------------------
------------------------------------------------------------
------------------------------------------------------------
------------------------------------------------------------
------------------------------------------------------------
------------------------------------------------------------
------------------------------------------------------------
------------------------------------------------------------
------------------------------------------------------------
------------------------------------------------------------
------------------------------------------------------------
------------------------------------------------------------
-------------------
>KA3385A-1R_merged_00325.1 <unknown description>
------------------------------------------------------------
------------------------------------------------------------
------------------------------------------------------------
------------------------------------------------------------
----------------UCACUGCUGCCUCCCGUAGGAGUCUGGGCCGUGUUCCAGUCCCA
GUGUGGCUGACAUCCUCU-CAGAC-CAGCUACCCAUCGCGGCC------UUGGAAGCUUC
CGCCUAUAGACGAGCUCGCGUCCCAUUAGCUUGUUGGUGAGGUAACGGCUCACCAAGGCC
GCGAUGGGUAGCUGGUCUGAGAGGAUGAUCAGCCACACUGGGACUGGAACACGGCCCAGA
CUCCUACGGGAGGCAGCAGUGAGGAAUCUUGCGCAAUGGGGGAAACCCUGACGCAGCCAC
GCCGCGUGGGUGAAGAAGGCCUUCGGGUCGUAAAGCCCUGUCAGGUGGGAAGAACCGCAU
AGGACUGAAUAAGUCCUUUGCCUGACGGUACCACCAAAGGAAGCACCGGCUAAC-UCCGU
GCCAGCAGCCGCGGUAAUACGGAGGGUGCAAGCGUUGUUCGGNAUAACUNNGNGUNNAGA
GUGUGUAGGCGNCUNNGUAAGUCAUAUGUGAAAGCCCUCGGCUCAACCGAGGAAGUGCAU
NUGANACUGCNUAGCUUGAGUCCUNGAGAGGGGUGUGGAAUUCCCGGUGUAGAGGUGNAA
UUCGUAGAUAUCGGGAGGAACACC-AGUGGCGAAGGCGACACCCUGGANGGAGACUGACG
CUGAGACACGAAAGCGUGGGUAGCAAACACGAUCAAACACAAGGUUA--CCUAACUAUAG
AAGUCAAACACAAAGU-UA-----------------------------------------
------------------------------------------------------------
------------------------------------------------------------
------------------------------------------------------------
------------------------------------------------------------
------------------------------------------------------------
------------------------------------------------------------
------------------------------------------------------------
------------------------------------------------------------
------------------------------------------------------------
------------------------------------------------------------
------------------------------------------------------------
-------------------
>KA3385A-1R_merged_00327.1 <unknown description>
cccgaaggaaucagaagucagcuucucguucgacuugcauguguuaggcacgccgccagc
guucauccugagccaggaucaaacucuccguauuucugaggauaagcaaggaacucagaa
uacggAGAGUUUGAUCCUGGCUCAGGAUGAACGCUGGCGGCGUGC-CUAACACAUGCAAG
UCGAACGAGA--AGCCUGAUUCCUUCGGGAUGAUG-GCAGAAAGUGGCGAACGGGUGAGU
AACGCGUGGGUAAUCUACCCUGUUGUGGGGGAUAACCCUCCGAAAGGAGGGUUAAUACCG
CAUAAUAUCUUCUCCUCAUAAGAGAAGAAGAUUAAAGAUGGCC-UCUAUAC-UAUGCUAU
CGCUUCAGGAUGAGCCUGCGUCCUAUUAGUUAGUUGGUGGGGUAAUGGCCUACCAAGACC
ACAAUGGGUAGCCGGUCUGAGAGGAUGUACGGCCACACUGGGACUGAGAUACGGCCCAGA
CUCCUACGGGAGGCAGCAGUGGGGAAUAUUGCGCAAUGGGGGAAACCCUGACGCAGCGAC
GCCGCGUGGAUGAUGAAGGCCUUUGGGUUGUAAAAUCCUGUUCUGGGGGAAGAA-ACCUU
AAGGGCCAAUAACCCUUAAG-CUGACGGUACCCCAAGAGAAAGCUCCGGCUAAU-UAUGU
GCCAGCAGCCGCGGUAAUACAUAAGGAGCAAGCGUUAUCCGGAAUUA-------------
------------------------------------------------------------
------------------------------------------------------------
------------------------------------------------------------
------------------------------------------------------------
------------------------------------------------------------
------------------------------------------------------------
------------------------------------------------------------
------------------------------------------------------------
------------------------------------------------------------
------------------------------------------------------------
------------------------------------------------------------
------------------------------------------------------------
------------------------------------------------------------
------------------------------------------------------------
------------------------------------------------------------
------------------------------------------------------------
-------------------
>KA3385A-1R_merged_00330.1 <unknown description>
------------------------------------------------------------
------------------------------------------------------------
------------------------------------------------------------
------------------------------------------------------------
------------------------------------------------------------
------------------------------------------------------------
------------------------------------------------------------
------------------------------------------------------------
------------------------------------------------------------
------------------------------------------------------------
------------------------------------------------------------
------------------------------------------------------------
------------------------------------------------------------
------------------------------------------------------------
------------------------------------------------------------
------------------------------------------------------------
------------------------------------------------------------
-----------------------------------------------------------A
ACUAGGACAAG-GGUUGCGCUCGUUGCGGGACUUAACCCAACACUCACGACACGAGCUGA
---CGACAGC-C-A--UGCACCUGUCUAGAUGCCGANGCGCCA-CCUUCACGU--GGANU
CUAGACAGGUGCUGCAUGGCUGUCGUCAGCUCGUGUCGUGAGAUGUUGGGUUAAGUCCCG
CAACGAGCGCAACCCUUGUCCUUAGUUGCCAUCAGG--UUA---AGCUGGGCACUCUAAG
GAGACUGCCUACG-CAAGUAGGAGGAAGGUGGGGAUGACGUCAAGUCCUCAUGGCCCUUA
CGCCUAGGGCCACACACGUUCUACAAUGGGUGCUACAAAGGGCUGCGAGACCGCAAGGUG
GAGCCAAUCCCAAAAAAGCAUCCUCAGUUCAGAUUGGAGUCUGCAACUCG----------
------------------------------------------------------------
------------------------------------------------------------
------------------------------------------------------------
-------------------
>KA3385A-1R_merged_00331.1 <unknown description>
------------------------------------------------------------
------------------------------------------------------------
------------------------------------------------------------
------------------------------------------------------------
------------------------------------------------------------
------------------------------------------------------------
------------------------------------------------------------
------------------------------------------------------------
------------------------------------------------------------
------------------------------------------------------------
------------------------------------------------------------
------------------------------------------------------------
------------------------------------------------------------
-------------------GACUGGAAGAGGAGAGUGGAAUUGUCGGUGUAAGGGUGAAA
UCUGUGGAUAUCGACAAGAACGCC-UGUGGGGAAGCCGACUCUCUGGUCCUGAACUGACG
CUGAGGGACGAAAGCUAGGGGAAUCAAUAGGAUUAGAUACCCUAGUAGUCCUAGCUGUAA
ACGAUGGGCACUAGGUAUCUGUNC----GUAA------GGAUGGGUGCCGUAGUUAACAU
GUUAAGUGCCCCACCUGGGGACUACGGCCGCAAGGCUAAAACUCAAAGGAAUUGACGGGG
GCCU-CAAACACAAAGUUACCUAAACUAUAGAA-GNUCAAACAC----------------
------------------------------------------------------------
------------------------------------------------------------
------------------------------------------------------------
------------------------------------------------------------
------------------------------------------------------------
------------------------------------------------------------
------------------------------------------------------------
------------------------------------------------------------
------------------------------------------------------------
-------------------
>KA3385A-1R_merged_00334.1 <unknown description>
------------------------------------------------------------
------------------------------------------------------------
------------------------------------------------------------
------------------------------------------------------------
------------------------------------------------------------
------------------------------------------------------------
------------------------------------------------------------
------------------------------------------------------------
------------------------------------------------------------
------------------------------------------------------------
------------------------------------------------------------
------------------------------------------------------------
------------------------------------------------------------
------------------------------------------------------------
------------------------------------------------------------
------------------------------------------------------------
------------------------------------------------------------
------------------------------------------------------------
------------------------------------------------------------
-------------------------GAGGAUUUGAC-GUCGUCCCCUUCC-UC-CGGCUU
GU-UACCGGCGCUCCUUAGA-GUGCCCAGCA--UAACCUGA-----UGGC--AA------
CAA--AGGACAAGGGUUG-CGNUCGUUGCNAUCAGG--UUA---UGCUGGGCACUCUAAG
GAGACUGCCGGUAACAAGCCGGAGGAAGGUGGGGACGACGUCAAAUCCUCAUGGCCUUUA
UACCCNGGGCUACACACGUACUACAAUGGCCGGUACAGAAGGCUGCAAUACCGCGAGGUG
GAGCUAAUCCUC-AAAGCCGGUCUCAGUUCAGAUUGGAGUCUGCAACUCGACUCCAUGAA
GGUGGAAUCGCUAGUAAUCGCAGAUCAGC-ACGCUGCGGUGAAUACGUUCCCGGGCCUUG
UACACACCGCCCGUCAAGCCAUGGGAGUUGGGAGUACCCGAAAUCGCCGAUCUAACC-UU
CG-GGGUGACGGUGCCUAAGGUAAGACCAACGACUGGGGUUAAGUCAAACCAAAGUUA--
-------------------
>KA3385A-1R_merged_00337.1 <unknown description>
------------------------------------------------------------
------------------------------------------------------------
------------------------------------------------------------
------------------------------------------------------------
------------------------------------------------------------
------------------------------------------------------------
------------------------------------------------------------
------------------------------------------------------------
------------------------------------------------------------
------------------------------------------------------------
------------------------------------------------------------
------------------------------------------------------------
------------------------------------------------------------
------------------------------------------------------------
------------------------------------------------------------
------------------------------------------------------------
------------------------------------------------------------
------------------------------------------------------------
----------UCUAUAGUUUAGGUAACUUUGUGUU-UGAUACGCGAGGAACCUUACCAGG
GCUUGACAUCUAGU--GACCAUU-UAUCGAAAGAUAGAUUU---UCUUUU-AG--ACACU
AGAGUCAGGUGGUGCACGGUUGCCGUCAGCAUGUGCCUUGAGGUGCUCCCUUAAAUGGGU
UAACAUGCGCAACCCUCGUCCUAUGUUA----------UAAG---------UG-UCAUAG
GAGACUGCCUCCGAAUAGGGGGAGGAAGGAGAGGAUGACGUCAAAUCAGCGUGUCCUUUA
UGCCCUGGGCGACACACAUGGUACAAUGGUCGGGACAACGGGUUGCCAAACCGAAAGGUG
GAGCUAAUCCUUCAAACCCGGCCCCAGUUCGGAUUGAGGGCUGAAAUUCGCCCUCAUGAA
GUUGGAAUCGCUAGUAAUCNCGGAUCANNCACNNNGCGGUGAAUACGUUCUCAAGUCUUG
UACUCACCGCCCAUCAA-------------------------------------------
------------------------------------------------------------
-------------------
>KA3385A-1R_merged_00338.1 <unknown description>
------------------------------------------------------------
------------------------------------------------------------
------------------------------------------------------------
------------------------------------------------------------
------------------------------------------------------------
------------------------------------------------------------
------------------------------------------------------------
------------------------------------------------------------
------------------------------------------------------------
------------------------------------------------------------
------------------------------------------------------------
------------------------------------------------------------
------------------------------------------------------------
------------------------------------------------------------
------------------------------------------------------------
------------------------------------------------------------
------------------------------------------------------------
------------------------------------------------------------
------------------------------------------------------------
------------------------------------------------------------
------------------------------------------------------------
-------------------CUUUAAUUGCCAUCAU---UAAG----UUGGGCACUUUAGN
GAGACUGCCGGUGUUAANCCGGAGGAAGGUGGGGAUGACGUCAAGUCCUCAUGGCCUUUA
UNNCCAGGGCUACACACGUGCUACAAUGGGNNGUACAAAGNGCNNCNANCNCNNGAGAGU
AAGCGAAUCUCAAAAAGCCAUCCUCAGUUCGGAUUGAAGUCUGCAACCCGACUUCAUGAA
GUUGGAAUCGCUAGUAAUCGCGGAUCAGC-AUGCCGCGGUGAAUACGUUCCCGGGCCUUG
UACACACCGCCCGUCACACCCGGAAAAUUGAUUGCACCAGAAGUCGUUGAGCUAACCGUU
UAUGGAGGCAGACGCCUACGGUGUGGUUAGUAAUCGGGGAUCAAAC---ACACCGUAGGC
-----------------GU
>KA3385A-1R_merged_00350.1 <unknown description>
auggaucgucgccuugguaggccauuaccccaccaacuagcuaauccaacgcgggccaau
cucucggcgauaaaucuuucccccggagggcguauacgguauuagcagucguuuccaacu
guuguUCCGUACCGAAA-GG-UAUGUUCCCACGCUGGCGGCAGGC-UUAACACAUGCAAG
UCGAACGGUC-----------UCUUCGGA----------GGNUGUUG-AGACGGGUGAGU
AACGCGUGGGA-ACAUACCUUUCGGUACGGAACAACAGUUGGAAACGACUGCUAAUACCG
UAUACG--------CCCUNNGGGG--------GAAAGA----------UUUA-------U
CGCCGAGAGAUUGGCCCGCGUUGGAUUAGCUAGUUGGUGGGGUAAUGGCCUACCAAGGCG
ACGAUCCAUAGCUGGUCUGAGAGGAUGAUCAGCCACACUGGGACUCAAACACAA---AGU
UACC--------------------------------------------------------
------------------------------------------------------------
------------------------------------------------------------
------------------------------------------------------------
------------------------------------------------------------
------------------------------------------------------------
------------------------------------------------------------
------------------------------------------------------------
------------------------------------------------------------
------------------------------------------------------------
------------------------------------------------------------
------------------------------------------------------------
------------------------------------------------------------
------------------------------------------------------------
------------------------------------------------------------
------------------------------------------------------------
------------------------------------------------------------
------------------------------------------------------------
------------------------------------------------------------
------------------------------------------------------------
-------------------
>KA3385A-1R_merged_00352.1 <unknown description>
------------------------------------------------------------
------------------------------------------------------------
------------------------------------------------------------
------------------------------------------------------------
------------------------------------------------------------
------------------------------------------------------------
------------------------------------------------------------
------------------------------------------------------------
----------------------------UCCCGAUAUCUACGCA----UUUCACCGCUAC
ACCGGGAAUUCCACUUUC-CUCUUCUAUCCUCAAGUCUU---AAAGUUUCAGAUGACCUU
ACAGGUGAAAC-----------UUUAAG-ACUUGAGGAUAANGCCNNCGCCACU-GGUGU
UCCU----CC-CGAUACUACGCAUUUCACC-GCUACACCGGGAAUUCCAUUUCCUCUUCU
AUCCUCAAGU--CUUAAAGNNUCAGGUGUGAAAUUAGCAGGCUCAACCUGCUAAGGUCAU
CUGAAACUUUAAGACUUGAGGAUAGAAGAGGAAAGUGGAAUUCCCGGUGUAGCGGUGAAA
UGCGUAGAUAUCGGGAGGAACACC-AGUGGCGAAGGCGGCUUUCUGGUCUAUCUCUGACG
CUGAGGAGCGAAAGCUAGGGGAGCAAACGGGAUUAGAUACCCCGG---------------
------------------------------------------------------------
------------------------------------------------------------
------------------------------------------------------------
------------------------------------------------------------
------------------------------------------------------------
------------------------------------------------------------
------------------------------------------------------------
------------------------------------------------------------
------------------------------------------------------------
------------------------------------------------------------
------------------------------------------------------------
------------------------------------------------------------
-------------------
>KA3385A-1R_merged_00354.1 <unknown description>
cuuuaccccaccaaccagcuaaugguccgcaaacucaucuccaaacaauugcuuccaagg
aucggcaaucuuucaugguuuaacuuguguuaaaacaccucauccgguauuagcuaaccu
uucgaUUAGUU--AUCCGGGCUCGGAG-GUAGAUUAUCUACGUGU-UCCACACAUGCAAG
UCGAACGAGAA-AGG---GAUUGCUUGCAAUC----CUGUAGAGUGGCGCACGGGUGAGU
AACACGUAGAUAAUCUACCUCCAAGCCNGGGAUAACUANUCGAAAGGNUNGCUAAUACCG
GAUGAGGUGUUUU-AACACAAGUU-AAACCAUGAAAGAUUGCC-GAUCCUUGGAAGCAAU
UGUUUGGAGAUGAGUUUGCGGACCAUUAGCUGGUUGGUGGGGUAAAGGCCUACCAAGGCU
ACGAUGGUUAGCUGGUCUGAGAGGAUGAUCAGUCAAACACAAAGUUACCUAAACUAUAGA
------------------------------------------------------------
------------------------------------------------------------
------------------------------------------------------------
------------------------------------------------------------
------------------------------------------------------------
------------------------------------------------------------
------------------------------------------------------------
------------------------------------------------------------
------------------------------------------------------------
------------------------------------------------------------
------------------------------------------------------------
------------------------------------------------------------
------------------------------------------------------------
------------------------------------------------------------
------------------------------------------------------------
------------------------------------------------------------
------------------------------------------------------------
------------------------------------------------------------
------------------------------------------------------------
------------------------------------------------------------
-------------------
>KA3385A-1R_merged_00356.1 <unknown description>
------------------------------------------------------------
------------------------------------------------------------
------------------------------------------------------------
------------------------------------------------------------
------------------------------------------------------------
------------------------------------------------------------
------------------------------------------------------------
------------------------------------------------------------
------------------------------------------------------------
------------------------------------------------------------
------------------------------------------------------------
------------------------------------------------------------
------------------------------------------------------------
------------------------------------------------------------
------------------------------------------------------------
------------------------------------------------------------
------------------------------------------------------------
------------------------------------------------------------
-AUCUGGUAA-CUUUGU-GUUUGAGGGUUGCGUCGUUGCG--GGACUUAACCCAAC-AUC
UCACGACACG-ACU--GAACAGC-CAUGCAGCACCU-G-UNUC-CNNUCN-CC--GAAGN
GNANNCCAGAUCUCUCUGGCGGUC--CAGG-CAUGUC---AAAAGGUGG-UAAGGUUCUG
C-------GC--------------GUUGCCAUCAU---UUAG----UUGGGAACUCUAAU
GGGACUGCCGGUGCUAAGCCGGAGGAAGGUGGGGAUGACGUCAAGUCCUCAUGGCCCUUA
CAGGGUGGGCUACACACGUGCUACAAUGGCGACUACAGAGGGU-----------------
-----AAUCCUU-AAAAGUCGUCUCA----------------------------------
------------------------------------------------------------
------------------------------------------------------------
------------------------------------------------------------
-------------------
>KA3385A-1R_merged_00357.1 <unknown description>
------------------------------------------------------------
------------------------------------------------------------
------------------------------------------------------------
------------------------------------------------------------
------------------------------------------------------------
------------------------------------------------------------
------------------------------------------------------------
------------------------------------------------------------
------------------------------------------------------------
----------------------------GGUAA----CUUU-----GUGUUGA-------
------UAA-------------UGACGGUAACCGGAGAAGAAGCCCCGGCUAAC-UUCGU
GCCAGCAGCCGCGGUAAUACGAAGGGGGCUAGCGUUGUUCGGAUUUACUGGGCGUAAAGC
GCACGUAGGCGGACUUUUAAGUCAGGGGUGAAAUCCCGGGGCUCAACCCCGGAACUGNCU
UCUAUAGUUUAGGUAUUGUGUUUGAGAGAGGUGAGUGGAAUUCCGAGUGUAGAGGUGAAA
UUCGUAGAUAUUCGGAGGAACACC-AGUGGCGAAGGCGGCUCACUGGCUCGAUACUGACG
CUGAGGUGCGAAAGCGUGGGGAGCAAACAGGAUUAGAUACCCUGGUAGUCCACGCCGUAA
ACGAUGAAUGUUAGCCGUUGGGGAG---UUUA-----CUCUUCGGUGGCGCAGCUAACGC
AUUAAACAUUCCGCCUGGGGAGUACGGUCGCAAGAUCAAA-CACAAAGUUACUAACUAUA
GA----------------------------------------------------------
------------------------------------------------------------
------------------------------------------------------------
------------------------------------------------------------
------------------------------------------------------------
------------------------------------------------------------
------------------------------------------------------------
------------------------------------------------------------
------------------------------------------------------------
------------------------------------------------------------
-------------------
>KA3385A-1R_merged_00359.1 <unknown description>
acucccuccgaagagggcguucgacuugcauguguuaagccugccgccagcguucguucu
gagccaggaucaaacucucaaguugauccugccgccagcguucguucugagccaggauca
acuugAGAGUUUGAUCCUGGCUCAGAACGAACGCUGGCGGCAGGC-UUAACACAUGCAAG
UCGAACGCCC-----------UCUCCGGA----------GGGAGUGGCAGACGGGUGAGU
AACACGUGGGA-ACCUACCUAGGGGUACGGAAUAACUCGGGGAAACUCGUGCUAAUACCG
UAUACG--------ACCUUCGGGU--------GAAAGA----------------------
------------------------------------------------------------
------------------------------------------------------------
------------------------------------------------------------
------------------------------------------------------------
------------------------------------------------------------
------------------------------------------------------------
------------------------------------------------------------
------------------------------------------------------------
------------------------------------------------------------
------------------------------------------------------------
------------------------------------------------------------
------------------------------------------------------------
------------------------------------------------------------
------------------------------------------------------------
------------------------------------------------------------
------------------------------------------------------------
------------------------------------------------------------
------------------------------------------------------------
------------------------------------------------------------
------------------------------------------------------------
------------------------------------------------------------
------------------------------------------------------------
-------------------
>KA3385A-1R_merged_00367.1 <unknown description>
------------------------------------------------------------
------------------------------------------------------------
------------------------------------------------------------
------------------------------------------------------------
------------------------------------------------------------
------------------------------------------------------------
------------------------------------------------------------
------------------------------------------------------------
------------------------------------------------------------
------------------------------------------------------------
------------------------------------------------------------
---AGGUAACUUUGUGUU--UGAGGGUGCAAGCGUUAAUCGGAUUUACUGGGCGGUAA-C
-UUUGU-GUUUGAUGGGUAAGUCGAUUGUGAAAUCCCCGGGCUCAACCUGGGAACUGCUU
UCGAUACUGCGUCACUAGAGUACGGUAGAGGGUGGUGGAAUUUCCGGUGUAGCGGUGAAA
UGCGUAGAUAUCGGAAGGAACAUC-AAUGGCGAAGGCANCCNCCUGGGCCUGUACUGACA
CUGAGACACGAAAGCGUGGGGAUCAAACAGGAUUAGAUACCCUGGUAGUCCACGCCGUAA
ACGAUGACAACUUGACGUUGGUUUG---CUUAG----UGAAUCAGUGUCGUAGCUAACGC
GAUAAGUUGUCCGCCUGGGGAGUACGGCCGCAAGGUUGAAACUCAAAGGAAUUGACG-GG
GCUCAAACACAAAGU----UACCUAAACUA-UA-GA------------------------
------------------------------------------------------------
------------------------------------------------------------
------------------------------------------------------------
------------------------------------------------------------
------------------------------------------------------------
------------------------------------------------------------
------------------------------------------------------------
------------------------------------------------------------
------------------------------------------------------------
-------------------
>KA3385A-1R_merged_00369.1 <unknown description>
------------------------------------------------------------
------------------------------------------------------------
--------------------------------CUUGAAAGUGCAG-AAGAAACCGGCA-G
AAUAGAGGGC--AUU-------AGGGGCUGA-----UGGAACGGUGGUGUAGGGGU--GA
AAUCCGUUGAU-AUCGACCGUUC-------CAUCAGCCCC-UAAU-GCCCUCUA-UUCUG
CC-GGUUUCUUCUGCACUUUCAAG--------UUGAGCC---------CUGA-------U
CUUUAACAGAAGA-CCU-AACAA-AUCGCCUAC--GGACGCUUUACGCCCAAUAAAUCCG
AUAACACUU--G-AGGCUCAC-GUAUUACCGAUGCUUCUGGCACUGAUAGCAGCCCCUUA
UUCCUAUC-CUAACAUCACCCGA-AGGUUUCUCAGAUAGAA-AAGCUCUUACAUUCCGAC
GCCGCGUGCUUGAAGACGUUCUUCGGAAUGUAAAGAGCUUUUCUAUCUGAGAAA------
-----CCUUC---------GGGUGAUGUUAGGAUAGGAAUAAGGGGCUGCUAAU-CACGU
GCCAGAAGCAUCGGUAAUACGUGAGCCUCAAGUGUUAUCCGGAUUUAUUGGGCGUAAAGC
GUCCGUAGGCGAUUUGUUAGGUCUUCUGUUAAAGAUCAGGGCUCAACCUUGAAAGUGCAG
AAGAAACCGGCAGAAUAGAGGGCAUUAGGGGCUGAUGGAACGGUCGGUGUAGGGGUGAAA
UCCGUUGAUAUCGACCGGAACACC-AAAAGCGAAGGCAUUCAGCUGGAAUGACCCUGACG
CUGAGGGACGA-------------------------------------------------
------------------------------------------------------------
------------------------------------------------------------
------------------------------------------------------------
------------------------------------------------------------
------------------------------------------------------------
------------------------------------------------------------
------------------------------------------------------------
------------------------------------------------------------
------------------------------------------------------------
------------------------------------------------------------
------------------------------------------------------------
------------------------------------------------------------
-------------------
>KA3385A-1R_merged_00373.1 <unknown description>
------------------------------------------------------------
------------------------------------------------------------
------------------------------------------------------------
------------------------------------------------------------
------------------------------------------------------------
------------------------------------------------------------
------------------------------------------------------------
------------------------------------------------------------
------------------------------------------------------------
------------------------------------------------------------
------------------------------------------------------------
------------------------------------------------------------
------------------------------------------------------------
------------------------------------------------------------
------------------------------------------------------------
------------------------------------------------------------
---------------------------------------------------------CCC
GACACCUCA-CGGCACGAGCUG-ACGACAACCAUGCAGCACCUUGUAU--AUUGUC----
---CGAAGAAAUGCCG--AUUUCUCGAC-ACGUC-AACAUACGCGAGGAACCUUACCUGG
GCUCAAAUGUAUGU--UGACGUG-UCGAGAAAUCGG-CAUU---UCUUCG-GA----CAA
UAUACAAGGUGCUGCAUGGUUGUCGUCAGCUCGUGCCGUGAGGUUUCGGGUUAAGUCCCA
UAACGAGCGCAACCCCUAUCAUUAGUUGCCAUCAGG--UCA---AGCUGGGGACUCUAAU
GAAACUGCCUACG-CAAGUAGGAGGAAGGUGGGGAUGACGUCAAAUCAGCACGGCCCUUA
CGUCCAGGGCUACACACGUGCUACAAUGGCCGGUACAAAGGGCAGCUACUCCGCGAGGAG
AUGCUAAUCUCG-AAAGCCGGUCUCAGUUCGGAUCGGAGUCUGCAACUCGACUCCGUGAA
GCUGGAAUCGCUAGUAAUCGCGCAUCAGCCAUGGCGCGGUGAAUACGUUCCCGGGCCUUG
UACACACCGCCCGUCAAACCAA--------------------------------------
------------------------------------------------------------
-------------------
>KA3385A-1R_merged_00374.1 <unknown description>
aaagccggggcuaaaaagauauuauucgguauuagcaucgcuuucgcaauguuaucccca
auucggagguagauuacccacguguuacucacccguacgccacuuuacuaucuuuagcaa
gcuaaAGAGUUCACGACUUGAUGUGUAAGCACGCUGGCGGCGUGC-UUAACACAUGCAAG
UCGUACGAGAA-CUC---UUUAGCUUGCUAAA----GAGUAAAGUGGCGUACGGGUGAGU
AACACGUGGGUAAUCUACCUCCGAAUUGGGGAUAACAUUGCGAAAGCGAUGCUAAUACCG
AAUAAUAUCUUUUUAGCCCCGGCUUUAAAGAUCAAAGGUGGUC-ACUACAUGUAAACUAC
UGUUUGGAGAUGAGCCCGCGCACCAUUAGCUUGUUGGUAGGGUAACGGCCUACCAAGGCU
UCGAUGGUUAGCUGGUCUGAGAGGAUGAUCAGCCACACUGGAACUGACACACGGUCUAAA
CACAAA-GUUA-------------------------------------------------
------------------------------------------------------------
------------------------------------------------------------
------------------------------------------------------------
------------------------------------------------------------
------------------------------------------------------------
------------------------------------------------------------
------------------------------------------------------------
------------------------------------------------------------
------------------------------------------------------------
------------------------------------------------------------
------------------------------------------------------------
------------------------------------------------------------
------------------------------------------------------------
------------------------------------------------------------
------------------------------------------------------------
------------------------------------------------------------
------------------------------------------------------------
------------------------------------------------------------
------------------------------------------------------------
-------------------
>KA3385A-1R_merged_00377.1 <unknown description>
------------------------------------------------------------
------------------------------------------------------------
------------------------------------------------------------
------------------------------------------------------------
------------------------------------------------------------
------------------------------------------------------------
------------------------------------------------------------
------------------------------------------------------------
------------------------------------------------------------
------------------------------------------------------------
------------------------------------------------------------
------------------------------------------------------------
------------------------------------------------------------
------------------------------------------------------------
------------------------------------------------------------
------------------------------------------------------------
----------------------GAG---GUUG-----C-GCUCGUUGCGGGA-CUAACCC
AACAUCCACGACACGAGCUGACGACAGCCGCAGCAUGUCACCUCCAGCGAACUGAAGGAA
UCCAUCUCUGGAAACCGCGACCGGGAUGUCAAGGGCUGGAAGGUUCUGCGCGUUGACAUC
CCUUGACAUC-CCG--GUGCGGUUUCCAGAGAUGGAUUCCUUC-AGUUCGGCU--GGACC
GGUGACAGGUGCUGCAUGGCUGUCGUCAGCUCGUGUCGUGAGAUGUUGGGUUAAGUCCCG
CAACGAGCGCAACCCUCGCCCUUAGUUGCCAGCAU---UCAG----UUGGGCACUCUAAG
GGGACUGCCGGUGAUAAGCCGGAGGAAGGUGGGGAUGACGUCAAGUCCUCAUGGCCCUUA
CGGG--------------------------------------------------------
------------------------------------------------------------
------------------------------------------------------------
------------------------------------------------------------
------------------------------------------------------------
-------------------
>KA3385A-1R_merged_00386.1 <unknown description>
------------------------------------------------------------
------------------------------------------------------------
------------------------------------------------------------
------------------------------------------------------------
------------------------------------------------------------
------------------------------------------------------------
------------------------------------------------------------
------------------------------------------------------------
------------------------------------------------------------
------------------------------------------------------------
------------------------------------------------------------
------------------------------------------------------------
------------------------------------------------------------
------------------------------------------------------------
------------------------------------------------------------
------------------------------------------------------------
------------------------------------------------------------
------------------------------------------------------------
------------------------------------------------------------
-----------------------------CGAUCUC-UUUGUG---UUUGACG--GGCGG
UGUGACAAG-GCC-CGGGAACGUAUUCA-C-CGUGGCGUGC--UG-------A--UCC--
--ACGAUUACUAGCGAU-UCCG-ACUU--CAUGGA---UCGA---GUUGCAGACUCCAAU
CCGACUGCCGGCUUU--UUGGGAUUA-GCUUC--ACGUCGCCGUGUCG-C--GACCCUUA
UGCCUGGGGCNNNACNNGUGCUNNNAUGGCUGGUANAAAGGGUCGCGACACGGCGACGUG
AAGCUAAUCCCAAAAAGCCGGUCUCAGUUCGGAUUGGAGUCUGCAACUCGACUCCAUGAA
GUCGGAAUCGCUAGUAAUCGUGGAUCAGC-ACGCCACGGUGAAUACGUUCCCGGGCCUUG
UACACACCGCCCGUCACACAAAGAGA-UCG------------------------------
------------------------------------------------------------
-------------------
>KA3385A-1R_merged_00405.1 <unknown description>
------------------------------------------------------------
------------------------------------------------------------
------------------------------------------------------------
------------------------------------------------------------
------------------------------------------------------------
------------------------------------------------------------
------------------------------------------------------------
------------------------------------------------------------
------------------------------------------------------------
------------------------------------------------------------
------------------------------------------------------------
------------------------------------------------------------
------------------------------------------------------------
------------------------------GAUGCUGGAAUUCUCGGUGUAGUAGUGAAA
UGCGUUGAUAUCGAGAAGAACACC-AAAGGCGAAGGCAGGCAUCUAAGACUUAUCUGACG
CUGAGAAACGAAAGCUGGGGGAGCGAAAGGGAUUAGAGACCCCUGUAGUCCCAGCCGUAA
ACGAUGAACACUAGCUGUCGGAA-----UUUAUU-----UCUGGCUGGCGCAGCUAACGC
GUUAAGUGUUCCGCCUGGGGANUACNANCNCAAGU-UANAACUCAAAGGAAUUGACGGGG
AUGCGCACAACCAGCGUGCCAUGUGGUUUAAUUCGAUACAAAACGAUGAACCUUACCUAG
ACUUGACAUC-CUG--AUAAACA-CAAAGUUA----------------------------
------------------------------------------------------------
------------------------------------------------------------
------------------------------------------------------------
------------------------------------------------------------
------------------------------------------------------------
------------------------------------------------------------
------------------------------------------------------------
------------------------------------------------------------
-------------------
>KA3385A-1R_merged_00411.1 <unknown description>
------------------------------------------------------------
------------------------------------------------------------
------------------------------------------------------------
------------------------------------------------------------
------------------------------------------------------------
------------------------------------------------------------
------------------------------------------------------------
------------------------------------------------------------
------------------------------------------------------------
------------------------------------------------------------
------------------------------------------------------------
------------------------------------------------------------
------------------------------------------------------------
------------------------------------------------------------
------------------------------------------------------------
------------------------------------------------------------
------------------------------------------------------------
---------------------------------------------------------CCU
A-CC-CAUAAG-GGCC-AUGAGG-AC-UUGA--CGU--CAUCCCCA----CCUUC-CUCC
GGUU----UG-UCA--CCG-GCA-GUCU--CAUUAA-A--GUG-CCCAAC-UA--AAUGA
UGGCA-AU-UAAUGCAAGG--GUUG-C-GCUCGUGUCNUGAGAUGUUGGGUUAAGUCCCG
CAACGAGCGCAACCCUUGUCAUUAAUUGCCAUCAU---UUAG----UUGGGCACUUUAAU
GAGACUGCCGGNGACAAACCGGAGGAAGGUGGGGAUGACGUCAAGUCCUCAUGGCCCUUA
UGGGUAGGGCUUCACACGUAAUACAAUGGUCGGUACAGAGGG------------------
------------------------------------------------------------
------------------------------------------------------------
------------------------------------------------------------
------------------------------------------------------------
-------------------
>KA3385A-1R_merged_00412.1 <unknown description>
------------------------------------------------------------
------------------------------------------------------------
------------------------------------------------------------
------------------------------------------------------------
------------------------------------------------------------
------------------------------------------------------------
------------------CGUCAAAUCCG-UUCUAGCUA--G-AA-GCCUUCGCCAUA-G
GUGGUCC-UCCAGGGAUU-AUAGCAUUCUACCGC---UC-CCCCUGGAAUACC--UCUAG
CUCCUCCCGGUUUCAGUCUGCGUCUUUCUUGCACGCUGUUUGGUUGAGCCA-AACAAUUU
CACAAGAAAUUU----AUC--AAA---CCG--G-CUACGGACCUUUAGG-----------
-----CCCAAUA-----------------A--UCAUGA-UUGCCACUGUG-ACG-CCGGU
GNNAGCCGCCGCGGUAACACCGGCGUCACGAGUGGCAAUCAUGAUUAUUGGGCCUAAAGC
GUCCGUAGCCGGUUUGAUAAAUUUCUUGUGAAAUUGUUUGGCUCAACCAAACAGCUGCAA
GAAAGACUGUCAGACUUGAAACCGGGAGGAGCUAGAGGUAUUCCAGGGGGAGCGGUAGAA
UGCUAUAAUCCCUGGAGGACCACC-UAUGGCGAAGGCUUCUAGCUAGAAC-GGUUUGACG
------------------------------------------------------------
------------------------------------------------------------
------------------------------------------------------------
------------------------------------------------------------
------------------------------------------------------------
------------------------------------------------------------
------------------------------------------------------------
------------------------------------------------------------
------------------------------------------------------------
------------------------------------------------------------
------------------------------------------------------------
------------------------------------------------------------
------------------------------------------------------------
-------------------
>KA3385A-1R_merged_00413.1 <unknown description>
------------------------------------------------------------
------------------------------------------------------------
------------------------------------------------------------
------------------------------------------------------------
------------------------------------------------------------
------------------------------------------------------------
------------------------------------------------------------
------------------------------------------------------------
------------------------------------------------------------
------------------------------------------------------------
------------------------------------------------------------
------------------------------------------------------------
------------------------------------------------------------
------------------------------------------------------------
------------------------------------------------------------
------------------------------------------------------------
------------------------------------------------------------
-------------------------------------GCAACU--AAGCA--UAA--GGG
UUGCGCUC--GUUGUGGGACUUACCCAACAUCUC-ACGACACGAGACGAACCAUGC-ACC
ACCUGUUAUCCUCU--UCCCCGA-AGAAGAAAUCCA-AUU-U--C-UU---GG---ACUG
GAUAACAGGUGGUGCAUGGUUGUCGUCAGCUCGUGUCGUGAGAUGUUGGGUUAAGUCCCA
CAACGAGCGCAACCCUUAUGCUUAGUUGCNNNCUUG--UUUU--ACAAGUGCACUCUAAG
CAGACUGCCGCAGAUAAUGCGGAGGAAGGUGGGGAUGACGUCAAAUCAUCAUGCCCCUCA
AACACAAAGUUAC-----------------------------------------------
------------------------------------------------------------
------------------------------------------------------------
------------------------------------------------------------
------------------------------------------------------------
-------------------
>KA3385A-1R_merged_00416.1 <unknown description>
------------------------------------------------------------
----------------------------------------guaaucguagaucaaacaca
agccuUGUGUUUGAUCCGGGCUCAGAAUGAACGCUGGCGGCGUGC-UUAACACAUGCAAG
UCGCACGAGAA-CUC---UUCUGCUUGCAGAA----GAGUAAAGUGGCGCACGGGUGAGU
AACGCGUGGGUAAUCUACCUCAAACUUNGGGAUAACAUUGCGAAAGCGAUGCUAAUACCG
AAUAAUAUCCCGAAAACUUAGGUUUUUGGGAUCAAAGAUGGCC-UCUACAUGUAAGCUAU
UGUUUGGAGAUGAGCCCGCGUACCAUUAGCUUGUUGGUAGGGUGAUGGCCUACCAAGGCA
ACGAUGGUUAGCUGGUCUGAGAGGAUGAUCAGCCACACUGGAACUGACAC----------
------------------------------------------------------------
------------------------------------------------------------
------------------------------------------------------------
------------------------------------------------------------
------------------------------------------------------------
------------------------------------------------------------
------------------------------------------------------------
------------------------------------------------------------
------------------------------------------------------------
------------------------------------------------------------
------------------------------------------------------------
------------------------------------------------------------
------------------------------------------------------------
------------------------------------------------------------
------------------------------------------------------------
------------------------------------------------------------
------------------------------------------------------------
------------------------------------------------------------
------------------------------------------------------------
------------------------------------------------------------
-------------------
>KA3385A-1R_merged_00418.1 <unknown description>
------------------------------------------------------------
------------------------------------------------------------
--------------------------------------------------CUGCUGCCUC
CCGUAGGAGUC-UGG----GCCGAUCCGUCCCAUG-UCUCAGACCGGCUACCCAUUGUGU
CUUG-GUAGGCCAU-UACCCCAAACUAACUAAUAGGACCAGGCUCAUCCUGAAGCGAUAG
CAUAAUAUCUUCUCCUCAUAAGAGAAGAAGAUUAAAGAUGGCC-UCUAUAC-UAUGCUAU
CGCUUCAGGAUGAGCCUGCGUCCUAUUAGUUAGUUGGUGGGGUAAUGGCCUACCAAGACC
ACAAUGGGUAGCCGGUCUGAGAGGAUGUACGGCCACACUGGGACUGAGAUACGGCCCAGA
CUCCUACGGGAGGCAGCAGUGGGGAAUAUUGCGCAAUGGGGGAAACCCUGACGCAGCGAC
GCCGCGUGGAUGAUGAAGGCCUUUGGGUUGUAAAAUCCUGUUCUGGGGGAAGAA-ACCUU
AAGGGCCAAUAACCCUUAAG-CUGACGGUACCCCAAGAGAAAGCUCCGGCUAAU-UAUGU
GCCAGCAGCCGCGGUAAUACAUAAGGAGCAAGCGUUAUCCGGAAUUA-------------
------------------------------------------------------------
------------------------------------------------------------
------------------------------------------------------------
------------------------------------------------------------
------------------------------------------------------------
------------------------------------------------------------
------------------------------------------------------------
------------------------------------------------------------
------------------------------------------------------------
------------------------------------------------------------
------------------------------------------------------------
------------------------------------------------------------
------------------------------------------------------------
------------------------------------------------------------
------------------------------------------------------------
------------------------------------------------------------
-------------------
>KA3385A-1R_merged_00423.1 <unknown description>
------------------------------------------------------------
------------------------------------------------------------
------------------------------------------------------------
------------------------------------------------------------
------------------------------------------------------------
------------------------------------------------------------
------------------------------------------------------------
------------------------------------------------------------
------------------------------------------------------------
------------------------------------------------------------
------------------------------------------------------------
----------------------------------------------------UCUAUAGU
UUAGGUAA-CUUUGUGUUGAGUUGGGGGUGAAAUCCCGGAGCUCAACUCCGGAACUGCCU
UCAAAACUACAAAGCUAGAGGAUGUGAGAGGAGAGUGGAAUUCCGAGUGUAGAGGUGAAA
UUCGUAGAUAUUCGGAAGAACACC-AGUGGCGAAGGCGACUCUCUGGCACAUUUCUGACG
CUGAGGUGCGAAAGCGUGGGGANCAAACANNAAUAGAUACCCUGGUAGUCCACGCCGUAA
ACGAUGAGUGCUAGUUGUCGGCAUG---CAUG-----CAUGUCGGUGACGCAGCUAACGC
AUUAAGCAC---------------------------------------------------
------------------------------------------------------------
------------------------------------------------------------
------------------------------------------------------------
------------------------------------------------------------
------------------------------------------------------------
------------------------------------------------------------
------------------------------------------------------------
------------------------------------------------------------
------------------------------------------------------------
------------------------------------------------------------
-------------------
>KA3385A-1R_merged_00429.1 <unknown description>
------------------------------------------------------------
------------------------------------------------------------
------------------------------------------------------------
------------------------------------------------------------
------------------------------------------------------------
------------------------------------------------------------
------------------------------------------------------------
------------------------------------------------------------
------------------------------------------------------------
------------------------------------------------------------
------------------------------------------------------------
------------------------------------------------------------
-------------------------------------------------UGGAACUGCCU
CUAAUACUGGUANUCUAGAGNNCNNGAGAGGUNAGNGGAAUNCCGAGUGUAGAGGUGAAA
UUCGUAGAUAUUCGGAGGAACACC-AGUGGCGAAGGCGGCUCACUGGCUCGAUACUGACG
CUGAGGUGCGAAAGCGUGGGGAGCAAACAGGAUUAGAUACCCUG-UAGUCCACGCCGUAA
ACGAUGGAUGCUAGCCGUCAGCAAG---CAUG-----CUUGUUGGUGGCGCAGCUAACGC
AUUAAGCAUCCCGCCUGGGGAGUACGGCCGCAAGGUUAAAACUCAAAGGAAUUGACGGGG
GCUC--------------------------------------------------------
------------------------------------------------------------
------------------------------------------------------------
------------------------------------------------------------
------------------------------------------------------------
------------------------------------------------------------
------------------------------------------------------------
------------------------------------------------------------
------------------------------------------------------------
------------------------------------------------------------
-------------------
>KA3385A-1R_merged_00434.1 <unknown description>
------------------------------------------------------------
------------------------------------------------------------
[truncated: 11,288,901 more chars]
